# Supplementary material for: Novel quantitative trait loci from an interspecific Brassica rapa derivative improve pod shatter resistance in Brassica napus
Source: Front Plant Sci. 2023 Sep 6;14:1233996. doi: 10.3389/fpls.2023.1233996 (PMC10510201; doi:10.3389/fpls.2023.1233996)
Supplement: Supplementary file 1 [file DataSheet_1.zip]

Archive with 13 entries (13 files):
- Figures S1-6.pptx
- Table S1.xlsx
- Table S10.xlsx
- Table S11.xlsx
- TABLE S12.xlsx
- Table S2.xlsx
- Table S3.xlsx
- Table S4.xlsx
- Table S5.xlsx
- Table S6.xlsx
- Table S7.xlsx
- Table S8.xlsx
- Table S9.xlsx
