# Supplementary material for: Novel quantitative trait loci from an interspecific Brassica rapa derivative improve pod shatter resistance in Brassica napus
Source: Front Plant Sci. 2023 Sep 6;14:1233996. doi: 10.3389/fpls.2023.1233996 (PMC10510201; doi:10.3389/fpls.2023.1233996)
Supplement: Supplementary file 1 [file DataSheet_1.zip › Table S1.xlsx]

## Sheet: consensus_map_DBr17_2879_withSc
Table S1 Genetic linkage map of the F2 population derived from BC95041/BC95042. Genotyping was carried out with DArTseq markers. Marker alleles were scored as 0, 1 and 2 (heterozygotes). DArTseq sequences were aligned with the B. napus cv Darmor-bzh assembly. F2 lines are labelled with BnF2 prefix. -: missing data; NA: unmapped marker
	CloneID	Chromosome	Genetic map position (cM)	Chromosome (physical map)	Physical map positions (Darmor-bzh v 4.1)	Trimmed DArTseq Sequence	BnF2-P401	BnF2-P402	BnF2-P403	BnF2-P404	BnF2-P405	BnF2-P406	BnF2-P407	BnF2-P408	BnF2-P409	BnF2-P410	BnF2-P411	BnF2-P412	BnF2-P413	BnF2-P414	BnF2-P415	BnF2-P416	BnF2-P417	BnF2-P418	BnF2-P419	BnF2-P420	BnF2-P421	BnF2-P422	BnF2-P423	BnF2-P424	BnF2-P425	BnF2-P426	BnF2-P427	BnF2-P428	BnF2-P429	BnF2-P430	BnF2-P431	BnF2-P432	BnF2-P433	BnF2-P434	BnF2-P435	BnF2-P436	BnF2-P437	BnF2-P438	BnF2-P439	BnF2-P440	BnF2-P441	BnF2-P442	BnF2-P443
1	5050285	chrA01	0	chrA01	NA	TGCAGTGGGACCTGCTACCGGTTTTAC	1	1	1	1	1	1	1	1	1	1	1	1	1	1	1	1	0	1	1	0	1	0	0	1	0	0	1	-	1	0	1	0	1	1	1	1	1	0	0	1	0	1	1
2	5708037	chrA01	0	chrA01	NA	TGCAGCCCGCGCAGACCTGATGTTTAC	1	1	1	1	1	0	1	0	0	1	0	0	0	1	1	1	1	1	1	1	0	1	1	0	1	1	0	1	0	1	1	1	0	0	-	-	1	1	1	0	1	0	-
3	3082567|F|0-53:G>C-53:G>C	chrA01	0.546448	chrA01	NA	TGCAGATCTTGAACCTAAGCAACCACTAAGTTGGTTAGAAACCTTGTCATTGCGTTGTGAAATAAGCAA	2	2	2	2	2	0	2	0	0	2	0	0	0	2	2	2	1	2	2	1	0	1	1	0	1	1	0	2	0	1	2	1	0	0	2	2	2	1	1	0	1	0	2
4	3094699	chrA01	0.546448	chrA01	NA	TGCAGTAATAATGGATATAAGGTATACACCTTTATTCGAAATTTAC	1	1	1	1	1	1	1	1	1	1	1	1	1	-	1	1	0	-	1	0	1	0	0	1	0	0	1	1	1	0	1	0	1	1	-	1	1	0	0	-	0	1	1
5	3095136	chrA01	0.546448	chrA01	NA	TGCAGTAATAATGGATATAAGGTATACCTTTATTCGAAATTTAC	1	1	1	1	1	0	0	0	0	1	0	0	0	1	1	1	1	1	1	1	0	1	1	0	1	1	0	1	0	1	1	1	0	0	1	1	-	1	1	0	1	0	1
6	3109701	chrA01	0.546448	chrA01	NA	TGCAGACACGAATAGAAAAATAATCTCAATATAGAACCTAATTCTTGGATATGTAGGGGCCGTTTGTTT	1	1	1	1	1	1	1	1	1	1	1	1	1	1	1	1	0	1	1	0	1	0	0	1	0	0	1	1	1	0	1	0	1	1	1	1	1	0	0	1	0	1	1
7	3129698|F|0-20:T>C-20:T>C	chrA01	0.546448	chrA01	NA	TGCAGCTGCCTGATCAACCGTTGTAGCCATTGTTGTAGCAGAACAGCTTTCCTCACCATTTGTCATTTG	2	2	2	2	2	0	2	0	0	2	0	0	0	2	2	2	1	2	2	1	0	1	1	0	1	1	0	2	0	1	2	1	0	0	2	2	2	1	1	0	1	0	2
8	4114049|F|0-57:G>A-57:G>A	chrA01	0.546448	chrA01	2486464	TGCAGCCAATACATACGTTCAGATTCGAGGCTTAGCGTGGCCTTTTATTCTTGTTGGGTTGGTTGCTCA	2	2	2	2	2	1	2	1	1	2	1	1	1	2	2	2	0	2	2	0	1	0	0	1	0	0	1	2	1	0	2	0	1	1	2	2	2	0	0	1	0	1	2
9	5863878|F|0-21:T>G-21:T>G	chrA01	0.546448	chrA01	NA	TGCAGCGTCTGCCGTGGGACCTGCTACCGGTTTTAC	2	2	2	2	2	0	2	0	0	2	0	0	0	2	2	2	2	2	2	2	0	2	2	0	2	2	0	2	0	2	2	2	0	0	2	2	2	2	2	0	2	0	2
10	3078391	chrA01	1.05665	chrA01	2519086	TGCAGTGAATAAAGAAGATACACTGATCGGTTCTTCTCTCAGCCATCCATCTCAATTGGCAAATTGTTG	1	-	1	1	1	1	1	1	1	0	1	1	1	-	1	-	0	-	1	0	1	0	0	1	0	0	1	1	1	0	1	0	1	1	-	1	1	0	0	1	0	1	1
11	3078391|F|0-35:C>T-35:C>T	chrA01	1.05665	chrA01	2519086	TGCAGTGAATAAAGAAGATACACTGATCGGTTCTTCTCTCAGCCATCCATCTCAATTGGCAAATTGTTG	2	2	2	2	2	0	2	0	0	1	0	0	0	2	2	2	1	2	2	1	0	1	1	0	1	1	0	2	0	1	2	1	0	0	2	2	2	1	1	0	1	0	2
12	3100079	chrA01	1.05665	chrA01	2561882	TGCAGAAGTCTATTATTTTACATGTTTATAATTTAGTCATCAAATGTCACATTACATACAAACAAACAA	1	1	1	1	1	1	1	1	1	0	1	1	1	1	1	1	0	1	1	0	1	0	0	1	-	0	1	-	1	0	1	0	1	1	1	1	1	0	0	1	0	1	1
13	3101453	chrA01	1.05665	chrA01	2561847	TGCAGGTTGTGAATATCATATACTTACTATATTCTTAC	1	1	1	1	1	1	1	1	1	0	1	1	1	1	1	1	0	1	1	0	1	0	0	1	0	0	1	-	1	0	1	0	1	1	1	1	1	0	0	1	0	1	1
14	3116018	chrA01	1.05665	chrA01	2516448	TGCAGGATCAACCATTGCATCCCTGCACCAACAAAAAAAATCGACATTATTATGGGAATAGCAACTAAG	1	1	1	1	1	1	1	1	1	0	1	1	1	1	1	1	0	1	1	0	1	0	0	1	0	0	1	-	1	0	1	0	1	1	1	1	1	0	0	1	0	1	1
15	3163667	chrA01	1.05665	chrA01	NA	TGCAGGATCAACCATTGCATCCCTGCACCAACAAAAAAAATAAAAAAAATTGACATTAGTATGGGAACA	-	-	1	1	1	0	1	0	0	1	0	0	0	1	-	1	1	1	1	1	0	1	1	0	1	1	0	1	0	1	1	1	0	0	1	1	1	1	1	0	1	0	1
16	4111230	chrA01	1.05665	chrA01	NA	TGCAGGAGGTTTTGATTTTTTTCAGGATAATGGAGGTATGCATCAGTGGGTCCCGTAAGCATCTCTGAC	1	-	-	1	1	0	1	0	0	1	0	0	0	1	1	1	1	1	1	1	0	1	1	0	1	1	0	-	0	1	1	1	0	0	1	1	-	1	1	0	1	0	1
17	4118279	chrA01	1.05665	chrA01	2528832	TGCAGCCATTTTTTTTTGTTTAGAGAAAACACTGCATGTAGTTTGAGCTTTGCATTAC	-	1	-	1	1	0	1	0	0	1	0	0	0	1	1	1	1	1	1	1	0	1	1	0	1	1	0	1	0	1	1	1	0	0	-	1	1	1	1	0	1	0	-
18	5048869	chrA01	1.05665	chrA01	2519086	TGCAGTGAATAAAGAAGATACACTGATCGGTTCTTTTCTCAGCCATCCATCTCAACTGGCAAATTGTTG	1	1	1	1	1	0	1	0	0	1	0	0	0	-	1	1	1	1	1	1	0	1	1	0	1	1	0	1	0	1	1	1	0	0	1	1	1	1	1	0	1	0	1
19	26680243	chrA01	2.58726	chrA01	NA	TGCAGATAATAACATATACGTGTGTTAC	1	1	1	1	1	1	1	1	1	0	1	1	1	1	1	1	0	1	1	0	1	0	0	1	0	1	1	-	1	1	1	0	1	1	1	1	-	0	0	-	0	1	1
20	3087884	chrA01	2.58726	chrA01	NA	TGCAGGTAACACGTTGTTTCTTCTTAGCCTCACGCCATTGCTTTCCAAATTTTAC	1	1	1	1	1	1	1	1	1	0	1	1	1	1	1	1	0	1	1	0	1	0	0	1	0	1	1	-	1	1	1	0	1	1	1	1	1	0	0	1	0	1	1
21	3120014|F|0-22:T>G-22:T>G	chrA01	2.58726	chrA01	NA	TGCAGTACTTGTTTGATTGCTTTTTTTTTGCACCAATTCTCCTAATATTTTATTTGGGAAGAGAAAAAA	2	2	2	2	2	0	2	0	0	1	0	0	0	2	2	2	1	2	2	1	0	1	1	0	1	2	0	2	0	2	2	1	0	0	2	2	2	1	1	0	1	0	2
22	3124826|F|0-56:C>A-56:C>A	chrA01	2.58726	chrA01	NA	TGCAGGAGTCTTGATGATGTTCGAATGAATTTAGAGGTCCTCAAGCATTGTGCAACCGTGCTTTTCTTG	2	2	2	2	2	0	2	0	0	1	0	0	0	2	2	2	1	2	2	1	0	1	1	0	1	2	0	2	0	2	2	1	0	0	2	2	2	1	1	0	1	0	2
23	3182309	chrA01	2.58726	chrA01	NA	TGCAGGTAACACGTTGTTTCTTCTTAGCCTCACGCCAAATTTTAC	1	1	1	1	1	0	1	0	0	1	0	0	0	1	1	1	1	1	1	1	0	1	1	0	1	1	-	1	0	1	1	1	0	0	1	1	1	1	1	0	1	0	-
24	3088872|F|0-9:A>G-9:A>G	chrA01	4.62808	chrA01	NA	TGCAGATGCAGCTGCTACCCCTGAGATTCTGTTCTTCAAATGAGACATTGTGCCTGCCAATGGAAATCT	2	2	2	2	2	1	2	2	1	0	1	1	1	2	2	2	0	2	2	0	1	0	0	1	0	2	1	2	2	2	2	0	1	1	2	2	2	0	0	1	0	1	2
25	3089426	chrA01	4.62808	chrA01	NA	TGCAGAACTGTTTCTGGATAGAGAGATTCTGAAAGAATCTTGAGATATCAATTCCATTAC	1	1	1	1	1	1	1	1	1	0	1	1	1	1	1	1	0	-	1	0	1	0	0	1	0	-	1	1	1	1	1	0	1	1	1	1	1	0	0	1	0	1	1
26	3092117|F|0-16:C>T-16:C>T	chrA01	4.62808	chrA01	NA	TGCAGGGATGAATAAGCGAATCTTGTAAGTAGGGCAAGCATGGTTATCACCTTCATCATTATGTTCGGA	2	2	2	2	2	1	2	1	1	0	1	1	1	2	2	2	0	2	2	0	1	0	0	1	0	2	1	2	2	2	2	0	1	1	2	2	2	0	0	1	0	1	2
27	3102335|F|0-51:C>A-51:C>A	chrA01	4.62808	chrA01	NA	TGCAGCCAACGCTGTAGCACCTCCAACAGCCACAATCAGCTTATTCCGATCCGTTAC	2	2	2	2	2	1	2	1	1	0	1	1	1	2	2	2	0	2	2	0	1	0	0	1	0	2	1	2	2	2	2	0	1	1	2	2	2	0	0	1	0	1	2
28	3112123|F|0-12:A>C-12:A>C	chrA01	4.62808	chrA01	620216	TGCAGTTTTGTCATTCTCTTCCCCATTTTTTAGTTTCTTAC	2	2	2	2	2	1	2	1	1	0	1	1	1	2	2	2	0	2	2	0	1	0	0	1	0	2	1	2	2	2	2	0	1	1	2	2	2	0	0	1	0	1	2
29	3117056	chrA01	4.62808	chrA01	NA	TGCAGCTAAAGGATCAAAGCCTCTTGACAATGTAATTCTCCATCCTTCTTTAC	1	1	1	1	1	1	1	1	1	0	1	1	1	1	1	1	0	1	1	0	1	0	0	1	0	1	1	-	1	1	1	0	1	1	1	1	1	0	0	1	0	1	1
30	3122877	chrA01	4.62808	chrA01	NA	TGCAGGACAGTTTGCATCCGAGAGTAGAAAGCAAGAAGAAGAAGTTGAGGAAAGCGTTTTAC	1	1	1	1	1	1	1	1	1	0	1	1	1	1	1	1	0	1	1	0	1	0	0	1	0	-	1	-	-	1	1	0	1	1	1	1	1	0	0	1	0	1	1
31	3153478|F|0-36:G>A-36:G>A	chrA01	4.62808	chrA01	NA	TGCAGGACAGTTTGCATCCGAGAGTAGAAAGCAAGAGGAAGCAGCTGAGGAAAGCGTTTTAC	2	2	2	2	2	1	2	1	1	0	1	1	1	2	2	2	0	2	2	0	1	0	0	1	0	2	1	2	2	2	2	0	1	1	2	2	2	0	0	1	0	1	2
32	3160822	chrA01	4.62808	chrA01	NA	TGCAGAATCTCATGATCGGTGTATTTGACTAAGTAACCTTCACAGTTAC	1	1	1	1	1	1	1	1	1	0	1	1	1	1	1	1	0	1	1	0	1	0	0	1	0	1	1	1	1	1	1	0	1	1	-	-	-	0	0	1	0	1	1
33	4114374	chrA01	4.62808	chrA01	NA	TGCAGTATTGAAGAAGCAGCTTAGTTTTCTCCAAAGCTTTGTTGATCAAACATAGAGTCTGTATCCCTG	1	-	1	-	1	1	1	1	1	0	1	1	1	1	1	1	0	1	1	0	1	0	0	1	0	1	1	1	-	1	1	0	1	1	1	1	1	0	0	-	0	1	1
34	4166458	chrA01	4.62808	chrA01	NA	TGCAGTTTGGTTTTTTTTTTGTTCGGATATTTTTTCAGTTAC	1	1	1	1	1	1	1	1	1	0	1	1	1	1	1	1	0	1	1	0	1	0	0	1	0	1	1	1	1	-	1	0	1	1	1	-	1	0	0	1	0	1	1
35	5708102	chrA01	5.1409	chrA01	656315	TGCAGTAATAAATTATCTTAGTCTTTTTACATTTAC	1	1	1	-	1	1	1	1	1	0	1	1	1	1	1	1	0	1	1	0	1	0	0	1	0	1	1	1	1	1	1	0	1	1	1	1	-	0	0	1	0	1	-
36	3083739|F|0-26:A>G-26:A>G	chrA01	5.65372	chrA01	682317	TGCAGCTAAATTGGAACTCTAATCTCATGCAAAGTTCGAAATTTTCAATAGCTAAACACCAATTCTTTC	2	2	2	2	2	1	2	1	1	0	1	1	1	2	2	2	0	2	2	0	1	0	0	1	0	2	1	2	2	2	2	0	1	1	2	2	2	0	0	1	0	1	2
37	3103695	chrA01	5.65372	chrA01	672699	TGCAGTCTATTGGTGGCGATTTTGGTCAGACCCTAACCAAAAAAAATGAGAGATGATCAAGCCAAAAGG	1	1	1	1	1	1	1	1	1	0	1	1	1	1	1	1	0	1	1	0	1	0	0	1	0	1	1	1	1	1	1	0	1	1	1	-	1	0	0	1	0	1	1
38	3109402|F|0-8:A>G-8:A>G	chrA01	5.65372	chrA01	708626	TGCAGTGGAATATGTAATACAAACTAAGACTCTTACTTTTTTTCTTTCTTTCTATCTACTCGCTGATTT	2	2	2	2	2	1	2	1	1	0	1	1	1	2	2	2	0	2	2	0	1	0	0	1	0	2	1	2	2	2	2	0	1	1	2	2	2	0	0	1	0	1	2
39	3145597|F|0-54:A>G-54:A>G	chrA01	5.65372	chrA01	672633	TGCAGAAAGAGTTCATGGAGTGGCAGACTAATCCTCCTGCTGGTTTCAAGCACAAAGTCTCTGATAATC	2	2	2	2	2	1	2	1	1	0	1	1	1	2	2	2	0	2	2	0	1	0	0	1	0	2	1	2	2	2	2	0	1	1	2	2	2	0	0	1	0	1	2
40	4112121	chrA01	5.65372	chrA01	666156	TGCAGTCTACCGATTCTCATTCAACCTTCCGAGAGAGGTCTTCAACGCCTGAAGAGGAAACCGGCAGTA	-	1	1	1	1	1	1	1	1	0	1	1	1	1	-	1	0	1	1	0	1	0	0	1	0	1	1	1	1	-	1	0	1	1	1	1	1	0	0	1	0	1	1
41	4166739	chrA01	5.65372	chrA01	682383	TGCAGTAGCCATGTGTTTGCTCACTGCAAGTTTTGTGTTCGTTGCTGTTCAAAGTCTGGACCTTTACAT	1	1	1	1	1	1	1	1	1	0	1	1	1	1	1	1	0	1	1	0	1	0	0	1	0	-	1	-	-	1	1	0	1	1	1	1	1	0	0	1	0	1	1
42	5031011	chrA01	5.65372	chrA01	682317	TGCAGCTAAATTGGAACTCTAATCTCGTGTAAAGTTCGAAATTTTCAATAGCTAAACACCAATTCTTTC	1	-	1	1	1	1	1	1	1	0	1	1	1	1	1	1	0	1	1	0	1	0	0	1	0	1	1	1	1	-	1	0	1	1	1	-	-	0	0	1	0	1	1
43	4108504	chrA01	6.67936	chrA01	809872	TGCAGAAATACAAATTCAACAAACGATTAC	1	1	1	1	1	1	1	1	1	0	1	1	1	1	1	1	0	1	1	0	1	0	0	1	0	1	1	1	1	1	-	0	1	1	1	1	1	0	0	1	0	1	1
44	3168477	chrA01	7.705	chrA01	848469	TGCAGCTGCTGTCATCTTTACCATATGCTATGAAGTAAGGAGACTAGGCAAATGAGTGAAGTTTCTACA	1	-	1	1	1	1	1	1	1	0	1	1	1	1	1	1	0	1	1	0	1	0	0	1	0	1	1	-	-	1	1	0	1	1	1	1	1	0	0	1	0	1	1
45	3085473|F|0-54:G>A-54:G>A	chrA01	8.21782	chrA01	926551	TGCAGCCATACATAAAGAGAAAAAACACATAAAACCATACTTGTCTTGTCACACGACAGAATCTCTGTA	2	2	2	2	2	1	2	1	1	0	1	1	1	2	2	2	0	2	2	2	1	0	0	1	0	2	1	2	2	2	2	0	1	1	2	2	2	0	0	1	0	1	2
46	3091136|F|0-30:C>G-30:C>G	chrA01	8.21782	chrA01	936839	TGCAGTGTCCCAATCAACCTGGAACTCCTTCGCAATCTCCTTCATGATCTTCAGTTTGAATTCTCCACC	2	2	2	2	2	1	2	1	1	0	1	1	1	2	2	2	0	2	2	0	1	0	0	1	0	2	1	2	2	2	2	0	1	1	2	2	2	0	0	1	0	1	2
47	3091245	chrA01	8.21782	chrA01	851299	TGCAGCTCTGGGATCCACTTCTTGGAGACATTCTCGTAACTAGCCTTACTAATGAGAGAGAAGGCTAGA	1	1	1	1	1	1	1	1	1	0	1	1	1	1	1	1	0	1	1	0	1	0	0	1	0	1	1	-	-	1	1	0	1	1	1	1	1	0	0	1	0	1	-
48	3103624|F|0-35:C>T-35:C>T	chrA01	8.21782	chrA01	889270	TGCAGTCTTTATGAAGGCCTGTAGATATACATACGCTACATGTTAC	2	2	2	2	2	1	2	1	1	0	1	1	1	2	2	2	0	2	2	0	1	0	0	1	0	2	1	2	2	2	2	0	1	1	2	2	2	0	0	1	0	1	2
49	3104299	chrA01	8.21782	chrA01	851141	TGCAGGTAAGTATGAATGATGACCACCCATTTCAGCATCGAGCTTTTTGTAGTTGCAGCAGCTATTGAT	1	1	1	1	1	1	1	1	1	0	1	1	1	1	1	-	0	1	1	0	1	0	0	1	0	1	1	-	1	1	-	0	1	1	1	1	1	0	0	1	0	1	-
50	3137408	chrA01	8.21782	chrA01	913719	TGCAGCAATGAAACAGACGCTTGGTGCTGACAGGGTTTGTCTTTTTCTTTCTATTTTTAGAATGTACAT	1	1	1	1	1	1	1	1	1	0	1	1	1	1	1	1	0	1	1	0	1	0	0	1	0	1	1	1	1	1	1	0	1	1	1	-	1	0	0	1	0	1	1
51	3146591|F|0-30:C>G-30:C>G	chrA01	8.21782	chrA01	NA	TGCAGTATCCCACAAGCCTAGATTGACCGTCGCTCCATTAC	2	2	2	2	2	2	2	2	2	0	2	2	2	2	2	2	0	2	2	0	2	0	0	2	0	2	2	2	2	2	2	0	2	2	2	2	2	0	0	2	0	2	2
52	3208120	chrA01	8.21782	chrA01	847947	TGCAGCTGCTTGTTTCTTCTCATCAACCTATAACAAGACTTCATCATATCAATGTTTTCTCAATAGACG	1	1	1	1	1	1	1	1	1	0	1	1	1	1	1	1	0	1	1	0	1	0	0	1	0	1	1	-	-	1	1	0	1	1	1	-	1	0	0	1	0	1	1
53	3078343|F|0-19:C>G-19:C>G	chrA01	8.72803	chrA01	NA	TGCAGTTTCAGAAGCATTGCGAGTTTGGTTTCAGTTTGGTTCTGGTTTTTTGGTTCTAAAAATTTACAG	2	2	2	2	2	2	2	2	2	0	2	2	2	2	2	2	0	2	2	0	2	0	0	2	0	2	2	2	2	2	2	0	2	2	2	2	2	0	0	2	0	2	2
54	3088853|F|0-61:A>T-61:A>T	chrA01	8.72803	chrA01	NA	TGCAGTTGGACTTTGAAAGCCACTTGTCATGTATCTTCTGAAGCTTCCCTGTTTCCGATAGACCTAAGA	2	2	2	2	2	2	2	2	2	0	2	2	2	2	2	0	0	2	2	0	2	0	0	2	0	2	2	2	2	2	2	0	2	2	2	2	2	0	0	2	0	2	2
55	3092237|F|0-14:G>A-14:G>A	chrA01	8.72803	chrA01	NA	TGCAGTTCCAAGAGGAGTCAGACAAACATATATTTATCTTAC	2	2	2	2	2	1	2	2	1	0	1	1	1	2	2	2	0	2	2	0	1	0	0	2	0	2	1	2	2	2	2	0	1	1	2	2	2	0	0	1	0	1	2
56	3107316	chrA01	8.72803	chrA01	1019545	TGCAGATATGAAGCAGAAAAATATTGATGCTGTAAAGGTATAAGTTCACTTGTTGTAGCCTAAATTACA	1	1	1	-	1	1	1	1	1	0	1	1	1	1	1	1	0	1	1	0	1	0	0	1	0	-	1	-	1	-	1	0	1	1	1	1	-	0	0	1	0	1	-
57	4108132|F|0-17:G>T-17:G>T	chrA01	8.72803	chrA01	1046559	TGCAGTTTCAGAAGCATGGGGAGTTTGGTTTCAGTTTGGTTCTGGTTTTTCGGTTCTAAAAATTTACAG	2	2	2	2	2	1	2	2	1	0	1	1	1	2	2	2	0	2	2	0	1	0	0	2	0	2	1	2	2	2	2	0	1	1	2	2	2	0	0	1	0	1	2
58	3112010|F|0-7:A>G-7:A>G	chrA01	10.2586	chrA01	1204257	TGCAGCTATTCACAGCAATGGTATAGACTTCTGGAGTACCCTTTATTCCATATTGATGGATCATCGTGT	2	2	2	2	2	1	2	2	1	0	1	1	1	2	2	2	0	2	2	0	1	0	0	2	0	2	1	2	2	0	2	0	1	1	2	2	0	0	0	1	0	1	2
59	3079003|F|0-42:A>C-42:A>C	chrA01	10.7688	chrA01	NA	TGCAGAAACATGGTGAAATTGGTCCATCAAAACCTTGTACTCATTCGTACCACCTATAATTAC	2	2	2	2	2	2	2	2	2	0	2	2	2	2	2	2	0	2	2	0	2	0	0	2	0	2	2	0	2	2	2	0	2	2	2	2	0	0	0	2	0	2	2
60	3095529	chrA01	10.7688	chrA01	1225343	TGCAGGTCCTTACCAAGATACACCATAAATATTATATTGTTTTTCTTTATTTTCTTTTCCCTTTTTTCT	1	1	1	1	1	1	1	1	1	0	1	1	1	1	1	1	0	-	-	0	1	0	0	1	0	1	1	-	1	1	1	0	1	1	1	1	0	0	0	1	0	1	1
61	3081269|F|0-28:A>T-28:A>T	chrA01	10.9389	chrA01	1275326	TGCAGGTTTGTTTCTTACCCCTAGCTCTACATATTTATATATACTTCGTTTGCAGCTTTTCACAGCAGC	2	2	2	2	2	0	2	2	0	2	0	0	0	2	2	2	2	2	2	2	0	2	1	2	1	2	0	2	2	2	2	2	0	0	2	2	1	1	2	0	2	0	2
62	3106988	chrA01	10.9389	chrA01	NA	TGCAGACAGAGGGCAAGAGATCAGAGATAAATCATATGCAAATGCAAGAGAGAATCAATTTCTTCCAAC	1	1	1	1	1	0	1	1	0	1	0	0	0	1	1	-	1	1	1	1	0	1	1	1	1	1	0	1	-	1	1	1	0	0	1	1	1	1	-	0	1	0	-
63	3125635	chrA01	10.9389	chrA01	1268153	TGCAGAAACATGGTGAAATTGGTCCATCAAAACTTTGTACTCCTTCGTACCACCTAATATTGAAAAAGT	1	-	1	1	1	0	1	1	0	1	0	0	0	1	1	1	1	1	1	1	0	1	1	1	1	1	0	-	1	1	1	1	0	0	1	1	1	1	1	0	1	0	-
64	3167098	chrA01	10.9389	chrA01	1263160	TGCAGACTTTCTCAATGGTTTCCAGTCGTTGAAGTGTTTTCATGGCATTTGGATCGTTCTTGTCCACCT	1	1	1	1	1	0	1	1	0	1	0	0	0	-	1	1	1	1	1	1	0	1	1	1	1	-	0	-	1	-	1	1	0	0	1	1	1	1	1	0	1	0	1
65	3075802|F|0-44:C>T-44:C>T	chrA01	11.279	chrA01	1264619	TGCAGAAACATGGTGAAACTGGTCCATTAGAACCTTGTACTCCTCTGTACCACCTAAAATCGATTTACA	2	2	1	2	2	0	2	2	0	1	0	0	0	2	2	2	1	2	2	1	0	1	1	2	1	2	0	2	2	2	2	1	0	0	2	2	1	1	1	0	1	0	2
66	3093854|F|0-9:G>A-9:G>A	chrA01	11.279	chrA01	NA	TGCAGAAGCGAAACTTCAAGACCTAAAAGCAAATATGACAACATTGGGGAAGGAAGCCGCTTCTGCTTT	2	2	0	2	2	2	2	2	2	0	2	2	2	2	2	2	0	2	2	0	2	0	0	2	0	2	2	2	2	0	2	0	2	2	2	2	0	0	0	2	0	2	2
67	4168470|F|0-15:A>T-15:A>T	chrA01	11.279	chrA01	1261309	TGCAGAAGCAAAACTACAAGACCTAAAAGCAAATATGACAACATTGGGGAAAGAAGCCGCTTCTGCTTT	2	2	0	2	2	1	2	2	1	0	1	1	1	2	2	2	0	2	2	0	1	0	0	2	0	2	1	2	2	0	2	0	1	1	2	2	0	0	0	1	0	1	2
68	3099711|F|0-32:C>T-32:C>T	chrA01	11.7709	chrA01	1264553	TGCAGCTTTTCTGGAACTTGAAGAAGGGTTAGCTAGTTATTTAGTTCTACTGAATTTTTAGAATCTCTT	2	2	1	2	2	0	2	2	0	1	0	0	0	2	2	2	2	2	2	1	0	1	1	2	1	0	0	2	2	1	2	1	0	0	2	1	1	1	1	0	1	0	2
69	4110538|F|0-19:T>C-19:T>C	chrA01	13.8301	chrA01	NA	TGCAGGATTCGCACAAGAATCGGATAAGCTGTTTGGGGATGTCAGCAGATGGAAGTGCCTTGTGTACAG	2	2	1	2	2	0	2	2	0	1	0	0	2	2	2	2	2	2	2	1	0	1	1	2	1	1	0	2	2	2	2	1	0	0	2	2	1	1	1	0	1	0	2
70	4117233	chrA01	14.8505	chrA01	NA	TGCAGAGAAAATGGAGACCTTCACAAGAGGTGACCTCTTTTTCTTCTTGGTTTCTTTTCTTCTTATTTG	1	1	1	1	1	0	1	1	0	1	0	0	0	1	1	1	1	1	1	1	0	1	1	1	1	1	0	1	1	-	1	1	0	0	-	-	1	1	1	0	1	0	-
71	3095253	chrA01	15.3607	chrA01	1467717	TGCAGATCAAGCGGGAAACTGAGAACTCAACATAGCTAGCAGTTATAAAACAGAAACCTTAC	1	1	0	1	1	1	1	0	1	0	1	1	1	-	1	1	1	1	1	0	1	0	0	1	0	1	1	1	-	-	1	0	1	1	-	1	0	0	0	1	0	1	1
72	3106494|F|0-18:T>C-18:T>C	chrA01	15.3607	chrA01	NA	TGCAGCGATCTCTATCAATTGCTCGTTCTTGATGTAAGCAACGCTCCCAAATGAAACGTAAATAACCGA	2	2	0	2	2	2	2	0	2	0	2	2	2	2	2	2	2	2	2	0	2	0	0	2	0	2	2	2	2	2	2	0	2	2	2	2	0	0	0	2	0	2	2
73	3128611|F|0-66:C>T-66:C>T	chrA01	15.3607	chrA01	NA	TGCAGCGATCTCTATCAACTGCTCGTTCTTGATGTAAGCAACGCTCCCAAATGAAACGTACACAACCGA	2	2	0	2	2	1	2	0	1	0	1	1	1	2	2	2	2	2	2	0	1	0	0	2	0	2	1	2	2	2	2	0	1	1	2	2	0	0	0	1	0	1	2
74	4707106|F|0-62:A>C-62:A>C	chrA01	15.3607	chrA01	NA	TGCAGGGTTAGAAGCTTGTGGCGCAAGTTTCATTTGGGTTGTGAGAAAACGTGGTGAAAGCAAAGGTAC	2	2	0	2	2	2	2	0	2	0	2	2	2	2	2	2	2	2	2	0	2	0	0	2	0	2	2	2	2	2	2	0	2	2	2	2	0	0	0	2	0	2	2
75	5034296|F|0-11:G>A-11:G>A	chrA01	15.3607	chrA01	1478651	TGCAGAAACCCGGGGGAAGCGGATAATCCGCTTCGGTACCCGTGCGCTTGCAGCGGGAGCATCAAGTTC	2	2	0	2	2	1	2	0	1	0	1	1	1	2	2	2	2	2	2	0	1	0	0	2	0	2	1	2	2	2	2	0	1	1	2	2	0	0	0	1	0	1	2
76	5049161|F|0-11:T>C-11:T>C	chrA01	15.3607	chrA01	NA	TGCAGATACTATTGATTCTGATGTCTAATCGACTATTGTGATCAGCTTTGCAAGTTATGAATTAGAGAG	2	2	0	2	2	1	2	0	1	0	1	1	1	2	2	2	2	2	2	0	1	0	0	2	0	2	1	2	2	2	2	0	1	1	2	2	0	0	0	1	0	1	2
77	3082590	chrA01	15.6158	chrA01	1433100	TGCAGTAGCAGCTAGCTCTCCATTCAAAGCTCCAACAACAGCTTCAGCTATTTCAATGGCAACTCCTTC	1	-	1	1	1	0	1	1	0	1	0	0	0	1	1	1	1	1	1	1	0	1	1	1	1	1	0	-	1	1	1	1	0	0	1	1	1	1	1	0	1	0	1
78	3100611	chrA01	15.6158	chrA01	NA	TGCAGAAAAGCAAAACTGTCCTAGCATTTGCATTTTTTTATAATGGGAACGTCGATGTAAAAACAAAAT	1	1	1	-	1	0	1	1	0	1	0	0	0	1	1	1	1	1	1	1	0	1	1	1	1	1	0	-	-	-	1	1	0	0	1	1	1	1	-	0	1	0	1
79	3105542	chrA01	15.6158	chrA01	1393856	TGCAGTTTCATTATCAGAAAAAGCTATATACAAAGCAGAGTTTTAC	1	1	1	1	1	0	1	1	0	1	0	0	0	1	1	1	1	1	1	1	0	1	1	-	1	1	0	-	1	-	1	1	0	0	1	-	1	1	1	0	1	0	-
80	4107937	chrA01	15.6158	chrA01	1433166	TGCAGTCAATGCACCTATGGTTTCTGCTGAGGTGCGCACAAAAGTTCATAAAATATATATTCCCTCAGT	1	1	1	1	1	0	1	1	0	1	0	0	0	1	1	1	1	1	-	1	0	1	1	1	1	-	0	-	1	1	1	1	0	0	1	-	1	1	1	0	1	0	1
81	4112805|F|0-38:T>C-38:T>C	chrA01	15.6158	chrA01	NA	TGCAGAAACCCAGGGGAAGCGGATAATCCGCTTCGGTATCCGTGCGCTTGCAGCGGGAGCATCAAGTTC	2	2	2	2	2	0	2	2	0	2	0	0	0	2	2	2	2	2	2	2	0	2	2	2	2	2	0	2	2	2	2	2	0	0	2	2	2	2	2	0	2	0	2
82	5034296	chrA01	15.6158	chrA01	1478651	TGCAGAAACCCGGGGGAAGCGGATAATCCGCTTCGGTACCCGTGCGCTTGCAGCGGGAGCATCAAGTTC	1	1	1	1	1	0	1	1	0	1	0	0	0	1	-	1	1	1	1	1	0	1	1	1	1	1	0	1	1	-	1	1	0	0	1	1	1	1	1	0	1	0	1
83	5049161	chrA01	15.6158	chrA01	NA	TGCAGATACTATTGATTCTGATGTCTAATCGACTATTGTGATCAGCTTTGCAAGTTATGAATTAGAGAG	1	1	1	1	1	0	1	1	0	1	0	0	0	1	1	-	1	1	1	1	0	1	1	1	1	1	0	-	1	1	1	1	0	0	1	1	1	1	1	0	1	0	1
84	3077929|F|0-30:G>T-30:G>T	chrA01	15.8709	chrA01	1371606	TGCAGGGCATGAGACACAACTATAAGATGTGTTGTTTCCAGTGATTTTGAGATTTAC	2	2	0	2	2	1	2	0	1	0	1	1	1	2	2	2	2	2	2	0	1	0	0	2	0	2	1	2	2	2	2	0	1	1	2	2	0	0	0	1	0	1	2
85	3088004|F|0-13:G>A-13:G>A	chrA01	15.8709	chrA01	1402747	TGCAGTCTCTGCTGTGTCAGATGACTCGTGTTTCTCGGAACCATTTATTGACATGACAGAACATGGGAT	2	2	0	2	2	1	2	0	1	2	1	1	1	2	2	2	2	2	2	0	2	0	0	2	0	2	1	2	2	2	2	0	1	1	2	2	0	0	0	1	0	1	2
86	3092857|F|0-25:C>G-25:C>G	chrA01	15.8709	chrA01	NA	TGCAGACATTTTAGTACATCGTTCCCTGTTCTAGTTTGTTAC	2	2	0	2	2	2	2	0	2	0	2	2	2	2	2	2	2	2	2	0	2	0	0	2	0	2	2	2	2	2	2	0	2	2	2	2	0	0	0	2	0	2	2
87	3096340	chrA01	15.8709	chrA01	NA	TGCAGTAGCAGCAAGCTCACCATTCAGAGCTCCAACAACAGCTTCAGCAATTTCAATGGCAACTCCTTC	1	-	0	1	1	1	1	0	1	0	1	1	1	1	1	1	1	-	1	0	1	0	0	1	0	-	1	1	1	1	1	0	1	1	1	-	0	0	0	1	0	1	1
88	3098414|F|0-50:T>C-50:T>C	chrA01	15.8709	chrA01	1414453	TGCAGAGGTGATGGCTATTGATATAACACGTTCAGAAAACAATTTATACATAGTAGATAACACGCGATT	2	2	0	2	2	1	2	0	1	0	1	1	1	2	2	2	2	2	2	0	1	0	0	2	0	2	1	2	2	2	2	0	1	1	2	2	0	0	0	1	0	1	2
89	3114933	chrA01	15.8709	chrA01	NA	TGCAGTCACATCAAAAACGTATCAAACAATGTACAAAAGCAGAGTTTTAC	1	1	0	1	1	1	1	0	1	0	1	1	1	1	1	1	1	1	1	0	1	0	0	1	0	1	1	1	1	1	1	0	1	1	1	1	0	0	0	1	-	1	1
90	3120207	chrA01	15.8709	chrA01	NA	TGCAGTCAATGCACCTATGGTTTCTGCTGAGGTGAGCACACAAGTTCATAAAATATATTCCATCAGTTT	1	1	0	1	1	1	1	0	1	0	1	1	1	1	1	1	1	1	1	0	1	0	0	1	-	1	1	-	1	1	1	0	1	1	1	1	0	0	0	1	0	1	1
91	3181449|F|0-35:T>C-35:T>C	chrA01	15.8709	chrA01	1414387	TGCAGTTCTACCTTTCTATCTACCGGCCTCCTTGATAAGTTGTTCTCCTCTCTCTCTCTCTGTTTTGTT	2	2	0	2	2	1	2	0	1	0	1	1	1	2	2	2	2	2	2	0	1	0	0	2	0	2	1	2	2	2	2	0	1	1	2	2	0	0	0	1	0	1	2
92	4112375	chrA01	15.8709	chrA01	NA	TGCAGAAAAGCAAAACTATCCTAGCATTTGCATTTTTTTTAC	1	1	0	1	1	1	1	0	1	0	1	1	1	1	1	1	1	1	1	0	1	0	0	1	0	1	1	1	-	1	1	0	1	1	1	1	0	0	0	1	0	1	-
93	4109233|F|0-36:T>A-36:T>A	chrA01	17.4015	chrA01	1496477	TGCAGAAAGAGGTGACTTATCTTTGATGATATAACTTTTATGATTGGTTGTAGAAGAAGGTGATACTTC	2	2	0	2	2	1	2	0	1	0	1	1	1	2	2	2	2	2	2	0	1	0	0	2	0	2	1	2	2	2	2	0	1	1	2	2	0	0	0	1	0	1	2
94	4167879|F|0-15:G>C-15:G>C	chrA01	17.4015	chrA01	NA	TGCAGGTAACATTCTGCTTAGCCTAGTTTAC	2	2	2	2	2	0	2	2	0	1	0	0	0	2	2	2	2	2	2	2	0	2	2	2	2	2	0	2	2	2	2	1	0	0	2	2	2	2	2	0	2	0	2
95	3143480|F|0-27:T>C-27:T>C	chrA01	17.9117	chrA01	NA	TGCAGAAATAAAAAAAGGAAAACACTTTCCATCATTAC	2	2	0	2	2	1	2	0	1	0	1	1	1	2	2	2	2	2	2	0	1	0	0	2	0	2	1	1	2	2	2	0	1	1	0	2	0	0	0	1	0	1	2
96	4116194	chrA01	17.9117	chrA01	NA	TGCAGGTGTCAAATGTTTTCACAGAATCGTCCTTCAGGGTTTTCACGGAGGCCATTGAAAGCGGTGGAA	1	1	0	1	1	1	1	0	1	0	1	1	1	1	1	1	1	1	1	0	1	0	0	1	0	1	1	1	-	1	1	0	1	1	1	1	0	0	0	1	0	1	1
97	5122803	chrA01	17.9117	chrA01	NA	TGCAGTTTCAGAATTTGAACTTTGAAATAGACTTTAC	1	1	0	1	1	1	-	0	1	0	1	1	1	1	1	1	1	1	1	0	1	0	0	1	0	1	1	-	1	1	1	0	1	1	1	1	0	0	0	1	0	1	1
98	26680021	chrA01	18.4219	chrA01	NA	TGCAGCCGCCACTTCCTAAGCTCCCCGTTTCCGTTTTGTTTCGTTTTATCTTATTTCTTCTGTGTGTAA	1	1	1	1	1	0	1	1	0	1	0	0	0	-	1	1	1	1	1	1	0	1	1	1	1	1	0	1	1	1	1	1	0	0	1	1	1	1	1	0	1	0	1
99	3098233	chrA01	18.4219	chrA01	NA	TGCAGCAAGTGTATTATCCACCCCAATATACACAACAGACTGGTTGTTGGATTCATGCTCTTCAGTTGC	1	1	1	1	1	0	1	1	0	1	0	0	0	1	1	1	1	1	1	1	0	1	1	1	1	1	0	1	-	1	1	1	0	0	1	-	1	1	1	0	1	0	-
100	3149696	chrA01	18.4219	chrA01	1601196	TGCAGGTCTATTCTTTGATTCGGTTTTGTTTATAACTAAACCGGTCTTTAC	1	1	1	1	-	0	1	1	0	1	0	0	0	1	1	1	1	1	1	1	0	1	1	1	1	1	0	-	1	-	1	1	0	0	1	-	1	1	1	0	1	0	-
101	3158161	chrA01	18.4219	chrA01	1600038	TGCAGACAGTACTTGTATTGATTGCGATACTTGTCGTTGGATGGTTCCGGTAAGTTCTTTTTCTTCGAA	1	-	1	1	1	0	1	1	0	1	0	0	0	-	1	1	1	1	1	1	0	1	1	1	1	-	0	1	1	1	1	1	0	0	-	1	1	1	1	0	1	0	-
102	4167251|F|0-40:T>G-40:T>G	chrA01	18.4219	chrA01	NA	TGCAGGTGTCAAATGTTTTCACAGAATCTTCCTTCAGGGTTTTCACAGAGGGCCTTGAAAGTGGTGGAA	2	2	2	2	2	0	2	2	0	2	0	0	0	2	2	2	2	2	2	2	0	2	2	2	2	2	0	2	2	2	2	2	0	0	2	2	2	2	2	0	2	0	2
103	5029374	chrA01	18.4219	chrA01	NA	TGCAGGTGTCAAATGTTTTCACAGAATCTTCCTTCAGGGTGTTCACAGAGGCCCTTGAAAGTGGTGGAA	1	1	1	1	1	0	1	1	0	1	0	0	0	1	1	1	1	-	1	1	0	1	1	1	1	1	0	1	1	1	1	1	0	0	-	-	1	1	1	0	1	0	-
104	5029824	chrA01	18.4219	chrA01	1587368	TGCAGGTGTTTCAGCTTCGTTACCTCTCTTATCGCCATCCTCTGCGTCGTCGTCAACGTCCTCGCTGCT	1	1	1	1	1	0	-	1	0	1	0	0	0	1	1	1	1	1	1	1	0	1	1	-	1	1	0	1	1	1	1	1	0	0	1	1	1	1	1	0	1	0	1
105	5238498	chrA01	18.4219	chrA01	NA	TGCAGCTAGGCCGGGGCGTTTTTAC	1	1	1	1	1	0	1	1	0	1	0	0	0	1	1	1	1	-	1	1	0	1	1	1	1	1	0	1	1	1	1	1	0	0	1	1	1	1	1	0	1	0	1
106	5860089|F|0-15:G>A-15:G>A	chrA01	18.4219	chrA01	NA	TGCAGCAAGTGTATTGTCCACACCAATATACACAACAGACTGGTTGTTGGATTCATTCTCTTCAGATGC	2	2	2	2	2	0	2	2	0	2	0	0	0	2	2	2	2	2	2	2	0	2	2	2	2	2	0	2	2	2	2	2	0	0	2	2	2	2	2	0	2	0	2
107	3091185|F|0-27:T>A-27:T>A	chrA01	18.9321	chrA01	NA	TGCAGAGATATGTGATGATCCAGTTCATGTTCTTCATAGAAGTGTTAC	2	2	2	2	2	0	2	2	0	2	0	0	0	2	2	2	2	2	2	2	0	2	2	2	2	2	0	2	2	2	2	2	0	2	2	2	2	2	2	0	2	0	2
108	3093846	chrA01	18.9321	chrA01	1648397	TGCAGACTTTTTGAGGAAATAGTATGCTAGTTCTTTTATCTAAAAATAAACTGTTATGTGTGCATTACA	1	1	1	1	1	0	1	1	-	1	0	0	0	1	1	1	-	1	-	1	0	1	1	1	1	-	0	-	-	1	1	1	0	1	1	1	1	1	1	0	1	0	-
109	3095806	chrA01	18.9321	chrA01	NA	TGCAGTTTCATCAGAGATAATCTTTTGACAGTTTCTCATGAGTTCTTGAGCATACAACCCCTCACTGAT	1	-	1	1	-	0	1	1	0	1	0	0	0	1	1	1	1	1	1	1	0	1	1	1	1	1	0	-	-	1	1	1	0	1	1	1	1	1	1	0	1	0	1
110	3129410|F|0-5:T>C-5:T>C	chrA01	18.9321	chrA01	NA	TGCAGTAAAAGCCTTCTAAAAGCCAATGCAAAGTTAC	2	2	2	0	0	1	0	2	1	2	1	1	-	2	2	2	0	2	2	2	1	2	0	2	2	2	1	2	0	2	2	2	1	-	2	0	0	2	2	1	2	1	0
111	3098233|F|0-56:G>T-56:G>T	chrA01	18.9321	chrA01	NA	TGCAGCAAGTGTATTATCCACCCCAATATACACAACAGACTGGTTGTTGGATTCATGCTCTTCAGTTGC	2	2	0	0	2	1	2	0	1	0	1	1	1	2	2	2	2	2	2	0	1	0	0	2	0	2	1	2	2	2	2	0	1	1	2	2	0	0	0	1	0	1	2
112	3153064	chrA01	18.9321	chrA01	NA	TGCAGCAAACGTCAAAACCAGAAAATATCAGTTCCGTCTTAC	1	1	0	0	1	1	1	0	1	0	1	1	1	1	1	1	1	1	1	0	1	0	0	1	0	1	1	-	1	1	1	0	1	1	-	1	0	0	0	1	0	1	-
113	3176187|F|0-16:A>G-16:A>G	chrA01	18.9321	chrA01	1650041	TGCAGTTCCAGACCGAAGTTGAGATGATCAGTATGGCTGTTCATAGGAACTTACTTCGTCTTCGTGGCT	2	2	0	0	2	1	2	0	2	0	1	1	1	2	2	2	2	2	2	0	1	0	0	2	0	2	1	2	2	2	2	0	1	2	2	2	0	0	0	1	0	1	2
114	3208284	chrA01	18.9321	chrA01	NA	TGCAGCTCTCCGCCTTGGGTGCGCTCTTCTTTGAGTCTTTTAC	1	1	0	0	1	1	1	0	1	0	1	1	1	1	1	1	1	1	1	0	1	0	0	1	0	1	1	-	1	1	1	0	1	-	1	1	0	0	0	1	0	1	1
115	3208284|F|0-11:G>A-11:G>A	chrA01	18.9321	chrA01	NA	TGCAGCTCTCCGCCTTGGGTGCGCTCTTCTTTGAGTCTTTTAC	2	2	1	1	2	0	2	1	2	1	0	0	0	2	2	2	2	2	2	1	0	1	1	2	1	2	0	2	2	2	2	1	0	2	2	2	1	1	1	0	1	0	2
116	4107011	chrA01	18.9321	chrA01	NA	TGCAGGTTTTTTCTTTTTGTCTATGGCATGTATCTTATAGGTGGTTTTTTCGCTTCTTCCACAACTGTA	1	1	0	0	1	1	1	0	1	0	1	1	1	1	1	1	1	1	1	0	1	0	0	1	0	1	1	1	-	1	1	0	-	1	1	1	0	0	0	1	0	1	1
117	4108153	chrA01	18.9321	chrA01	1600047	TGCAGACAGTACTTGTATTGATTGCGATACTTGTCGTTGGATGGTTCCGGTAAGATTTAC	1	1	0	0	1	1	1	0	1	0	1	1	1	1	1	1	1	1	1	0	1	0	0	1	0	1	1	1	-	1	1	0	1	1	1	-	0	0	0	1	0	1	1
118	4110827	chrA01	18.9321	chrA01	NA	TGCAGGCAGAGGATGGAACGTTTACTGAGGAACCAGGGTCTGGAGCCGTTGCTATTGTCAACAACAAGA	1	-	0	0	1	1	1	0	1	0	1	1	1	1	1	1	1	1	1	0	1	0	0	1	0	-	1	-	1	1	-	0	1	1	1	-	0	0	0	1	0	1	1
119	4112514	chrA01	18.9321	chrA01	NA	TGCAGGTATTATATGAATAACTCCTTTCTTAC	1	1	0	0	-	1	1	0	1	0	1	1	1	1	1	1	1	1	1	0	1	0	0	1	0	1	1	-	-	-	1	0	1	-	1	-	0	0	0	1	0	1	1
120	4168177	chrA01	18.9321	chrA01	1689967	TGCAGTTTTGGGAAAATGGTGGCTTGCTTCCGCTATGCTTCAATCAATATATTTGCAGTTTCTCTGCCA	1	1	0	0	1	1	1	0	1	0	1	1	1	1	1	1	1	1	1	0	1	0	0	1	0	1	1	1	1	1	-	0	1	1	1	1	0	0	0	1	0	1	-
121	5151277|F|0-9:G>T-9:G>T	chrA01	18.9321	chrA01	NA	TGCAGGTATGATTTGAACAACTCCTTTCTTAC	2	2	0	0	2	2	2	0	2	0	2	2	2	2	2	2	2	2	2	0	2	2	0	2	0	2	2	2	2	2	2	0	2	2	2	2	0	0	0	2	0	2	2
122	5155586|F|0-43:C>A-43:C>A	chrA01	18.9321	chrA01	NA	TGCAGGCAGAGGATGGAACGTTTACTGAGGAACCAGGGTCTGGCGCCGTTGCTATCGTCAACAACAAGA	2	2	0	0	2	2	2	0	2	0	2	2	2	2	2	2	2	2	2	0	2	0	0	2	0	2	2	2	2	2	2	0	2	2	2	2	0	0	0	2	0	2	2
123	5155919|F|0-36:C>T-36:C>T	chrA01	18.9321	chrA01	1649193	TGCAGGTGATGGCGGTGTAGGAGAGATGGGAGGTGGCGGAGAAGCGGGAAGGGGAGTCAAATTGGTGTT	2	2	0	0	2	1	2	0	2	0	1	1	1	2	2	2	2	2	2	0	1	0	0	2	0	2	1	2	2	2	2	0	1	2	2	2	0	0	0	1	0	1	2
124	3079204	chrA01	19.1362	chrA01	1648463	TGCAGAATAGCACTTTATTTTCTGTCTATGCTTGCGAATAGCATGTGATATATTGTTTCTCAGCACGTT	1	1	1	1	1	0	1	1	1	1	0	0	0	1	1	1	1	1	1	1	0	1	1	1	1	-	0	-	1	1	1	1	0	1	-	1	1	1	1	0	1	0	1
125	3088883	chrA01	19.1362	chrA01	1667919	TGCAGGAGAAGTGTATGATGAAGCAACCTCCAATGCATTCTTTATTTGGATTGGATCTGGCAAGAAGCG	1	1	1	1	1	0	1	1	1	1	0	0	0	-	1	1	1	1	1	1	0	1	1	-	1	-	0	-	1	-	1	1	0	1	1	1	1	1	1	0	1	0	-
126	3129803	chrA01	19.1362	chrA01	1649595	TGCAGGTATGATATGCTATGAACAACTCCTTTCTTAC	1	1	1	1	1	0	1	1	1	1	0	0	0	1	1	1	1	1	1	1	0	1	1	1	1	1	0	-	-	-	1	1	0	-	1	-	1	1	1	0	1	0	1
127	3167864	chrA01	19.1362	chrA01	1649259	TGCAGGTATTTTTTTCTTTTTGTCTATGCCATGTATCTTATAGGTGGTTTTATCGCTTCTTCCACAACT	1	1	1	1	1	0	1	1	1	1	0	0	0	1	1	1	1	1	1	1	0	1	1	1	1	1	0	1	1	1	1	1	0	1	1	1	1	1	1	0	1	0	1
128	3176187	chrA01	19.1362	chrA01	1650041	TGCAGTTCCAGACCGAAGTTGAGATGATCAGTATGGCTGTTCATAGGAACTTACTTCGTCTTCGTGGCT	1	1	1	1	1	0	1	1	1	1	0	0	0	1	1	1	1	1	1	1	0	1	1	1	1	1	0	1	-	1	1	1	0	1	1	-	1	1	1	0	1	0	-
129	4107025	chrA01	19.1362	chrA01	1650001	TGCAGCTCTCCACCTTGGGTGCGCTCCTCTTTCAGTCTTTTAC	-	1	1	1	1	0	1	1	1	1	0	0	0	1	1	1	1	1	1	1	0	1	1	1	1	1	0	1	1	1	1	1	0	-	1	1	1	1	1	0	1	0	1
130	4165302	chrA01	19.1362	chrA01	1655210	TGCAGCTAGAGCCGAGACCAAACCAATGGCGTATCCAGGAAGTGCATACCATATGTACTTGTGCCCCTT	1	1	1	1	1	0	1	1	1	1	0	0	0	1	1	1	1	1	1	1	0	1	1	1	1	-	0	1	-	1	1	1	0	-	1	1	1	1	1	0	1	0	1
131	4337300|F|0-5:T>C-5:T>C	chrA01	19.1362	chrA01	NA	TGCAGTTCTCCACCTTGTGTGCGCTCCTCTTTCAGTCTTTTAC	2	2	2	2	2	0	2	2	2	2	0	0	0	2	2	2	2	2	2	2	0	2	2	2	2	2	0	2	2	2	2	2	0	2	2	2	2	2	2	0	2	0	2
132	5155499|F|0-35:C>T-35:C>T	chrA01	19.1362	chrA01	NA	TGCAGTTTTGGGAAAATGGTGGCTTGCTTCCGCTACGCTTCAATCAATATATTTGCAGTTTCTTTGCCA	2	2	2	2	2	0	2	2	2	2	0	0	0	2	2	2	2	2	2	2	0	2	2	2	2	2	0	2	2	2	2	2	0	2	2	2	2	2	2	0	2	0	2
133	5591879|F|0-9:T>C-9:T>C	chrA01	19.1362	chrA01	NA	TGCAGGGAGTAATAGAATCACTGGAGCAATTGCGGGAGGAGTTGCCGCAGGTGCTGCGCTTCTATTTGC	2	2	1	1	2	0	2	1	2	1	0	0	0	2	2	2	2	2	2	1	0	1	1	1	1	2	0	2	2	2	2	1	0	2	2	0	1	1	1	0	1	0	2
134	3099999|F|0-8:A>G-8:A>G	chrA01	19.4423	chrA01	1689918	TGCAGTAAAGAAAGATTATATGAGACAATCAAAAATATATGGAATGGTTTAC	2	2	1	1	2	0	2	1	2	1	0	0	0	2	2	2	2	2	2	1	0	1	1	2	1	2	0	2	2	2	2	1	0	2	2	2	1	1	1	0	1	0	2
135	3114201|F|0-5:T>C-5:T>C	chrA01	19.4423	chrA01	NA	TGCAGTAGCTGCGAGACTTGTTCATCAGCAGAGCTAAGGCTTCTACTCATGTCAACTGACAAATCGCTC	2	2	0	0	2	2	2	0	2	0	2	2	2	2	2	2	2	2	2	0	2	0	0	2	0	2	2	2	2	2	2	0	2	2	2	2	0	0	0	2	0	2	2
136	4168177|F|0-63:C>T-63:C>T	chrA01	19.4423	chrA01	1689967	TGCAGTTTTGGGAAAATGGTGGCTTGCTTCCGCTATGCTTCAATCAATATATTTGCAGTTTCTCTGCCA	2	2	1	1	2	0	2	1	2	1	0	0	0	2	2	2	2	2	2	1	0	1	1	2	1	2	0	2	2	2	2	1	0	2	2	2	1	1	1	0	1	0	2
137	3105789	chrA01	19.9525	chrA01	NA	TGCAGGTCCTTGTCATCTTCTTTCACGTTTGTTCTCTCCATTTATAGGATATATGTAATAGAATGTACT	1	1	0	0	1	1	1	0	1	0	1	1	1	1	1	1	1	1	1	0	1	0	0	1	0	1	1	-	1	1	1	0	1	-	1	1	0	0	0	1	0	1	1
138	3139495|F|0-8:T>G-8:T>G	chrA01	19.9525	chrA01	1800658	TGCAGTATTTTCGGAAAGGGATCTCATCCATAGCTTCTTCTCCCCTGTCCTCAAGGGTCAAGCATGCTT	2	2	0	0	2	2	2	0	2	0	2	2	2	2	2	2	2	2	2	0	2	0	0	2	0	2	2	2	0	2	2	0	2	2	2	2	0	0	0	2	0	2	2
139	4107763	chrA01	19.9525	chrA01	1802194	TGCAGCGGCTCAGGAAGCTAAACATTTCAGAGCACAAAACCTAATCTTAC	-	1	0	0	1	1	1	0	1	0	1	1	1	1	1	1	1	1	1	0	1	0	0	1	0	1	1	1	1	1	-	0	1	1	1	1	0	0	0	1	0	1	1
140	4110965	chrA01	19.9525	chrA01	NA	TGCAGCCTCCACGTGGGCTTCTCGTCTTCTAGCAATCGCCGGCTCCGACGAGTCCTATCCCAAGAAGAA	1	1	0	0	1	1	1	0	1	-	1	1	1	1	1	1	1	1	1	0	1	0	0	1	-	1	1	1	1	1	1	0	1	1	-	1	0	-	0	1	0	1	-
141	5030236	chrA01	20.1618	chrA01	NA	TGCAGAGAAAGGAATGCTGCACACACACACACACACACACACACACACACACACACAAAACGATACATT	1	1	1	1	1	0	1	1	1	1	0	0	0	1	1	1	1	-	1	1	0	1	1	1	1	1	0	1	-	1	1	1	-	1	1	1	1	1	1	0	1	0	1
142	4339051	chrA01	20.4653	chrA01	NA	TGCAGCAGCATCCGAAGAAGCCTCCTGATGATTTAC	-	1	0	0	1	1	1	0	1	0	1	1	1	1	1	1	1	1	1	0	1	0	0	1	0	1	1	1	-	1	1	0	1	1	1	1	0	0	0	1	0	1	1
143	3154081	chrA01	20.9782	chrA01	1921899	TGCAGCTACATTTGGTCTTATTATTCGCTAAAAAAGAAGAAGAATTACAATAAGACTCGGATTGTCTTC	1	1	0	0	1	1	1	0	1	0	1	1	1	1	1	1	1	1	1	0	1	0	0	1	0	-	1	1	1	1	1	0	1	-	1	-	0	0	0	1	-	1	1
144	5156677	chrA01	20.9782	chrA01	NA	TGCAGCTCAAGCTCCAAACTTTAC	1	1	0	0	1	1	1	0	1	0	1	1	1	1	1	1	1	1	1	0	1	0	0	1	0	1	1	-	1	1	1	0	1	1	1	1	0	0	0	1	0	1	1
145	3080825|F|0-34:T>G-34:T>G	chrA01	21.4884	chrA01	1977417	TGCAGTCTGTTGAGCATGAAGTAGAGTTCATACTTGACAAAAATGGAAAGGAAGTTAC	2	2	0	0	2	1	2	0	2	0	1	1	1	2	2	2	2	2	2	0	1	0	0	2	0	2	1	2	2	2	2	0	1	2	2	2	0	0	0	1	0	1	2
146	3082345|F|0-7:G>A-7:G>A	chrA01	21.4884	chrA01	NA	TGCAGCAGCCATTGTGGGCAACCCTTCGGATCTGATTCCTCCACCTGCCACTGCGATTTGCAGCTTCAG	2	2	0	0	2	2	2	0	2	0	2	2	2	2	2	2	2	2	2	0	2	0	0	2	0	2	2	2	2	2	2	0	2	2	2	2	0	0	0	2	0	2	2
147	3110605|F|0-34:C>G-34:C>G	chrA01	21.4884	chrA01	NA	TGCAGAAGCACCAATTACATACACGTCAAGCATGCTTAC	2	2	0	0	2	2	2	0	2	0	2	2	2	2	2	2	2	2	2	0	2	0	0	2	0	2	2	2	2	2	2	0	2	2	2	2	0	0	0	2	0	2	2
148	3116489	chrA01	21.4884	chrA01	1980903	TGCAGCAACACCAAGAACATACACGTCAAGCATGCTTACTTAC	1	1	1	1	1	0	1	1	-	1	0	0	0	1	1	1	1	1	1	1	0	1	1	1	1	-	0	-	-	1	1	1	0	-	1	1	1	1	1	0	1	0	1
149	3125827|F|0-27:A>G-27:A>G	chrA01	21.4884	chrA01	1790776	TGCAGTATCAGCTTGATTTACATTCATATCTTATGTTATGTTGTCCCCTTTCTCTCTTACTCTCAATTC	2	2	1	1	2	0	2	1	2	1	0	0	0	2	2	2	2	2	2	1	0	1	1	2	1	2	0	0	2	2	2	1	0	2	2	2	1	1	1	0	1	0	2
150	3164325	chrA01	21.4884	chrA01	1921899	TGCAGCTACATTTGGTCTTATTATTCGCTAAAAAGAAGAAGAATTACAATAAGACTCGGATTGTCTTCA	1	1	1	1	1	0	1	1	1	1	0	0	0	1	1	1	1	1	1	1	0	1	1	1	1	1	0	1	1	1	1	1	0	1	1	1	1	1	1	0	1	0	1
151	3166494	chrA01	21.4884	chrA01	NA	TGCAGCTCAGAATGTGATTCAGCTTTTTTTCTCATCTCAACTCTGTTTCCGGTGATTATTAGCATCTTT	1	1	0	0	1	1	1	0	1	0	1	1	1	1	1	1	1	1	1	0	1	0	0	1	0	1	1	1	-	-	1	0	1	1	1	-	0	0	0	1	0	1	1
152	4107860	chrA01	21.4884	chrA01	1980837	TGCAGATAGTACTGGATGATCTTCTAAGATCACGTGAAGGACTAGTTATGGCTTCTGATTTGCATTTGG	1	1	1	1	1	0	1	1	1	1	0	0	0	1	1	1	1	1	1	1	0	1	1	1	1	-	0	1	1	1	1	1	0	-	1	1	1	1	1	0	1	0	1
153	4107860|F|0-10:A>G-10:A>G	chrA01	21.4884	chrA01	1980837	TGCAGATAGTACTGGATGATCTTCTAAGATCACGTGAAGGACTAGTTATGGCTTCTGATTTGCATTTGG	2	2	0	0	2	1	2	0	2	0	1	1	1	2	2	2	2	2	2	0	1	0	0	2	0	2	1	2	2	2	2	0	1	2	2	2	0	0	0	1	0	1	2
154	4108658	chrA01	21.4884	chrA01	1979057	TGCAGGAAATATTCGTGGCGGATTTGACTCTTTCCTGGAACTCTGGGACTCTGCTGGGGAATTTTTCTT	1	1	1	1	1	0	1	1	1	1	0	0	0	1	1	1	1	-	1	1	0	1	1	1	1	-	0	1	1	-	1	1	0	1	1	1	1	1	1	0	1	0	1
155	4121099	chrA01	21.4884	chrA01	1978250	TGCAGACGGGTTGCTCAAACGCGAGCCCTTTGTTTAGCTCTTTGGAAGATCCTTGTTTCCGAAGAACTT	1	-	1	1	1	0	1	1	1	1	0	0	0	1	1	1	1	1	1	1	0	1	1	1	1	1	0	1	1	1	1	1	0	-	1	1	1	1	1	0	1	0	-
156	4165166	chrA01	21.4884	chrA01	1977417	TGCAGTCTGTTGAGCATGAAGTAGAGTTCATACTGGACAAAAATGGAAAGGATGTTAC	1	1	0	0	1	1	1	0	1	0	1	1	1	1	1	1	1	1	1	0	1	0	0	1	-	1	1	1	1	1	1	0	1	1	1	-	0	0	0	1	0	1	1
157	4339094	chrA01	21.4884	chrA01	NA	TGCAGCGACTGCATCTCTACTTTCTCTCTTTCTCTCTTTCACTCTCTCTCTCTCTAGGTGAATGAAAAA	1	1	1	1	1	0	1	1	1	1	0	0	0	1	1	1	1	1	1	1	0	1	1	1	1	1	0	1	1	1	1	1	0	-	-	1	1	1	1	0	1	0	1
158	4707479	chrA01	21.4884	chrA01	1859462	TGCAGCCTCCACGTGGGCTTCCCGTCTTCTCGCCGGCTCCGACGAGTCCTACCCGAAGAAGAAACAGCT	1	1	1	1	1	0	1	1	1	1	0	0	0	1	1	1	1	1	1	1	0	1	1	1	1	-	0	1	1	1	1	1	0	1	-	-	1	1	1	0	1	0	-
159	5030514|F|0-13:T>C-13:T>C	chrA01	21.4884	chrA01	NA	TGCAGGAAATATTTGTGGCGGATTTGACTCTTTCCTGGAACTCTGGGAATCTGCTGGGGAATTTTTCTT	2	2	1	1	2	0	2	1	2	1	0	0	0	2	2	2	2	2	2	1	0	1	1	2	1	2	0	2	2	2	2	1	0	2	2	2	1	1	1	0	1	0	2
160	5030791	chrA01	21.4884	chrA01	1978316	TGCAGCAACCATTGTGCGCAACCCTTCGGATCTGATTCCTCCACCTGCCACTGCGATTTGCAGCTTCAG	1	-	1	1	1	0	1	1	1	1	0	0	0	1	1	1	1	1	1	1	0	1	1	1	1	1	0	-	1	1	1	1	0	1	1	1	1	1	1	0	1	0	1
161	5030791|F|0-16:C>G-16:C>G	chrA01	21.4884	chrA01	1978316	TGCAGCAACCATTGTGCGCAACCCTTCGGATCTGATTCCTCCACCTGCCACTGCGATTTGCAGCTTCAG	2	2	0	0	2	1	2	0	2	0	1	1	1	2	2	2	2	2	2	0	1	0	0	2	0	2	1	2	2	2	2	0	1	2	2	2	0	0	0	1	0	1	2
162	5030800	chrA01	21.4884	chrA01	NA	TGCAGATAGTGCTGGATGATCTTCTAAGATCACGTGAAGGACTAGTTATGGCTTCTGATTTGCATCTGG	1	1	0	0	1	1	1	0	1	0	1	1	1	1	1	1	1	1	1	0	1	0	0	1	0	1	1	1	1	1	1	0	1	1	1	1	0	0	0	1	0	1	-
163	5149192|F|0-9:A>T-9:A>T	chrA01	21.4884	chrA01	2063684	TGCAGCAGCATCTGGGTTGCTCTTCACTTCATCCTGAGATTCTTTTACCTCCTTCTGTTTATTCTTCTT	2	2	1	1	2	0	2	1	2	1	0	0	0	2	2	2	2	2	2	1	0	1	1	2	1	2	0	0	2	0	2	1	0	1	2	2	1	1	1	0	1	0	2
164	5157236|F|0-61:A>G-61:A>G	chrA01	21.4884	chrA01	NA	TGCAGATAGTGCTGGATGATCTTCTAAGATCACGTGAAGGACTAGTTATGGCTTCTGATTTACATTTGG	2	2	2	2	2	0	2	2	2	2	0	0	0	2	2	2	2	2	2	2	0	2	2	2	2	2	0	2	2	2	2	2	0	2	2	2	2	2	2	0	2	0	2
165	14786994|F|0-42:A>G-42:A>G	chrA01	21.9986	chrA01	NA	TGCAGAGCGTGGTCTCTTGCTTCTTGCTTTGGCGGGAACGGAAACATTCGAGTCGTCAGTGTCGGTGGG	2	2	2	2	2	0	2	2	2	2	0	0	0	2	2	2	2	2	2	2	0	2	2	2	2	2	0	2	2	2	2	2	0	2	2	2	2	2	2	0	2	0	2
166	3080825	chrA01	21.9986	chrA01	1977417	TGCAGTCTGTTGAGCATGAAGTAGAGTTCATACTTGACAAAAATGGAAAGGAAGTTAC	1	1	1	1	1	0	1	1	1	1	0	0	0	1	1	1	1	1	1	1	0	1	1	1	1	1	0	-	1	-	1	1	0	1	-	1	1	1	1	0	1	0	1
167	4110867	chrA01	21.9986	chrA01	NA	TGCAGAATCAAAATCTGGAAGCTGTTGATGAAGGCGGTGCCAAGATCAAACGGAAGCTCGAAGATTTTA	1	1	1	1	1	0	1	1	-	1	0	0	0	1	1	1	1	1	1	1	0	1	1	1	1	-	0	1	1	1	1	1	0	1	1	-	1	-	1	0	1	0	1
168	5053375	chrA01	21.9986	chrA01	1859528	TGCAGAGCGTGGTCTCTTGCTTCTTGCTTTGGCGGGAACGGAGACATTCGAGTCGTCAGTGTCGGTGGA	1	1	1	1	1	0	1	1	1	1	0	0	0	1	1	1	1	1	1	1	0	1	1	1	1	1	0	1	-	1	1	1	0	-	1	1	1	1	1	0	1	0	1
169	3076235|F|0-68:G>A-68:G>A	chrA01	21.9986	chrA01	NA	TGCAGATGAATGCCCTCCGAATATCCATACATTACCAACCACAAACCACACCGCAAAGAAGCAATCCAG	2	2	0	0	2	2	2	0	2	0	2	2	2	2	2	2	2	2	2	0	2	0	0	2	0	2	2	2	2	2	2	0	2	2	2	2	0	0	0	2	0	2	2
170	4117920	chrA01	21.9986	chrA01	NA	TGCAGCGACTGCATCTCTACTTTCTCTCTTTCACTCTCTCTCTCTCTCTCTCTAGGTGAATGAAAAAAC	1	1	0	0	1	1	1	0	1	0	1	1	1	1	1	1	1	1	1	0	1	0	0	1	0	1	1	1	-	1	1	0	1	1	1	1	0	0	0	1	0	1	1
171	3094977|F|0-54:A>G-54:A>G	chrA01	23.019	chrA01	NA	TGCAGACGGGTTGCTCAAACGCGAGCCCTTTGTTCAGCTCTTTGGAAGATCCTTATTTCAGAAGAACTT	2	2	2	2	2	0	2	2	2	2	0	0	0	2	2	2	2	2	2	2	0	2	2	2	2	2	0	2	2	2	2	2	0	2	2	2	2	2	2	0	2	0	2
172	4108964|F|0-21:A>C-21:A>C	chrA01	23.019	chrA01	NA	TGCAGACGGGTTGCTCAAACGAGAGCCCTTTGTTCAGCTCTTTGGAAGATCCTTGTTTCAGAGGAACTT	2	2	2	2	2	0	2	2	2	2	0	0	0	2	2	2	2	2	2	2	0	2	2	2	2	2	0	2	2	2	2	2	0	2	2	2	2	2	2	0	2	0	2
173	5818907|F|0-34:C>T-34:C>T	chrA01	23.019	chrA01	NA	TGCAGACGGGTTGCTCAAACGCGAGCCCTTTGTTCAGCTCTTTGGAAGATCCTTGTCTCCGAAGAACTT	2	2	2	2	2	0	2	2	2	2	0	0	0	2	2	2	2	2	2	2	0	2	2	2	2	2	0	2	2	2	2	2	0	2	2	2	2	2	2	0	2	0	2
174	3098447	chrA01	23.019	chrA01	NA	TGCAGAGCAAAGAAAATGCTATACTGTACTAAGAGCCTTCCAGGTTAGCACAAAAAGAAGAAACAATCG	1	-	0	0	1	1	1	0	1	0	1	1	1	1	1	1	1	1	1	0	1	0	0	1	0	1	1	1	1	1	1	0	1	1	1	1	0	0	0	1	0	1	1
175	3113033	chrA01	23.019	chrA01	2148486	TGCAGTTTCATCAACGTTGCACCATTGTTAGTATATTAC	1	1	0	0	1	1	1	0	1	0	1	1	1	1	1	1	1	1	1	0	1	0	0	1	0	1	1	-	-	1	1	0	1	1	1	1	0	0	0	1	0	1	1
176	3114943	chrA01	23.019	chrA01	NA	TGCAGCGGTATACTTTTCTGTTGAAGCATCACAGCGTCTCTGCTCTTCTTGAAGACCAAGTTGTACCTT	1	1	0	0	1	1	1	0	1	0	1	1	1	1	1	1	1	1	1	0	1	0	0	1	0	1	1	1	1	1	1	0	1	1	-	-	0	0	0	1	0	1	1
177	3114943|F|0-6:G>A-6:G>A	chrA01	23.019	chrA01	NA	TGCAGCGGTATACTTTTCTGTTGAAGCATCACAGCGTCTCTGCTCTTCTTGAAGACCAAGTTGTACCTT	2	2	1	1	2	0	2	1	2	1	0	0	0	2	2	2	2	2	2	1	0	1	1	2	1	2	0	2	2	2	2	1	0	2	0	0	1	1	1	0	1	0	2
178	4112945	chrA01	24.0394	chrA01	2182578	TGCAGCACTAACTGCTCGTGCCTCGGTTTGTTCTTTCGGAACAGCTCTGGTGACTGCTTCTTGTTTGAT	1	1	0	0	1	1	1	0	-	0	1	1	1	1	1	1	1	1	1	0	1	0	0	1	0	1	1	1	1	1	-	0	1	-	1	-	0	0	0	1	0	1	1
179	5030719|F|0-8:C>T-8:C>T	chrA01	24.0394	chrA01	2182578	TGCAGCAACAACTGCTCGTGCCTCGGTTTGTTCTTTCGGAACAGCTCTGGTGACTGCTTCTTGTTTGAT	2	2	0	0	2	1	2	0	2	0	1	1	1	2	2	2	2	2	2	0	1	0	0	2	0	2	1	2	2	2	2	0	1	2	2	2	0	0	0	1	0	1	2
180	4332089	chrA01	24.8047	chrA01	2276310	TGCAGCTTAGTGATTGATTCCATGGCTTCTTCAATGCTGTCTCTCGGTTCTACTTCTCTGCTACCTCGC	1	1	1	1	1	0	1	1	1	1	0	0	0	1	1	1	1	1	1	1	0	1	1	-	1	-	0	1	1	-	1	1	0	1	-	-	1	1	1	0	1	0	-
181	5030719	chrA01	24.8047	chrA01	2182578	TGCAGCAACAACTGCTCGTGCCTCGGTTTGTTCTTTCGGAACAGCTCTGGTGACTGCTTCTTGTTTGAT	1	1	1	1	1	0	1	1	1	1	0	0	0	1	1	1	1	1	1	1	0	1	1	1	1	1	0	1	-	1	1	1	0	1	1	1	1	1	1	0	1	0	-
182	3108894|F|0-31:T>C-31:T>C	chrA01	25.0598	chrA01	1894412	TGCAGTGTGGAAACAATAAATTAGATACTCTTGTAACTATTTTTTTGTATGCATAATTTGTATCCTTCG	2	2	1	1	2	0	2	1	2	1	0	0	0	2	2	2	2	2	2	1	0	1	1	2	1	2	0	2	2	2	2	1	0	2	2	0	1	1	1	0	1	0	1
183	3124008	chrA01	25.57	chrA01	NA	TGCAGTTTTCCAATTGCTTTTGATTTAGCTGATTCGTTTTTCTTAC	1	1	0	0	1	1	1	0	1	0	1	1	1	1	1	1	1	1	1	0	1	0	0	1	0	1	1	1	-	1	1	0	1	1	-	1	0	0	0	1	0	1	1
184	4110587	chrA01	25.57	chrA01	2276310	TGCAGCTTACCGATTGATTCCATGGCTTCATCAATGCTGTCTCTCGGTTCTACTTCTCTGCTACCTCGC	1	1	0	0	1	1	1	0	1	0	1	1	1	1	1	1	1	1	1	0	1	0	0	-	0	1	1	1	1	1	1	0	1	1	-	-	0	0	0	1	0	1	-
185	4110587|F|0-9:C>G-9:C>G	chrA01	25.57	chrA01	2276310	TGCAGCTTACCGATTGATTCCATGGCTTCATCAATGCTGTCTCTCGGTTCTACTTCTCTGCTACCTCGC	2	2	1	1	2	0	2	1	2	1	0	0	0	2	2	2	2	2	2	1	0	1	1	2	1	2	0	2	2	2	2	1	0	2	2	2	1	1	1	0	1	0	2
186	5049355	chrA01	25.57	chrA01	NA	TGCAGATTTACATCGCAAGCATCAAAAATGGTTTGTACTTACAAAAAAAAAAACAATTGTAACGAGGGA	1	1	-	0	1	1	1	0	1	0	1	1	1	1	-	1	1	1	1	-	1	0	0	1	-	1	1	1	1	0	1	-	1	1	1	1	0	-	-	1	-	1	-
187	5818547|F|0-53:G>T-53:G>T	chrA01	25.57	chrA01	NA	TGCAGCTTAGTGATTGATTCCATGGCTTCTTCAATGCTGTCTCTCGGTTCTACGTCTCTGTTACCTCGC	2	2	0	0	2	2	2	0	2	0	2	2	2	2	2	2	2	2	2	0	2	0	0	2	0	2	2	2	2	2	2	0	2	2	2	2	0	0	0	2	0	2	2
188	5756863	chrA01	25.5726	chrA01	NA	TGCAGTTTTCCAATTGCTTTTGATTTAC	1	1	1	1	1	0	1	1	-	1	0	0	0	1	1	1	1	1	1	1	0	1	1	1	1	1	0	-	1	-	1	1	0	1	1	-	1	1	1	0	1	0	1
189	4114702	chrA01	26.0854	chrA01	2377724	TGCAGCTTTACCATTACGGAGAGACGGTTTCGATCCCTTTCTTCACGGAGACTTGGAGACCTGACAGCT	1	1	1	1	1	0	1	1	1	1	0	0	0	1	1	1	0	-	1	1	0	1	1	1	1	1	0	1	1	-	1	1	0	-	1	1	-	1	1	0	-	0	1
190	3087134|F|0-44:C>G-44:C>G	chrA01	27.1006	chrA01	NA	TGCAGCCTCCTACAGAACATATCTTCACTGCATCTGCTTCAGGGCATTCTTCTTCTTCCTCTTCTTCTT	2	2	1	1	2	0	2	1	2	1	0	0	0	2	2	2	2	2	2	1	0	1	1	2	1	2	0	2	2	2	2	1	0	2	2	2	1	1	1	0	1	0	2
191	3087302	chrA01	27.1006	chrA01	NA	TGCAGAGTATTATTTGTTTTGTTGTTATATTATTGTGCACGCATGATAAGGCATGATTATACTTACAGA	1	1	0	0	1	1	1	0	1	0	1	1	1	1	-	1	1	1	1	0	1	0	0	1	0	1	1	1	1	1	1	0	1	1	1	1	0	0	0	1	0	1	1
192	3097490|F|0-18:G>C-18:G>C	chrA01	27.1006	chrA01	NA	TGCAGTGAGCAAAAGAAAGGCTAACGCTAGCTCCTTGTGGTATATCTTGTTGATTTTCTTAC	2	2	0	0	2	2	2	0	2	0	2	2	2	2	2	2	2	2	2	0	2	0	0	2	0	2	2	2	2	2	2	0	2	2	2	2	0	0	0	2	0	2	2
193	3100481	chrA01	27.1006	chrA01	NA	TGCAGCAAAAAATATAATGATAAAAACAAAAGTGATTCCCTTGGAAAGAAGTAACAGAGAGAGAGATTA	1	1	0	0	1	1	1	0	1	0	1	1	1	1	1	1	1	1	1	0	1	0	0	1	0	1	1	1	1	-	1	0	1	1	1	1	0	0	0	1	0	1	1
194	3102916|F|0-68:C>A-68:C>A	chrA01	27.1006	chrA01	NA	TGCAGCAACGAGAAGAACACTCCTTCCCGCTTTCTGACACGAAAGTTTACACCAAGCCGTTTCAAGACC	2	2	0	0	2	2	2	0	2	0	2	2	2	2	2	2	2	2	2	0	2	0	0	2	0	2	2	2	2	2	2	0	2	2	2	2	0	0	0	2	0	2	2
195	3108158	chrA01	27.1006	chrA01	NA	TGCAGAAAGACCATGACGAGGCTACATGCCAACAGCATGAAGATATTTGACCTTAC	1	1	0	0	1	1	0	0	1	0	1	1	1	1	1	1	1	1	1	0	1	0	0	1	0	1	1	-	-	0	1	0	1	1	1	1	0	0	0	1	0	1	-
196	3131140|F|0-15:A>C-15:A>C	chrA01	27.1006	chrA01	NA	TGCAGGTTCTTTTCCAATATGAAGAAGAGTTTGTTAC	2	1	0	0	2	2	1	-	2	0	2	2	2	2	1	2	2	1	2	0	1	0	0	1	0	2	2	2	2	1	2	0	2	2	2	2	0	0	-	2	0	1	2
197	3132222	chrA01	27.1006	chrA01	NA	TGCAGCCTCCTACAGAACATATCTTCACTGCATCTGCTTCAGGGCATTCTTCTTCTTCTTCTTTGTCTT	1	1	0	0	1	1	1	0	1	0	1	1	1	1	1	1	1	1	1	0	1	0	0	1	0	1	1	1	1	1	1	0	1	-	1	1	0	0	0	1	0	1	1
198	3132222|F|0-58:T>C-58:T>C	chrA01	27.1006	chrA01	NA	TGCAGCCTCCTACAGAACATATCTTCACTGCATCTGCTTCAGGGCATTCTTCTTCTTCTTCTTTGTCTT	2	2	1	1	2	0	2	1	2	1	0	0	0	2	2	2	2	2	2	1	0	1	1	2	1	2	0	2	2	2	2	1	0	2	2	2	1	1	1	0	1	0	2
199	3134975|F|0-53:T>A-53:T>A	chrA01	27.1006	chrA01	NA	TGCAGCTTTCGGCTCAAGCTCGCTTGGTAGTCGTATAAAGCTTATACACATGATGGTTGAAGATGATTG	2	2	1	1	2	0	2	1	2	1	0	0	0	2	2	2	2	2	2	1	0	1	1	2	1	2	0	2	2	2	2	1	0	2	2	2	1	1	1	0	1	0	2
200	3144062|F|0-48:T>A-48:T>A	chrA01	27.1006	chrA01	2706372	TGCAGTCTTCTGATCCGAGAGTAATCTCATCTACTATTGATACTAGGTTCTACTACATCGGTGGATCAT	2	2	0	0	2	1	2	0	2	0	1	1	1	2	2	2	2	2	2	0	1	0	0	2	0	2	1	2	2	2	2	0	1	1	2	1	0	0	0	1	0	1	2
201	3155832	chrA01	27.1006	chrA01	NA	TGCAGTCCTCAAAGTGTTCGACGCTGTCCACGGACTCGAGAAGTCTTTGCTATCAGACCCTAAGAACGA	1	1	0	0	1	1	1	0	1	0	1	1	1	1	1	1	1	1	1	0	1	0	0	1	0	1	1	1	1	1	1	0	1	1	-	1	0	-	0	1	0	1	1
202	4166434	chrA01	27.1006	chrA01	NA	TGCAGCAACGAGAAGAGTACTCCTTCCCGCTTTCTGACACGAAAGTTTACACCAAGCCGTTTCAAGACA	1	1	0	0	1	1	1	0	1	0	1	1	1	1	1	1	1	1	1	0	1	0	0	1	0	1	1	1	-	-	1	0	1	1	1	1	0	0	0	1	0	1	1
203	4166876	chrA01	27.1006	chrA01	NA	TGCAGGATGCATAAATGGGTTCTATCTTTTTTTTTGATCGAATAAATGGGTTCTATCTATTTCTTATGT	1	1	0	0	1	1	1	0	1	0	1	1	1	1	1	1	1	1	1	0	1	0	0	1	0	-	1	1	1	1	1	0	1	1	1	1	0	0	0	1	0	1	1
204	5030901	chrA01	27.1006	chrA01	NA	TGCAGCTTTACCACTACGGAGAGACGGTCTCGATCCCTTTCTTCACGGAGACGTGGAGACCTGACAGTT	1	1	0	0	1	1	1	0	1	0	1	1	1	1	1	1	1	-	1	0	1	0	0	1	0	1	1	1	1	1	1	0	1	1	1	1	0	0	0	1	0	1	1
205	3084815|F|0-18:A>G-18:A>G	chrA01	27.3557	chrA01	NA	TGCAGCTCAGGTTGTGACAAATGAGATCATGAATCTACCTGAATCTAAGACAGCGAACCCCAAGATTGC	2	2	2	2	2	0	2	2	2	2	0	0	0	2	2	2	2	2	2	2	0	2	2	2	2	2	0	2	2	2	2	2	0	2	2	0	2	2	2	0	2	0	2
206	3098632	chrA01	27.3557	chrA01	2706324	TGCAGGATGCATAAATGGGTTCTATCTATTTCTTATGTCAACTTAGTTTAC	1	1	1	1	1	0	1	1	1	1	0	0	0	1	1	1	-	1	1	1	0	1	1	1	1	1	0	-	-	1	1	1	0	1	1	0	1	1	1	0	1	0	1
207	3121281	chrA01	27.3557	chrA01	2886105	TGCAGCTTTTCATAATCTTTGTGACTAAAAGTATTAC	1	1	1	1	1	0	1	1	1	1	0	0	0	1	1	1	1	1	1	1	0	1	1	1	1	1	0	-	1	-	1	1	0	-	1	0	1	1	1	0	1	0	1
208	4109417|F|0-53:C>T-53:C>T	chrA01	27.3557	chrA01	NA	TGCAGGATCCATGGAGCGGAGGAGGGTGAGAGTTCCTCATCCATATTCTTGGTCATTCTTTATTTTCTT	2	2	2	2	2	0	2	2	2	2	0	0	0	2	2	2	2	2	2	2	0	2	2	2	2	2	0	2	2	2	2	2	0	2	2	0	2	2	2	0	2	0	2
209	4334727	chrA01	27.3557	chrA01	2739956	TGCAGCTCAGGTTGTGACGAATGAGATCATGAATCTACCTGAATCCAAGACAGCGAACCCCAAGATTGC	1	1	1	1	1	0	1	1	1	1	0	0	0	1	1	1	1	1	1	1	0	1	1	1	1	1	0	-	1	1	1	1	0	-	1	0	1	1	1	0	1	0	1
210	5030035	chrA01	27.3557	chrA01	NA	TGCAGGATCCATGGAGCGGAGGAGGGTGAGAGTTCCTCATCCATATTCTTGGTTATTCTTTCTTTTCTT	1	1	1	1	1	0	1	1	1	1	0	0	0	1	1	1	1	1	1	1	0	1	1	1	1	1	0	1	1	1	1	1	0	1	1	0	1	1	1	0	1	0	-
211	5048624	chrA01	27.3557	chrA01	2712099	TGCAGTAGAGACACATGAAGTCTCTCTTGACCTGAATGATGGATCCATGGTATAAAGAGTAAATAGGAG	1	1	1	1	1	0	1	1	1	1	0	0	0	1	1	1	1	1	1	1	0	1	1	1	1	-	0	1	-	-	1	1	0	1	1	0	1	1	1	0	1	0	-
212	3084122	chrA01	27.6108	chrA01	NA	TGCAGTTTCCATTCTCAGCTGTACATAGATCAGTATGAACTTCTTGCATGATTTGATACTTTATTTGAT	-	1	0	0	1	1	0	0	1	0	1	1	1	1	1	1	1	1	1	0	1	0	0	1	0	1	1	-	1	-	1	0	1	1	-	1	0	0	0	1	0	1	1
213	4334727|F|0-45:C>T-45:C>T	chrA01	27.6108	chrA01	2739956	TGCAGCTCAGGTTGTGACGAATGAGATCATGAATCTACCTGAATCCAAGACAGCGAACCCCAAGATTGC	2	2	0	0	2	1	0	0	2	0	1	1	1	2	2	2	2	2	2	0	1	0	0	2	0	2	1	2	2	2	2	0	1	2	2	1	0	0	0	1	0	1	2
214	3076262	chrA01	28.6312	chrA01	2829017	TGCAGTTCAACCACACAATCAATCAGCACGTATCAACATAATGAAATGAAGACAGAATCTACAGTTGAT	1	1	0	0	1	1	0	0	1	0	1	1	1	1	1	1	1	1	1	0	1	0	0	1	0	1	1	-	1	1	1	0	1	1	-	1	0	0	0	1	0	1	-
215	3165303	chrA01	28.6312	chrA01	2829083	TGCAGGGAACAAAGGATCATATAGTGGATTTGTCTCACGGAAAGCGATTGTGGGAGCTGGCCAAGGAGA	1	1	0	0	1	1	0	0	1	0	1	1	1	1	1	1	1	1	1	0	1	0	0	1	0	1	1	1	1	1	1	0	1	1	1	1	0	0	0	1	0	1	1
216	4118384	chrA01	28.6312	chrA01	NA	TGCAGAAAAAGAAAAAATACCAACTTGTTAC	1	1	0	0	1	1	0	0	1	0	1	1	1	1	1	1	1	1	1	0	1	0	0	1	0	-	1	-	-	1	1	0	1	1	1	1	0	0	0	1	0	1	-
217	3139671|F|0-58:T>C-58:T>C	chrA01	28.8863	chrA01	NA	TGCAGGGTAGCCAAGTCTCTGATGAAGTTCTGAAGCTCGGTAAGGATATTGCATCTGATCTTTTTGGCG	2	2	2	2	2	0	2	2	2	2	0	0	0	2	2	2	2	2	2	2	0	2	2	2	2	2	0	2	2	2	2	2	0	2	2	0	2	2	2	0	2	0	2
218	3085274	chrA01	34.2435	chrA01	3452690	TGCAGTAGAAAAAAACACATCATAAAAAATCAAACTTTATGCAATGAACAAACTAACAAGCCTAAAGCA	1	1	0	0	1	1	0	0	1	0	1	1	1	1	1	1	1	1	1	0	1	0	0	1	0	1	1	0	-	1	1	0	1	-	1	1	0	0	0	1	0	1	1
219	3101955	chrA01	34.2435	chrA01	NA	TGCAGGGTTGGAGTATTTGCACCAAGGTTGCAGGCCACCGATAATACACAGAGATGTTAC	1	1	0	0	1	1	0	0	1	0	1	1	1	1	1	1	1	1	1	0	1	0	0	1	0	1	1	1	1	1	1	0	1	1	1	1	0	0	0	-	0	1	-
220	3101955|F|0-39:G>A-39:G>A	chrA01	34.2435	chrA01	NA	TGCAGGGTTGGAGTATTTGCACCAAGGTTGCAGGCCACCGATAATACACAGAGATGTTAC	2	2	1	1	2	0	1	1	2	1	0	0	0	2	2	2	2	2	2	1	0	1	1	2	1	2	0	2	2	2	2	1	0	2	2	0	1	1	1	0	1	0	2
221	3143527	chrA01	34.2435	chrA01	3452624	TGCAGGAAACATATAAGGTTGACATGGTTTTCTATGTGGATGAGATTGTGCAAGTCTTGAGTGAACAAT	1	1	0	0	1	1	0	0	1	0	1	1	1	1	1	1	1	1	1	0	1	0	0	-	0	1	1	-	-	1	1	0	1	1	1	1	0	0	0	1	0	1	1
222	3158612	chrA01	34.2435	chrA01	3486569	TGCAGTAGCTCGCACCACTTCATCAATAACCTCTGTTATTCATCATTAC	1	1	0	0	1	1	0	0	1	0	1	1	1	1	1	1	1	1	1	0	1	0	0	1	0	1	1	-	1	1	0	0	1	-	1	1	0	1	0	-	0	1	1
223	3165180	chrA01	34.2435	chrA01	3445940	TGCAGTTGCTTCTCCTTCACTAGCTGGTGTAACCTCGAGGCAAGTTTCTCGCAAACCTGACACTTACAG	1	1	0	0	1	1	0	0	1	0	1	1	1	1	1	1	1	1	1	0	1	0	0	1	0	1	1	1	1	-	1	0	1	1	1	1	0	0	0	1	0	1	0
224	26680364|F|0-27:A>G-27:A>G	chrA01	35.2639	chrA01	NA	TGCAGAAATGAATACCAAGAATATATAAAATTAC	2	2	2	2	2	0	2	2	2	2	0	0	0	2	2	2	2	2	2	2	0	2	2	2	2	2	0	2	2	2	2	2	0	2	2	0	2	2	2	0	2	0	2
225	3113642	chrA01	35.2639	chrA01	NA	TGCAGCCAGTGCAGGACATCAACAACCCAAGCCTTGCAAATAAATTCAGCTTCATGTGTCTTAC	1	1	1	1	1	0	1	1	1	1	0	0	0	1	1	1	1	1	-	1	0	1	1	1	1	1	0	1	1	1	1	1	0	1	1	0	1	-	1	0	1	0	-
226	3118636|F|0-49:A>G-49:A>G	chrA01	35.2639	chrA01	NA	TGCAGCAGGAAGCTAGACAAAGATGAGACTTCTCTCCGTTGCATCCGTTATGTTAC	2	2	2	2	2	0	2	2	2	2	0	0	0	2	2	2	2	2	2	2	0	2	2	2	2	2	0	2	2	2	2	2	0	2	2	0	2	2	2	0	2	0	2
227	3131664	chrA01	35.2639	chrA01	NA	TGCAGAGAAGAAGCAAATCATATCAGTGTCTTGGTCTTTTCCACAAGAAGAAATTTAC	1	1	1	1	1	0	1	1	1	1	0	0	0	1	1	1	1	-	1	1	0	1	1	-	1	-	0	-	1	1	1	1	0	1	-	0	1	1	1	0	1	0	1
228	3164978	chrA01	35.2639	chrA01	NA	TGCAGGAAACGTATATGGTTGACATGGTTTACTATGTGGATGAGATTGTCCAAGTCTTGAGTGAACAAT	1	1	1	1	1	0	1	1	1	1	0	0	0	1	1	1	1	1	1	1	0	1	1	1	1	1	0	1	1	-	1	1	0	1	-	0	1	1	1	0	1	0	1
229	4111478	chrA01	35.2639	chrA01	NA	TGCAGCAGAAAGCTAGACAAAGATGAGACTTCTCTCCGTTGCATCCGTTGTGTTAC	1	1	1	1	-	0	1	1	1	1	0	0	0	1	1	1	1	1	1	1	0	1	1	1	1	-	0	-	-	-	1	1	0	1	1	0	1	1	1	0	1	0	1
230	4115585	chrA01	35.2639	chrA01	NA	TGCAGGGTTGGAGTATTTGCACCAAGGTTGCAGGCCACCAATAATACATAGAGATGTTAC	1	1	1	1	1	0	1	1	-	1	0	0	0	1	1	1	1	1	1	1	0	1	1	1	1	1	0	-	-	-	1	1	-	1	1	0	1	1	1	0	1	0	1
231	4116528	chrA01	35.2639	chrA01	NA	TGCAGGTACTGCGGCAGAAGCGGTGCTTCACCTAGAGTTTCCGATGCTGGTAAAATATTAC	1	1	1	1	1	0	1	1	1	1	0	0	0	1	1	1	1	1	1	1	0	1	1	1	1	1	0	1	1	1	1	1	0	1	1	0	1	1	1	0	1	0	1
232	7509041|F|0-8:G>A-8:G>A	chrA01	35.2639	chrA01	NA	TGCAGCAGGAAGCTAGACAAAGATGGGACTTCTCTCCGTTGCATCCGTTGTGTTAC	2	2	2	2	2	0	2	2	2	2	0	0	0	2	2	2	2	2	2	2	0	2	2	2	2	2	0	2	2	2	2	2	0	2	2	0	2	2	2	0	2	0	2
233	3106114|F|0-20:C>T-20:C>T	chrA01	36.2843	chrA01	NA	TGCAGGGTTCATTGCTACAACATCTTTGGTATTCTTAC	2	2	0	0	2	1	0	0	2	0	1	1	1	2	2	2	2	2	2	2	1	0	0	2	0	2	1	2	2	2	2	0	1	2	2	1	0	2	0	1	0	1	2
234	3143222	chrA01	36.2843	chrA01	3638250	TGCAGGTACTGCGGCAGAAGCGGTGCTTCACCTAGAGTTTCCGATGCTGGTAAACCATTAC	1	1	0	0	-	1	0	0	1	0	1	1	1	1	1	1	1	1	1	1	1	0	0	1	0	-	1	-	-	1	1	0	1	1	1	1	0	1	0	1	0	1	1
235	3143222|F|0-54:C>A-54:C>A	chrA01	36.2843	chrA01	3638250	TGCAGGTACTGCGGCAGAAGCGGTGCTTCACCTAGAGTTTCCGATGCTGGTAAACCATTAC	2	2	1	1	2	0	1	1	2	1	0	0	0	2	2	2	2	2	2	2	0	1	1	2	1	2	0	2	2	2	2	1	0	2	2	0	1	2	1	0	1	0	2
236	3153819	chrA01	36.2843	chrA01	3632941	TGCAGAGAGTGAGATTCGATTAGGGTTCGGCAGAGAATTGAGACTGAAGTCAATTAGGGCTTTCAGATT	1	1	0	0	-	1	0	0	1	0	1	1	1	1	1	1	1	1	1	1	1	0	0	-	0	-	1	1	1	-	1	0	1	1	-	1	0	1	0	1	0	1	1
237	3162254	chrA01	36.2843	chrA01	3708258	TGCAGTTGGTGGACTGCAAACGCCATTTTCAAAATAGTTTAC	1	1	0	0	1	1	0	0	1	0	1	1	1	1	1	1	1	1	1	1	1	0	0	1	0	1	1	1	1	-	1	0	1	1	-	1	0	1	-	1	0	1	1
238	3183319|F|0-49:G>A-49:G>A	chrA01	36.2843	chrA01	NA	TGCAGCAGCTGAAGTTGAGGAGGTGGAAAAGGTTGAGGAAACGCCAGATGTTCCTCCAGTTCCAGAAAC	2	2	0	0	2	2	0	0	2	0	2	2	2	2	2	2	2	2	2	2	2	0	0	2	0	2	2	2	2	2	2	0	2	2	2	2	0	2	0	2	2	2	2
239	4108696|F|0-33:T>C-33:T>C	chrA01	36.2843	chrA01	3564013	TGCAGTGAGTAATCCCTTGAATGGTTTTGGTTTTTTAC	2	2	0	0	2	1	0	0	2	0	1	1	1	2	2	2	2	2	2	0	1	0	0	2	0	2	1	2	2	2	2	0	1	2	2	1	0	2	0	1	0	1	2
240	4119331	chrA01	36.2843	chrA01	NA	TGCAGTTGAAGGATTAGCTCTTGGTGGTGGTTTAGAATTGGCAATGGTGAGACTTTTCAAGCTCATTTT	1	1	1	1	1	1	1	1	1	1	0	0	0	1	1	1	1	1	1	1	0	1	1	1	1	-	0	1	-	1	1	1	0	1	1	0	1	-	1	0	1	0	-
241	4169037	chrA01	36.2843	chrA01	3737897	TGCAGTTGAAGGATTAGCTCTTGGTGGTGGTTTAGAATTGGCAATGGTAAGACTTTTCAAGTTTATTTT	1	1	0	0	1	1	0	0	-	0	1	1	1	1	1	1	1	1	1	1	1	0	0	1	0	-	1	1	1	1	1	0	1	1	1	1	0	1	0	-	0	1	1
242	4169037|F|0-48:A>G-48:A>G	chrA01	36.2843	chrA01	3737897	TGCAGTTGAAGGATTAGCTCTTGGTGGTGGTTTAGAATTGGCAATGGTAAGACTTTTCAAGTTTATTTT	2	2	1	1	2	2	1	1	2	1	0	0	0	2	2	2	2	2	2	2	0	1	1	2	1	2	0	2	2	2	2	1	0	2	2	0	1	2	1	0	1	0	2
243	5053025	chrA01	36.2843	chrA01	3716050	TGCAGAGGAAAAGAAAAACGATGGAGTAGAATCTAAAAGTGCAAGTTCAAACAAAATATCCAGAAATGT	1	-	0	0	1	1	0	0	1	0	1	1	1	1	1	1	1	1	1	1	1	0	0	1	0	1	1	1	1	1	1	0	1	-	1	1	0	1	0	1	0	1	-
244	3078375|F|0-27:G>C-27:G>C	chrA01	36.7945	chrA01	NA	TGCAGGCAATTCCTGGGTCTAGCAATGGTCGTGCAATGCCAATGGACACAAGCAATCATCAAGGTTAGC	2	2	2	1	2	2	1	1	2	1	0	0	0	2	2	2	2	2	2	2	0	2	2	2	2	2	0	2	2	2	2	2	0	2	2	0	1	2	1	0	2	0	2
245	3085979	chrA01	36.7945	chrA01	NA	TGCAGTATACAAGTAAAGCTTATCACTAAGGAAACTTCTTTATGAATGAGACAAAATATGCATACATAC	1	1	0	0	1	1	0	0	1	0	1	1	1	1	1	-	1	1	1	1	1	0	0	1	0	1	1	1	1	1	-	0	1	1	1	1	0	-	0	1	0	1	-
246	3099462	chrA01	36.7945	chrA01	NA	TGCAGCGTGTATCCATACTCTGCAAAATAATAAACCAAATTAGAATTATCGAACCGGTTTATAACCAAA	1	1	0	0	1	1	0	0	1	0	1	1	1	1	1	1	1	1	-	1	1	0	0	1	0	1	1	1	1	1	1	0	1	1	1	1	0	1	0	1	0	1	1
247	3100556	chrA01	36.7945	chrA01	3938105	TGCAGTGACATACATTATAAAATATTATATGCATCATGGTAACTCTTGATTGAATTTTTTAC	1	1	0	0	1	1	0	0	1	0	1	1	1	1	1	1	1	1	1	1	1	0	0	1	0	1	1	-	1	1	1	0	1	1	1	1	0	1	0	1	0	1	1
248	3103265|F|0-7:A>G-7:A>G	chrA01	36.7945	chrA01	3941864	TGCAGGTAGACGAGAAGATAGACATATACAGTTACGGCGTCGTTTTACTAGAGCTGTTAC	2	2	0	0	2	2	0	0	2	0	1	1	1	2	2	2	2	2	2	2	2	0	0	2	0	2	1	2	2	2	2	0	1	2	2	1	0	2	0	1	0	1	2
249	3109343|F|0-16:T>G-16:T>G	chrA01	36.7945	chrA01	NA	TGCAGCTGTTCCTTGGTTTGTTTCAAGAAGCACAAAGGCAAGTTATTTTTTAC	2	2	0	0	2	2	0	0	2	0	2	2	2	2	2	2	2	2	2	2	2	0	0	2	0	2	2	2	2	2	2	0	2	2	2	2	0	2	0	2	0	2	2
250	3123046	chrA01	36.7945	chrA01	3816785	TGCAGATGAAGCTACAAAACACACAGGTAATGTGACTCAAACCAAAGTTCAAATGTTCCTTGTCTGATG	1	1	1	1	1	1	1	1	1	1	0	0	0	1	1	1	-	1	1	1	0	1	1	1	1	1	0	1	-	1	1	1	0	1	1	0	1	1	1	0	1	0	1
251	3123924	chrA01	36.7945	chrA01	NA	TGCAGTATACAAAATATTTATCACTAACGAATCTTCTTTATGAATGAGACATACAAGTATACCTGAGAC	1	-	1	1	1	1	1	1	1	1	0	0	0	1	1	1	1	1	1	-	0	1	1	1	1	1	0	1	1	1	1	1	0	1	1	0	1	1	1	0	1	0	1
252	3151494	chrA01	36.7945	chrA01	NA	TGCAGAAATGCATAAGAGCATCATTATCCTAGAGACACTAAATGGGTCTCTTATTTTTTTTTAC	-	1	1	1	1	1	1	1	1	1	0	0	0	-	1	1	1	1	1	1	0	1	1	1	1	1	0	-	-	-	1	1	0	1	1	0	1	-	1	0	1	-	1
253	4107400	chrA01	36.7945	chrA01	NA	TGCAGACGTATAGGGAACCAAAATCCATGGTGGCTGGAAACGCTTGTTGATTAC	1	1	1	1	1	1	1	1	-	1	0	0	0	1	1	1	1	-	1	1	0	1	1	1	1	1	0	-	1	1	1	1	0	-	1	0	1	1	1	0	1	0	1
254	4108562	chrA01	36.7945	chrA01	3757630	TGCAGCTAACAAGTCAAGGACTGAGCCTCTCCCAAGGTTTGTGTTTTTTCTTTGTACTATGAAAGTGAT	1	1	0	0	1	1	0	0	1	0	1	1	1	1	1	-	1	-	1	1	1	0	0	1	0	-	1	1	1	-	1	0	1	1	1	1	0	1	0	1	0	1	1
255	4108734|F|0-18:G>A-18:G>A	chrA01	36.7945	chrA01	NA	TGCAGCAAAGGAAGTTCCGGTGGCGAGACCAATAACTGTGGAGGAAGAAAAGTATGTTGTAGAGAAGAC	2	2	0	0	2	2	0	0	2	0	2	2	2	2	2	2	2	2	2	2	2	0	0	2	0	2	2	2	2	2	2	0	2	2	2	2	0	2	0	2	0	2	2
256	4111797	chrA01	36.7945	chrA01	3816277	TGCAGCTGTTCCTTGGGTTGTTTCAAGAAGCATAAAGGCAAGTTATTTTTTAC	1	1	0	0	1	1	0	0	1	0	1	1	1	1	1	1	1	1	1	1	1	0	0	1	0	1	1	1	1	1	-	0	1	-	1	1	0	1	0	1	0	1	1
257	4111797|F|0-32:T>C-32:T>C	chrA01	36.7945	chrA01	3816277	TGCAGCTGTTCCTTGGGTTGTTTCAAGAAGCATAAAGGCAAGTTATTTTTTAC	2	2	1	1	2	2	1	1	2	1	0	0	0	2	2	2	2	2	2	2	0	1	1	2	1	2	0	2	2	2	2	1	0	2	2	0	1	2	1	0	1	0	2
258	4113395	chrA01	36.7945	chrA01	3830568	TGCAGCTCTTGACCTCTTCCTAGATGTTGACCCACGAGCTTCTTCACCAGTTTCCTGTACGCCACGAGA	1	1	1	1	-	1	1	1	1	1	0	0	0	1	1	1	1	1	1	1	0	1	1	1	1	1	0	-	1	1	1	1	0	-	-	0	1	1	1	0	1	0	1
259	4116086	chrA01	36.7945	chrA01	NA	TGCAGAGAAAGTAATGTTGTTTTTTTTAGAAAGAAAGGAATGTCGTTTTACGTTTGTGTCTGTGCTGTT	1	1	0	0	1	1	0	0	1	0	1	1	1	1	1	1	1	1	1	1	1	0	0	1	0	1	1	-	1	1	1	0	-	1	1	1	0	1	0	1	0	1	0
260	4166912	chrA01	36.7945	chrA01	NA	TGCAGGTGGACGAGAAGATAGACATATACAGCTACGGCGTCGTTTTACTAGAGCTGTTAC	-	1	0	0	1	1	0	0	1	0	1	1	1	1	1	1	1	1	1	1	1	0	0	1	0	-	1	1	1	-	1	0	1	-	1	1	0	1	0	1	0	1	1
261	4331280	chrA01	36.7945	chrA01	3911345	TGCAGTTATGTTACGACTATGTCCATGGAACCGCCGGCTTCCAAATTATTTAC	-	1	0	0	1	-	0	0	1	0	1	1	1	1	1	1	1	1	1	1	1	0	0	1	0	1	1	1	1	1	1	0	1	1	-	1	0	1	0	1	0	1	-
262	7508958	chrA01	36.7945	chrA01	NA	TGCAGCAAAGGAAGTTCCAGTGGCTAGACCGATAATTGTGGAGGAAGAAAAGTATGTCGTAGAGAAGAC	1	1	1	1	1	1	1	1	1	1	0	0	0	1	1	1	1	1	-	1	0	1	1	1	1	-	0	1	-	1	1	1	0	-	1	0	1	1	1	0	1	0	1
263	7508958|F|0-35:T>C-35:T>C	chrA01	36.7945	chrA01	NA	TGCAGCAAAGGAAGTTCCAGTGGCTAGACCGATAATTGTGGAGGAAGAAAAGTATGTCGTAGAGAAGAC	2	2	0	0	2	2	0	0	2	0	1	1	1	2	2	2	2	2	2	2	1	0	0	2	0	2	1	2	2	2	2	0	1	2	2	1	0	2	0	1	0	1	2
264	3078762	chrA01	37.3047	chrA01	3938105	TGCAGTGGCATACATTATAAATATTATATGCATCATGGTAACTCTTGATTGAATTTTTTTAC	1	1	1	1	1	1	1	1	-	1	0	0	0	1	1	1	1	1	1	1	1	1	1	1	1	-	0	1	1	-	1	1	0	1	1	0	1	1	1	0	1	0	1
265	3081403	chrA01	37.3047	chrA01	4056026	TGCAGATACTCAACATGTAGTATTGAACAGTGATGGACTTACAGAAATCGAAAGATCACAATTAC	1	1	0	0	1	1	0	0	-	0	1	1	1	1	1	1	1	1	1	1	1	0	0	1	0	1	1	1	1	1	-	0	1	1	1	1	0	-	0	1	-	1	-
266	3081403|F|0-37:C>T-37:C>T	chrA01	37.3047	chrA01	4056026	TGCAGATACTCAACATGTAGTATTGAACAGTGATGGACTTACAGAAATCGAAAGATCACAATTAC	2	2	1	1	2	2	1	1	2	1	0	0	0	2	2	2	2	2	2	2	2	1	1	2	1	2	0	2	2	2	2	1	0	2	2	0	1	2	1	0	2	0	2
267	3083744|F|0-66:T>A-66:T>A	chrA01	37.3047	chrA01	NA	TGCAGTACTGAAAGTATGATACGAATTCTTGTGGATAGGACTTGCACAAGACCTGTTACAAAGAATTAC	2	2	2	2	2	2	2	2	2	2	0	0	0	2	2	2	2	2	2	2	2	2	2	2	2	2	0	2	2	2	2	2	0	2	2	0	2	2	2	0	2	0	2
268	3085321	chrA01	37.3047	chrA01	NA	TGCAGTACTGAAAGTATGATACGAATTCTTGGGGATAGGACTTGCACAAGACCTGTTACAAAGAATGAA	1	1	0	0	1	1	0	0	1	0	1	1	1	1	1	1	1	1	1	1	1	0	0	1	0	1	1	1	1	1	1	0	1	-	-	1	0	1	0	1	0	1	1
269	3087973	chrA01	37.3047	chrA01	3997739	TGCAGTGTCTTATTTACTTTTCTATGCATCTTTGTGTATCTTTTGTTTGAACTCTGCTAATTAC	1	1	0	0	1	1	0	0	1	0	1	1	1	1	1	1	1	1	1	1	1	0	0	1	0	1	1	-	-	1	1	0	1	1	1	1	0	1	0	1	0	1	1
270	3089023	chrA01	37.3047	chrA01	4055973	TGCAGCATGTGGAAATCATCACTGTAACAGTGACATTGAACATCATTAC	1	1	0	0	1	1	0	0	-	0	1	1	1	1	1	1	1	1	-	1	-	0	0	1	0	1	1	1	1	1	1	0	1	1	1	1	0	1	0	1	0	1	1
271	3116443	chrA01	37.3047	chrA01	NA	TGCAGAGGCTTTTGACCCCTACACCTCTCAGATGTCAACTTTTAC	-	1	0	0	1	1	0	0	1	0	1	1	1	1	1	1	1	1	1	1	1	0	0	1	0	1	1	1	-	1	1	0	1	-	1	1	0	1	0	1	0	1	1
272	3120595	chrA01	37.3047	chrA01	4065245	TGCAGCTAGCAGCCGGAGATAGATATCGGAAAAACGTAAAACGAATTTGAAATTAGATTTTCTTCCGAC	1	1	0	0	1	1	0	0	1	0	1	1	1	1	1	1	1	1	1	1	1	0	0	1	0	1	1	-	1	1	1	0	1	1	1	1	0	1	0	1	-	1	1
273	3132917	chrA01	37.3047	chrA01	NA	TGCAGCATGTGGAAATCATCACTGTAACAGTGACATTGAACAAAGTATTAC	1	1	1	1	1	1	1	1	1	1	0	0	0	1	1	1	1	1	1	1	1	1	1	1	1	1	0	1	1	1	1	1	0	-	-	0	1	1	1	0	1	0	-
274	3138191	chrA01	37.3047	chrA01	NA	TGCAGTGTGTATCCATACTCTGCGAAATAATAAACAAAATTTAC	1	1	1	1	1	1	1	1	1	1	0	0	0	1	-	1	1	1	1	1	1	1	1	1	1	1	0	1	-	1	1	1	0	1	1	0	1	1	1	0	1	0	1
275	3138388	chrA01	37.3047	chrA01	4061796	TGCAGAGTTACAGGGGATTGTCAACTTAGCAACGCAGTACACCTAAAAGAATCCATTGTGGAAATTACA	1	1	1	1	1	1	1	1	1	1	0	0	0	1	1	1	1	1	1	1	1	1	1	1	1	1	0	1	-	-	1	1	0	1	1	0	1	1	1	0	1	0	1
276	3149033	chrA01	37.3047	chrA01	4065245	TGCAGCTAGCAGCCGGAGATAGATATCGGAAAAACGTAAAACGAATTTTGAAATTAGATTTTTTCCGAC	1	1	1	1	1	-	1	1	1	1	0	0	0	1	-	1	1	1	1	-	1	1	1	1	1	-	0	-	1	1	1	1	0	-	1	0	1	1	1	0	1	0	-
277	3158001|F|0-16:T>A-16:T>A	chrA01	37.3047	chrA01	NA	TGCAGTTTGTGCAAAATAGCGGCGTTAGTTTTTTCCAAGAGAAGAACCATTTAGAACGAGCACCTGCGA	2	2	2	2	2	2	2	2	2	2	0	0	0	2	2	2	2	2	2	2	2	2	2	2	2	2	0	2	2	2	2	2	0	2	2	0	2	2	2	0	2	0	2
278	3161231	chrA01	37.3047	chrA01	NA	TGCAGAACCGAGAAAGAGAAAACTATTGTAATTAGCCTTAC	1	1	1	1	1	1	1	1	1	1	0	0	0	1	1	1	1	1	1	1	1	1	1	1	1	1	0	-	-	-	1	1	0	1	1	0	1	-	1	0	1	0	-
279	3171316	chrA01	37.3047	chrA01	3967326	TGCAGTACTGAAAGTATGATACGAATTCTTGTGGATAGGACTTGCACAAGACCTGTTACAATAAATAAA	1	1	1	1	1	1	1	1	1	1	0	0	0	-	1	1	1	1	1	1	1	1	1	1	1	-	0	-	-	1	1	1	0	1	-	0	1	1	1	0	1	0	1
280	3171316|F|0-31:T>G-31:T>G	chrA01	37.3047	chrA01	3967326	TGCAGTACTGAAAGTATGATACGAATTCTTGTGGATAGGACTTGCACAAGACCTGTTACAATAAATAAA	2	2	0	0	2	2	0	0	2	0	1	1	1	2	2	2	2	2	2	2	2	0	0	2	0	2	1	2	2	2	2	0	1	2	2	1	0	2	0	1	0	1	2
281	4113704	chrA01	37.3047	chrA01	4056026	TGCAGATACTCAACATGTAGTATTGAACAGTGATGGATTTACAGAAATCGAAAGATCGTAATTAC	-	1	1	1	1	1	1	1	1	1	0	0	0	1	1	1	-	1	1	1	-	1	1	1	1	1	0	1	1	1	1	1	0	1	1	0	1	1	1	0	1	0	1
282	4117667	chrA01	37.3047	chrA01	4045632	TGCAGCAAGACTTGAAGAGATGAGGACTTTTAC	1	1	0	0	1	1	0	0	1	0	1	1	1	1	1	1	1	1	1	1	1	0	0	1	0	1	1	-	1	1	1	0	1	-	1	1	0	1	0	1	0	1	1
283	5053667|F|0-18:A>G-18:A>G	chrA01	37.3047	chrA01	3863838	TGCAGCTGCCGCCACCAAACCAAAGCCGCCTCCGATCGGCCCTAAGAGAGGGTCCAAGGTCAGCTTACA	2	2	1	1	2	2	1	1	2	1	0	0	0	2	2	2	2	2	2	2	2	1	1	2	1	2	0	2	2	2	2	1	0	2	1	0	1	2	1	0	1	0	2
284	3111140	chrA01	37.8149	chrA01	NA	TGCAGCTCGAATTTAGACTGAAATTTCCCACTCTTTCTGTATTTATGGTGCAAATCGCTCTATTATTAC	1	1	1	1	1	1	1	1	1	1	0	0	0	1	1	1	1	1	1	1	1	1	1	1	1	1	0	-	1	1	1	1	0	1	1	0	1	1	1	0	1	0	1
285	3114547	chrA01	37.8149	chrA01	NA	TGCAGAGTTGGTGCAGAACATACGTAATGATTGACTGATTTATCTATGCAATTATATAGTAAAAATGTT	1	1	1	1	1	1	1	1	1	1	0	0	0	1	1	1	1	1	-	1	1	1	1	-	1	1	0	1	1	1	1	1	0	1	-	0	1	-	1	0	1	0	1
286	3114980	chrA01	37.8149	chrA01	4061796	TGCAGAGTTACAGGGGACTGTCAAATTAGCAACGCAGTACACCTAAAAGAATCCATTGTGGAAAATAAA	1	-	0	0	1	1	0	0	-	0	1	1	1	0	-	-	1	1	1	1	1	0	0	1	0	1	1	1	1	1	1	0	1	1	1	1	0	-	0	1	0	1	-
287	3146493|F|0-14:T>C-14:T>C	chrA01	37.8149	chrA01	NA	TGCAGGACAAGAAATCAAAGAACAAAACCAATCTGCATGCAAGGGAGTTTTTATTTTTTTTACTTTATT	2	2	2	2	2	2	2	2	2	2	0	0	0	2	2	2	2	2	2	2	2	2	2	2	2	2	0	2	2	2	2	2	0	2	2	0	2	2	2	0	2	0	2
288	3151471	chrA01	37.8149	chrA01	NA	TGCAGAGTTGGTGCAGAACATACGTAATGATTGACTGATTTAC	1	1	1	1	1	1	1	1	1	1	0	0	0	1	1	1	1	-	1	1	-	1	1	1	1	1	0	-	1	-	1	1	0	1	1	0	1	1	1	0	1	0	1
289	4115256	chrA01	37.8149	chrA01	NA	TGCAGTTATGACAAATAGCAAGCTTATTTTTAC	1	1	1	1	1	1	1	1	1	1	0	0	0	1	1	1	1	1	1	1	1	1	1	1	1	1	0	-	1	-	1	1	0	1	-	0	1	-	1	0	1	0	1
290	5048291	chrA01	37.8149	chrA01	NA	TGCAGGACAAGAAACCAAAGAACAAAACCAATCTGCATGCAGGGGAGTTTTTATTTTTTTTACTTTATT	1	1	0	0	1	1	0	0	1	0	1	1	1	1	1	1	1	1	1	1	1	-	0	1	0	1	1	1	1	1	1	0	1	-	1	1	0	1	0	1	0	1	1
291	5048291|F|0-41:G>A-41:G>A	chrA01	37.8149	chrA01	NA	TGCAGGACAAGAAACCAAAGAACAAAACCAATCTGCATGCAGGGGAGTTTTTATTTTTTTTACTTTATT	2	2	1	1	2	2	1	1	2	1	0	0	0	2	2	2	2	2	2	2	2	1	1	2	1	2	0	2	2	2	2	1	0	2	2	0	1	2	1	0	1	0	2
292	5756759	chrA01	37.8149	chrA01	4228008	TGCAGAAGGCTGAAGCTGATAAAGAAGAGTTGCAGAAGCAGATTGATGGGATGAGCAAAGAGGTGGGGG	1	1	1	1	1	1	1	1	1	1	0	0	0	1	1	1	1	1	1	1	1	1	1	1	1	1	0	-	1	-	1	1	0	-	-	0	1	-	1	0	1	0	1
293	17419496	chrA01	38.3251	chrA01	NA	TGCAGTGGGAATCAATGTAAAGAGGGTTCGTTATATTTATAGAGTAGACTGAGACAAAAAGGGTTCATG	1	1	1	1	1	1	1	1	1	1	0	0	0	1	1	1	1	1	1	1	1	1	1	1	1	1	0	1	1	1	1	1	0	1	1	0	1	1	1	0	1	0	-
294	3120145	chrA01	38.3251	chrA01	NA	TGCAGAAGATATCACATACTTAGATCTTCAAAACAATCAAACCACAAAGTTCTTTCTTTTTTTTACAGA	1	1	1	1	1	1	1	1	0	1	0	0	0	1	1	1	1	1	1	1	0	1	1	1	1	1	0	1	1	-	1	1	0	1	1	0	-	1	1	0	1	0	1
295	3134929	chrA01	38.3251	chrA01	NA	TGCAGCCATTGTTTTCGGAAGTTCGAGCAATGGGCTCCTCTGTGATTACTTCACTGTCGCTGAGCTTCA	1	1	1	1	1	1	1	1	1	1	0	0	0	1	1	1	1	1	1	1	1	1	1	-	1	1	0	1	-	1	1	1	0	1	1	0	1	1	1	0	1	0	-
296	3135812	chrA01	38.3251	chrA01	4206767	TGCAGTTCCCGAAAAATGGTCTTGCCATGACTGTGTTGAAGATGCTGGTTCTACAAAAAAAGAAATCGT	1	1	0	0	1	1	0	0	1	0	1	1	1	1	1	1	1	1	1	1	1	0	0	1	0	1	1	1	1	1	1	0	1	-	1	1	0	1	0	1	0	1	1
297	5052764	chrA01	38.3251	chrA01	4287614	TGCAGCTCGAATTTAGACTGGAATAGTATTAC	-	1	0	0	1	1	0	0	1	0	1	1	1	1	1	1	1	1	1	1	-	0	0	1	0	-	1	1	1	1	1	0	1	1	1	1	0	1	0	1	0	1	1
298	5121152	chrA01	38.3251	chrA01	NA	TGCAGAAACTCGCGACGGTCACTGAAGCTATGGCTCGTAACGCCGGCGGCGGGAAATAACATTCACATA	1	1	0	0	1	1	0	0	-	0	1	1	1	1	1	1	1	1	1	1	1	0	0	1	0	1	1	1	1	1	1	0	1	1	1	1	0	1	0	1	0	1	1
299	26680176	chrA01	39.3455	chrA01	4500187	TGCAGAAGAAGCAGCTATGGCTTACGATAAAGCAGCAGTTAGAATCAGAGGAGTACAAAGAGCTCACAC	1	1	0	0	1	1	0	0	1	0	1	1	1	1	1	1	1	1	1	1	1	0	0	1	0	1	1	1	1	1	1	0	-	0	1	1	0	1	0	1	0	1	-
300	3133296	chrA01	39.8557	chrA01	4349846	TGCAGCCAACCAGGACGAGCCAAGACAAACCAATCCAGGCAAAGACCGGTTTGGGCAAAACGATATTTA	1	1	0	0	1	1	0	0	1	0	1	1	1	-	1	1	1	1	1	1	1	0	0	1	0	1	1	1	1	1	1	0	1	1	1	1	0	1	0	1	0	1	1
301	3092515|F|0-15:T>G-15:T>G	chrA01	40.8761	chrA01	NA	TGCAGACAAAGACATTGAAAAGGATACATGGGACTTTAC	2	2	0	0	2	2	0	0	2	0	2	2	2	2	2	2	2	2	2	2	2	0	0	2	0	2	2	2	2	2	2	0	2	2	2	2	0	2	0	2	0	2	2
302	3102249|F|0-9:C>A-9:C>A	chrA01	40.8761	chrA01	NA	TGCAGACAACGACATGGAAAAAGATACATGGAGCTTTAC	2	2	0	0	2	2	0	0	2	0	2	2	2	2	2	2	2	2	2	2	2	0	0	2	0	2	2	2	2	2	2	0	2	2	2	2	0	2	0	2	0	2	2
303	3122030	chrA01	40.8761	chrA01	4551163	TGCAGAACTGGTTTGGTCTTTCTTTACTCCAACGTTCCTATATTGCAGGGATTGTGTTCTGTCTCTGGG	1	1	1	1	1	1	1	1	1	1	0	0	0	1	1	1	1	1	1	1	-	1	1	1	1	1	0	1	-	1	1	1	0	1	1	0	1	-	1	0	1	0	1
304	3150239	chrA01	40.8761	chrA01	4551342	TGCAGTATAGGACCATTGGAGGAAAAAAAGACCAACACGGTTCTGCATTGCAACCAGAAGCTCGCTCTT	1	-	1	1	1	1	1	1	1	1	0	0	0	1	1	1	1	1	1	1	1	1	1	1	1	1	0	-	1	1	1	1	0	1	-	0	1	-	1	0	1	0	1
305	3150239|F|0-13:C>A-13:C>A	chrA01	40.8761	chrA01	4551342	TGCAGTATAGGACCATTGGAGGAAAAAAAGACCAACACGGTTCTGCATTGCAACCAGAAGCTCGCTCTT	2	2	0	0	2	2	0	0	2	0	1	1	1	2	2	2	2	2	2	2	2	0	0	2	0	2	1	2	2	2	2	0	1	2	2	1	0	2	0	1	0	1	2
306	3153444	chrA01	40.8761	chrA01	NA	TGCAGTCAACCAGGACGAGCCAAGACAAACCAATCTGGGAAAAGACCGGTTTGGGCAAAACGATATTTA	1	1	1	1	1	1	1	1	1	1	0	0	0	1	1	1	1	1	1	1	1	1	1	1	1	1	0	1	1	1	1	1	0	1	1	0	1	1	1	0	1	0	1
307	3176706|F|0-8:G>A-8:G>A	chrA01	40.8761	chrA01	NA	TGCAGGTAGCCCATGAAATTTTAGATAACAACGGAGACAACAACTTAC	2	2	2	2	2	2	2	2	2	2	0	0	0	2	2	2	2	2	2	2	2	2	2	2	2	2	0	2	2	2	2	2	0	2	2	0	2	2	2	0	2	0	2
308	3216325	chrA01	40.8761	chrA01	NA	TGCAGGTAACCCATGAAATTTTAGATAACAACGGGGACAACAACTTAC	1	1	1	1	1	1	1	1	1	1	0	0	0	1	-	1	1	1	1	1	1	1	1	1	1	1	0	-	-	-	1	1	0	1	-	0	1	1	1	0	1	0	1
309	4108015|F|0-18:G>A-18:G>A	chrA01	40.8761	chrA01	NA	TGCAGACAAAGACATGGAGAAGGATACATGGGACTTTAC	2	2	0	0	2	2	0	0	2	0	1	1	1	2	2	2	2	2	2	2	2	0	0	2	0	2	1	2	2	2	2	0	1	2	2	1	0	2	0	1	0	1	2
310	4114447	chrA01	40.8761	chrA01	4551120	TGCAGGGCTTGTGTTCTGTCTCTGGGAGCCAAACGATGAATCTCAGAGCTCTTTCTAATCGGTGCCTCG	1	1	0	0	1	1	0	0	1	0	1	1	1	1	1	1	1	1	1	1	1	0	0	1	0	1	1	1	1	1	1	0	1	-	1	1	0	-	0	1	0	1	1
311	5756855	chrA01	40.8761	chrA01	NA	TGCAGGTTAGTCGTAAGCCAAACTTAC	1	1	1	1	1	1	1	1	1	1	0	0	0	1	1	1	1	1	-	1	0	1	1	1	1	1	0	-	1	1	1	1	0	1	1	0	1	1	1	0	1	0	1
312	3149661|F|0-27:T>G-27:T>G	chrA01	42.9169	chrA01	4839375	TGCAGAATAAAGTTGGCAAGCACAAAATAAAAGGTATAAGGGAATAGCACAGACAAGGTTGTGACAAAT	2	2	1	1	2	2	1	1	2	1	0	0	0	2	2	2	2	2	2	2	2	1	1	2	1	2	0	2	2	2	2	1	0	2	2	0	1	2	1	0	1	0	2
313	3151345|F|0-60:A>G-60:A>G	chrA01	42.9169	chrA01	NA	TGCAGAATAAAGTTGGCAAGCACAAAAGAAAAGGTATAAGGGAATAGCACAGACAAGGTTATGAAAAAT	2	2	2	2	2	2	2	2	2	2	0	0	0	2	2	2	2	2	2	2	2	2	2	2	2	2	0	2	2	2	2	2	0	2	2	0	2	2	2	0	2	0	2
314	3088648	chrA01	43.4271	chrA01	4961652	TGCAGCAAAATTGAATAAAAGTTTATATTTTTTTTCCATTCAGTTCAAGATTTTCTTTTGTAATAATCA	1	1	0	0	1	1	0	0	1	0	1	1	1	1	1	1	1	1	1	1	1	0	0	1	0	-	1	1	1	1	1	0	1	1	1	1	0	-	0	1	0	1	1
315	3161431	chrA01	43.4271	chrA01	5017932	TGCAGATACATTCTTCTCTTGTAATCTCAGCAAGACAACACTTGGGTTTTGTGCCTCTGGCGGCTCTCA	1	1	0	0	1	1	0	0	1	0	1	1	1	1	1	1	1	1	1	1	1	0	0	1	0	1	1	-	1	1	1	0	1	1	1	1	0	1	0	1	0	1	1
316	4114806	chrA01	43.4271	chrA01	4959910	TGCAGCCATAGCTCGAGAAGCTGAACCAATCGATCCATCATACCTGAGTCGGAAAAAAACACAGTAAAA	1	1	0	0	1	1	0	0	1	0	1	1	1	1	1	1	1	1	1	1	1	0	0	1	0	1	1	1	1	1	1	0	1	1	1	1	0	1	0	1	0	1	1
317	5047608	chrA01	43.4271	chrA01	NA	TGCAGGCCAGCAATCCTCGGTTAC	1	1	0	0	1	1	0	0	1	0	1	1	1	1	1	1	1	1	1	1	1	0	0	1	0	0	1	-	1	1	-	0	1	1	1	1	0	-	0	1	0	1	1
318	5050298|F|0-6:G>C-6:G>C	chrA01	43.4271	chrA01	NA	TGCAGGGCACCAATCCTCTGTTAC	2	2	0	0	2	2	0	0	2	0	1	2	1	2	2	2	2	2	2	2	2	0	0	2	0	0	1	2	2	2	2	0	1	2	2	1	0	2	0	1	0	1	2
319	4169096	chrA01	43.9373	chrA01	NA	TGCAGAGGTACAAGAACATGGTTCGAGCTTCGTTTCCCGGTTTGTATCTCGGTTCGGTTAC	1	1	1	1	1	1	1	1	-	1	0	1	0	1	1	1	1	1	1	1	1	1	1	1	1	1	0	1	-	1	1	1	0	-	1	0	1	1	-	0	1	0	1
320	4119251	chrA01	43.9373	chrA01	NA	TGCAGCCATAGCTCGAGAAGCTGAACCAATAGATCCATCATACCTGCAAGAGAAAAAACACAGTAAAAA	1	1	1	1	1	1	1	1	1	1	0	0	0	1	1	1	1	1	1	1	1	1	1	1	1	-	0	1	1	-	1	1	0	1	-	0	1	1	1	0	1	0	1
321	4119431	chrA01	43.9373	chrA01	NA	TGCAGCAAAATTGAATAAAAGATTATGGGGAGGATTGGTAGTTGAGGTGCTGTCCACAATCCTATTTAT	1	1	1	1	1	1	1	1	1	1	0	0	0	1	1	-	1	1	1	1	1	1	1	-	1	1	0	1	1	1	1	1	0	-	1	0	1	-	1	0	1	0	-
322	3110393	chrA01	44.4475	chrA01	5413750	TGCAGAGACTTTGAGAGAATCTTCACTCCGCATTTATAACCACTCTCTAACACTGGTAGCTCCTCTTCG	1	1	1	1	1	1	1	1	1	1	0	-	0	1	1	1	1	1	1	1	1	1	1	1	1	1	0	0	1	-	1	1	0	-	-	0	1	-	1	0	1	0	1
323	14789553|F|0-18:A>T-18:A>T	chrA01	44.7877	chrA01	NA	TGCAGGCCACCAATCCTCATTTAC	2	2	2	2	2	2	2	2	2	2	0	2	0	2	2	2	2	2	2	2	2	2	2	2	2	2	0	2	2	2	2	2	0	2	2	0	2	2	2	0	2	0	2
324	4110944	chrA01	44.7877	chrA01	5184762	TGCAGTAACAGGTGCATTTGTCTGAACCACCACTCGATTATCCGAGACGTTCCTTACCGCGTGAATAGG	1	1	1	1	1	1	1	1	1	1	0	1	0	1	1	-	-	1	1	1	1	1	1	1	1	-	0	-	-	1	1	1	0	-	1	0	1	1	1	0	1	0	1
325	4167704	chrA01	44.7877	chrA01	5184713	TGCAGAAGTTTATGTAACGGTGGACCAGTGAGGTGGAATGTCATGTTTTTAC	1	1	1	1	1	1	1	1	1	1	0	1	0	1	1	1	1	1	1	1	-	1	1	1	1	-	0	-	1	1	1	1	0	1	1	0	1	-	1	0	1	0	1
326	4338971	chrA01	44.7877	chrA01	NA	TGCAGCAAACAGAGATGATCTTACCTGCAATGGAAGAAAATAGTTGTTAGGCTAACTAGGATATTTTTG	1	1	1	1	1	1	1	1	1	1	0	1	0	-	1	1	1	1	1	1	1	1	1	1	1	-	0	1	1	1	1	1	0	1	1	0	1	1	1	0	1	0	1
327	5048121	chrA01	44.7877	chrA01	5194552	TGCAGTTTACAGTTTATTCGGTTTGGTTCCTGAAGAAGATAGGCTCTTTTACAATACTATCCTACTGAG	1	1	1	1	1	1	1	1	1	1	0	1	0	1	1	1	1	1	1	1	1	1	1	1	1	1	0	1	1	1	1	1	0	1	1	0	1	1	1	0	1	0	-
328	5050298	chrA01	44.7877	chrA01	NA	TGCAGGGCACCAATCCTCTGTTAC	1	1	1	1	1	1	1	1	1	1	0	1	0	1	1	1	1	1	1	1	1	1	1	1	1	1	0	1	1	1	1	1	0	1	1	0	1	1	1	0	1	0	1
329	3084639	chrA01	45.4679	chrA01	5194552	TGCAGTTTACAGTTTATTCGGTTTGGTTCCTGAAGAAGATAAACTCTTTTACAATACTATCCTACTGAG	1	1	0	0	1	1	0	0	1	0	1	1	1	1	1	1	1	1	1	1	1	0	0	1	0	1	1	-	1	1	1	0	1	1	1	1	0	1	0	1	0	1	1
330	3088937	chrA01	45.4679	chrA01	5194141	TGCAGCAAACAGAGATGATCTTACCTGCAATGGCAGATAAAAGGTTAGACCAGATATTATTGTAATAAT	1	1	0	0	1	1	0	0	1	0	1	1	1	1	1	1	1	1	1	1	1	0	0	1	0	1	1	1	1	-	-	0	1	-	1	1	0	1	0	1	0	1	1
331	3098909|F|0-7:C>T-7:C>T	chrA01	45.4679	chrA01	5180633	TGCAGATCTACCGTTTTCCACAAGTGAAGACTTTCTGCAAAAGGAGTTTTCAGCTTTTGGAGAGATAGC	2	2	0	0	2	2	0	0	2	0	1	2	1	2	2	2	2	2	2	2	2	0	0	2	0	0	1	2	2	2	2	0	1	2	2	1	0	2	0	1	0	1	2
332	4107708	chrA01	45.4679	chrA01	NA	TGCAGATTGTAAAGCAAAGAAACACAGAGAAATCAGCAAATAGTATAAGTTATAACCAACTTCAATTTC	1	1	0	0	1	1	0	0	1	0	1	1	1	1	1	1	1	1	1	1	1	0	0	1	0	1	1	-	-	1	1	0	1	-	1	1	0	1	0	1	0	1	1
333	5048121|F|0-41:G>A-41:G>A	chrA01	45.4679	chrA01	5194552	TGCAGTTTACAGTTTATTCGGTTTGGTTCCTGAAGAAGATAGGCTCTTTTACAATACTATCCTACTGAG	2	2	0	0	2	2	0	0	2	0	1	2	1	2	2	2	2	2	2	2	2	0	0	2	0	2	1	2	2	2	2	0	1	2	2	1	0	2	0	1	0	1	2
334	4115776	chrA01	45.9808	chrA01	NA	TGCAGAAACTATAACCCTTCAAGAGTTGTATACTTTCACAAGCAGCGTTTCCGTTGAACATCATCATCT	1	1	0	0	1	1	0	0	1	0	1	1	1	1	-	1	1	1	1	1	1	0	0	1	0	1	1	1	1	-	1	0	1	1	1	1	0	1	0	1	0	1	-
335	3078378|F|0-51:A>C-51:A>C	chrA01	46.4936	chrA01	NA	TGCAGAAACTATAACCCTTCAAGAGTTGTATACTTTCACAAGCAGCGTTTCAGTTCAACGTCATCATCT	2	2	0	0	2	2	0	0	2	0	2	2	2	2	2	2	2	2	2	2	2	0	0	2	0	2	2	2	2	2	2	0	2	2	2	2	0	2	0	2	0	2	2
336	3088382	chrA01	46.4936	chrA01	5559102	TGCAGATTGAAATTCGCTTGCGGGACAAGTAACTAGTAAGAAGGAGATCAATAATAGGGTTAC	1	1	1	1	1	1	1	1	1	1	0	1	0	1	1	1	1	1	1	1	1	1	1	1	1	1	0	-	1	1	1	1	0	1	1	0	1	1	1	0	1	0	1
337	3099758	chrA01	46.4936	chrA01	5413684	TGCAGGACTTGGTTTTAGACTGCTCACCAAGGAACTTCTACGAGAAGGAGAGCTACGCTATTCAAAACG	1	1	1	1	1	1	1	1	1	1	0	1	0	1	-	1	1	1	-	1	1	1	1	1	1	1	0	1	1	1	1	1	0	1	1	0	1	1	1	0	1	0	1
338	3104263|F|0-14:T>G-14:T>G	chrA01	46.4936	chrA01	NA	TGCAGATAATTTTCTCTCTCGCCCTTTCTCTCCAATTACAGAGTCCATTAC	2	2	0	0	2	2	0	0	2	0	2	2	2	2	2	2	2	2	2	2	2	0	0	2	0	2	2	2	2	2	2	0	2	2	2	2	0	2	0	2	0	2	2
339	3115108|F|0-18:G>T-18:G>T	chrA01	46.4936	chrA01	5506712	TGCAGCCGGACAAGGAAAGAATAGCTCAGGTATATTGCTGGTTTGCTTTATCAATCATTACTCTTACAG	2	2	0	0	2	2	0	0	2	0	1	2	1	2	2	2	2	2	2	2	2	0	0	2	0	2	1	2	2	2	2	0	1	2	2	1	0	0	0	1	0	1	2
340	3115108|F|0-44:A>G-44:A>G	chrA01	46.4936	chrA01	NA	TGCAGCCGGACAAGGAAAGAATAGCTCAGGTATATTGCTGGTTTACTTTATCAATCATTACTCTTACAG	2	2	2	2	2	2	2	2	2	2	0	2	0	2	2	2	2	2	2	2	2	2	2	2	2	2	0	2	2	2	2	2	0	2	2	0	2	2	2	0	2	0	2
341	3134174	chrA01	46.4936	chrA01	NA	TGCAGTTCTCTTGTTCCTTCGTTGTTTCATAGAAAATTGAAATCAAGCTGGTTTATTTGCTTTTTACAG	1	1	1	1	1	1	1	1	1	1	0	1	0	1	1	1	1	1	1	1	1	1	1	1	1	1	0	1	-	1	1	1	0	-	1	0	1	1	1	0	1	0	-
342	3147411	chrA01	46.4936	chrA01	5559036	TGCAGATGAGATTGAGAGTACATACTCATTGCATTTTGATTTTGACACCATAAGAGTAGCAACAGATGA	1	-	1	1	1	1	1	1	1	1	0	1	0	1	1	1	1	1	1	1	1	1	1	1	1	-	0	1	1	1	1	1	0	1	1	0	1	-	1	0	1	0	-
343	3154845	chrA01	46.4936	chrA01	NA	TGCAGAACGGGGAAGCTGGAGAAAGCGATGGAACTACATGAGAAGATAAAGAAGATTAC	1	1	1	1	1	1	1	1	1	1	0	1	0	1	1	1	1	1	1	1	1	1	1	1	1	1	0	1	1	1	1	1	0	-	-	0	1	-	1	0	1	0	1
344	4106813	chrA01	46.4936	chrA01	NA	TGCAGGACGAAAAGGAAAACAAAAAAAAAGATATTATCATTACGATGAGCTATAGATTTTTTTGATTAT	1	1	0	0	1	1	0	0	1	0	1	1	1	1	1	1	1	1	1	1	1	0	0	1	0	1	1	-	-	1	1	0	1	-	1	1	0	1	0	1	0	1	1
345	4110954	chrA01	46.4936	chrA01	NA	TGCAGATAATTTTCGCTCTCGCCCTTTCTCTCCAATTACATAGTCCATTAC	1	1	0	0	1	1	0	0	1	0	1	1	1	1	1	1	1	1	1	1	1	0	0	1	0	1	1	1	-	1	1	0	1	1	1	1	0	1	0	1	0	1	1
346	4112579	chrA01	46.4936	chrA01	5440596	TGCAGACGTCAGTCCCAAATAAACAACCATAACATTTAC	-	1	0	0	1	1	0	0	1	0	1	1	1	1	1	1	1	1	1	1	1	0	0	1	0	1	1	1	-	1	1	0	1	-	1	1	0	1	0	1	0	1	1
347	4114342	chrA01	46.4936	chrA01	5653377	TGCAGAGAACTGAAACCTGAAGAAGAATATAAAAAAAGAGCTAGAACTCGAGTTATATCCACGTGGCGG	1	1	1	1	1	1	1	1	1	1	0	1	0	1	1	1	1	1	1	1	1	1	1	-	1	1	-	1	-	1	1	1	0	1	1	0	1	1	1	0	1	0	1
348	4116253	chrA01	46.4936	chrA01	5506712	TGCAGCCGGACAAGGAAATAATAGCTCAGGTATATTGCTGGTTTGCTTTATCAATCATTACTCTTACAG	1	1	0	0	1	1	0	0	1	0	1	1	1	1	1	1	-	1	1	1	1	0	0	1	0	-	1	1	-	1	-	0	1	1	1	1	0	0	0	1	0	1	1
349	4116620	chrA01	46.4936	chrA01	NA	TGCAGCTTCACTTTCGTGCAACCATGTGTTCTGCAAGTAAGATCCTCTCTCTCTGTCTCTTTTGTTTTT	1	1	0	0	1	1	0	0	1	0	1	1	1	1	1	1	1	1	1	1	1	0	0	1	0	-	1	1	1	1	1	0	1	1	1	1	0	1	0	1	0	1	-
350	4166767	chrA01	46.4936	chrA01	5483064	TGCAGTTGCAGTAGGAGGCAAAACTAGAAGAAACCGTCTTGTGGGTGCTTGTAATGGCATTCATGAACA	1	-	1	1	1	1	1	1	1	1	0	1	0	1	1	1	1	1	1	1	1	1	1	1	1	1	0	-	1	1	1	1	0	1	1	0	1	-	1	0	1	0	1
351	5238985|F|0-7:G>A-7:G>A	chrA01	46.4936	chrA01	NA	TGCAGCGGGACTGGAGAGAGTTAC	2	2	0	0	2	2	0	0	2	0	2	2	2	2	2	2	2	2	2	2	2	0	0	2	0	2	2	2	2	2	2	0	2	2	2	2	0	2	0	2	0	2	2
352	3115287	chrA01	47.514	chrA01	5559102	TGCAGATTGAAATTCGCTTGCGGGACAAGTAACTAGTAAGAAGGAGATCAATAATAGGGTTTAC	1	1	0	0	1	1	0	0	1	0	1	1	1	1	1	1	1	1	1	1	1	0	0	1	0	1	1	-	1	1	1	0	1	1	1	1	0	1	0	1	0	1	1
353	3079948	chrA01	48.0242	chrA01	5692114	TGCAGCTTCTATTGGTGTATTAGTAACAACACTTGAGTATTGCTAATATCATTTAC	1	1	0	0	1	1	0	0	1	0	1	1	1	1	1	1	1	1	1	1	-	0	0	1	-	-	1	-	1	1	1	0	1	1	1	1	0	1	0	1	0	1	1
354	3083263	chrA01	48.0242	chrA01	5686197	TGCAGCATGAAAGTAAAACTAAGAAGAAGATACCACAAGAACCATAGGCAGTCACTCTATTAGCTCCTC	1	1	0	0	1	1	0	0	1	0	1	1	1	1	1	1	-	1	1	1	1	0	0	1	0	1	1	1	1	1	1	0	1	-	1	1	0	-	0	1	0	1	-
355	3106501	chrA01	48.0242	chrA01	5692048	TGCAGTTTGAAGGTGGCCTCAATTGCATAACATCACTTGGTTTCTAATATGATTCATCTGAAGTGATTA	1	1	0	0	1	1	0	0	1	0	1	1	1	1	1	1	1	1	-	1	1	0	0	1	0	-	1	1	-	1	1	0	1	1	1	1	0	1	0	1	0	1	1
356	5047798|F|0-22:A>G-22:A>G	chrA01	48.0242	chrA01	NA	TGCAGTCAACAGTCGTTGTGCTATTTAGCTTAC	2	2	0	0	2	2	0	0	2	0	1	2	1	2	2	2	2	2	2	2	2	0	0	2	0	2	2	2	2	2	2	0	1	2	2	1	0	2	0	1	0	1	2
357	3098125	chrA01	48.2793	chrA01	NA	TGCAGTAAAGAAACTTCTCCCTGAAGCTGCTCAAGGAGAAGGAGATGATCTAGCATCTTTTTGCTCATG	1	1	1	1	1	1	1	1	1	1	0	1	0	1	1	1	1	-	1	1	1	1	1	1	1	1	1	-	1	1	1	1	0	-	1	0	1	-	1	0	1	0	1
358	4118420	chrA01	48.2793	chrA01	NA	TGCAGCGATAGTTTCTTCCTCAAAGTATCCCTGAAGATTCACAAATGGAAAAAAAAAAGAATCAGTTTA	1	1	1	1	1	1	1	1	1	1	0	1	0	1	1	1	1	1	1	-	1	1	1	1	1	-	1	1	1	1	1	1	0	1	1	0	1	1	1	0	1	0	1
359	5047798	chrA01	48.2793	chrA01	NA	TGCAGTCAACAGTCGTTGTGCTATTTAGCTTAC	1	1	1	1	1	1	1	1	1	1	0	1	0	1	1	1	1	1	1	1	1	1	1	1	1	1	1	1	1	1	1	1	0	1	1	0	1	1	1	0	1	0	-
360	5818091|F|0-14:A>G-14:A>G	chrA01	48.2793	chrA01	NA	TGCAGTCAACAGTCATTGTGCTGTTTAGCTTAC	2	2	2	2	2	2	2	2	2	2	0	2	0	2	2	2	2	2	2	2	2	2	2	2	2	2	2	2	2	2	2	2	0	2	2	0	2	2	2	0	2	0	2
361	3123218|F|0-20:T>C-20:T>C	chrA01	48.5344	chrA01	5676668	TGCAGGCAATCTCGAGAATATCTGGACAATGAGATCATTCGGAATGGGAGCTGAATTTTCTTCTCCCGT	2	2	1	1	2	2	1	1	2	1	0	2	0	2	2	2	2	2	2	2	2	2	1	2	1	2	2	2	2	2	2	1	0	2	2	0	1	2	1	0	1	0	2
362	3121234	chrA01	50.065	chrA01	NA	TGCAGTTGTAATATCGTCCCTATCTGTCGAAACAACTTCATCAGCTTAGTTAC	1	1	1	1	1	1	1	1	1	1	0	1	0	1	1	1	1	1	1	1	1	1	1	1	1	1	1	1	-	-	1	1	0	1	1	0	1	1	1	0	1	1	1
363	3121234|F|0-7:G>C-7:G>C	chrA01	50.065	chrA01	NA	TGCAGTTGTAATATCGTCCCTATCTGTCGAAACAACTTCATCAGCTTAGTTAC	2	2	0	0	2	2	0	0	2	0	1	2	1	2	2	2	2	2	2	2	2	2	0	2	0	2	0	2	2	2	2	0	1	2	2	1	0	2	0	1	0	2	2
364	3127639|F|0-67:T>C-67:T>C	chrA01	50.065	chrA01	NA	TGCAGTTTTTGTTTGTCTCTCCATTCTGCAATCCACTAGAGGTTCGTACGTCAAACCACACTAATTATT	2	2	2	2	2	2	2	2	2	2	0	2	0	2	2	2	2	2	2	2	2	2	2	2	2	2	2	2	2	2	2	2	0	2	2	0	2	2	2	0	2	2	2
365	4112630	chrA01	50.065	chrA01	NA	TGCAGTTTTTGTTTGTCTCTCCATTCTGCAATCCACTAGAGGTTCGTACGTCAAACCACACTAATTACA	1	1	1	1	1	1	1	1	1	1	0	1	0	1	1	1	1	1	1	1	1	1	1	1	1	1	1	-	1	1	1	1	0	1	1	0	1	-	1	0	1	1	1
366	4118500	chrA01	50.065	chrA01	5997038	TGCAGAAAAAACAAACATCAAAAGATTACCTCACAGCTCATCACAGGGATTATATCTAACTGACATTCT	1	-	1	1	1	1	1	1	1	1	0	1	0	1	1	1	1	1	1	1	1	1	1	1	1	1	1	1	-	1	-	1	0	1	-	0	1	1	1	0	1	1	1
367	3107606	chrA01	50.5752	chrA01	5997038	TGCAGAAAAAAAACAAACATCAAAAGATTACCTCACAGCTCATCACAGGGATTATATCTAACTGACATT	1	1	0	0	1	1	0	0	-	0	1	1	1	1	1	1	1	1	1	1	1	1	0	1	0	1	0	1	1	-	1	0	1	-	1	1	0	-	0	1	0	-	1
368	3143578	chrA01	50.5752	chrA01	6010706	TGCAGTTCTAATATCGTCCCTATCTGTCGAAACAAATTCATCAGCTTAGTTAC	1	1	0	0	1	1	0	0	1	0	1	1	1	1	1	1	1	1	1	1	1	-	0	1	0	1	0	1	-	1	1	0	1	1	1	1	0	1	0	1	0	1	1
369	3083435	chrA01	51.0854	chrA01	6027741	TGCAGTTTTTGTTTGTCTCTCCATTCTGCAATCCACTAGAGGTCGTACGTCAAACCACACTAATTATTT	1	1	0	0	1	1	0	0	1	0	1	1	1	1	1	1	1	1	1	1	1	1	0	1	0	-	0	1	-	1	1	0	1	-	1	1	0	-	0	1	0	1	-
370	3175379	chrA01	51.0854	chrA01	6036059	TGCAGCAGATGATCTGCTCCCCCGATAAGAAGAAATGAATTAC	1	1	0	0	1	1	0	0	1	0	1	1	1	1	1	1	1	1	1	1	1	1	0	1	0	-	0	1	-	1	-	0	1	1	1	1	0	1	0	1	0	1	1
371	4115560	chrA01	51.0854	chrA01	6036099	TGCAGATGCACTCTTTCCATACGGTTCATGTTCATCCGCGGATCCCTCCGGTGATGCAGTGAGAGATGC	1	1	0	0	1	1	0	0	1	0	1	1	1	1	1	1	1	1	1	1	1	1	0	1	0	1	0	-	-	1	1	0	1	1	-	1	0	-	0	1	0	1	1
372	5708260	chrA01	51.0854	chrA01	NA	TGCAGCCAATTACAGATGCTTAC	1	1	0	0	1	1	0	0	1	0	1	1	1	1	1	1	1	1	1	1	0	1	0	1	0	1	0	-	1	1	-	0	1	1	1	1	0	1	0	1	0	1	1
373	3077014|F|0-50:A>G-50:A>G	chrA01	52.1058	chrA01	NA	TGCAGCTCATATATCTGCATGTATGCTTCCGATAGTTCCACCATCTGTGGAAGCGTCTCTGCAACATGC	2	2	2	2	2	2	2	2	2	2	0	2	0	2	2	2	2	2	2	2	2	2	2	2	2	2	2	0	2	2	2	2	0	2	2	0	2	2	2	0	2	2	2
374	3152509	chrA01	52.1058	chrA01	NA	TGCAGCACTGACATGGACACTAGCCATTATATGTACTTGTTCTCAAGTTGGCCCCTGAGGAGTTTACAG	1	1	1	1	1	1	1	1	1	1	0	1	0	1	1	1	1	1	1	1	1	1	1	1	1	1	1	0	1	1	1	1	0	-	1	0	1	1	1	0	1	1	1
375	14768656|F|0-18:C>T-18:C>T	chrA01	54.1466	chrA01	NA	TGCAGTGCATGATGTGTACATCTTTAC	2	2	2	2	2	2	2	2	2	2	0	2	0	2	2	2	2	2	2	2	2	2	2	2	2	2	2	0	2	2	2	2	0	2	2	0	2	2	2	0	2	2	2
376	3110119	chrA01	54.1466	chrA01	6246372	TGCAGGAATTGAAGGATCTTTCAAATGATGGGAGCACGAAATAGTCGATGTAGTTTATGTCATCTTCAC	1	0	1	0	1	0	0	0	1	0	1	1	1	1	1	1	1	1	1	1	1	1	0	1	0	1	0	1	-	1	1	0	1	1	1	1	1	1	0	1	0	1	1
377	3150515	chrA01	54.1466	chrA01	6308408	TGCAGCTGCATACAAAGAAAAGAAATATTTCCAGAGGTCATTGTCTCAACTGGAAAAGACCCTGCCCAT	1	1	1	1	1	1	1	1	1	1	0	1	0	1	1	1	1	1	-	1	1	1	1	1	1	1	1	0	1	1	1	1	0	1	-	0	1	1	1	0	1	1	1
378	3152096|F|0-53:C>T-53:C>T	chrA01	54.1466	chrA01	NA	TGCAGCTACTGCTCTCAACAGCGAGGTACTTGGATTTGAATCTTTTACATGTTCCCTTGGTTTTGTTGT	2	0	2	0	2	0	0	0	2	0	2	2	2	2	2	2	2	2	2	2	2	2	0	2	0	2	0	2	2	2	2	0	2	2	2	2	2	2	0	2	0	2	2
379	3160493	chrA01	54.1466	chrA01	NA	TGCAGCTACTGCTCTCAACAGCGAGGTACTTGGATTTGAATCATTACATGTTCCCTTGGTTTTGTTGTT	1	1	1	1	1	1	1	1	1	1	0	1	0	1	1	1	-	1	1	1	1	1	1	1	1	1	1	0	1	-	1	1	0	1	1	0	-	1	1	0	1	1	1
380	5049934	chrA01	54.1466	chrA01	6246372	TGCAGGAATTGAAGGATCTTTCAAATGATGGGAGCACGAAATAGTGGATGTAGTTTATGTCATCTTGAC	1	1	-	1	1	1	1	1	1	1	0	1	0	1	1	1	1	1	1	1	1	1	1	1	1	-	1	0	1	1	1	1	0	1	1	0	1	-	1	0	1	1	1
381	5049934|F|0-45:G>C-45:G>C	chrA01	54.1466	chrA01	6246372	TGCAGGAATTGAAGGATCTTTCAAATGATGGGAGCACGAAATAGTGGATGTAGTTTATGTCATCTTGAC	2	0	2	0	2	0	0	0	2	0	1	2	1	2	2	2	2	2	2	2	2	2	0	2	0	2	0	1	2	2	2	0	1	2	2	1	2	2	0	1	0	2	2
382	5049918	chrA01	54.6568	chrA01	6247642	TGCAGGGGCGGACGTAGTAAGAGACGTACGGCTCATGTGCCCCTGTCTCATTCATTTTTTTTTTCTTCA	1	0	1	0	1	0	0	0	1	0	1	1	1	1	1	1	1	1	1	1	1	1	0	1	0	1	0	1	1	1	1	0	1	1	1	1	1	-	0	1	0	-	1
383	3077031	chrA01	55.167	chrA01	6459113	TGCAGTATCAATGCAAATATGATTAGATGGCTCAAGAAGATGAAATAGTTTACAATTTGTTATTGTCAG	1	0	1	0	1	0	0	0	1	0	1	1	1	1	1	1	1	1	1	1	1	-	0	1	0	1	0	1	1	1	-	0	1	-	-	1	1	1	0	1	0	1	1
384	4114141	chrA01	57.2183	chrA01	NA	TGCAGATTATTGTCTTGATTTCTTTCAAAATATCACAAGCTTGCGCGGATTGGGTCTTAC	1	0	1	0	1	0	0	0	1	0	1	1	1	1	1	1	1	1	1	1	1	-	0	1	0	1	0	1	1	1	1	0	1	1	1	1	-	1	0	1	0	1	1
385	3076358|F|0-21:A>C-21:A>C	chrA01	57.7312	chrA01	NA	TGCAGAAGAAGTGATCTACGGATCAGATACTTCAAAGGCATCAGTAGATTATCTCTCAGACGCTTCATG	2	0	2	0	2	0	0	0	2	0	1	2	1	2	2	2	2	2	2	2	2	2	0	2	0	2	0	1	2	2	2	0	1	2	2	1	2	2	0	1	0	2	2
386	3076358|F|0-60:T>C-60:T>C	chrA01	57.7312	chrA01	NA	TGCAGAAGAAGTGATCTACGGATCAGATACTTCAAAGGCATCAGTAGATTATCTCTCAGATGCTTCATG	2	2	2	2	2	2	2	2	2	2	0	2	0	2	2	2	2	2	2	2	2	2	2	2	2	2	2	0	2	2	2	2	0	2	2	0	2	2	2	0	2	2	2
387	3088948	chrA01	57.7312	chrA01	NA	TGCAGCTCTTGCTCCGAGTAACACCTACAACATATTTTTTTTAGTAAGGAAAAAAGAATAGTTTACAGA	1	1	1	1	1	1	1	1	-	1	0	1	0	1	1	1	1	-	1	-	1	1	1	1	1	1	1	0	-	1	1	1	0	-	1	0	1	1	1	0	1	1	1
388	4117108	chrA01	57.7312	chrA01	6892498	TGCAGAAGAAGTGATCTACGGCTCAGATACTTCAAAGGCATCAGTAGATTATCTCTCAGACGCTTCATG	1	0	1	0	1	0	0	0	1	0	1	1	1	1	-	1	1	1	1	1	1	1	0	1	0	-	0	1	1	-	1	0	1	-	1	1	1	1	0	1	0	-	1
389	4117738|F|0-18:T>C-18:T>C	chrA01	57.7312	chrA01	NA	TGCAGCTCTTGCTCCTAGTAACACCTACAACATAAAAAAAAAATTAC	2	0	2	0	2	0	0	0	2	0	2	2	2	2	2	2	2	2	2	2	2	2	0	2	0	2	0	2	2	2	2	0	2	2	2	2	2	2	0	2	0	2	2
390	14786851	chrA01	58.2414	chrA01	NA	TGCAGCTTCGGCTTCTTCGCATCATCTTCAAGCTATCTCCTGGACTGGTGTTGACACTTATTGTGTTAC	1	0	-	0	1	0	0	0	1	0	1	1	1	1	1	1	1	1	1	1	1	1	0	1	0	-	0	1	1	1	1	0	1	-	1	1	1	-	0	1	0	1	1
391	26680002	chrA01	59.772	chrA01	NA	TGCAGCAACTGGTTTGTCCCATCAGAACATTCCACGAAGCAAGGTGCATTACAGACTCCCTTCGTGAAG	0	1	1	1	1	1	1	1	1	1	0	1	0	1	1	1	1	1	1	1	1	1	1	1	1	1	1	0	1	1	-	1	0	-	1	0	-	1	1	0	1	1	1
392	3075518	chrA01	59.772	chrA01	NA	TGCAGGTCCATCACTTCCATGAATCTCAAAGAATAGTCTTTTTCATTCCGGTTCCCTGCTATCTCAACG	1	0	1	0	1	0	0	0	1	0	1	1	1	1	1	1	1	-	1	1	1	1	0	1	0	-	0	1	1	1	1	0	1	1	1	1	1	-	0	1	0	1	-
393	3093706|F|0-61:A>G-61:A>G	chrA01	59.772	chrA01	NA	TGCAGAAGTAGTTTATAGAAAAAAATAAAGCATAACCATATATGGTCCAAGACTAAGCTATAGGAAGAA	0	1	2	1	2	1	1	1	2	1	0	2	0	2	2	2	2	2	2	2	2	2	1	2	1	2	1	0	2	2	2	1	0	2	2	0	2	2	1	0	1	2	2
394	3101303	chrA01	59.772	chrA01	NA	TGCAGGTCCATCACTCACTCCTATGAATCTCAAAGAATAGTATTTTTCTCCGGTTCCCTGCTATCTCAA	0	1	1	1	1	1	1	1	1	1	0	1	0	1	1	1	1	1	1	1	1	1	1	1	1	1	1	0	1	1	1	1	0	-	1	0	1	1	1	0	1	1	1
395	3110192|F|0-54:C>T-54:C>T	chrA01	59.772	chrA01	NA	TGCAGGTAATAACGAGCTCGACCAATGGATCGCAACTGGTCTTCTCAGTAATCACCATTTACCACTTTA	0	1	2	1	2	1	1	1	2	1	0	2	0	2	2	2	2	2	2	2	2	2	1	2	1	2	1	0	2	2	2	1	0	2	2	0	2	2	1	0	1	2	2
396	3115900	chrA01	59.772	chrA01	NA	TGCAGAAAAAAAATTCTAAGATAATGTAATGTGATTTCCCAACGCAAAAGCAACACTACTGACGTACCT	0	1	1	1	1	1	1	1	1	1	0	1	0	1	1	1	1	1	1	1	1	1	1	1	1	1	1	0	1	-	1	1	0	1	1	0	1	1	1	0	1	1	-
397	3144953	chrA01	59.772	chrA01	NA	TGCAGATAAACATGGAGATATTTGAGGTATTTATATTATTCTTTCTCTTAC	0	1	1	1	1	1	1	1	1	1	0	1	0	-	1	1	1	1	1	1	1	1	1	1	1	1	1	0	-	1	1	1	0	1	1	0	-	1	1	0	1	1	1
398	3167119	chrA01	59.772	chrA01	6949731	TGCAGACAATAGAAAGCTCAAAACGAGAGGTTTCACCGGAGAGCTCAGCGATTCTTGCAGCATCAGTGT	0	1	1	1	1	1	1	1	1	1	0	1	0	1	1	1	1	1	1	1	1	1	1	1	1	-	1	0	1	1	-	1	0	-	-	0	1	-	1	0	1	1	1
399	3217356	chrA01	59.772	chrA01	6951961	TGCAGCTTCGGCTTCTTCTCATCATCTTCAAGCTATCTCCTGGACTTGTGTTGACACTTATTGTGTTAA	0	1	1	1	1	1	1	1	1	1	0	1	0	1	1	1	1	1	1	-	1	1	1	1	1	-	1	0	1	1	1	1	0	1	1	0	1	1	1	0	1	1	1
400	4108348	chrA01	59.772	chrA01	NA	TGCAGGTAATAACGAGCTCGACCAATGGATCGCAACTGGTCTTCTCAGTAATCATCATTTACCGCTTTA	0	1	-	1	1	1	1	1	1	1	0	1	0	1	1	1	1	1	1	1	1	1	1	1	1	1	1	0	-	-	1	1	0	1	1	0	-	-	1	0	1	1	-
401	5029592	chrA01	59.772	chrA01	6986681	TGCAGTATCTACCATAGGTGAAGCAACATTCTCAGTGACAGCAAACGCAGCAGGAGGTATCACAGAGGA	0	1	1	1	1	1	1	1	1	1	0	1	0	1	1	1	1	1	1	1	1	1	1	1	1	1	1	0	1	1	1	1	0	1	1	0	1	-	1	0	1	1	-
402	3091214	chrA01	64.4352	chrA01	NA	TGCAGAACCGTCCTTCCCCAGAAGTCTCTTGCCAGATACCTTTGGCTTTTCACTTTCAAGCTTGGAACC	1	1	1	1	1	0	0	0	0	0	1	1	1	1	1	1	1	1	1	1	1	1	0	1	0	1	0	1	1	1	1	0	-	-	1	1	1	1	-	1	0	1	1
403	14779990|F|0-10:T>C-10:T>C	chrA01	65.8944	chrA01	NA	TGCAGACTTATGAGAAACAGGCAGAGATGGTGAGGTTGAAGGGTCGACGAAGGAAAACAATGAAAACCT	0	2	2	2	2	2	2	2	2	2	0	2	0	2	2	2	2	2	2	2	2	2	2	2	2	2	2	0	2	2	2	2	2	2	2	0	2	2	2	0	2	2	2
404	3136707	chrA01	65.8944	chrA01	NA	TGCAGAAACACGATTTCTTTTTCTCTACTCTCCACCTCTCCTATCTCTTCATATTCATCTCTTCCTTTT	0	1	1	1	1	1	1	1	1	1	0	1	0	1	1	1	1	1	1	1	1	1	1	1	1	1	1	0	-	-	-	1	1	1	1	0	1	1	1	0	1	1	-
405	5048568	chrA01	65.8944	chrA01	NA	TGCAGACTTACGAAAAACAGGCAGTGATGGTGAGGTTGAAGGGTCGACGAAGGAAAACAATGAAAACCT	0	1	1	1	1	1	1	1	1	1	0	1	0	1	1	1	1	1	1	1	1	1	1	1	1	1	1	0	1	1	1	1	-	-	1	0	1	1	1	0	1	1	1
406	5122685	chrA01	65.9896	chrA01	8816338	TGCAGCTTCCTTCCCATTACTACTTCAACCACTTGAGGACCGGCTGGTTCATCCCCAACCAACTGCTGA	0	1	1	1	1	1	1	1	1	1	0	1	0	1	1	1	1	1	1	1	1	1	1	1	1	1	1	0	1	1	1	1	1	1	1	0	1	1	-	0	1	1	1
407	5122685|F|0-5:C>T-5:C>T	chrA01	65.9896	chrA01	8816338	TGCAGCTTCCTTCCCATTACTACTTCAACCACTTGAGGACCGGCTGGTTCATCCCCAACCAACTGCTGA	1	2	2	2	2	0	0	0	0	0	1	2	1	2	2	2	2	2	2	2	2	2	0	2	0	2	0	1	0	2	2	0	2	2	2	1	2	2	2	1	2	2	2
408	3090475	chrA01	69.0508	chrA01	10250116	TGCAGCAGATAAAAAAATAAAAACAATTCCCACTATGACAGTTGAGTACTCATGTCTCTCTACTAAGTG	0	1	1	1	1	1	1	1	1	1	0	1	0	1	1	1	1	1	1	1	1	1	1	1	1	-	1	0	1	1	1	1	1	1	1	0	1	1	1	1	1	-	1
409	3100337	chrA01	69.0508	chrA01	NA	TGCAGTTTATTCCTCTCCTTGGTCCATCTTTGTATCTTACGGAGTTGGTTCGACTTCAGCAGTTTCACT	0	1	1	1	1	1	1	1	1	1	0	1	0	1	1	1	-	1	1	1	1	1	1	1	1	1	1	0	1	-	1	1	-	-	1	0	1	-	1	1	1	1	1
410	3105107|F|0-57:A>G-57:A>G	chrA01	69.0508	chrA01	NA	TGCAGTTCCGTAGAAGATTCTTTGGTCAGAAGTTATGGAAGAAGTTTCAACGGTTTTACAGCCAAACTC	1	2	2	2	2	0	0	0	0	0	1	2	1	2	2	2	2	2	2	2	2	2	0	2	0	2	0	1	0	2	2	0	2	2	2	1	2	2	2	2	0	2	2
411	3153595	chrA01	69.0508	chrA01	10281219	TGCAGGGACGGCACAATTACACTCACTGCTTCTAAAAAATGCTCACTTTCACACCCATCTTGTTCCACA	1	1	1	1	1	0	0	0	0	0	1	1	1	1	1	1	1	1	1	1	1	1	0	1	0	-	0	1	0	1	1	0	1	1	1	1	1	1	1	1	0	1	1
412	4108014	chrA01	69.0508	chrA01	NA	TGCAGACTCATTTCACCCAGTTCGTAACTATTGTGTTTAC	1	1	-	1	1	0	0	0	0	0	1	1	1	1	1	1	1	1	1	1	1	1	0	1	0	1	0	1	0	-	1	0	1	1	1	1	1	-	-	1	0	1	1
413	4111064	chrA01	69.0508	chrA01	NA	TGCAGAAAGTAACTTCAGGACCACTGTGTCTTCTTTGTATTTGTTTTTGTTTAC	0	1	1	1	1	1	1	1	1	1	0	1	0	1	1	1	-	1	1	1	1	1	1	1	1	1	1	0	1	1	1	1	1	1	-	0	1	1	-	-	1	1	1
414	4112354	chrA01	69.0508	chrA01	10250071	TGCAGTTATCAAAGCCGGCTGAAGCCCACGCTTCCAGCTTTTATTTAC	0	1	1	1	1	1	1	1	1	1	0	1	0	-	1	1	1	1	1	1	1	1	1	1	1	1	1	0	1	1	1	1	1	1	1	0	1	1	1	1	1	1	1
415	7245443	chrA01	69.0508	chrA01	NA	TGCAGTGGGGAAGAAGAAATCGTTTAC	1	1	1	1	1	0	0	0	0	0	1	1	1	1	1	1	1	1	1	1	1	1	0	-	0	1	0	1	0	1	1	0	1	1	1	1	1	-	1	1	0	-	1
416	3085366	chrA01	69.561	chrA01	NA	TGCAGTTCAAAAGAGTGTTTACCAACAAGTATTGATAACGTAGTGGGGATGAGTTTGTTAC	0	1	1	-	1	1	1	1	1	1	0	1	0	1	1	1	1	1	1	1	1	1	1	1	1	1	1	0	1	1	-	1	1	1	1	0	1	1	1	0	1	1	1
417	3128196	chrA01	69.561	chrA01	10390460	TGCAGCTTTCTAAAAATCAAAAGACCAACGCATGTTAC	0	1	1	0	1	1	1	1	1	1	0	1	0	1	1	1	1	1	1	1	1	1	1	1	1	1	1	0	1	-	1	1	1	1	1	0	-	1	-	0	1	1	1
418	4115026	chrA01	69.561	chrA01	NA	TGCAGTTATGGATATGTACGCGTGTTGCGGCAAAATCGTCGAGGCCCGTAAGGTGTTCGACGAAATGCC	0	1	1	1	1	1	1	1	1	1	0	1	0	1	1	1	1	1	1	1	1	1	1	1	1	1	1	0	1	1	1	1	1	1	1	0	1	1	-	0	1	1	1
419	4118119	chrA01	69.561	chrA01	NA	TGCAGTCTTTACAAACGGGTCGGAAAGTGTGGCGATCTTCAAGGCAAGGCCGTGAAGCTCCGTACCCTC	0	1	1	1	1	1	1	1	1	1	0	1	0	1	1	-	1	1	1	1	1	1	1	1	1	1	1	0	1	1	1	1	1	1	-	0	1	1	-	0	1	1	-
420	3099078	chrA01	71.0916	chrA01	NA	TGCAGAATGAAATGCATTTGCAGGTTCTAACGTAGTTCAGTTTCAAATGACTAAGAACGTATAAATCCT	1	-	1	1	1	0	0	0	0	0	1	1	1	1	1	1	1	1	1	1	1	1	0	1	0	-	0	-	0	1	1	0	0	1	-	1	1	1	1	1	0	1	-
421	4107321	chrA01	71.0916	chrA01	NA	TGCAGCAGAAGTCAAGTGGAACCGCCCCCTAAGGTGGTCTGAGCAGCCACCAGCCTCAAAAACTCCATA	1	1	1	1	1	0	0	0	0	0	1	1	1	1	1	1	1	1	1	1	1	1	0	1	0	1	0	1	0	1	1	0	1	1	1	1	0	-	-	1	0	1	1
422	3126867	chrA01	72.6222	chrA01	NA	TGCAGTTCAAAAGAGTGTTTACCAACAAGTATTGTTAC	1	1	1	-	1	0	0	0	0	0	1	1	1	1	1	1	1	1	1	1	-	1	0	1	0	1	0	-	0	1	1	0	1	1	1	1	-	1	1	1	0	1	1
423	3172805|F|0-16:G>T-16:G>T	chrA01	72.6222	chrA01	NA	TGCAGATTACAGTGACGCCGATAGGAGCTCTTTCTCAGGTTGATGTGGATTGTCAAAACTACTACAAAG	2	2	2	2	2	0	0	0	0	0	2	2	2	2	2	2	2	2	2	2	2	2	0	2	0	2	0	2	0	2	2	0	2	2	2	2	2	2	2	2	0	2	2
424	17421859	chrA01	73.6426	chrA01	NA	TGCAGATACCAAGCCCAAACTCCCTAAGAAACAATATGAATGAGAAGAGATAACCAAAGGAAGAAACAT	1	1	1	1	1	0	0	0	0	0	1	1	1	1	1	1	1	1	1	1	1	1	0	1	0	1	0	1	0	1	1	0	-	1	1	1	1	0	1	1	0	1	1
425	3086006|F|0-56:G>A-56:G>A	chrA01	73.6426	chrA01	10252686	TGCAGATACCAAGCCCAAACTCCCTAAGAAACAATATGAATGAGAAGAGATAACCAGAGGAAGAAACTT	1	2	2	2	2	0	0	0	0	0	1	2	1	2	2	2	2	2	2	2	2	2	0	2	0	2	0	1	0	2	2	0	2	2	2	1	2	0	2	2	0	2	2
426	3109508|F|0-52:A>G-52:A>G	chrA01	73.6426	chrA01	NA	TGCAGTTGTGCTTGCTGCTGAGGATATGAGGATGTTCTGTGCAAAGAGTTTGAGTTAGCTGAAGGTTGT	2	2	1	1	2	0	0	0	0	0	2	1	2	2	2	2	1	2	2	2	2	2	0	2	-	2	-	2	0	2	2	0	1	2	2	2	2	2	1	1	0	2	2
427	3122206	chrA01	73.6426	chrA01	10372792	TGCAGTGTAATGGTGGCCTGAAAAAACAGAAACTCAAATCAACACCCTAGGAAGATGTACACCGTTTAC	1	1	1	1	1	0	0	0	0	0	1	-	1	1	1	1	1	1	1	1	1	1	0	1	0	-	0	1	0	1	1	0	-	1	1	1	1	1	1	1	0	1	1
428	3155378|F|0-8:C>T-8:C>T	chrA01	75.6835	chrA01	11864339	TGCAGGGGCTCTTACCCATGGTAACATGGATATTTACCATGGGTCCATAAATATTTTTTGTGTTGTTTT	1	2	2	2	2	0	2	0	0	0	1	2	1	2	2	2	2	2	2	2	2	2	0	2	0	2	0	1	0	2	2	0	2	2	2	1	2	2	2	1	0	0	2
429	3163401	chrA01	75.6835	chrA01	NA	TGCAGCTGAACTCGCCGCACAGCAGCAACAACAACAAGGCGTTCCGATAGGAGAAGTCAACCTACCTCG	1	1	1	1	1	0	1	0	0	0	1	1	1	0	1	1	1	1	1	1	1	1	0	1	0	1	0	1	0	0	-	0	1	1	1	1	1	1	-	-	0	-	1
430	3082155|F|0-29:T>C-29:T>C	chrA01	76.1937	chrA01	NA	TGCAGTCTCTTTCGAAGCCAATAGGTGTTTCCACCTACATAAACATTATACACAGCTTCATTACCAAAT	2	2	2	2	2	0	2	0	0	0	2	2	2	2	2	2	2	2	2	2	2	2	0	2	0	2	0	2	0	2	2	0	2	2	2	2	2	2	2	2	2	2	2
431	3086445|F|0-15:T>C-15:T>C	chrA01	76.1937	chrA01	NA	TGCAGCATCCTTTGTTTGGTATAACAAGACCTGCAAAAAGGAAAGCTAAAGCTAAGTTTTGATATTGAA	1	2	2	2	2	0	2	0	0	0	1	2	1	2	2	2	2	2	2	2	2	2	0	2	0	2	0	1	0	2	2	0	0	2	2	1	2	2	2	1	0	2	2
432	3087112|F|0-29:C>A-29:C>A	chrA01	76.1937	chrA01	12060627	TGCAGATCCAATAAAAATGCAATCAATACCTCTGTCTCTCAAAATTTTAC	1	2	2	2	2	0	2	0	0	0	1	2	1	2	2	2	2	2	2	2	2	2	0	2	0	2	0	1	0	2	2	0	2	2	2	1	2	2	2	1	0	2	2
433	3087428|F|0-5:C>G-5:C>G	chrA01	76.1937	chrA01	NA	TGCAGCGCTGTCACAGAGCAATGCTGACTCTGTTCAAGTAACCTATCACCTTAGCCTGCACTTGTATTT	2	2	2	2	2	0	2	0	0	0	2	2	2	2	2	2	2	2	2	2	2	2	0	2	0	2	0	2	0	2	2	0	2	2	2	2	2	2	2	2	0	2	2
434	3088048	chrA01	76.1937	chrA01	NA	TGCAGCTTTTAGTTTACCTTTTCAATGAGATTCATTGATGACAAGACATTTGCGATGTCATAAAGCCGC	1	-	1	1	1	0	1	0	0	0	1	1	1	1	1	1	1	1	1	1	1	1	0	1	0	1	0	1	0	1	1	0	-	1	1	1	1	1	1	1	0	1	-
435	3088810	chrA01	76.1937	chrA01	NA	TGCAGGGCTGTCACAAAGCAATGCTGACTCTGTTCAAGTAACCTATCACCTTAGCCTGCACTTGTAGTT	1	1	1	1	1	0	1	0	0	0	1	1	1	1	1	1	1	1	1	1	1	1	0	1	0	1	0	1	0	1	1	0	1	1	1	1	-	1	1	1	0	1	1
436	3088810|F|0-41:C>G-41:C>G	chrA01	76.1937	chrA01	NA	TGCAGGGCTGTCACAAAGCAATGCTGACTCTGTTCAAGTAACCTATCACCTTAGCCTGCACTTGTAGTT	0	2	2	2	2	1	2	1	1	1	0	2	0	2	2	2	2	2	2	2	2	2	1	2	1	2	1	0	1	2	2	1	2	2	2	0	2	2	2	0	1	2	2
437	3090540	chrA01	76.1937	chrA01	NA	TGCAGTATTTTGATATAGTCCTCGACAAACAAATGAATGTGCTGATACATTTGGCTAAACATGCCTTCT	1	1	1	1	1	0	1	0	0	0	1	1	1	1	1	1	1	1	1	1	1	1	0	1	0	-	0	1	0	1	1	0	-	1	-	1	-	1	1	1	0	1	1
438	3094839|F|0-28:G>A-28:G>A	chrA01	76.1937	chrA01	13862644	TGCAGATGCGCATCTTATATATTTATATGCTTCAATGCGTTTTCAATTTTCTTCTTTTGTCCTTGCTAT	1	2	2	2	2	0	2	0	0	0	1	2	1	2	2	2	2	2	2	2	2	2	0	2	0	2	0	1	0	2	2	0	2	2	2	1	2	2	2	1	0	2	2
439	3098054|F|0-14:G>A-14:G>A	chrA01	76.1937	chrA01	12021432	TGCAGCCGTTTTACGTTTTATTTATTTTGACGATTTCAAGGTTTTATCTCCTTAC	2	2	2	2	2	0	2	0	0	0	1	2	1	2	2	2	2	2	2	2	2	2	0	2	0	2	0	1	0	2	2	0	2	2	2	1	2	2	2	1	0	2	2
440	3098209	chrA01	76.1937	chrA01	NA	TGCAGATGAAAGAAAGATGCTTTTTGATGGGGTTGAAATTGATGTCAAGGATCCTTTAGCTATTACAGA	1	1	1	-	1	0	1	0	0	0	1	1	1	1	1	1	1	1	1	1	1	1	0	1	0	1	0	1	0	-	1	0	1	1	1	1	-	1	1	1	0	1	-
441	3098268	chrA01	76.1937	chrA01	NA	TGCAGCTATGCCCTTCTAGGGGACTGTGGGAACCGAAATTTGCACTGTTGATTTCCGTTTAC	1	-	1	1	1	0	1	0	0	0	1	1	1	1	1	1	1	1	1	1	1	1	0	1	0	1	0	1	0	1	1	0	1	1	1	1	-	1	-	1	0	1	1
442	3099840|F|0-60:T>A-60:T>A	chrA01	76.1937	chrA01	NA	TGCAGTTTCTTACTATCCACGATGCCCCAGACATTTGATTTTTTCTTGACCACGACACACTGATATTAC	2	2	2	2	2	0	2	0	0	0	2	2	2	2	2	2	2	2	2	2	2	2	0	2	0	2	0	2	0	2	2	0	2	2	2	2	2	2	2	2	0	2	2
443	3102302|F|0-30:T>G-30:T>G	chrA01	76.1937	chrA01	NA	TGCAGGCTATTTTGGATTTGCGTCAACATTTCAAACATCCTTTAC	2	2	2	2	2	0	2	0	0	0	2	2	2	2	2	2	2	2	2	2	2	2	0	2	0	2	0	2	0	2	2	0	2	2	2	2	2	2	2	2	0	2	2
444	3102372|F|0-37:C>T-37:C>T	chrA01	76.1937	chrA01	11864405	TGCAGGAAAGGAAAGGATAATAGCTGTAATATCAGTTCGTCTCTCGGAGCTCATCTCCCCCTGAACATC	1	2	2	2	2	0	2	0	0	0	1	2	1	2	2	2	2	2	2	2	2	2	0	2	0	2	0	1	0	2	2	0	2	2	2	1	2	2	2	1	0	2	2
445	3111297	chrA01	76.1937	chrA01	NA	TGCAGCTAATATCATTTCTAACCAAGTTACTATTGCTATTTCATTTAC	1	1	1	1	1	0	0	0	0	0	1	1	1	1	-	1	1	1	1	1	1	1	0	1	0	1	0	1	0	1	1	0	1	1	1	1	1	1	-	1	0	1	1
446	3116541	chrA01	76.1937	chrA01	NA	TGCAGGATCAATTGTTTCAGCACCTTTAGAAGACTGAGTAGTTTTGTGAATAAAATCTTCAAGAAATTT	1	1	1	1	1	0	1	0	0	0	1	1	1	1	1	1	1	1	1	1	1	1	0	1	0	1	0	1	0	-	1	0	1	1	1	1	1	1	1	1	-	1	1
447	3117503|F|0-30:T>A-30:T>A	chrA01	76.1937	chrA01	NA	TGCAGAACCTAAAAGGAAAAAAATCCCCCATTGATCTCCATCAAAATACTTAC	1	2	2	2	2	0	2	0	0	0	1	2	1	2	2	2	2	2	2	2	2	2	0	2	0	2	0	1	0	2	2	0	2	2	2	1	2	2	2	1	0	2	2
448	3122698	chrA01	76.1937	chrA01	NA	TGCAGATATTCAATCAGAAAGGAGAACAAGTAGATTAC	1	1	1	-	1	0	-	0	0	0	1	1	1	1	1	1	1	1	1	1	1	1	0	1	0	1	0	1	0	1	1	0	1	1	1	1	1	1	-	1	0	1	1
449	3128224	chrA01	76.1937	chrA01	11538087	TGCAGAAACTAGAAAACTCAAAAATAAATATATTTAGCATGAAATTTAC	1	1	1	1	1	0	1	0	0	0	1	1	1	1	1	1	1	1	1	1	1	1	0	1	0	1	0	1	0	1	1	0	1	1	1	1	1	1	1	1	0	1	1
450	3141698	chrA01	76.1937	chrA01	NA	TGCAGGTTGGTCACAATGACACTGGGACTACATCAACAGCTTCATTGTTGAGAGGCTATGCCAAAGTAA	1	1	1	1	1	0	1	0	0	0	1	1	1	1	1	1	1	1	1	1	1	1	0	1	0	1	0	1	0	1	1	0	-	1	1	1	1	1	1	1	0	1	1
451	3155378|F|0-14:C>T-14:C>T	chrA01	76.1937	chrA01	11864339	TGCAGGGGCTCTTACCCATGGTAACATGGATATTTACCATGGGTCCATAAATATTTTTTGTGTTGTTTT	1	2	2	2	2	0	2	0	0	0	1	2	1	2	2	2	2	2	2	2	2	2	0	2	0	2	0	1	0	2	2	0	2	2	2	1	2	2	2	1	0	2	2
452	3162014	chrA01	76.1937	chrA01	NA	TGCAGTGATGAATTTTTCATGCGTGATTTTTTCATTTGGACCATTTTAC	1	1	1	1	1	0	1	0	0	0	1	1	1	1	1	1	1	1	1	1	1	1	0	1	0	1	0	1	0	1	1	0	1	-	1	1	1	-	1	1	0	1	1
453	3164588|F|0-30:T>C-30:T>C	chrA01	76.1937	chrA01	11864217	TGCAGGGGCTCTTATCCATGGCAACATGGATATTTGCCATGGGTCCATAAATATTTTTTGTGTTGTTTT	1	2	2	2	2	0	2	0	0	0	1	2	1	2	2	2	2	2	2	2	2	2	0	2	0	2	0	1	0	2	2	0	2	2	2	1	2	2	2	1	0	2	2
454	3180686	chrA01	76.1937	chrA01	NA	TGCAGACCTTTCCTTGCACCAGACAATGTAATAACCCTCACGAGCCAGTTAC	1	1	1	1	1	0	1	0	0	0	1	1	1	1	1	1	1	1	1	1	1	1	0	1	0	1	0	1	0	-	1	0	1	1	1	1	-	1	1	1	0	1	1
455	4107018|F|0-25:G>C-25:G>C	chrA01	76.1937	chrA01	11642821	TGCAGCTGCGGCGGTTTAGTCTTCAGTTTCCTCCGTTCAGCGCTGCTTTCTTGCATGGCAAGTTTCTTG	1	2	2	2	2	0	2	0	0	0	1	2	1	2	2	2	2	2	2	2	2	2	0	2	0	2	0	1	0	2	2	0	2	2	2	1	2	2	2	1	0	2	2
456	4107053	chrA01	76.1937	chrA01	NA	TGCAGGCTATTTTGAATTTGCGTCAACATTGCAAACATCCTTTAC	1	1	1	1	-	0	1	0	0	0	1	1	1	1	1	1	1	1	1	1	1	1	0	1	0	1	0	1	0	1	1	0	1	1	1	1	1	1	1	1	0	1	1
457	4108180	chrA01	76.1937	chrA01	NA	TGCAGAGAACAAACGTTAGAGACGGTGAAAGAATAAAAAAGTTTAC	1	1	1	1	1	0	1	0	0	0	1	1	1	1	1	1	1	1	1	1	1	1	0	1	0	1	0	1	0	1	1	0	1	1	1	1	1	1	1	1	0	1	1
458	4108859|F|0-22:G>A-22:G>A	chrA01	76.1937	chrA01	11864151	TGCAGAAAAGTAAAGGATAATAGCTGTAATATCAGTTCGTGTCTCGGAGCTCCTCTCCCCCTCAACATC	1	2	2	2	2	0	2	0	0	0	1	2	1	2	2	2	2	2	2	2	2	2	0	2	0	2	0	1	0	2	2	0	2	2	2	1	2	2	2	1	0	2	2
459	4110757	chrA01	76.1937	chrA01	NA	TGCAGCCAGCAGCAAAGGAACTTGGACGCAACCGGCTTCCAAGGGAGTTGACAAGGGCAAGTCTGTGGA	1	1	1	1	1	0	1	0	0	0	1	1	1	1	1	1	1	1	1	1	1	1	0	1	0	1	0	1	0	1	1	0	-	1	1	1	-	1	-	1	0	1	1
460	4111339|F|0-21:A>C-21:A>C	chrA01	76.1937	chrA01	13861025	TGCAGTTGAAAAGGTCACATGATTTATGCCGTTTTCTTCCATAAATTTGGGGCCGAGCTACAAATAGCA	1	2	2	2	2	0	2	0	0	0	1	2	1	2	2	2	2	2	2	2	2	2	0	2	0	2	0	1	0	2	2	0	0	2	2	1	2	2	2	1	0	2	2
461	4112215	chrA01	76.1937	chrA01	NA	TGCAGTCAACCGTAGTTTTGTTGTTGTGGACACTGTTTGCACAAAAGAATGACATAAGATAATTTGACT	1	1	1	1	1	0	1	0	0	0	1	1	1	1	1	1	1	1	1	1	0	1	0	1	0	1	0	1	0	1	1	0	1	1	1	1	1	1	-	1	0	1	-
462	4117797	chrA01	76.1937	chrA01	NA	TGCAGCTTGAAATTGCATCCTCCACTGTTGTATCGTCCTGATTGTTACTTTAC	1	1	1	1	1	0	1	0	0	0	1	1	1	1	1	1	1	1	1	1	1	1	0	1	0	-	0	1	0	1	1	0	1	1	1	1	1	1	1	1	0	1	1
463	4332227|F|0-16:C>T-16:C>T	chrA01	76.1937	chrA01	NA	TGCAGGCTATTTTGGACTTGCGTCAACATTGCAAACATCCTTTAC	2	2	2	2	2	0	2	0	0	0	2	2	2	2	2	2	2	2	2	2	2	2	0	2	0	2	0	2	0	2	2	0	2	2	2	2	2	2	2	2	0	2	2
464	5030561	chrA01	76.1937	chrA01	NA	TGCAGATATCTGAAATTACAGTATTTGGTTTGATTATAGAATGTCTAACCATTCAGCTCCACTGTTAGC	1	1	1	1	1	0	1	0	0	0	1	1	1	1	1	1	1	1	1	1	1	1	0	1	0	1	-	1	0	-	1	0	-	-	1	1	1	-	1	1	0	1	1
465	5030561|F|0-10:T>A-10:T>A	chrA01	76.1937	chrA01	NA	TGCAGATATCTGAAATTACAGTATTTGGTTTGATTATAGAATGTCTAACCATTCAGCTCCACTGTTAGC	0	2	2	2	2	1	2	1	1	1	0	2	0	2	2	2	2	2	2	2	2	2	1	2	1	2	1	0	1	2	2	1	2	2	2	0	2	2	2	0	1	2	2
466	5030855	chrA01	76.1937	chrA01	13862644	TGCAGATGCGCATCTTATATATTTATATACTTCAATGCGTTTTCAATTTTCCTCTTTTGTCCTTGCTAT	1	1	1	1	1	0	1	0	0	0	1	1	1	1	1	1	1	1	1	1	1	1	0	1	0	-	0	1	0	1	1	0	1	1	1	1	1	1	1	1	0	1	-
467	5155752	chrA01	76.1937	chrA01	NA	TGCAGCTGCGGCGGTTTAGTCTTCACTTTCCTCCGTTCAGCGCTACTTTCTTGCGTGGCAAGTTTCTTG	1	1	1	1	1	0	1	0	0	0	1	1	1	1	1	1	1	1	1	1	1	1	0	1	0	-	0	1	0	-	1	0	1	1	1	1	-	1	-	1	0	1	-
468	5156659	chrA01	76.1937	chrA01	NA	TGCAGCAGAAAGACATGGTTGGCATGGCAGGAGAAGGTTTAC	1	1	1	1	1	0	-	0	0	0	1	1	1	1	1	1	1	1	1	1	1	1	0	1	0	-	0	1	0	1	1	0	1	-	1	1	1	1	1	1	0	1	1
469	7245435	chrA01	76.1937	chrA01	NA	TGCAGAAGTTGCAGAATCGTGTTGAGAGTTAC	1	1	1	-	-	0	1	0	0	0	1	1	1	1	1	1	1	1	1	1	1	1	0	1	0	1	0	1	0	1	1	0	1	1	-	1	1	0	1	1	0	1	1
470	3155193|F|0-28:A>T-28:A>T	chrA01	76.7039	chrA01	14052785	TGCAGTTTGCAAAGTCCTAAAACAAAAGAAAGTATTGTGGTGAAGGGTAAACAACATAATATAAATCAC	0	2	2	2	2	2	2	1	1	1	0	2	0	2	2	2	2	2	2	2	2	2	1	2	1	2	1	0	1	2	2	1	2	2	2	0	2	2	2	0	1	2	2
471	3074816|F|0-30:G>T-30:G>T	chrA01	76.8569	chrA01	14440283	TGCAGTTTTGAAGCAAGAACATAGTACAAAGATGCGAGAAAACGCAAATGCCATGGTTGAAGCTTTACA	0	2	2	2	2	2	2	2	2	2	0	2	0	2	2	2	2	2	2	2	2	2	2	2	2	2	2	0	2	2	2	2	2	2	2	0	2	2	2	0	2	2	2
472	3079121	chrA01	76.8569	chrA01	NA	TGCAGAAATTCTTCCACAAAAGAAAATAGAACTCTAAAGCTTTTAC	0	1	1	1	1	1	1	1	1	1	0	1	0	1	1	1	1	1	1	1	1	-	1	1	1	1	1	0	1	1	1	1	1	-	1	0	-	-	1	0	1	1	1
473	3079484	chrA01	76.8569	chrA01	11634332	TGCAGCAGAAGTTTGATAAGAGGAAACTCTATAGTTCTTGGTGAAGACGCCACTATTGTTGTTTACAGA	0	-	1	1	1	1	1	1	1	1	0	1	0	1	1	1	1	1	1	1	1	1	1	1	1	1	1	0	1	-	1	1	1	1	1	0	1	-	-	0	1	1	1
474	3080197	chrA01	76.8569	chrA01	11495966	TGCAGAATCTTTGTGTGCATGCATCCAACTCCGAAGCTCATAGATATCTCGAGACATTTTTAC	0	1	1	1	1	1	1	1	1	1	0	1	0	1	1	1	1	1	1	1	1	1	1	1	1	1	1	0	1	1	1	1	1	-	1	0	1	-	1	0	1	1	1
475	3083447	chrA01	76.8569	chrA01	11491098	TGCAGCCACGTGTAGGAGCACTTTCTCTTGCAGTTCATCTGGTAAGGAAAGCAACCTCGAATCTGCCAT	0	1	1	1	1	1	1	1	1	1	0	1	0	1	1	1	1	1	1	1	1	1	1	1	1	1	1	0	1	1	1	1	1	-	1	0	1	1	-	0	1	1	1
476	3083833	chrA01	76.8569	chrA01	NA	TGCAGCAAGCTATCAAGCTCCAAGTTCTTGAGCTTACATTCTCCCTCTTTTTCATTGATTTTGACAACT	0	1	1	1	1	1	1	1	1	1	0	1	0	1	1	1	1	1	1	-	1	1	1	1	1	0	1	0	1	1	1	1	1	1	1	0	1	1	1	0	1	1	1
477	3085706|F|0-18:T>G-18:T>G	chrA01	76.8569	chrA01	NA	TGCAGACAACAACACCAATTCCAAACAAACTGTTAGAGATTCTAGAAGTTGTGTTATCTCGATAAAGAA	0	2	2	2	2	2	2	2	2	2	0	2	0	2	2	2	2	2	2	2	2	2	2	2	2	2	2	0	2	0	2	2	0	2	2	0	2	2	2	0	2	2	2
478	3087970|F|0-32:T>A-32:T>A	chrA01	76.8569	chrA01	NA	TGCAGAGAGTTGCAGAGAATCAGAAAAGGAAATTAGGTTCCCAAAACAGAGAGAGAAGAATTGAATCGA	0	2	2	2	2	2	2	2	2	2	0	2	0	2	2	2	2	2	2	2	2	2	2	2	2	2	2	0	2	2	2	2	2	2	2	0	2	2	2	0	2	2	2
479	3095602|F|0-22:T>A-22:T>A	chrA01	76.8569	chrA01	NA	TGCAGACAACAACACCAAGTCCTAACAATCTGTTAGAGATTCTAGAAATTGTGTTATCTCGATAAAGAA	0	2	2	2	2	2	2	2	2	2	0	2	0	2	2	2	2	2	2	2	2	2	2	2	2	2	2	0	2	0	2	2	0	2	2	0	2	2	2	0	2	2	2
480	3098131	chrA01	76.8569	chrA01	11634411	TGCAGCAACTCAACAAAAACTTCAATAGTGCTGACCAGAAAAATAACCACATCAACAACCCAAACTCGC	0	1	1	1	1	1	1	1	1	1	0	1	0	1	1	1	1	1	1	1	1	1	1	1	1	-	1	0	1	1	1	1	1	1	1	0	1	1	-	0	-	1	1
481	3102372	chrA01	76.8569	chrA01	11864405	TGCAGGAAAGGAAAGGATAATAGCTGTAATATCAGTTCGTCTCTCGGAGCTCATCTCCCCCTGAACATC	0	-	1	1	1	1	1	1	1	1	0	1	0	1	1	-	1	1	1	1	1	1	1	1	1	1	1	0	1	1	-	1	1	1	1	0	-	1	-	0	1	-	1
482	3111739	chrA01	76.8569	chrA01	NA	TGCAGCCGAGATCTCAGCAAACAGCTTATTCACCTTTGCGAACAATGCATAAACTATGCAAAGACGCAA	0	1	1	1	1	1	1	1	1	1	0	1	0	1	1	1	1	1	1	1	1	-	1	1	1	1	1	-	1	-	1	1	-	1	1	0	1	1	1	0	1	1	1
483	3114376|F|0-13:T>C-13:T>C	chrA01	76.8569	chrA01	11544912	TGCAGTATATGGATATGATTTGGTATATAAACCGAATAAACTGATTAC	0	2	2	2	2	2	2	2	2	2	0	2	0	2	2	2	2	2	2	2	2	2	2	2	2	2	2	0	2	2	2	2	2	2	2	0	2	2	2	0	2	2	2
484	3122083	chrA01	76.8569	chrA01	NA	TGCAGGTTGGTCACAAATGACACTGGGACTACATCAACAGCTTCATTGTTGAGAGTCTATGCCAAAGTA	0	1	1	1	1	1	1	1	1	1	0	1	0	1	1	1	1	1	1	-	1	1	1	1	1	1	1	0	1	1	1	1	1	1	1	0	1	-	1	0	1	1	1
485	3123550	chrA01	76.8569	chrA01	NA	TGCAGTATATGGACATGATTTGGTATATAAACCGAAGAAACTGATTAC	0	1	1	1	1	1	1	1	1	1	0	1	0	1	1	1	1	1	1	1	1	1	1	1	1	1	1	0	1	1	-	1	1	-	1	0	1	-	-	0	1	-	1
486	3129373	chrA01	76.8569	chrA01	11692685	TGCAGCTGCAACTCCAAGACGCATCCTCCTTGATCTAGAGTATGTCAAGGTACCATTCTTTGATTGATT	0	1	1	1	1	1	1	1	1	1	0	1	0	1	1	1	0	1	1	1	1	1	1	1	1	1	1	0	1	1	1	1	1	1	0	0	1	1	1	0	1	1	1
487	3139734	chrA01	76.8569	chrA01	12217478	TGCAGTTTTTTATTTTATCTTGAATAATGTTGGATTCAGTTATGAAATCCGGTAGAATCGAGTCTGGTC	0	1	1	1	1	1	1	1	1	1	0	1	0	1	1	1	1	1	1	1	1	-	1	1	1	1	1	0	1	1	1	1	-	1	-	0	-	1	1	0	1	1	1
488	3149646|F|0-18:C>G-18:C>G	chrA01	76.8569	chrA01	NA	TGCAGAGCTCTTGTTTGGCTTTAGTTGTGTTCCGCAATGGCAGTTTGACAGTCTCGAGAAACATCTCTT	0	2	2	2	2	2	2	2	2	2	0	2	0	2	2	2	2	2	2	2	2	2	2	2	2	2	2	0	2	2	2	2	2	2	2	0	2	2	0	0	2	2	2
489	3153034|F|0-21:A>C-21:A>C	chrA01	76.8569	chrA01	NA	TGCAGCTGCAACTCCAAGACGAATCCTCCTTGATCTAGAGTATCTCAAGGTACCATTCTTTGATTGATT	0	2	2	2	2	2	2	2	2	2	0	2	0	2	2	2	2	2	2	2	2	2	2	2	2	2	2	0	2	2	2	2	2	2	0	0	2	2	2	0	2	2	2
490	3187175	chrA01	76.8569	chrA01	NA	TGCAGCCGAATTGGAATCCAATGAGGAGTCTTCCAATAATTGTTGGGGTCAAAATGTTGAAATGAGTTG	0	1	1	1	1	1	1	1	1	1	0	1	0	1	1	1	1	1	1	1	1	1	1	1	1	1	1	0	1	1	1	1	1	1	1	0	1	1	1	0	1	1	1
491	3209924	chrA01	76.8569	chrA01	11634266	TGCAGCAACTCAAAGCAAGATGGGGTCTATGATTGACCAAGTCCTGGAGGGTCAGTAGAAAATGAGAGC	0	1	1	1	1	1	1	1	1	1	0	1	0	1	1	1	1	-	1	1	1	1	1	1	1	1	1	0	1	1	1	1	-	1	1	0	-	1	1	0	1	1	-
492	4107018	chrA01	76.8569	chrA01	11642821	TGCAGCTGCGGCGGTTTAGTCTTCAGTTTCCTCCGTTCAGCGCTGCTTTCTTGCATGGCAAGTTTCTTG	0	1	1	1	1	1	1	1	1	1	0	1	0	1	1	1	1	1	1	1	1	1	1	1	1	-	1	0	1	1	1	1	1	1	1	0	1	-	1	0	1	-	1
493	4113835	chrA01	76.8569	chrA01	NA	TGCAGTGGTGGAGTTTTGGTTCGTGTACATTTGTTACACATGGAGAGTAATGTGTGACACATGCTCCGG	0	1	1	1	1	1	1	1	1	1	0	1	0	1	1	-	1	1	1	-	1	1	1	1	1	1	1	0	1	1	1	1	-	1	1	0	1	1	1	0	1	1	1
494	4115765	chrA01	76.8569	chrA01	NA	TGCAGGATGCGCAAGTACTTCTATCTGCGGTGCCCTGTGTTTAC	0	1	1	1	1	1	1	1	1	1	0	1	0	1	1	1	1	1	1	1	-	1	1	1	1	1	1	0	1	1	1	1	1	1	1	0	1	1	1	0	1	1	-
495	4118371|F|0-12:C>A-12:C>A	chrA01	76.8569	chrA01	NA	TGCAGTGGGGGGCTTCTGGAGCCACTGTGGATGGAACTCAACGCTCGAGAGCATTGCGGAAGGAGTTCC	0	2	2	2	2	2	2	2	2	2	0	2	0	2	2	2	2	2	2	2	2	2	2	2	2	2	2	0	2	2	2	2	2	2	2	0	2	2	2	0	2	2	0
496	3143591	chrA01	77.7243	chrA01	NA	TGCAGTCAACATAAGTTTAGGATTATTTTGGAAAAAAATTAC	1	1	-	1	1	0	1	0	0	0	1	1	1	1	1	1	1	1	1	1	1	1	0	1	0	-	0	1	0	1	1	0	1	1	1	1	-	0	-	1	0	1	1
497	5029259	chrA01	77.7243	chrA01	NA	TGCAGATGTTCTTATAATAAAAGAGAGAGAGAGAGAGGGTATCAAATTAC	1	1	1	1	1	0	1	0	0	0	1	1	1	1	1	1	1	1	0	1	1	1	0	1	0	1	0	1	0	1	1	0	1	-	1	1	1	0	-	1	-	1	1
498	3105111	chrA01	78.7447	chrA01	NA	TGCAGCTATGCCCTTCTAGGGGACTTGAAGAAACACAACATGGACTCTCTTGGACAAGCTAAAAATCGG	1	-	1	1	1	0	1	0	0	0	1	1	1	1	1	1	1	1	1	1	1	1	0	1	0	1	0	1	0	1	1	0	1	1	1	1	1	1	1	1	0	1	1
499	4109628	chrA01	78.7447	chrA01	NA	TGCAGGAAACAGAAAAATTGTAAGAAGATATCAAAACGCAGGGGATTAC	1	1	1	1	1	0	1	0	0	0	1	1	1	1	1	1	1	1	1	1	1	1	0	1	0	-	0	1	0	1	1	0	1	1	1	1	1	1	1	1	0	1	-
500	4113835|F|0-30:T>G-30:T>G	chrA01	78.7447	chrA01	NA	TGCAGTGGTGGAGTTTTGGTTCGTGTACATTTGTTACACATGGAGAGTAATGTGTGACACATGCTCCGG	1	2	2	2	2	0	2	0	0	0	1	2	1	2	2	2	2	2	2	2	0	2	0	2	0	2	0	1	0	2	2	0	0	2	2	1	0	2	2	1	0	2	2
501	3080611	chrA01	78.8722	chrA01	NA	TGCAGACCTTTCCTTTCAGGCTAAAGTCACATGAAAGTCACAAGCTGGTTGCTTGTTTAC	0	1	1	1	1	1	1	1	1	1	0	1	0	1	1	1	1	1	1	1	1	1	1	1	1	-	1	0	1	1	1	1	1	1	1	0	-	1	-	0	1	1	1
502	3081750|F|0-21:A>G-21:A>G	chrA01	78.8722	chrA01	NA	TGCAGTTATACTGGGAAGATGAAACTCTGCCCTCAACATGTACTCCTATATTTGTTTTTCTAGAGGTTA	0	2	2	2	2	2	2	2	2	2	0	2	0	2	2	2	2	2	2	2	2	2	2	2	2	2	2	0	2	2	2	2	2	2	2	0	2	2	2	0	2	2	2
503	3086741	chrA01	78.8722	chrA01	14142737	TGCAGTATTCGTATTTTCTTTATCACTGCTGTTGTTTGCATCGCCTTTGTGCTGCCTGTTAC	0	1	1	1	1	1	1	1	1	1	0	1	0	1	1	1	1	1	1	1	1	1	1	1	1	-	1	0	1	-	1	1	1	1	1	0	1	1	1	0	1	1	1
504	3094048	chrA01	78.8722	chrA01	NA	TGCAGAAAAGAAAAATAGATGGTCATATCAGTTGAAACATGATTTAC	0	1	1	1	1	1	1	1	1	1	0	1	0	-	1	1	1	1	1	1	1	1	1	1	1	1	1	0	1	1	1	1	1	1	1	0	1	1	1	0	1	-	1
505	3094839	chrA01	78.8722	chrA01	13862644	TGCAGATGCGCATCTTATATATTTATATGCTTCAATGCGTTTTCAATTTTCTTCTTTTGTCCTTGCTAT	0	1	1	1	1	1	1	1	1	1	0	1	0	1	1	1	1	-	1	1	1	1	1	-	1	-	1	0	1	1	-	1	-	1	1	0	-	1	-	0	1	-	-
506	3096703	chrA01	78.8722	chrA01	14805292	TGCAGCGTCAGTGCCATGGAAATGTCCAAGGCTATAGAGTCATCCATTGGTTTCATCTTTACGCTTGTC	0	-	1	1	1	1	1	1	1	1	0	1	0	1	1	1	1	1	1	1	1	1	1	1	1	1	1	0	1	1	1	1	1	1	1	0	1	1	1	0	1	-	1
507	3097036	chrA01	78.8722	chrA01	14134072	TGCAGCATAAGTTGAGGTAGCAAAGCTAAATCCTACAACATAAGTAGCATAGCATATGTATGTGTTACA	0	1	1	1	1	1	1	1	1	1	0	1	0	1	1	1	1	1	1	1	1	1	1	-	1	-	1	0	1	1	1	-	1	1	1	0	-	1	1	0	1	1	1
508	3114067|F|0-14:T>C-14:T>C	chrA01	78.8722	chrA01	NA	TGCAGGACATCCTCTGGCAGTGGGCTCCCTTTGGTGGTCAAGGCAGTGACTGAAACAACCATGATAATA	0	2	2	2	2	2	2	2	2	2	0	2	0	2	2	2	2	2	2	2	2	2	2	2	2	2	2	0	2	2	2	2	2	2	2	0	2	2	2	0	2	2	2
509	3116133	chrA01	78.8722	chrA01	14134006	TGCAGGAACTCGTAGACAACATCAGTTCGGTTCCTGCTACTAGTTCTGCTATTATTGTGTCCTTAGTAA	0	1	1	1	1	1	1	1	1	1	0	1	0	1	1	1	1	1	1	1	1	1	1	1	1	1	1	0	1	-	1	1	1	-	1	0	-	-	1	0	1	1	1
510	3116803|F|0-12:A>G-12:A>G	chrA01	78.8722	chrA01	NA	TGCAGTTGAAAAAGTCACATGCTTTATGCCGTTTTCTTCCATAAATTTGGGGCCGAGCTGCAAAAAGCA	0	2	2	2	2	2	2	2	2	2	0	2	0	2	2	2	2	2	2	2	2	2	2	2	2	2	2	0	2	2	2	2	2	2	2	0	2	2	2	0	2	2	2
511	3120025	chrA01	78.8722	chrA01	NA	TGCAGCTGCGCATGCACCAACGGTTGATGAGGTTGCTTTTACTTTAGTTTTCCTAAGCACACTTACTAT	0	1	1	1	1	1	1	1	1	1	0	1	0	1	1	1	1	1	1	1	1	-	1	1	1	1	1	0	1	1	1	1	-	1	1	0	1	1	1	0	1	-	-
512	3133502	chrA01	78.8722	chrA01	NA	TGCAGTCAAAATCTCAAGGGCGAAGAATGAAATTTTTAC	0	1	1	1	1	1	1	1	1	1	0	1	0	1	1	1	1	1	1	1	1	1	1	1	1	1	1	0	1	1	1	1	1	1	1	0	-	1	-	0	1	1	1
513	3138562	chrA01	78.8722	chrA01	14114377	TGCAGAGAACAAACATTGAAGAAGGTGAAAGAATAAAAAGTTTAC	0	1	1	1	1	1	1	1	1	1	0	1	0	1	1	1	1	1	1	1	1	1	1	1	1	1	1	0	1	1	1	1	1	1	1	0	-	1	-	0	1	1	1
514	3140786	chrA01	78.8722	chrA01	14367748	TGCAGCATAGATGACATGATACACCACAAATTGAGATCTCTAGAGCTGTAAACTGGGCTCTCTCGCGTC	0	-	1	1	1	1	1	1	1	1	0	-	0	1	1	1	1	1	1	1	1	1	1	1	1	1	1	0	1	1	1	1	1	-	-	0	1	1	1	0	1	1	-
515	3143751|F|0-46:T>G-46:T>G	chrA01	78.8722	chrA01	13888024	TGCAGAGCCCAGAGAAGAGCTTGAATGTTCTCTTTTTTTCAAGAGGTAGTGACAATGCTTTTGGCACAT	1	2	2	2	2	0	2	0	0	0	1	2	1	2	2	2	2	2	2	2	2	2	0	2	0	2	0	1	0	2	2	0	2	2	2	1	2	2	2	1	0	2	2
516	3150139	chrA01	78.8722	chrA01	NA	TGCAGGAAACAGAGAAAAATTGTAAGTTGATATCAAAACGCAGGGGATTAC	0	1	1	1	1	1	1	1	1	1	0	1	0	1	1	1	1	1	1	1	1	1	1	1	1	1	1	0	1	-	-	1	1	1	1	0	1	1	-	0	1	1	1
517	3151854	chrA01	78.8722	chrA01	14610255	TGCAGATGCGTGATACTTGGCGGCGTTGATGAAGATGAAGATAAGGAAGAAGAAGACGATTTGGTTATT	0	1	1	1	1	1	-	1	1	1	0	1	0	1	1	1	1	1	1	1	1	1	1	1	1	-	1	0	1	-	-	1	1	-	1	0	1	1	1	0	1	1	1
518	3155494	chrA01	78.8722	chrA01	14052785	TGCAGTTTGCAAAGTCCTAAAACAAAAGTAAGCATTGTGGTGAAGGGTAAACAACATAAAATAAATCAC	0	1	1	1	1	1	1	1	1	1	0	1	0	1	1	1	1	1	1	-	1	1	1	1	1	1	1	0	1	1	1	1	-	1	1	0	1	1	1	0	1	1	1
519	3157868|F|0-14:T>C-14:T>C	chrA01	78.8722	chrA01	NA	TGCAGTCAGAATGGTGCTATAGAGTGGTTAGATAACAAGTAAACTTTAC	1	2	2	2	2	0	2	0	0	0	1	2	1	2	2	2	2	2	2	2	2	2	0	2	0	2	0	1	0	2	2	0	2	2	2	1	2	2	2	1	0	2	2
520	3160371	chrA01	78.8722	chrA01	NA	TGCAGAATACTCTTCAAGTTCAAAGCAGCTCCAAACGTTGATGGGAAGGGAGATATATGTGGCAGAGAC	0	1	1	-	1	1	1	1	1	1	0	1	0	1	1	1	1	1	1	1	1	1	1	1	1	1	1	0	1	1	1	1	-	1	1	0	-	1	1	0	1	1	1
521	3161450	chrA01	78.8722	chrA01	14233499	TGCAGACTTTCCAGCTCCCTGTTCCAGCAAACAAAGCGAGAAAACTTAC	0	1	1	1	1	1	1	1	1	1	0	-	0	1	1	1	1	1	1	1	1	1	1	1	1	1	1	0	1	1	-	1	1	-	1	0	1	-	1	0	1	1	1
522	3162312	chrA01	78.8722	chrA01	NA	TGCAGGTTTGTGAGATTCGTGAACACGCCTGCGATTATAGAGAGATTCGCGACTTTGGAGAAAGAGATC	0	1	1	1	1	1	1	1	1	1	0	1	0	1	1	1	1	1	1	1	1	1	1	1	1	0	1	0	1	-	1	1	-	1	1	0	1	1	1	0	1	1	1
523	4108249	chrA01	78.8722	chrA01	14842888	TGCAGTAGTGCAGTCAAATACCGTTTTAC	0	1	1	1	1	1	1	1	1	1	0	1	0	1	1	1	1	1	1	1	1	1	1	1	1	1	1	0	1	1	1	1	1	1	1	0	1	1	1	0	1	1	1
524	4110358	chrA01	78.8722	chrA01	NA	TGCAGTTATACTGGGAAGATGGAACTCTGCCCTCAACATATACTCCTATAATTGTTTTTCTAGAGGTTA	0	1	1	1	1	1	1	1	1	1	0	1	0	1	1	1	1	1	1	1	1	1	1	1	1	1	1	0	1	1	1	1	1	1	1	0	1	-	1	0	1	1	1
525	4118146	chrA01	78.8722	chrA01	NA	TGCAGAGAGGGCGACAGGGAGAGGATGGTGGTTCATAGAATTAC	0	1	1	1	1	1	1	1	1	1	0	1	0	1	1	1	1	1	1	1	1	1	1	1	1	-	1	0	1	1	1	1	1	1	1	0	1	-	1	0	1	1	-
526	4119574	chrA01	78.8722	chrA01	14236694	TGCAGCTATGGGACTACTAAGAAAGGTGAATATGTAACTGTAGTGACACCCACAAAAGTAGATCAATTT	0	1	1	1	1	1	1	1	1	1	0	1	0	1	1	1	1	1	1	1	1	-	1	1	1	1	1	0	1	1	1	1	-	1	1	0	-	-	-	0	1	1	1
527	4165795	chrA01	78.8722	chrA01	14133726	TGCAGCATAAGAGAAACAAACAACAACCAGTTCATACTACAAAACACACCCAGGTGAAAAAAAATAGTC	0	1	1	0	1	1	-	1	1	1	0	1	0	1	1	1	1	1	1	1	0	1	1	1	1	1	1	0	1	1	1	1	1	1	-	0	1	-	1	0	1	-	1
528	4707209	chrA01	78.8722	chrA01	14449293	TGCAGTAAAAGGTAAACCCAATAAATTAGGTCAATTCTGTTTTTAC	0	1	1	1	1	1	1	1	1	1	0	1	0	1	1	1	1	1	1	1	1	0	1	1	1	-	1	0	1	-	1	1	1	1	-	0	-	0	-	0	1	1	-
529	5029568	chrA01	78.8722	chrA01	14603374	TGCAGGACATCCTCCGGGAGTGGGCTCCCTTTGGTGGTCAAGGCAGTGACTGAAACAACCATGATAATA	0	1	1	1	1	1	1	1	1	1	0	1	0	1	1	1	1	1	1	1	1	1	1	1	1	-	1	0	1	1	-	1	1	-	1	0	-	-	1	0	1	-	1
530	5122342	chrA01	78.8722	chrA01	14840025	TGCAGCACAAGAATAAAAAGAAACACCTTTAC	0	1	1	1	1	1	1	1	1	1	0	1	0	1	1	1	1	1	1	1	1	1	1	-	1	1	1	0	1	1	1	1	1	-	1	0	-	-	-	0	1	-	1
531	5156344	chrA01	78.8722	chrA01	NA	TGCAGCTCTAAGTTTACAACTCTTAC	0	1	1	1	1	1	1	1	1	1	0	1	0	1	1	1	1	1	1	1	1	1	1	1	1	1	1	0	1	1	1	1	1	1	1	0	-	-	1	0	1	1	1
532	5238042|F|0-9:T>C-9:T>C	chrA01	78.8722	chrA01	NA	TGCAGAGATTTTCGTGGCCAGTTCGAGCTTCTCCGACAGCGGCTCTCCTTGTCTCTAAAGCTCGATGAT	0	2	2	2	2	2	2	2	2	2	0	2	0	2	2	2	2	2	2	2	2	2	2	2	2	2	2	0	2	2	2	2	2	0	2	0	2	0	2	0	2	2	2
533	5239090	chrA01	78.8722	chrA01	13988388	TGCAGTTGTGGCTAGAAACAAGTGCAGTTCTTAC	0	1	1	1	1	1	1	1	1	1	0	1	0	1	-	1	1	1	1	1	1	1	1	1	1	1	1	0	1	1	1	1	1	1	-	0	-	1	-	0	1	1	-
534	3155193	chrA01	79.7651	chrA01	14052785	TGCAGTTTGCAAAGTCCTAAAACAAAAGAAAGTATTGTGGTGAAGGGTAAACAACATAATATAAATCAC	1	1	1	1	1	0	1	0	0	0	1	1	1	1	1	1	1	1	1	1	1	1	0	1	0	1	0	1	0	1	1	0	-	1	1	1	1	1	1	1	0	1	1
535	4111786	chrA01	79.7651	chrA01	11538016	TGCAGTTACATTTACCATAAAATATGTGGCATCGTGAACAAATCTGTTGAGGGCTAGGGAGTTTTTGGT	1	1	1	1	1	0	1	0	0	0	1	1	1	1	1	1	1	1	1	1	-	1	0	1	0	1	0	1	0	1	1	0	1	1	1	1	1	1	1	1	0	1	-
536	4114621	chrA01	79.7651	chrA01	NA	TGCAGCTTGACGCTCTGTCATGGATCTCTTACTCTCTTCTTCTTATTCTTCTATGTGATTCCTCTGTTT	1	1	1	1	1	0	1	0	0	0	1	1	1	1	1	-	1	1	1	1	1	1	0	1	0	-	0	1	0	-	1	0	1	1	1	1	1	1	1	1	0	1	1
537	14782017|F|0-20:T>A-20:T>A	chrA01	80.7855	chrA01	NA	TGCAGGACAAACAATCTATCTAGTTAC	2	2	2	2	2	0	2	0	0	0	2	2	2	2	2	2	2	2	2	2	2	2	0	2	0	2	0	2	0	2	2	0	2	2	2	2	2	2	2	2	0	2	2
538	26680058	chrA01	80.7855	chrA01	14846488	TGCAGTAGACTCCATTTTAGTATTATGTTTTGTTTTTGGATCCAGAGGTGTGAAGGTTTATGTTGGAAG	1	1	1	1	1	0	1	0	0	0	1	1	1	1	1	1	1	1	1	1	1	1	0	1	0	1	0	1	0	1	1	0	-	-	1	1	1	1	1	1	0	1	1
539	3075814|F|0-63:A>T-63:A>T	chrA01	80.7855	chrA01	NA	TGCAGCGTAAAAACAAAGATCTGATCAGAACATAATAGTAGTCATGCATAGATGGCAGTTTACAATCAT	2	1	2	2	2	0	2	0	0	0	1	2	2	2	2	1	2	2	2	1	2	2	0	2	0	2	0	2	-	2	2	0	0	2	2	2	2	2	1	2	0	2	2
540	3078990|F|0-30:T>A-30:T>A	chrA01	80.7855	chrA01	NA	TGCAGAATACAAATAATCAAAAACATAAAATTGCATTTACTTTTTACATGAAAACTTTAC	0	2	2	2	2	1	2	1	1	1	0	2	0	2	2	2	2	2	2	2	2	2	1	2	1	2	1	0	1	2	2	1	2	2	2	0	2	2	2	0	1	2	2
541	3079739|F|0-62:G>C-62:G>C	chrA01	80.7855	chrA01	14360126	TGCAGCAGAGATAAATCTCAACTAACGTTTGAACTGTGTGGATAATAATGAGAAAAAAACATGAGAGGA	1	2	2	2	2	0	2	0	0	0	1	2	1	2	2	2	2	2	2	2	2	2	0	2	0	2	0	1	0	2	2	0	2	2	2	1	2	2	2	1	0	2	2
542	3084297	chrA01	80.7855	chrA01	NA	TGCAGCATATTTCTCAAGGTGGAAATTTTATTTTATTAC	1	1	1	1	1	0	1	0	0	0	1	1	1	1	1	1	1	1	1	1	1	1	0	1	0	1	0	1	0	1	1	0	1	1	-	1	1	1	-	1	0	1	1
543	3085333|F|0-20:A>G-20:A>G	chrA01	80.7855	chrA01	NA	TGCAGAGAACTCGCATCACGATCAGATTAGGAATCAAAGGAAGGACTTGCTTGCCCTTATGCCACTACA	2	2	2	2	2	0	2	0	0	0	2	2	2	2	2	2	2	2	2	2	2	2	0	2	0	2	0	2	0	2	2	0	2	2	2	2	2	2	2	2	0	2	2
544	3087511|F|0-28:C>A-28:C>A	chrA01	80.7855	chrA01	14863348	TGCAGTTTTTGCTTTGCATTGCATGAAACCTTTTTTCTTGCTATTTTTAGGTTTAC	1	2	2	2	2	0	2	0	0	0	1	2	1	2	2	2	2	2	2	2	2	2	0	2	0	2	0	1	0	2	2	0	2	2	2	1	2	2	2	1	0	2	2
545	3090410	chrA01	80.7855	chrA01	14671943	TGCAGTCTATGAGAGACCATACTTTCAGCTAAACCTAATACTGTAAATTACTATAAATTGTCTATAAAC	1	1	1	-	1	0	1	0	0	0	1	1	1	-	1	1	1	1	1	1	1	1	0	1	0	1	0	1	0	-	1	0	1	1	1	1	1	1	1	1	0	1	-
546	3090607	chrA01	80.7855	chrA01	NA	TGCAGAGAAAGGAGTACTGGCCTGGCTAATTCCATTGAATAACAAGGAAATTTCAGATAAGGATCTTCG	0	1	1	1	1	1	1	1	1	1	0	1	0	1	1	1	1	1	1	1	1	1	1	1	1	1	1	0	1	1	-	1	-	1	1	0	1	1	1	0	1	1	1
547	3099123	chrA01	80.7855	chrA01	14659405	TGCAGATTTTGACGTGATCTCAGACAATTTTCCTCCAAAATCATCAATGGTTTCATCTTCTTTCATCTT	1	1	1	1	1	0	1	0	0	0	1	1	1	1	1	1	1	1	1	1	1	-	0	1	0	1	0	1	0	1	1	0	1	1	1	1	-	1	1	1	0	1	1
548	3103614	chrA01	80.7855	chrA01	14597842	TGCAGTCTTTATGGTTTCAGACTCTGGGTTTTGATTAGTGGGAAAACTACAGATACAAACATGATAAAC	1	-	1	1	1	0	1	0	0	0	1	1	1	1	1	1	1	1	1	1	1	1	0	1	0	1	0	1	0	1	1	0	-	1	-	1	1	1	1	1	0	1	-
549	3105306	chrA01	80.7855	chrA01	14681234	TGCAGGAGAGATAGACACTGAACTTACCAGCGATGACATCGGTGATACAATTCTCAATCGAATTGGATC	0	1	1	1	1	1	1	1	1	1	0	1	0	1	1	1	1	1	1	1	1	1	1	1	1	1	1	0	1	1	1	1	-	1	1	0	1	1	1	0	1	1	1
550	3105306|F|0-24:C>T-24:C>T	chrA01	80.7855	chrA01	14681234	TGCAGGAGAGATAGACACTGAACTCACCAGCGATGACATCGGTGATACAATTCTCAATAGAATTGGATC	1	2	2	2	2	0	2	0	0	0	1	2	1	2	2	2	2	2	2	2	2	2	0	2	0	2	0	1	0	2	2	0	2	2	2	1	2	2	2	1	0	2	2
551	3107684|F|0-12:G>A-12:G>A	chrA01	80.7855	chrA01	NA	TGCAGAGACGAGGAAAAAATAATAAAATAAATGAGATTTTGCTAATCTATTAC	0	2	2	2	2	1	2	1	1	1	0	2	0	2	2	2	2	2	2	2	2	2	1	2	1	2	1	0	1	2	2	1	2	2	2	0	2	2	2	0	1	2	2
552	3113549	chrA01	80.7855	chrA01	NA	TGCAGAACGTCCAAAAGGATCAATCTGCCAAGTGCCCACAGATTCTTGGAATCTTCATTATAATACAAG	1	1	1	1	1	0	1	0	0	0	1	1	1	1	1	1	1	1	1	1	1	1	0	1	0	1	0	1	0	1	1	0	1	-	1	1	1	1	0	1	0	1	1
553	3148841|F|0-36:T>C-36:T>C	chrA01	80.7855	chrA01	NA	TGCAGACTTCCCAGCTCCCTGTTCCAGCAAACAAAGTAAAAAACTTAC	2	2	2	2	2	0	2	0	0	0	2	2	2	2	2	2	2	2	2	2	2	2	0	2	0	2	0	2	0	2	2	0	2	2	2	2	2	2	2	2	0	2	2
554	3161806	chrA01	80.7855	chrA01	NA	TGCAGGTAGCTAATCCAAGACGCGTGTCGCGCTGAAACCTTTCCTTGAGTACTGAGATGTTTTAC	1	1	1	1	1	0	1	0	0	0	1	1	1	1	1	1	1	1	1	1	1	1	0	1	0	1	0	1	0	1	1	0	1	1	1	1	-	1	-	1	-	1	1
555	3163582	chrA01	80.7855	chrA01	NA	TGCAGTTCAAGATCTTTCACAAACCAATTGCGACACGACAATTAC	1	1	1	1	1	0	-	0	0	0	1	1	1	1	1	1	1	1	1	1	1	1	0	1	0	1	0	1	0	1	1	0	1	1	-	1	1	1	-	1	0	1	-
556	3201773	chrA01	80.7855	chrA01	14461692	TGCAGAGAGAGGACTCAAGAGCCTTGAGAGAGAAAAAAAAACATTAC	1	1	1	1	1	0	1	0	0	0	1	1	1	1	1	1	1	-	1	1	1	1	0	1	0	1	0	1	0	1	1	0	1	1	1	1	1	1	-	1	0	1	1
557	3202339	chrA01	80.7855	chrA01	14672009	TGCAGAATGTGACTTTTGAGATAGAAGCTTCAGAATTGGTTGGATCTCTAAATAGACCAAAAGCCTGGC	1	1	1	1	1	0	1	0	0	0	1	1	1	1	1	1	1	1	1	1	1	1	0	1	0	1	0	1	0	1	1	0	1	1	1	1	1	1	-	1	0	-	1
558	4109602	chrA01	80.7855	chrA01	NA	TGCAGAGAACTCGCATCACGGCCAGATTAGGAATCAAAGGAAGGACTTGCTTGCCCTTATGCCACTACA	1	1	1	1	1	0	1	0	0	0	1	1	1	-	1	1	1	1	1	1	1	1	0	1	0	1	0	1	0	-	1	0	-	1	1	1	1	-	1	1	0	1	1
559	4110502|F|0-40:A>T-40:A>T	chrA01	80.7855	chrA01	NA	TGCAGCTACAAAAGAAGAAAGAAATAGACTTCAAACCTGAATCAAAGAAGCAGCATACTCTTTATGCCA	2	0	2	2	2	1	2	1	1	1	0	2	2	2	2	0	2	2	2	0	2	2	1	2	1	2	1	2	-	2	2	1	2	2	2	2	2	2	0	2	1	2	2
560	4117687	chrA01	80.7855	chrA01	NA	TGCAGGTTTCTTACTGTAATTCTTACAAAAGTTGAATACTTGTAACGGTTAC	1	1	1	1	1	0	1	0	0	0	1	1	1	1	1	1	1	1	1	1	1	1	0	1	0	1	0	1	0	-	1	0	1	1	-	1	1	1	1	1	0	1	-
561	5029361	chrA01	80.7855	chrA01	NA	TGCAGAGAGGGCGACAGGTGGTTCATAGAATTAC	1	1	1	1	1	0	1	0	0	0	1	1	1	1	1	1	1	1	1	1	1	1	0	1	0	-	0	1	0	1	1	0	1	1	1	1	1	1	1	1	0	1	1
562	5053506|F|0-15:A>G-15:A>G	chrA01	80.7855	chrA01	NA	TGCAGATACCGGAACAGCTTTAC	1	2	2	1	2	0	2	0	0	2	2	1	2	2	2	1	2	2	2	1	2	2	0	2	-	2	0	2	0	1	2	-	1	1	1	2	1	2	0	2	-	2	1
563	7245439	chrA01	80.7855	chrA01	NA	TGCAGCAAGAACAAAAGGAAACACCTTTAC	1	1	1	1	1	0	1	0	0	0	1	1	1	-	1	1	1	1	1	1	1	1	0	1	0	1	0	-	0	1	1	0	1	1	1	1	-	-	1	1	0	-	-
564	7250097|F|0-13:G>A-13:G>A	chrA01	80.7855	chrA01	NA	TGCAGGACAAACAGTCTATCAAGTTAC	2	2	2	2	2	0	2	0	0	0	2	2	2	2	2	2	2	2	2	2	2	2	0	2	0	2	0	2	0	2	2	0	2	2	2	2	2	2	2	2	0	2	2
565	5239090|F|0-19:A>C-19:A>C	chrA01	81.2957	chrA01	13988388	TGCAGTTGTGGCTAGAAACAAGTGCAGTTCTTAC	1	2	2	2	2	0	2	0	2	0	1	2	1	2	2	2	2	2	2	2	2	2	0	2	0	2	0	1	0	2	2	0	2	2	2	1	2	2	2	1	0	2	2
566	7250125|F|0-18:A>C-18:A>C	chrA01	81.2957	chrA01	NA	TGCAGTTGTGGCTAGAAAACAGTGCAGTTCTTAC	2	2	2	2	2	0	2	0	2	0	2	2	2	2	2	2	2	2	2	2	2	2	0	2	0	2	0	2	0	2	2	0	2	2	2	2	2	2	2	2	0	2	2
567	3088796	chrA01	82.3161	chrA01	NA	TGCAGAAGCCCGGAATAATGATATTACTTGAGCAAATGGTTATACTGATCTAAAGAGAATTGCAAGAGC	1	1	1	1	1	0	1	0	0	0	1	1	1	1	1	1	1	1	1	1	-	1	0	1	0	1	0	1	0	1	1	0	1	1	1	1	-	-	-	1	0	1	1
568	3120586	chrA01	82.3161	chrA01	14158704	TGCAGTTTTTACCTTAGGTGCCCACCTGCGCACGAAGTAAGGAGCTGGCGCATCCTCATTGTCAGTCAA	0	1	1	1	1	1	1	1	1	1	0	1	0	1	1	1	1	1	1	1	1	-	1	-	1	-	1	0	1	-	1	1	1	-	1	0	1	1	1	0	1	1	-
569	3120586|F|0-6:T>G-6:T>G	chrA01	82.3161	chrA01	14158704	TGCAGTTTTTACCTTAGGTGCCCACCTGCGCACGAAGTAAGGAGCTGGCGCATCCTCATTGTCAGTCAA	1	2	2	2	2	0	2	0	0	0	1	2	1	2	2	2	2	2	2	2	2	2	0	2	0	2	0	1	0	2	2	0	2	2	2	1	2	2	2	1	0	2	2
570	3168251	chrA01	82.3161	chrA01	14158704	TGCAGTGTTTACCTTAGGTGCCCACCTGCGCACGAAGTAAGGAGCTGGTGCATCCTCATTGTCAGTCAA	1	1	1	1	1	0	1	0	0	0	1	1	1	1	1	1	1	1	1	1	1	1	0	1	0	1	0	1	0	1	1	0	1	-	1	1	1	1	1	1	0	1	1
571	4118259|F|0-26:G>T-26:G>T	chrA01	82.3161	chrA01	NA	TGCAGTTTTTACCTTAGGTGCCCACCGGCGCACGAAGTAAGGAGCTGGTGCATCCTCATTTTCAGTCAA	0	2	2	2	2	2	2	2	2	2	0	2	0	2	2	2	2	2	2	2	2	2	2	2	2	2	2	0	2	2	2	2	2	2	2	0	2	2	2	0	2	2	2
572	3124396|F|0-46:G>A-46:G>A	chrA01	83.3365	chrA01	NA	TGCAGATGCGTGATACTTGGCGGCATTGATGAAGATGAAGATAAGGGAGAAGAAGAAGAAGACGATTTG	2	2	2	2	2	0	2	0	0	0	2	2	2	2	2	2	2	2	2	2	2	2	0	2	0	2	0	2	0	2	2	0	2	2	2	2	2	2	2	2	0	2	2
573	3137951	chrA01	83.3365	chrA01	14597776	TGCAGTGAAGTAAATAGACAAATAAAAGATAACGTTTGGGAGGATACAGAATTGAGAAACACAAAAAAG	1	1	1	1	1	0	1	0	0	0	1	1	1	1	1	1	1	1	1	1	1	1	0	1	0	1	0	1	0	1	1	0	1	1	1	1	1	1	1	1	0	-	1
574	3159296	chrA01	83.3365	chrA01	NA	TGCAGATGCGTGATACTTGGCGGCATTGATGAAGATGAAGATAAGGAAGAAGAAGCAGAAGACGATTTG	1	1	1	1	1	0	1	0	0	0	1	1	1	1	1	1	1	1	1	1	1	-	0	1	0	1	0	1	0	1	1	0	-	-	1	1	1	1	1	1	0	1	1
575	3143041	chrA01	83.8625	chrA01	NA	TGCAGCAATTCCTAGACTTTGGCTTCCCAAACCTCACTTATCTGCTTTTAC	0	1	1	1	1	1	1	1	1	1	0	1	0	-	1	1	1	1	1	1	1	0	1	0	1	1	1	0	1	1	1	1	1	-	1	0	1	1	1	0	1	-	1
576	3141488|F|0-31:A>G-31:A>G	chrA01	84.3569	chrA01	14865367	TGCAGAGTAAATGCAAGATTGCTTACCCGTCATGTACTTGTCATTAC	1	2	2	2	2	0	2	0	0	0	1	2	1	2	2	2	2	2	2	2	2	2	0	2	0	2	0	1	0	2	2	0	2	2	2	1	2	2	2	1	0	2	2
577	4166337|F|0-38:C>T-38:C>T	chrA01	84.3569	chrA01	NA	TGCAGAGTAAATGCAAGATTGCTTACCCGTCGTGTACTCGTCATTAC	2	2	2	2	2	0	2	0	0	0	2	2	2	2	2	2	2	2	2	2	2	2	0	2	0	2	0	2	0	2	2	0	2	2	2	2	2	2	2	2	0	2	2
578	3089825	chrA01	84.378	chrA01	15624133	TGCAGCCAGAAGACTCTTTTACTATCTTTTTGGTTACGCCTTTGTCTTTGGCAGATCGTTCGAAGGATT	0	1	1	1	1	1	1	1	1	1	0	1	0	1	1	1	1	1	1	1	1	0	1	0	1	-	1	0	1	1	1	1	1	1	-	0	-	0	1	0	1	1	1
579	3091580	chrA01	84.8908	chrA01	NA	TGCAGCATATATATCTTCCTATTTGTAAAGACCTTGTAAGACACAGATTCAAGTCTTAC	0	1	1	1	1	1	1	1	1	1	0	1	0	1	1	1	1	1	1	1	1	0	1	0	1	1	1	0	1	1	1	1	1	1	1	0	1	0	-	0	1	1	-
580	3094468	chrA01	84.8908	chrA01	NA	TGCAGTCTGTAAATTTGTTTCCTTTTTAGATAGTAATTTAC	0	1	1	1	1	1	1	1	1	1	0	1	0	1	1	1	1	1	1	1	-	0	1	0	1	1	1	0	1	1	1	1	1	-	-	0	1	0	-	0	1	1	1
581	3149567	chrA01	84.8908	chrA01	15852816	TGCAGTATGTCCGATATAACTCATGGTGACCTTTACAGATTTCTCTCTTTTTTTTATCAACGGATCTGT	0	1	1	1	1	1	1	1	1	1	0	1	0	1	1	1	1	1	1	1	1	0	1	0	1	1	1	0	1	1	-	1	1	1	1	0	1	0	1	0	1	1	-
582	3099103	chrA01	85.3773	chrA01	15014861	TGCAGTTTCCAAATAGTTGAGTAGTTTGCTGTCTTGACGTCAAATGACTTCAAAAAATTTGTTAC	0	1	1	1	1	1	1	1	1	1	0	1	0	1	1	1	1	1	1	1	1	1	1	1	1	1	1	0	1	1	1	1	-	-	1	0	1	1	1	0	1	1	1
583	3105850	chrA01	85.3773	chrA01	NA	TGCAGTGCAAACTGTCATAGGAGAGGTCGAAAGTCCCTGGGACATGATAAGAGCTGTAACTTTTTGGTT	1	1	1	1	1	1	1	0	0	0	1	1	1	1	1	1	1	1	1	1	1	1	0	1	0	1	0	1	0	1	1	0	1	1	-	1	1	1	-	1	0	-	1
584	3107975	chrA01	85.3773	chrA01	NA	TGCAGCAGTAACGAACTAACCCAATCGCATCAAGAGCATCCCTGCATATTCCAAAAAAACATAAACCAA	1	-	1	1	1	1	1	0	0	0	1	1	1	1	1	1	1	1	1	1	1	1	0	1	0	1	0	1	0	-	1	0	1	1	1	1	1	1	1	1	0	1	1
585	3112581	chrA01	85.3773	chrA01	NA	TGCAGCTTCTTTTAGGATACTTATTTACTAAAATTAGAAAATGAAATATTTAC	1	1	1	1	1	1	1	0	0	0	1	-	1	1	1	1	1	1	1	1	1	1	0	1	0	1	-	1	0	1	1	0	1	1	1	1	1	1	1	1	0	1	1
586	3115873|F|0-5:T>G-5:T>G	chrA01	85.3773	chrA01	14962500	TGCAGTTACTCATCCTTCTTGAAAACATTTCCAGATAAATAAAAATATCGTTTGATGCCTTCTGGCGTC	1	2	2	2	2	2	2	0	0	0	1	2	1	2	2	2	2	2	2	2	2	2	0	2	0	2	0	1	0	2	2	0	2	2	2	1	2	2	2	1	0	2	2
587	3124543	chrA01	85.3773	chrA01	NA	TGCAGGAGAAAGCACTAATGGCTAATATTTTCTATTAC	1	1	1	1	1	1	1	0	0	0	1	1	1	1	1	1	1	1	1	1	1	1	0	1	0	1	0	1	0	1	1	0	1	-	1	1	1	1	-	1	0	1	-
588	3156778	chrA01	85.3773	chrA01	NA	TGCAGTTGGACATTAGAAAGATAAGCAGAGCTAAAAAAAAGGTAGCTTACTGAGTCTCTCTTACCTGAA	0	1	1	1	1	1	1	1	1	1	0	1	0	1	-	1	1	1	1	1	1	1	1	1	1	1	1	0	1	1	1	1	-	1	1	0	1	-	1	0	1	1	1
589	3168823	chrA01	85.3773	chrA01	NA	TGCAGTTGGACATTAGAAAGATAAGCAGAGAGCTAAAAAAAGGTAGCTTACTGAGTCTCTCTTACCTGA	1	1	1	1	1	1	1	0	0	0	1	1	1	1	1	1	1	1	1	1	1	1	0	1	0	-	0	1	0	1	1	0	-	1	1	1	-	1	1	1	0	1	1
590	3207015|F|0-8:T>C-8:T>C	chrA01	85.3773	chrA01	NA	TGCAGGCGTATGCTTATGACTCATGTCGATCTTATCGAAAAGCTTCTTAC	0	2	2	2	2	2	2	2	2	2	0	2	0	2	2	2	2	2	2	2	2	2	2	2	2	2	2	0	2	2	2	2	2	2	2	0	2	2	2	0	2	2	2
591	4110576	chrA01	85.3773	chrA01	NA	TGCAGACGCATGCTTATGACTCATGTCGATCTTATCGAAAAGCTTCTTAC	0	1	1	1	1	1	1	1	1	1	0	-	0	1	1	1	1	1	1	1	1	1	1	1	1	-	1	0	1	1	1	1	1	1	1	0	1	-	-	0	1	1	1
592	4110576|F|0-5:A>G-5:A>G	chrA01	85.3773	chrA01	NA	TGCAGACGCATGCTTATGACTCATGTCGATCTTATCGAAAAGCTTCTTAC	1	2	2	2	2	2	2	0	0	0	1	2	1	2	2	2	2	2	2	2	2	2	0	2	0	2	0	1	0	2	2	0	2	2	2	1	2	2	2	1	0	2	2
593	4117770	chrA01	85.3773	chrA01	NA	TGCAGCTTCAGAGCTTTCTCATGTTAC	1	1	1	1	1	1	1	0	0	0	1	1	1	1	1	1	1	1	1	1	1	1	0	1	0	1	0	1	0	1	1	0	1	1	1	1	1	-	-	1	-	1	1
594	4165596	chrA01	85.3773	chrA01	NA	TGCAGGAAACAGAGGAGGCTAATAGTGTTAC	0	1	1	1	1	1	1	1	1	1	0	1	0	1	1	1	1	1	1	1	1	1	1	1	1	1	1	0	1	1	1	1	1	1	1	0	1	1	-	0	1	1	1
595	5030335	chrA01	85.3773	chrA01	NA	TGCAGGGTATCGGGGACTGCGGCTGGTCTCTTTAC	0	1	1	1	1	1	1	1	1	1	0	1	0	1	1	1	1	1	1	1	1	1	1	1	1	1	1	0	1	-	-	1	1	-	-	0	1	1	1	0	1	-	1
596	5030747	chrA01	85.3773	chrA01	NA	TGCAGCTTATGAGCTTCTCCTCGTGGTCAAGTTTAC	0	1	1	1	1	1	1	1	1	1	0	1	0	1	1	1	1	1	1	1	1	1	1	1	1	-	1	0	1	1	1	1	1	1	1	0	-	1	1	0	1	1	1
597	5047992|F|0-13:A>G-13:A>G	chrA01	85.3773	chrA01	14101135	TGCAGGCTATTTTAGATTTGCGTCAACATTGCAAACATCCTCTAGGACTTTATTTATGTTATCCTCGAT	1	2	2	-	2	0	2	2	2	2	1	0	1	2	2	2	0	0	2	2	2	2	2	2	2	2	0	-	2	0	2	2	2	2	2	1	2	0	2	-	2	2	2
598	3160972	chrA01	85.8875	chrA01	NA	TGCAGCAAAACTAAGTCCCTCAAGACTGCGCAAATCAAGAGGAAGGCCTTTAC	1	1	1	1	1	1	1	0	0	0	1	1	1	1	1	1	1	1	1	1	1	1	0	1	0	-	0	1	0	1	1	0	1	1	1	1	1	1	1	1	0	-	1
599	3082151|F|0-50:C>T-50:C>T	chrA01	86.3977	chrA01	NA	TGCAGCATATCTTCCTATTTGTAAAGATCTTGTAAGACACAGATTCAAGTCTTAC	2	2	2	2	2	2	2	0	0	0	2	2	2	2	2	2	2	2	2	2	2	2	0	2	0	2	0	2	0	2	2	0	2	2	2	2	2	2	2	2	0	2	2
600	3100284	chrA01	86.3977	chrA01	NA	TGCAGCAGCTTTCTTCGCCGCCTTCTCTTGCAATGCTTTTGCATCCCTAACCATATAAACACACAAATT	1	1	1	1	-	1	1	0	0	0	1	1	1	1	1	1	1	1	1	1	1	1	0	1	0	1	0	1	0	1	1	0	1	1	1	1	1	1	1	1	0	1	1
601	5030495	chrA01	86.3977	chrA01	NA	TGCAGTCTGTAAATTTGTTTCCTTTTTAC	1	1	1	1	1	1	1	0	0	0	1	1	1	1	1	1	1	1	1	1	1	1	0	1	0	1	0	1	0	1	1	0	1	1	1	1	1	1	1	1	0	1	1
602	3078145|F|0-62:T>A-62:T>A	chrA01	86.9079	chrA01	NA	TGCAGCATATATATACAAAGATCATGTCTCAATCAAACATGGAGTCAGCACAGACAACTAACTCACAAC	1	2	2	2	2	2	2	0	0	0	1	2	1	2	2	2	2	2	2	2	2	1	0	1	0	2	0	1	0	2	2	0	2	2	2	1	2	1	2	1	0	2	2
603	3081805|F|0-48:A>C-48:A>C	chrA01	86.9079	chrA01	16052506	TGCAGTATTTGAGATTGTGTGACATAGAATACATATAGTGTAGGAAGAACTCGTATAAACTGATTGTTG	1	2	2	2	2	2	2	0	0	0	1	2	1	2	2	2	2	2	2	2	2	1	0	1	0	2	0	1	0	2	2	0	2	2	1	1	2	1	2	1	0	2	2
604	3095043|F|0-33:A>G-33:A>G	chrA01	86.9079	chrA01	NA	TGCAGCTATTGACTAAAACATGAGAACAATATGAAGAGCGTACAGGTACTACTTACCATGTGGGATGTT	1	2	2	2	2	2	2	0	0	0	1	2	1	2	2	2	2	2	2	2	2	1	0	1	0	2	0	1	0	2	2	0	2	2	2	1	2	1	2	1	0	2	2
605	3108478	chrA01	86.9079	chrA01	15685444	TGCAGCATCAAGATCACAGAATCAGTGGACCTCAAGAGATGTGGACACACAACTGAGATTTCATCCAAA	1	1	1	1	1	1	1	0	0	0	1	1	1	1	1	1	1	1	1	1	1	1	0	1	0	1	0	1	0	1	1	0	-	1	1	1	1	1	1	1	0	-	1
606	3108819|F|0-15:T>C-15:T>C	chrA01	86.9079	chrA01	NA	TGCAGTTGTAGGATTTACGATGTAGAGTTCTCGTGTTTGTGGAACTAAATGAAGAATTTCAATGTATTA	1	2	2	2	2	2	2	0	0	0	1	2	1	2	2	2	2	2	2	2	2	1	0	1	0	2	0	1	0	2	2	0	0	0	2	1	2	1	2	1	0	2	2
607	3111582|F|0-12:G>A-12:G>A	chrA01	86.9079	chrA01	NA	TGCAGATAAAAAGAAACCAACCCTTGAATGTGCTGCCTCTTTAC	2	2	2	2	2	2	2	0	0	0	2	2	2	2	2	2	2	2	2	2	2	2	0	2	0	2	0	2	0	2	2	0	2	2	2	2	2	2	2	2	0	2	2
608	3141870	chrA01	86.9079	chrA01	15968598	TGCAGGCTCATTCATATCATTCCATATACCATCAACACCATTTGAAATAAAATCCTTAC	1	1	1	1	1	1	1	0	0	0	1	1	1	-	1	1	1	1	1	1	1	1	0	1	0	-	0	1	0	1	1	0	1	1	-	1	1	1	-	1	0	1	1
609	3162115|F|0-21:C>T-21:C>T	chrA01	86.9079	chrA01	15899471	TGCAGCTACAAATACGGATTACGTTTGGGGCCAACCACGTTTGGTGTTCATCTTGCATGATACGCAACC	1	2	2	2	2	2	2	0	0	0	1	2	1	2	2	2	2	2	2	2	2	1	0	1	0	2	0	1	0	2	2	0	2	2	2	1	2	1	2	1	0	2	2
610	3207327	chrA01	86.9079	chrA01	NA	TGCAGGAGCAGCTACTTCCGGAGGAGGAGGCAAAGGAAACAATAATAAGAAATGATGTGTTTTTGTAAC	1	1	1	1	1	1	1	0	0	0	1	1	1	1	1	1	1	1	1	1	1	1	0	1	0	1	0	1	0	1	1	0	1	1	-	1	1	1	-	1	0	1	1
611	4106992	chrA01	86.9079	chrA01	NA	TGCAGGATTTGCAAAATCAGTGAAATCATAGGCTGCCAACTCTAAACCAGATGCATCCATTTATTTACA	1	1	1	1	1	1	1	0	0	0	1	1	1	1	1	1	1	1	1	1	1	1	0	1	0	1	0	1	0	1	1	0	1	-	1	1	1	1	1	1	-	1	-
612	4109755	chrA01	86.9079	chrA01	15852816	TGCAGTATGTCCGATATAACTCATGGTGACCTTTACAGATTTCTCTTTCTTTTTTTTTTATCAAAGGAT	1	1	1	1	1	1	1	0	0	0	1	1	1	1	1	1	1	1	1	1	1	1	0	1	0	1	0	1	0	1	1	0	1	1	1	1	1	1	1	1	0	1	1
613	4110579	chrA01	86.9079	chrA01	NA	TGCAGAAATTTTGACCAATCACAGCACTTTAC	1	1	1	1	1	1	1	0	0	0	1	1	1	1	1	1	1	1	1	1	1	1	0	1	0	1	0	1	0	1	1	0	1	1	1	1	-	1	1	1	0	1	1
614	4114683|F|0-7:A>G-7:A>G	chrA01	86.9079	chrA01	15938262	TGCAGACAAGGATTGAGTTGAAACGAGCACAAGAAGAGCTCGAAAGTTTCAAGAACTTCTATGGTGAAA	1	2	2	2	2	2	2	0	0	0	1	2	1	2	2	2	2	2	2	2	2	1	0	1	0	2	0	1	0	2	2	0	2	2	2	1	2	1	2	1	0	2	2
615	4115441	chrA01	86.9079	chrA01	15915539	TGCAGCAGCAACAACAACAAACCAAAAAAATCAGAAGAGCCAAGAAACCACCACACTACTTAC	1	1	1	1	1	1	1	0	0	0	1	1	1	1	1	1	1	1	1	1	1	1	0	1	0	1	0	1	0	1	1	0	1	-	-	1	1	1	-	1	0	1	1
616	4116184	chrA01	86.9079	chrA01	15685378	TGCAGCTTCTTGTGTTGGGGAGAGTCAGGACACAGGTTCATCTTCATCATCATCATTGAGGATGGCAGC	1	1	1	1	1	1	1	0	0	0	1	1	1	-	1	1	1	1	1	1	1	1	0	1	0	-	0	1	0	1	1	0	1	1	1	1	-	1	1	1	0	-	1
617	5151920	chrA01	86.9079	chrA01	NA	TGCAGCTATTGACTAAAACATGAGAACAATATGGAGAGCGTACAGGTACTACTTACCATGTGGGAGGTT	1	-	1	1	1	1	1	0	0	0	1	1	1	1	1	1	1	1	1	1	1	1	0	1	0	1	0	1	0	1	1	0	1	1	1	1	1	1	1	1	0	1	1
618	7249699	chrA01	86.9079	chrA01	NA	TGCAGATAAAAAAAAAACAACCCTTGAATGTGCTGCCTCTTTAC	1	1	1	1	1	1	1	0	0	0	1	1	1	1	1	1	1	1	1	1	1	1	0	1	0	1	0	1	0	-	1	0	1	1	1	1	1	1	1	1	0	1	1
619	3083315	chrA01	86.993	chrA01	16244718	TGCAGTTCACTTCTTCTTGGGAGGACGTAATCCAGCAAATACATGCTTCTCCTCGCAATAAGGATCTTC	0	1	1	1	1	1	1	1	1	1	0	1	0	1	1	1	1	1	1	1	1	0	1	0	1	1	1	0	1	1	1	1	-	1	-	0	1	0	-	0	1	1	1
620	3094317	chrA01	86.993	chrA01	NA	TGCAGTGAATAGGATGACATCTACTTTCTGCATCTTTAC	0	1	1	1	1	1	1	1	1	1	0	1	0	1	1	1	1	-	1	1	1	0	1	0	1	-	1	-	1	1	1	1	1	-	1	0	1	0	1	0	1	1	1
621	3133092	chrA01	86.993	chrA01	15898633	TGCAGTGATGAAACGAACATGGCTAATATCATTGAAAATGAAAGATTAGTCTACAAAGTAGTTAC	0	1	1	1	1	1	1	1	1	1	0	1	0	1	1	1	1	1	1	1	1	0	1	0	1	-	1	0	1	-	1	1	1	1	1	0	1	0	-	0	1	1	-
622	3196527	chrA01	86.993	chrA01	NA	TGCAGTGGATAATGTTGCTTTTCAGACTTTGGGTCATCAGTCTTCTATCTCATCGGCTTCTCTTATGGA	0	1	1	1	1	0	1	1	1	1	0	1	0	1	1	-	1	1	1	1	1	0	1	0	1	1	1	0	1	1	1	1	-	1	1	0	1	0	-	0	-	1	1
623	4113351	chrA01	86.993	chrA01	15899432	TGCAGATCACCCATGAACAGAGGCGTGCCTACAGTGTATTAC	0	1	1	1	1	1	1	1	1	1	0	1	0	1	1	1	1	1	1	1	1	0	1	0	1	-	1	0	1	-	1	1	1	1	-	0	1	0	1	0	1	1	1
624	3087565|F|0-14:G>T-14:G>T	chrA01	87.4181	chrA01	NA	TGCAGACTTTTGTGGTTTAGTATTTAGATAAAGAAAGAACTTTCCACTGAGAGCTATTGGGATCAAAGT	0	2	2	2	2	2	2	2	2	2	0	2	0	2	2	2	2	2	2	2	2	2	2	2	2	2	2	0	2	2	2	2	0	2	2	0	2	2	2	0	2	2	2
625	3171387	chrA01	87.4181	chrA01	16269251	TGCAGGTCAGTCTCCTTATTTTTTTTTGAAACACTGTCAGTCTTCTTATCTAGGCCTTTTTAC	1	1	1	1	1	1	1	0	0	0	1	1	1	1	1	1	1	1	1	1	1	1	1	1	0	1	0	1	0	1	1	0	-	1	1	1	1	1	1	1	0	1	-
626	3196410|F|0-32:T>A-32:T>A	chrA01	87.4181	chrA01	16253937	TGCAGTGTGTGAATTTAGTTATATTTATTCTGTTTAC	1	2	2	2	2	2	2	0	0	0	1	2	1	2	2	2	2	2	2	2	2	1	2	1	0	2	0	1	0	2	2	0	2	0	2	1	2	1	2	1	0	2	2
627	4111983|F|0-52:T>C-52:T>C	chrA01	87.4181	chrA01	NA	TGCAGGAGATGGGAATTCGCTAATTGTCGTAGCATATTATTTGAAAGGTAAGTAAAAGCAACGAAGTGG	2	2	2	2	2	2	2	0	0	0	2	2	2	2	2	2	2	2	2	2	2	2	2	2	0	2	0	2	0	2	2	0	2	2	2	2	2	2	2	2	0	2	2
628	14771195	chrA01	88.4386	chrA01	NA	TGCAGAATTGTTTCCATTTTTTTTATTAC	1	1	0	1	1	1	-	0	0	0	1	1	1	1	1	1	1	1	1	1	1	1	1	1	0	1	0	1	0	1	1	0	1	1	1	1	1	1	-	1	0	1	1
629	4115910	chrA01	88.4386	chrA01	NA	TGCAGTGCAACTTGAGCTTGAGACAAAGATTTAGCAATGACTTTATCGTATGGCATTGCCTGATGTAAG	1	-	0	1	1	1	1	0	0	0	1	1	1	1	1	1	1	1	1	1	-	1	1	1	0	1	0	1	0	-	1	0	-	1	1	1	1	1	-	1	0	1	1
630	3080521|F|0-50:A>G-50:A>G	chrA01	88.9488	chrA01	16791682	TGCAGCCATCACAGAGGCGTTTGGGGAGTTCAGGTAAGAAGCGTAGCCCTACTCCTTTAC	1	2	0	2	2	2	2	0	0	0	1	2	1	2	2	2	2	2	2	2	2	2	2	1	0	2	0	1	0	2	2	0	2	2	2	1	2	1	2	1	0	2	2
631	3100634	chrA01	88.9488	chrA01	16762014	TGCAGTTGTGAGATAAGCAAACCAAACAATGTGTTTAC	0	1	1	1	1	1	1	1	1	1	0	1	0	1	1	1	1	1	1	1	1	0	1	0	1	1	1	0	1	-	-	1	1	-	1	0	1	0	-	0	1	-	1
632	3144114	chrA01	88.9488	chrA01	NA	TGCAGATGAAGATAGTAGCACTCAAAAGGAAAATAGTTGTTTTAGACGGATAAATATTAGATTAC	1	1	0	1	1	1	1	0	0	0	1	1	1	1	1	1	1	1	1	1	1	1	1	1	0	1	0	1	0	1	1	0	-	-	1	1	1	1	1	1	0	1	1
633	4110994	chrA01	88.9488	chrA01	NA	TGCAGCAACAGCAGCAGCCAGTAACATGAAAGGAGGAGGAGGAGGTATGGGGAAGACGCAGCAACATCA	0	1	1	1	1	1	1	1	1	1	0	1	0	-	1	1	1	1	1	1	1	0	1	0	1	-	1	0	1	1	1	1	1	1	1	0	1	-	1	0	1	1	1
634	4112036|F|0-21:T>C-21:T>C	chrA01	88.9488	chrA01	16805991	TGCAGCTTCCACTTCAATTGGTGATCCCAACGTTAC	1	2	0	2	2	2	2	0	0	0	1	2	1	2	2	2	2	2	2	2	2	1	2	1	0	2	0	1	0	2	2	0	2	2	2	1	2	1	2	1	0	0	2
635	4114005|F|0-11:G>T-11:G>T	chrA01	88.9488	chrA01	16806024	TGCAGCTATAAGATGGGCTTACGTACTATGGCAAGTTTTGGATATCGACAGGTGATAATAGAGACATAT	1	2	0	2	2	2	2	0	0	0	1	2	1	2	2	2	2	2	2	2	2	1	2	1	0	2	0	1	0	2	2	0	2	2	2	1	2	1	2	1	0	2	2
636	4114255	chrA01	88.9488	chrA01	NA	TGCAGAGGTTATGGGAGCTGAGAGAGACTACGTAGCCTCCGTTGTTAGCTCCGCCGTCAGTGTTCGTTC	0	1	1	1	1	1	1	1	1	1	0	1	0	1	1	1	1	1	1	1	1	0	1	0	1	1	1	0	1	1	1	1	-	1	1	0	1	0	1	0	1	1	1
637	4116508	chrA01	88.9488	chrA01	16881630	TGCAGAGAGCATTAGACGAGAGACGACAGCATCTCGGGACGCAACATCCTCCCCCCATCCCACGGATCA	0	1	1	1	1	1	1	1	1	1	0	1	0	1	1	1	1	-	1	1	1	0	1	0	1	1	1	0	1	1	-	1	-	1	1	0	-	0	1	0	1	1	1
638	4118357	chrA01	88.9488	chrA01	16876465	TGCAGCGGGAAATACTGCATATTGGTTAGTCAGCGTCAGGATGATTAGATCTACCGCTTCTTGATTTAG	0	1	1	-	1	1	1	1	1	1	0	1	0	1	1	1	1	1	1	1	1	0	1	0	1	1	1	0	1	1	1	1	1	1	1	0	1	0	1	0	1	1	1
639	4331922|F|0-30:T>C-30:T>C	chrA01	88.9488	chrA01	NA	TGCAGCCATCACAGAGGCGTTTGGGGAGTTTAGGTAAGAAGCGTAGCCCTGCTCCTTTAC	2	2	0	2	2	2	2	0	0	0	2	2	2	2	2	2	2	2	2	2	2	2	2	2	0	2	0	2	0	2	2	0	2	2	2	2	2	2	2	2	0	2	2
640	5817998	chrA01	88.9488	chrA01	NA	TGCAGCAATCTCGCAGCGGAGTAGTTCTAAACATGGAATCTGGAGGTGATGTTAC	1	1	0	1	1	-	1	0	0	0	1	1	1	1	1	1	1	1	1	1	1	1	1	1	0	1	0	1	0	1	1	0	1	-	1	1	1	1	1	1	0	1	1
641	4115947	chrA01	89.459	chrA01	16907195	TGCAGTGAAGAGTGGCGTTTTGTGGTAGACAAAGAAAGGCGGGGTCGAATGGTAACATTAGAAACTACT	0	1	1	1	1	1	1	1	1	1	0	1	0	1	-	1	1	1	1	1	1	0	1	0	1	-	1	0	1	1	1	1	1	1	1	0	1	0	1	0	1	1	1
642	4116962	chrA01	89.459	chrA01	NA	TGCAGCCTCGCCTTCTTTACTACTTCCTCGACGTGTGACGACGTAAGCAACAACATATCTGAGTCTTTT	1	1	0	1	1	1	1	0	0	0	1	-	1	1	1	1	1	1	1	1	1	1	1	1	0	1	0	1	0	1	1	0	1	1	1	1	-	1	1	1	0	1	1
643	3138626|F|0-40:T>C-40:T>C	chrA01	89.9718	chrA01	NA	TGCAGATCACATCCATCGCACCCCACGGAATAGACCGTGGTCTCACACGCTTATCTATTGCCAACGCAA	-	1	2	2	1	2	1	1	2	1	0	2	0	1	2	1	2	2	1	2	2	0	2	-	2	2	2	0	2	2	2	2	2	1	1	-	0	-	2	0	2	2	1
644	3104534	chrA01	90.9896	chrA01	17201284	TGCAGCACAGGAGCCAACATGTACTAGAAGAAGCTTATTTGGCAACTCAGGTTTTTGGAACAGAACAGA	1	1	0	1	1	1	1	0	0	1	1	1	1	1	1	1	1	1	1	1	1	1	1	1	0	1	0	1	0	1	1	0	-	1	1	1	1	1	1	1	-	1	1
645	3105074	chrA01	90.9896	chrA01	17213333	TGCAGACTGAGATTGTAAGAAGAAGAAGAGCATTTGCCTTCGTTAGTTGATTATTTATTTGGGTTACAG	1	1	0	1	1	1	1	0	0	1	1	1	1	1	1	1	1	1	1	1	1	1	1	1	0	-	0	1	0	1	1	0	1	1	1	1	-	1	-	1	-	1	1
646	3120580	chrA01	90.9896	chrA01	NA	TGCAGAGACGTGAAGCTGAAATTTTATGAACCTCTGGCAGTAGGAAAACACAAAAGAAGAGAAAAAATC	0	1	1	1	1	1	1	1	1	1	0	1	0	1	1	1	1	1	1	1	1	0	1	0	1	1	1	0	1	1	1	1	1	1	1	0	1	0	1	0	1	1	1
647	3157508	chrA01	90.9896	chrA01	NA	TGCAGTATTTTTGTAGTGTTTCTTATCAAATTATTTTCAAATGTGGATTCAGAATGCTGGTGTCAAAGT	0	1	1	1	1	1	1	1	1	1	0	1	0	1	1	1	1	1	1	1	1	0	1	0	1	-	1	0	1	1	-	1	-	1	1	0	1	0	1	0	1	1	1
648	4111054	chrA01	90.9896	chrA01	NA	TGCAGTGCTAGCTAAAATCGAATATTTTGAGGTTTAC	1	1	0	1	1	1	1	0	0	1	1	1	1	1	1	1	1	1	1	1	-	1	1	1	0	-	0	1	0	1	1	0	1	-	1	1	1	1	-	1	0	-	-
649	4115110|F|0-52:T>A-52:T>A	chrA01	90.9896	chrA01	17190352	TGCAGCAAGCCGAGAGAAGACTGATATATACCGGTGACTCTATCTTCTTCGGTGGACCTCTTGTTACAG	1	2	0	2	2	2	2	2	0	2	1	2	1	2	2	2	2	2	2	2	2	1	2	1	0	2	0	1	0	2	2	0	2	2	2	1	2	1	2	1	0	2	2
650	3089335|F|0-6:A>G-6:A>G	chrA01	91.4998	chrA01	NA	TGCAGGACAATAGCTTTTCTCTACTTCCCAAGCAAGCTGTGACATTCCATTAC	2	2	0	2	2	2	2	0	0	2	2	2	2	2	2	2	2	2	2	2	2	2	2	2	0	2	0	2	0	2	2	0	2	2	2	2	2	2	2	2	0	2	2
651	3167398	chrA01	91.4998	chrA01	17683169	TGCAGCTTTTGCTATCTACAGTTGTACTTTTCGGTGTGGTTGGATCAGGAGCCTTTCCAGGTTTGATTC	1	1	0	1	1	1	1	0	0	1	1	1	1	1	1	1	1	0	1	1	1	1	1	1	0	-	0	1	0	1	1	0	1	1	1	1	1	1	1	1	0	1	1
652	4107211	chrA01	91.4998	chrA01	17700661	TGCAGGGCAGTAGCTTTTCTCTACTTCCCAAGCAAGCTGTGACATTCCATTAC	1	1	0	1	1	1	1	0	0	-	1	1	1	1	1	1	1	1	1	1	1	1	1	1	0	1	0	1	0	1	1	0	1	1	1	1	1	1	1	1	0	1	1
653	4331656|F|0-9:A>G-9:A>G	chrA01	91.4998	chrA01	NA	TGCAGGGCAATAACTTTTCTCTACTTCCCAAGCGAGCTGTGACATTCCATTAC	2	2	0	2	2	2	2	0	0	2	2	2	2	2	2	2	2	2	2	2	2	2	2	2	0	2	0	2	0	2	2	0	2	2	2	2	2	2	2	2	0	2	2
654	3112275	chrA01	92.01	chrA01	17729187	TGCAGAGTTATGAGCAATTGAAAAAAACAAGAAAGACAAAGTAACTTACGCCCCATCCGATCAGATGCA	1	-	0	1	1	1	1	0	0	-	1	1	1	1	1	1	1	1	1	1	1	1	1	1	0	1	0	1	0	1	1	0	1	1	-	1	1	1	1	1	0	-	1
655	3151590	chrA01	92.01	chrA01	17736982	TGCAGCAATTGTTGCTGCTGCCTCCTACTATTGTTTGACAAAAAGGTATCATAAGAAAGGAAGAGAACA	1	1	0	-	1	1	1	0	0	1	1	1	1	1	1	1	1	1	1	1	1	1	1	1	0	1	0	1	0	1	1	0	1	1	1	1	1	1	1	1	0	1	1
656	4110020	chrA01	92.01	chrA01	17731064	TGCAGAGCAAACAAAGTACTCAGCACATTTATTAC	1	1	0	1	1	1	-	0	0	1	1	1	1	1	1	1	1	1	1	1	1	1	1	1	0	1	0	1	0	-	1	0	1	1	1	1	1	1	1	1	0	1	-
657	3153897	chrA01	92.5202	chrA01	17720341	TGCAGTAACAAATATCAACGAGAGCTTTATTACACAGAAAAAAAAACACCAACCAGCTGCTAGAAGAGG	1	-	0	1	1	1	1	0	0	1	1	1	1	1	1	1	1	1	1	1	1	1	1	1	0	-	0	1	0	1	1	0	1	1	1	1	1	1	1	1	0	1	1
658	3168851|F|0-37:A>G-37:A>G	chrA01	92.5202	chrA01	NA	TGCAGTGTGTAGCATCTCATTCCGACACGAGAATGTTATTTCTCAAGGGTAATGTTTTCCTTCTTTTAC	2	2	0	2	2	2	2	0	0	2	2	2	2	2	2	2	2	2	2	2	2	2	2	2	0	2	0	2	0	2	2	0	2	2	2	2	2	2	2	2	0	2	2
659	3178555|F|0-10:A>G-10:A>G	chrA01	92.5202	chrA01	NA	TGCAGTGTGTAGCATCTCATTCCGACACGAGAATGTTGTTTCTCAAGGGTAATGTTTTCCTTCTTTTAC	1	2	0	2	2	2	2	0	0	2	1	2	1	2	1	2	2	2	2	2	2	1	2	1	0	2	0	1	0	2	2	0	2	2	2	1	2	1	2	1	0	2	2
660	4115953	chrA01	92.5202	chrA01	NA	TGCAGTGTGTGGCATCTCATTCCGACACGAGAATGTTGTTTCTCAAGGGTAATGTTTTCCTTCTTTTAC	1	1	0	1	1	1	1	0	0	1	1	1	1	1	1	1	1	1	1	1	1	1	1	1	0	1	0	1	0	1	1	0	1	1	1	1	1	1	1	1	0	1	1
661	4118370	chrA01	92.5202	chrA01	NA	TGCAGTCAAGAGAATATACATTTTATTCTGATATCTAATAAATACATTAC	1	1	0	1	1	1	-	0	0	1	1	1	1	1	1	1	1	1	1	1	1	1	1	1	-	1	0	1	0	1	1	0	1	1	1	1	-	1	-	1	0	1	1
662	26680068	chrA01	92.8603	chrA01	17532643	TGCAGTGAAATCATCTTTAGGGATGATGGGGAAATCAAAAGTGTCCCACAACACGACTGTCGGTGCACC	0	-	1	1	1	1	1	1	1	1	0	1	0	1	0	1	1	1	1	1	1	0	1	0	1	1	1	0	1	1	1	1	1	1	1	0	1	0	-	0	1	1	1
663	3085339	chrA01	92.8603	chrA01	NA	TGCAGAAGCTTCTCTGTTCCACTTCCTCTTCCCATTGATGTTTCTAAGAAACGTATGTAGTTATGCCTT	0	1	1	1	1	1	1	1	1	1	0	1	0	1	0	1	1	1	1	1	1	0	1	0	1	1	1	0	1	1	-	1	-	1	-	0	1	0	1	0	1	1	1
664	3097281|F|0-29:T>G-29:T>G	chrA01	92.8603	chrA01	NA	TGCAGATTCAGAGAACCAAAGAGAGTAGATGATGTATTGAATGATAAATTCTGAAAGGATAAGAAGGAA	0	2	2	2	2	2	2	2	2	2	0	2	0	2	0	2	2	2	2	2	2	0	2	0	2	2	2	0	2	2	2	2	2	2	2	0	2	0	2	0	2	2	2
665	3106169	chrA01	92.8603	chrA01	NA	TGCAGAGCAAACAAAGTACTCAGCACACTTAGTAACTAGCTAAAAGTGTTATTCTAAAGCATGCAAGGA	0	1	1	1	1	1	1	1	1	1	0	1	0	1	0	1	1	1	1	1	1	0	1	0	1	1	1	0	1	1	-	1	-	1	1	0	1	0	1	0	1	1	1
666	3111851	chrA01	92.8603	chrA01	NA	TGCAGAGGAATTACTTGACTGGATCGCAACCGTATAAGAGATTTTGGAATTCAAAAATGTTCCCCTTGA	0	1	1	1	1	1	1	1	1	1	0	1	0	1	0	1	1	1	1	1	1	0	1	0	1	-	1	0	1	-	1	1	1	1	1	0	1	0	1	0	-	-	1
667	3131100	chrA01	92.8603	chrA01	NA	TGCAGATTCAGAGAACCAAAGAGAGTAGAGGATGTATTGAAAGATAAATTCTGAAAGGATAAGAAGGAA	0	1	1	1	1	1	1	1	1	1	0	1	0	1	0	1	1	1	1	1	1	0	1	0	1	-	1	0	1	1	1	1	-	1	1	0	1	0	1	0	1	-	1
668	3164139	chrA01	92.8603	chrA01	NA	TGCAGACGTATTAGGGTTAGCGGAACTGAGCCTCATCGGGCCGGATACTCTTTTGATCTGACAGCCCAA	0	1	1	1	1	1	1	1	1	1	0	1	0	1	0	1	1	1	1	1	1	0	1	0	1	1	1	0	1	1	1	1	-	1	1	0	1	0	1	0	1	1	1
669	3173800|F|0-7:A>G-7:A>G	chrA01	92.8603	chrA01	NA	TGCAGCGAATGATTGAGTTGAATCGTCCTGAAGAATCTTTGTATTAC	0	2	2	2	2	2	2	2	2	2	0	2	0	2	0	2	2	2	2	2	2	0	2	0	2	2	2	0	2	2	2	2	2	2	2	0	2	0	2	0	2	2	2
670	4111213	chrA01	92.8603	chrA01	NA	TGCAGCGGATGATTGAGTTGAATCGTCCTGAAGAACCTTTGTATTAC	0	1	1	1	1	1	1	1	1	1	0	1	0	1	0	1	1	1	1	1	1	0	1	0	1	-	1	0	1	1	-	1	1	-	-	0	1	0	1	0	1	1	1
671	4116065	chrA01	92.8603	chrA01	NA	TGCAGATTAGAATGGCTAATTCATCTCTGCTCATCGCTGATTTGAAAGCCCCGGTGTCATAGCAATTCA	0	1	1	1	1	1	1	1	1	1	0	1	0	1	0	1	1	1	1	1	1	0	1	0	1	1	1	0	1	-	1	1	-	1	1	0	-	0	1	0	1	1	-
672	3161752|F|0-25:A>G-25:A>G	chrA01	93.0304	chrA01	NA	TGCAGTTGGTCCCCCGCTGAATTCCAAATTTCTGTTTTAC	1	2	0	2	2	2	2	0	0	2	1	2	1	2	1	2	2	2	2	2	2	1	2	1	0	2	0	1	0	2	2	0	2	2	2	1	2	1	2	1	0	2	2
673	5034048|F|0-18:T>C-18:T>C	chrA01	93.0304	chrA01	NA	TGCAGAGGAATTACTTGATTGGATCGCAACCGTATAAGAGATTTTGGAATTCAAAAATGTTTCCCTTGA	0	2	1	2	2	2	2	1	1	2	0	2	0	2	0	2	2	2	2	2	2	0	2	0	1	2	1	0	1	2	2	1	2	2	2	0	2	0	2	0	1	1	2
674	3096876|F|0-67:A>G-67:A>G	chrA01	93.5406	chrA01	NA	TGCAGACTCATAACACATCGATCTACCAAAACCTCCCATGTAAAGATCTATCTAACTACCTATAATCAT	0	2	2	2	2	2	2	2	2	2	0	2	0	2	0	2	2	2	2	2	2	0	2	0	2	2	2	0	2	2	2	2	2	2	2	0	2	0	2	0	2	2	2
675	3147906	chrA01	93.5406	chrA01	NA	TGCAGAAAGGAGAGAATCAGTGAATTAGGTTACTTCTATTTGGGCCGTTAC	0	1	1	1	1	1	1	1	1	1	0	1	0	1	0	1	1	1	1	1	1	0	1	0	1	1	1	0	1	1	1	1	1	-	1	0	0	0	-	0	1	-	1
676	5053059|F|0-39:G>A-39:G>A	chrA01	94.561	chrA01	17765520	TGCAGCTGAGACAAGCAAACGGTGTCCATACTTTGACCAGGAGACGCTTGTAATCGCAGCAGCACAATC	1	2	0	2	2	2	2	0	0	2	1	2	1	2	1	2	2	2	2	2	2	1	2	1	0	2	0	1	0	2	2	0	2	1	2	1	2	1	1	1	0	2	2
677	3076400|F|0-25:C>T-25:C>T	chrA01	96.0916	chrA01	18057220	TGCAGAAGCTCTCGGTTTAGAGACCCCAATGTGACATCTTTCCCGGTTCACTCTAACCATAACCAAATT	0	1	1	2	2	2	2	1	1	2	2	2	0	2	0	2	2	2	2	2	2	0	1	0	1	2	1	0	1	2	2	1	2	2	2	0	2	0	2	0	1	2	2
678	4168550	chrA01	96.0916	chrA01	NA	TGCAGTGGGACTAAGAGTGACAGATGATTGATATATGGTGTTTTTCACATCATTGTATAGGTGTTTTTG	0	1	1	1	1	1	1	1	1	1	1	1	0	1	0	1	1	-	1	1	1	0	1	0	1	1	1	0	1	1	1	1	1	1	1	0	1	0	-	0	1	1	1
679	3094631|F|0-18:T>G-18:T>G	chrA01	97.112	chrA01	NA	TGCAGGTATTGTTATAGTTTTGATCATCATCATGCTCTTTCATGCTAGCTTTGAAACAGTGACATTGAC	2	0	0	2	2	2	2	0	0	2	2	2	2	2	2	2	2	2	2	2	2	2	0	2	0	0	0	2	0	2	2	0	2	2	2	2	2	2	2	2	2	2	2
680	3112330	chrA01	97.6222	chrA01	18194005	TGCAGTATATAGTAAACACACAAACCCCAGAACCCAGGTAAAAAAAATCAGTTTTCTTTGCGCCTAAGA	1	0	0	1	1	1	1	0	0	1	1	1	1	1	1	1	-	1	1	1	1	1	0	1	0	0	0	1	0	1	1	0	-	1	-	1	-	1	1	1	0	1	1
681	3136714	chrA01	97.6222	chrA01	18174618	TGCAGTGTACTGTTGGAGTATGTACTGCGCAGATGAAGTCTCCTGCAAGACGGTTAC	1	0	0	1	1	1	1	0	0	1	1	1	1	1	1	1	1	1	1	1	1	1	0	1	0	0	0	1	0	1	1	0	1	-	-	1	-	1	-	1	0	-	1
682	3101677|F|0-15:G>T-15:G>T	chrA01	98.1324	chrA01	NA	TGCAGTAATATAAACGTGTAGCTGCTATTATATATTTAC	2	0	0	2	2	2	2	0	0	2	2	2	2	2	2	2	2	2	2	2	2	2	0	2	0	0	0	2	0	2	2	0	2	2	2	2	2	2	2	2	0	2	2
683	3131016	chrA01	98.1324	chrA01	18266599	TGCAGTAATATAAACTTGTAGCTGCTAATATATATTTAC	1	0	0	-	-	1	1	0	0	1	1	1	1	1	1	1	1	1	1	1	1	1	0	1	0	0	0	1	0	1	1	0	1	1	1	1	1	1	1	1	0	1	-
684	3138261	chrA01	98.1324	chrA01	NA	TGCAGTTCTGCTCCTAAAGAAGGAGTTTAGGCTTTTATTTTGTTTTTGATCGATTAGCTGTTTGTTTAC	1	0	0	1	1	1	1	0	0	1	1	1	1	1	1	1	1	1	1	1	1	1	0	1	0	0	0	1	0	-	1	0	1	1	1	1	-	1	-	1	0	1	1
685	3075725|F|0-64:C>G-64:C>G	chrA01	99.1528	chrA01	NA	TGCAGATTCTTTGATGCAGGAGACATTACTTCCATTCGAGGTTCCTAAGAAGATACAATCTCAGCACGC	2	0	0	2	2	2	2	0	0	2	2	2	2	2	2	2	2	2	2	0	2	2	0	2	0	0	0	2	0	2	2	0	2	2	2	2	2	2	2	2	0	2	2
686	3076172|F|0-11:C>A-11:C>A	chrA01	99.1528	chrA01	NA	TGCAGCAAGATCAAATGGAATGAAGATAAGAGCCAACCAGTAGCTTTGACAGAAACATAATTAC	2	0	0	2	2	2	2	0	0	2	2	2	2	2	2	2	2	2	2	0	2	2	0	2	0	0	0	2	0	2	2	0	2	2	2	2	2	2	2	2	0	2	2
687	3082295	chrA01	99.1528	chrA01	18141639	TGCAGGTATTGTTATAGTGTTGATCATCATCATTATGCTAGCTTTGAAACAGTGACATTGACTAGTTAC	0	1	1	1	1	1	1	1	1	1	1	1	0	1	0	1	1	1	1	1	1	0	1	0	1	1	1	0	1	1	1	1	1	1	1	0	1	0	1	0	1	1	1
688	3086792|F|0-30:A>G-30:A>G	chrA01	99.1528	chrA01	NA	TGCAGCACGTGTAAGAAACTCAACAAAACCATACCCTTCTGATTGACATGTTAGCTTGTTACGAATCAC	2	0	0	2	2	2	2	0	0	2	2	2	2	2	2	2	2	2	2	0	2	2	0	2	0	0	0	2	0	2	2	0	2	2	2	2	2	2	2	2	0	2	2
689	3092524|F|0-63:G>T-63:G>T	chrA01	99.1528	chrA01	NA	TGCAGGAGACAAGCGGACAACATCACCTTGTTCAGCTGGATCACTTGTTGTACATCCTGAACTGGCCAG	2	0	0	2	2	2	2	0	0	2	2	2	2	2	2	2	2	2	2	0	2	2	0	2	0	0	0	2	0	2	2	0	2	2	2	2	2	2	2	2	0	2	2
690	3108646	chrA01	99.1528	chrA01	18347640	TGCAGGAGACAAGCGGACAACATCACCTTGTTCAGCTGGATCACTTGTTGTACATCCTGAACTTGCCAT	1	0	0	1	1	1	1	0	0	1	1	1	1	1	1	1	1	1	1	0	1	1	0	1	0	0	0	1	0	1	1	0	-	-	1	1	-	1	1	1	0	1	1
691	3110311	chrA01	99.1528	chrA01	18351195	TGCAGATTCTTTGATGCAGGAGACATTACTTCCATTCGAGGTTCCTAAGAAGATACAATCTCAGGACTC	1	0	0	1	1	1	1	0	0	1	1	1	1	1	1	1	1	1	1	0	-	1	0	1	0	0	0	1	0	1	1	0	1	-	1	1	1	1	1	1	0	-	1
692	3117282	chrA01	99.1528	chrA01	18376941	TGCAGTGGTTTCTAGACCAAGTAAAATCACACCCTAGTTAGTTTGTTGGAGCTCATTGCCACCTAGATT	1	0	0	1	1	1	1	0	0	1	1	1	1	1	1	1	1	1	1	0	1	1	0	1	0	0	0	1	0	1	1	0	1	1	1	1	1	1	1	1	0	1	1
693	3127773	chrA01	99.1528	chrA01	18319926	TGCAGATTGCTTTGGCTAAGTCTTATATGATTGACACGACTGCCCCTGTTAGCTAATTGGACAAATCCA	1	0	0	1	1	1	1	0	0	1	1	1	1	1	1	1	1	1	1	0	-	1	0	1	0	0	0	1	0	1	1	0	-	1	1	1	1	1	-	1	0	1	1
694	3135593|F|0-39:G>A-39:G>A	chrA01	99.1528	chrA01	NA	TGCAGCTGCCTCGGGTAGTTTATATTCCAAAGCTTCTGTGTTTGATGATGACGATTATGATGAGGAAGA	2	0	0	2	2	2	2	0	0	2	2	2	2	2	2	2	2	2	2	0	2	2	0	2	0	0	0	2	0	2	2	0	2	2	2	2	2	2	2	2	0	2	2
695	4166114	chrA01	99.1528	chrA01	NA	TGCAGCAAGATAAAATGGAGTGAAGATAAGAGCCAACCAGTAGCTTTGACAGAAACATAATTAC	0	1	1	1	1	1	1	1	1	1	1	1	0	1	0	1	1	1	1	1	1	0	1	0	1	1	1	0	1	1	1	1	1	1	-	0	-	0	1	0	1	-	-
696	4332122	chrA01	99.1528	chrA01	18307739	TGCAGCAAGATAAAATGGAGTGAAGATAAGAGCCAACCAGTAGCTTCGACAGAATCATAATTAC	1	0	0	1	1	-	1	0	0	1	1	1	1	1	1	1	1	1	1	0	1	1	0	1	0	0	0	1	0	1	1	0	1	1	-	1	1	1	1	1	0	1	-
697	4332122|F|0-46:C>T-46:C>T	chrA01	99.1528	chrA01	18307739	TGCAGCAAGATAAAATGGAGTGAAGATAAGAGCCAACCAGTAGCTTCGACAGAATCATAATTAC	0	1	1	2	2	2	2	1	1	2	2	2	0	2	0	2	2	2	2	1	2	0	1	0	1	1	1	0	1	2	2	1	2	2	2	0	2	0	2	0	1	2	2
698	4332605|F|0-12:G>T-12:G>T	chrA01	99.1528	chrA01	18384012	TGCAGACCACGAGGATGTTACGATCGAGGCTTCCTCGTTTGTCATGTAAGTTTTTGGTAATACTATTCT	0	1	1	2	2	2	2	1	1	2	2	2	0	2	0	2	2	2	2	1	2	0	1	0	1	1	1	0	1	0	2	1	2	2	2	0	2	0	2	0	1	2	2
699	4336859|F|0-54:G>A-54:G>A	chrA01	99.1528	chrA01	18384078	TGCAGATTTTCAGAAGCGGAAATGCTAGTATTTAGCATAGATTATGGATTTGGTGATGGTTGTGATGGC	0	1	1	2	2	2	2	1	1	2	2	1	0	2	0	2	2	2	2	1	2	0	1	0	1	1	1	0	1	0	2	1	0	2	2	0	2	0	0	0	1	2	2
700	5151131	chrA01	99.1528	chrA01	NA	TGCAGCTCACGTTAGGTGATTTTTAC	1	0	0	1	1	1	1	0	0	1	1	1	1	1	1	1	1	-	1	0	1	1	0	1	0	0	0	1	0	1	1	0	1	1	1	1	-	1	1	1	0	1	1
701	3078648|F|0-27:G>A-27:G>A	chrA01	99.663	chrA01	NA	TGCAGTAAGACTCAATGCAAATGCGCTGTCAGAAATCTTCAAAGCAAGTAGTTCTGATCAATTTACAGA	-	1	2	2	1	1	1	1	2	2	2	2	0	1	0	1	2	2	1	2	2	0	1	-	1	2	2	0	2	2	2	2	2	1	1	-	2	-	2	0	1	2	1
702	3101157	chrA01	99.663	chrA01	NA	TGCAGTATATAATAAACACACAAACCCCAGAACCCAGGTAAAAAAATAATAGTTTTCGTTGCGCCTAAC	0	1	1	1	1	1	1	1	1	1	1	1	0	1	0	1	1	1	1	1	1	0	1	0	1	1	1	0	1	1	1	1	1	1	1	0	1	0	1	0	1	1	1
703	4114359	chrA01	99.663	chrA01	18420626	TGCAGCGTCTTCCCACGATTGGAGAGTTGCCTTATACATTGCTCGAAATAACAATAAAAGGCAGGGTAA	1	0	0	1	1	1	1	0	0	1	1	1	1	1	1	1	1	1	1	0	1	1	0	1	0	0	0	1	0	1	1	0	-	1	-	1	1	1	1	1	0	1	1
704	5238069	chrA01	99.663	chrA01	NA	TGCAGTAAGACTCAATGCAAATGCGCTATCAGAAATCTTCAATGCAAGTAGTTCTGATCAATTTACAGA	0	1	1	1	1	1	1	1	1	1	1	1	0	-	0	1	1	1	1	1	1	0	1	0	1	1	1	0	1	1	-	-	1	1	1	0	1	0	1	0	1	1	1
705	3082550	chrA01	99.9181	chrA01	NA	TGCAGCAAGGGATGGATTATAGTCAGTAGGCCTCGTCACCTTTACAGGAACCCCCTGGAGATGAGCATA	0	1	1	1	1	1	1	1	1	1	1	1	0	-	0	1	1	1	1	1	1	0	1	0	1	1	1	0	1	-	1	1	1	-	-	0	1	0	1	0	1	-	1
706	3087676	chrA01	99.9181	chrA01	NA	TGCAGATTGCTTTGGCTAAGTCTTATATGATTGACATTTGACACGACTGCCCCTGTTAGCTAATTGGAC	0	1	1	1	-	1	1	1	1	1	1	1	0	1	0	1	1	1	1	1	1	0	1	0	1	1	1	0	1	0	-	1	1	1	1	0	1	0	-	0	1	1	1
707	3093268	chrA01	99.9181	chrA01	NA	TGCAGTGTACTGTTGGAGTATGTACTGAGCAGATGAAGTCTCCTGCAAGAACGGTTAC	0	1	1	1	1	1	1	1	1	1	1	1	0	1	0	1	1	1	1	1	1	0	1	0	1	1	1	0	1	-	1	1	1	1	1	0	-	0	1	0	1	1	1
708	3107758	chrA01	100.173	chrA01	NA	TGCAGAGTTCCATCACCACCGAGCCAGAGGAAACTCATTGACCATTCCTCATTCTGCTTTCTCCACATT	0	1	1	1	1	1	1	1	1	1	1	1	0	1	0	1	1	1	1	1	-	0	1	0	1	1	1	0	1	0	1	1	1	1	1	0	1	0	1	0	1	-	1
709	4107925	chrA01	100.173	chrA01	NA	TGCAGAAGCAATACAAACACAAAGAACATTAC	0	1	1	1	1	1	1	1	1	1	1	1	0	1	0	1	1	1	1	1	1	0	1	0	1	1	1	0	1	0	-	1	1	-	1	0	1	0	-	0	1	1	1
710	5153233	chrA01	100.173	chrA01	NA	TGCAGGTTAGCTCACCCCAGTAAACATATTATTTAC	0	1	1	1	1	1	-	1	1	1	1	1	0	1	0	1	1	1	1	1	1	0	1	0	1	1	1	0	1	0	1	1	1	1	1	0	1	0	-	0	1	1	1
711	3117245|F|0-57:A>G-57:A>G	chrA01	100.683	chrA01	18540847	TGCAGAAATTACGGACGATTTGAGAGAATTTCAAACTTTTGATTTAGCACAACAAAAATTCCCCTACTT	1	0	0	2	2	2	2	0	0	2	2	2	1	2	1	2	2	2	2	0	2	1	0	1	0	0	0	1	0	1	2	0	2	2	2	1	2	1	2	1	0	2	2
712	3102284|F|0-14:C>T-14:C>T	chrA01	101.704	chrA01	NA	TGCAGCACCAAAGGCGAGATTCTTTTGGCAAGGAACCACCGACTGGGATATAAGACCATTCATGTAATT	2	0	0	2	2	2	2	0	0	2	2	2	2	2	2	2	2	2	2	0	2	2	0	2	0	0	0	2	0	2	2	0	2	2	2	2	2	2	2	2	0	2	2
713	3110611	chrA01	101.704	chrA01	18569748	TGCAGTAAATGGTAAGAAGGGCCCATTCTCAATAAGAAAGCACACTAAGATCATACAAATTCAGTTGAT	1	0	0	1	1	1	1	0	0	1	1	1	1	1	1	1	1	1	1	0	-	1	0	1	0	0	0	1	0	1	1	0	1	1	1	1	1	1	1	1	0	-	1
714	4107887	chrA01	101.704	chrA01	18578159	TGCAGCACCAAAGGTGAGATTCTTTTGGCAAGGAACCACTGACTGGGATATAAGACCATTCATGTAATT	1	0	0	1	1	1	1	0	0	1	1	1	1	1	1	1	1	1	1	0	1	1	0	1	0	0	0	1	0	1	1	0	1	1	1	1	1	1	-	1	0	1	1
715	5591715	chrA01	101.704	chrA01	18578093	TGCAGCTAGCATGGTACATCCCGCAACAGGTAGTAAGAGTTACTAAAACATCTTTTTGTTATCTGCACC	1	0	0	1	1	1	1	0	0	1	1	1	1	1	1	1	1	1	1	0	1	1	0	1	0	0	0	1	0	1	1	0	1	1	1	1	1	1	-	1	0	1	-
716	3108278	chrA01	101.72	chrA01	NA	TGCAGCTGCTCCAAAGTAACCTCTGAATCTTTTTTTGGTGGCATTTTCCCAACGATCGAAGGCTCTGAT	-	1	1	1	1	1	1	1	1	1	1	1	0	1	0	1	1	1	1	1	1	0	1	0	1	1	1	0	1	0	-	1	-	1	1	0	1	0	1	0	1	1	1
717	4338715	chrA01	101.72	chrA01	NA	TGCAGCAGCAAATGAGTCGGATCTCGCTCATCGAGCAGGAGGTGACTCGCTTGGGACCGTTGGAGCAGT	1	1	1	1	1	1	1	1	1	1	1	1	0	1	0	1	1	1	1	1	1	0	1	0	1	1	1	0	1	0	1	1	-	1	1	0	1	0	1	0	1	1	1
718	3167141|F|0-41:G>A-41:G>A	chrA01	103.745	chrA01	NA	TGCAGAAGCAATACAAACACAAAGAACATTAGGATCACTAAGCTCGCCATAAAAGTGAAAACAGTAGCT	2	0	0	2	2	2	2	0	0	2	2	2	2	2	2	2	2	2	2	0	2	2	0	2	0	0	0	2	0	2	2	0	2	2	2	2	2	2	2	2	0	2	0
719	5122703	chrA01	103.745	chrA01	18652637	TGCAGATGCACTTGCATTCAGAATCTTCCATGGCTGTTCAACCAAATCATGCTACTACTCAGAGTAACA	1	0	0	1	1	1	1	0	0	1	1	1	1	1	1	1	1	1	1	0	1	1	0	1	0	0	0	1	0	1	1	0	-	1	-	1	0	1	1	1	0	1	0
720	5709053	chrA01	103.745	chrA01	NA	TGCAGAAGCAATACAAACACAAAGAACATTAGGATCACTAAACTCGTCATAAAAGTGAAAACAGTAGCT	1	0	0	1	1	1	1	0	0	-	1	1	1	1	1	1	1	1	1	0	1	1	0	1	0	0	0	1	0	1	1	0	-	1	-	1	1	1	1	1	0	1	0
721	14773979	chrA01	108.337	chrA01	19835793	TGCAGAAGTGCATTTAGATTGTCATCAGAGTTTAC	1	1	1	1	-	1	1	1	1	0	1	1	0	1	0	1	1	1	1	1	1	0	1	0	1	1	1	0	1	0	-	1	1	1	1	0	-	0	1	0	1	1	1
722	3086802	chrA01	108.337	chrA01	19830761	TGCAGACATCTTTATCTGGTATAATGCCATCTGAAACGTTTCGATACTGGTTTTTGATCAGAAATTTAG	1	1	-	1	1	1	1	1	1	1	1	1	0	1	0	1	1	1	1	1	1	0	1	0	1	1	1	0	1	0	1	1	1	1	1	0	1	0	1	0	1	1	1
723	3119463|F|0-64:A>T-64:A>T	chrA01	108.337	chrA01	NA	TGCAGGATTGTCTTGATAGTTTCAAGGATCAGGATGAGTTTTATTACATCACAACTGATTCTCCAGAAT	2	0	2	2	2	2	2	0	0	2	2	2	1	2	1	2	2	2	2	0	2	1	0	1	2	0	0	1	0	1	2	0	2	2	2	1	2	1	2	1	0	2	0
724	3119772	chrA01	108.337	chrA01	19683097	TGCAGCGACATCGTTTCTGCTTCCTCCCTGTAACGCCATCCAGATGATCTGTGTTGTTGTTACCTTCCC	1	0	1	1	1	1	1	0	0	1	1	1	1	1	1	1	1	1	1	0	1	1	0	1	1	0	0	1	0	1	1	0	0	1	1	1	1	1	-	1	0	1	0
725	3119772|F|0-37:A>T-37:A>T	chrA01	108.337	chrA01	19683097	TGCAGCGACATCGTTTCTGCTTCCTCCCTGTAACGCCATCCAGATGATCTGTGTTGTTGTTACCTTCCC	2	1	2	2	2	2	2	1	1	2	2	2	0	2	0	2	2	2	2	1	2	0	1	0	2	1	1	0	1	0	2	1	1	2	2	0	2	0	2	0	1	2	1
726	3126544	chrA01	108.337	chrA01	19830827	TGCAGGTAATGCAACGATTTGCAGGCAGTTGATTCATCAATGTAGAATCTCACTTTTCAGTTTTCACAC	1	1	1	1	1	1	1	1	1	1	1	1	0	1	0	1	1	1	1	1	1	0	1	0	1	1	1	0	1	0	1	1	1	1	1	0	1	0	1	0	1	-	1
727	3162612|F|0-46:G>A-46:G>A	chrA01	108.337	chrA01	NA	TGCAGCCGCCATGTATGGGAAATCAATGGTTTATCCATCTGCAAACGCAATAGCATGGTATGTATTGAT	1	1	2	2	1	1	1	1	2	2	2	2	0	1	2	2	2	2	1	2	2	0	1	-	1	2	2	0	2	0	2	2	2	1	1	-	2	-	2	0	2	2	1
728	4108396	chrA01	108.337	chrA01	NA	TGCAGCCGCCATGTACGGGAAATCAATGGTTTATCCATCTGCAAACACAATAGCATGGTATGTATTGAT	1	1	1	1	1	1	1	1	1	1	1	1	0	1	0	-	1	1	1	1	1	0	1	0	1	1	1	0	1	0	1	1	-	1	1	0	1	0	1	0	1	1	1
729	4113481	chrA01	108.337	chrA01	19703890	TGCAGCCGCCATGTACGGGAAGTCAATGGTTTATCCATCTGCAAACACAATAGCGTGGTATGTATTGAT	1	0	-	1	1	1	1	0	0	1	1	1	1	1	1	1	1	1	1	0	1	1	0	1	1	0	0	1	0	1	1	0	-	1	1	1	-	1	1	1	0	-	0
730	4113481|F|0-21:G>A-21:G>A	chrA01	108.337	chrA01	19703890	TGCAGCCGCCATGTACGGGAAGTCAATGGTTTATCCATCTGCAAACACAATAGCGTGGTATGTATTGAT	2	1	2	2	2	2	2	1	1	2	2	2	0	2	0	2	2	2	2	1	2	0	1	0	2	1	1	0	1	0	2	1	2	2	2	0	2	0	2	0	1	2	1
731	5149173	chrA01	108.337	chrA01	19720200	TGCAGCCTTCTGAGAGAGAATTGTGTTCAGTCTCGAAATGTAACCATCTAGCTGGTTTCCTGGCTGGTC	1	0	1	1	1	1	1	0	0	1	1	1	1	1	1	1	1	1	1	0	1	1	0	1	-	0	0	1	0	1	1	0	1	1	1	1	1	1	1	1	0	1	0
732	5149173|F|0-44:C>T-44:C>T	chrA01	108.337	chrA01	19720200	TGCAGCCTTCTGAGAGAGAATTGTGTTCAGTCTCGAAATGTAACCATCTAGCTGGTTTCCTGGCTGGTC	2	1	2	2	2	2	2	1	1	2	2	2	0	2	0	2	2	2	2	1	2	0	1	0	2	1	1	0	1	0	2	1	2	2	2	0	2	0	2	0	1	2	1
733	5149173|F|0-60:T>A-60:T>A	chrA01	108.337	chrA01	19720200	TGCAGCCTTCTGAGAGAGAATTGTGTTCAGTCTCGAAATGTAACCATCTAGCTGGTTTCCTGGCTGGTC	2	1	2	2	2	2	2	1	1	2	2	2	0	2	0	2	2	2	2	1	2	0	1	0	2	1	1	0	1	0	2	1	2	2	2	0	2	0	2	0	1	2	1
734	5155175|F|0-14:C>T-14:C>T	chrA01	108.337	chrA01	NA	TGCAGAAAACCATCCTTCGTTTTGTTTGTAGTGTAGGCTTTTCTTTTTCTTAC	2	2	2	2	2	2	2	2	2	2	2	2	0	2	0	2	2	2	2	2	2	0	2	0	2	2	2	0	2	0	2	2	2	2	2	0	2	0	2	0	2	2	2
735	5591758	chrA01	108.337	chrA01	NA	TGCAGCCTTTAGTTCTTTTTTTTTTTACATTTTTAC	1	1	1	1	1	1	1	1	1	1	1	1	0	1	0	1	1	1	1	1	1	0	1	0	1	1	1	0	1	0	1	1	1	-	1	0	-	0	1	0	1	1	1
736	5818990|F|0-18:G>A-18:G>A	chrA01	108.337	chrA01	NA	TGCAGCCTTCTGAGAGAGGATTGTGTTCAGTCTTGAAATGTAACCATCTAGCTGGTTTCCTGGCTGGTC	2	2	2	2	2	2	2	2	2	2	2	2	0	2	0	2	2	2	2	2	2	0	2	0	2	2	2	0	2	0	2	2	2	2	2	0	2	0	2	0	2	2	2
737	3190787	chrA01	108.849	chrA01	NA	TGCAGTACATATAATACTGATCAAACTCATATTTTAC	-	0	1	1	1	1	-	0	0	1	1	1	1	1	1	1	1	1	1	0	0	1	0	1	1	0	0	1	0	1	1	0	1	-	-	1	-	1	-	-	0	1	0
738	4111944	chrA01	109.362	chrA01	NA	TGCAGCCTTTTGTTTCTTTTTTTACATTTTTAC	1	0	1	-	1	1	-	0	0	1	1	1	1	1	1	1	1	1	1	0	0	1	0	1	1	0	0	1	0	1	1	0	1	1	0	1	1	1	-	1	0	1	0
739	3080304	chrA01	109.872	chrA01	NA	TGCAGTAGAGATACAAAGCATCCATTTTATGTCTCTTCTCAACCAATTTATAACATTAC	1	1	1	1	1	1	1	1	1	1	1	1	0	1	0	1	1	1	1	1	1	0	1	0	1	1	1	0	1	0	1	1	1	1	1	0	-	0	-	0	1	1	1
740	3080304|F|0-29:T>C-29:T>C	chrA01	109.872	chrA01	NA	TGCAGTAGAGATACAAAGCATCCATTTTATGTCTCTTCTCAACCAATTTATAACATTAC	2	0	2	2	2	2	2	0	0	2	2	2	1	2	1	2	2	2	2	0	0	1	0	1	2	0	0	1	0	1	2	0	2	2	0	1	2	1	2	1	0	2	0
741	3132419	chrA01	109.872	chrA01	15093671	TGCAGAAAACCATCTTTCGTTTTGTTTGTATTTTAGGCTTTTCTTTTTCTTAC	1	1	1	1	1	1	1	1	1	1	1	1	0	-	0	1	1	1	1	1	1	0	1	0	1	1	1	0	1	0	1	1	1	-	1	0	1	0	1	0	1	-	1
742	4114465	chrA01	109.872	chrA01	NA	TGCAGTAGAGATACAAAGCATCCATTTTACGCCTCTTCTCAACCAATTTATAACATTAC	1	0	1	1	1	1	1	0	0	-	1	1	1	1	1	1	1	1	1	0	0	1	0	1	1	0	0	1	0	1	1	0	1	1	0	1	1	1	1	1	0	1	-
743	4334216|F|0-15:C>T-15:C>T	chrA01	109.872	chrA01	NA	TGCAGAGGATGAACACGACGTTGTGTGGTTCTGGCTGGAGAAAGGAAAATCTTTTGAATGCCCTGTTTG	2	0	2	2	2	2	2	0	0	2	2	2	2	2	2	2	2	2	2	0	0	2	0	2	2	0	0	2	0	2	2	0	2	2	0	2	2	2	2	2	0	2	0
744	5237850|F|0-48:G>A-48:G>A	chrA01	109.872	chrA01	NA	TGCAGAGGATGAACACGACGTTGTGTGGTTCTGGCTGGAGAAAGGAAAGTCTTTTGAATGCCCGGTTTG	2	0	2	2	2	2	2	0	0	2	2	2	2	2	2	2	2	2	2	0	0	2	0	2	2	0	0	2	0	2	2	0	2	2	0	2	2	2	2	2	0	2	0
745	3078721	chrA01	110.893	chrA01	19909784	TGCAGTATACATAGTTGCTTCAGTATAGCAATATATAAAAGCAGTGTTATAAAATATCGGTTTATTACA	1	1	-	0	1	1	1	1	1	1	1	1	0	1	0	1	1	1	1	1	1	0	1	0	1	1	1	0	1	0	1	1	1	1	1	0	1	0	1	0	1	-	1
746	3080351	chrA01	110.893	chrA01	NA	TGCAGTATACATAGTTGCTTCAATATATCAAAGCAGTGTTATAAAAATCGGTTTACGCTTTCAAAAAAT	1	0	1	1	1	1	1	0	0	-	1	1	1	1	1	1	-	1	1	0	0	1	0	1	1	0	0	1	0	1	1	0	1	1	0	1	1	1	1	1	0	1	0
747	3090238	chrA01	110.893	chrA01	NA	TGCAGTTGTTGTCTCTAGAAGAGAGCCTTATGACCCTTCTTTAGTACTGAGATCACTTGATCACAATCG	1	0	1	1	1	1	1	0	0	1	1	1	1	1	1	1	1	1	1	0	0	1	0	1	1	0	0	1	0	1	1	0	1	1	0	1	-	1	1	1	0	1	-
748	3127657	chrA01	110.893	chrA01	20036381	TGCAGGGGATGAACACGCAGTGGCACTTGATTCCAATGGACGTGTAAGTTCTTTGTTAGAAGAATCTTG	1	0	1	1	1	1	1	0	0	1	1	1	1	1	1	1	1	1	1	0	0	1	0	1	1	0	0	1	0	1	1	0	-	1	0	1	-	1	1	1	0	-	0
749	4110735	chrA01	110.893	chrA01	19909740	TGCAGCGAGGAAGATGAGACTCAAAGAGAATGAGACGCCAGATTTAC	1	0	1	1	1	1	1	0	0	1	1	1	1	1	1	1	1	1	1	0	0	1	0	1	1	0	0	1	0	1	1	0	1	-	0	1	1	1	1	1	0	1	0
750	4111584	chrA01	110.893	chrA01	19924547	TGCAGCCTAGAGGATTAGACGAGTGATATGACGGCTTGAACAAGATGCAAGGGACTGGTTCATTACAGA	1	1	1	0	1	-	1	1	1	1	1	1	0	1	0	1	1	1	1	1	1	0	1	0	1	1	1	0	1	0	1	1	1	1	1	0	1	0	1	0	1	-	1
751	4168033|F|0-13:A>T-13:A>T	chrA01	110.893	chrA01	NA	TGCAGCTCGCTATACGCGGTGATGAAGAGCTTGATACTCTCATCAAAGGAACTATTGCTGGTGGTGGTG	2	0	2	1	2	2	2	0	0	2	2	2	1	2	1	2	2	2	2	0	0	1	0	2	2	0	0	1	0	1	2	0	2	2	0	1	2	1	2	1	0	2	0
752	3084186	chrA01	111.403	chrA01	20035290	TGCAGGCAATGTATGGTTTCAGTCTGTGAATATTTCATATAGACAGTAGTCTTAGAGCATGATTACAGA	1	1	1	0	1	1	1	1	1	1	1	1	0	1	0	1	1	1	1	1	1	0	1	0	1	1	1	0	1	0	-	1	-	1	1	0	1	0	1	0	1	1	1
753	3088744	chrA01	111.403	chrA01	NA	TGCAGAGCTTACTCAAGGAGAAGACTCTTGTACTATCTGAACTTGGGGCTCTTGCTGATAGCGTTCCTC	1	0	1	1	1	1	1	0	0	1	1	1	1	1	1	1	1	1	1	0	0	1	0	1	1	0	0	1	0	1	1	0	1	1	0	1	1	1	1	1	0	1	0
754	3093342	chrA01	111.403	chrA01	20036381	TGCAGGGGATGAACACGCCGTAGCACTTGATTCAAATGGCCGTGTAAGTTCTTTGTTAGAAGAATCTTG	1	1	-	0	1	1	1	1	1	1	1	1	0	1	0	1	1	1	1	1	1	0	1	0	1	1	1	0	1	0	1	1	-	1	1	0	1	0	-	0	1	1	1
755	3093404|F|0-31:A>G-31:A>G	chrA01	111.403	chrA01	NA	TGCAGAGCTTACTCAAGGAGAAGACTCTTTTACTATCCGAACTTGGAGCTCTTGCTGATAGTGTTCCTC	2	2	2	0	2	2	2	2	2	2	2	2	0	2	0	2	2	2	2	2	2	0	2	0	2	2	2	0	2	0	2	2	2	2	2	0	2	0	2	0	2	2	2
756	3103147|F|0-12:G>A-12:G>A	chrA01	111.403	chrA01	NA	TGCAGAGACACGGAGTATATGAACACCTTTTCTTTTAC	2	0	2	2	2	2	2	0	0	2	2	2	2	2	2	2	2	2	2	0	0	2	0	2	2	0	0	2	0	2	2	0	2	2	0	2	2	2	2	2	0	2	0
757	3103147|F|0-28:T>C-28:T>C	chrA01	111.403	chrA01	20036346	TGCAGAGACACGAAGTATATGAACACCTTTTCTTTTAC	2	0	2	1	2	2	2	0	0	2	2	2	1	2	1	2	2	2	2	0	0	1	0	1	2	0	0	1	0	1	2	0	2	2	0	1	2	1	2	1	0	2	0
758	3104138	chrA01	111.403	chrA01	19999093	TGCAGCAAACTCTTCTTCTCCTCCAGAACTAGACCAAGCAATCAATGAGCTGGAAGAGGTTAGGACTTT	1	0	1	1	1	1	1	0	0	1	1	1	1	0	1	1	-	1	1	0	0	1	0	1	1	0	0	1	0	1	1	0	1	-	0	1	1	1	-	1	0	1	0
759	3104138|F|0-35:A>G-35:A>G	chrA01	111.403	chrA01	19999093	TGCAGCAAACTCTTCTTCTCCTCCAGAACTAGACCAAGCAATCAATGAGCTGGAAGAGGTTAGGACTTT	2	1	2	0	2	2	2	1	1	2	2	2	0	2	0	2	2	2	2	1	1	0	1	0	2	1	1	0	1	0	2	1	2	2	1	0	2	0	2	0	1	2	1
760	3138557	chrA01	111.403	chrA01	NA	TGCAGAATATTCAATCGTCATGTCTATTTGTAAGGCCACTTAGTTCGAACTTGATGTGGCGAGCTCTAA	1	0	1	1	1	1	1	0	0	1	1	1	1	1	1	1	1	1	-	0	0	1	0	1	1	0	0	1	0	1	1	0	-	-	0	1	1	1	1	1	0	1	0
761	3166314	chrA01	111.403	chrA01	20111319	TGCAGTTGTATTGTATACACAAAACCGGATTCAGTTTCTAACCGGATCTAACCGGGAGAGATTAGTCCA	1	0	1	1	1	1	1	0	0	1	1	1	1	1	1	1	1	1	1	0	0	1	0	1	1	0	0	1	0	1	1	0	-	-	0	1	-	1	1	1	0	1	0
762	3166314|F|0-28:A>T-28:A>T	chrA01	111.403	chrA01	20111319	TGCAGTTGTATTGTATACACAAAACCGGATTCAGTTTCTAACCGGATCTAACCGGGAGAGATTAGTCCA	2	1	2	0	2	2	2	1	1	2	2	2	0	2	0	2	2	2	2	1	1	0	1	0	2	1	1	0	1	0	2	1	2	1	1	0	2	0	2	0	1	2	1
763	3191618	chrA01	111.403	chrA01	NA	TGCAGGCAATGTATGGTTTCATTTTGTTTCTCTCTTTGCTTTTTTTAC	1	0	1	1	-	1	-	0	0	1	1	1	1	1	1	1	1	1	1	0	0	1	0	1	-	0	0	1	0	1	1	0	1	1	0	1	1	1	-	1	0	1	0
764	4110465	chrA01	111.403	chrA01	20036346	TGCAGAGACACGAAGTATATGAACACCTCTTCTCTTAC	-	0	1	1	1	1	1	0	0	1	1	1	1	1	1	1	1	1	1	0	0	1	0	1	-	0	0	1	0	1	1	0	1	1	0	1	1	1	-	1	0	1	0
765	3089272	chrA01	111.913	chrA01	20139102	TGCAGATTTTGAAATAATTCTGATTCTGATTCTTGATAAGGTTACACAAAATTAC	1	0	1	1	1	1	-	0	0	1	-	1	1	1	1	1	1	1	1	0	0	1	0	1	-	0	0	1	0	1	1	0	1	-	0	1	1	1	-	1	0	-	0
766	3099082|F|0-48:G>C-48:G>C	chrA01	111.913	chrA01	NA	TGCAGTCATACTCACAAGCCAAGGCCAAACGTCCACCTCACAAGACAAGCCTTTGTCCAAGACCAACTT	2	2	2	0	2	2	2	2	2	2	2	2	0	2	0	2	2	2	2	2	2	0	2	0	2	2	2	0	2	0	2	2	2	2	2	0	2	0	2	0	2	2	2
767	3099760|F|0-62:A>C-62:A>C	chrA01	111.913	chrA01	NA	TGCAGATATTATTATAGCTCTCGCATCACAATGACTACATATAAGCCCAAGAACATCCTCATAACCGGA	2	0	2	1	2	2	2	0	0	2	2	2	1	2	1	2	2	2	2	0	0	1	0	1	2	0	0	1	0	1	2	0	0	2	0	1	2	1	2	1	0	2	0
768	3101092	chrA01	111.913	chrA01	NA	TGCAGAATATTCAATGGTCACGAAAGTCATTCTCATTGTCCTCGAAAATATATTATAAAGTTTGTCAAA	1	1	1	0	1	1	-	1	1	1	1	1	0	1	0	1	1	1	1	1	1	0	1	0	1	1	1	0	1	0	1	1	-	1	1	0	1	0	1	0	1	1	1
769	3141738|F|0-61:A>T-61:A>T	chrA01	111.913	chrA01	20174645	TGCAGATGACAAAAAAACATGTACGGGTATATAACCTAAAATTTTATGGTTTAGAGTTATGATTTTATG	2	0	2	1	2	2	2	0	0	2	2	2	1	2	1	2	2	2	2	0	0	1	0	1	2	0	0	1	0	1	2	0	2	2	0	1	2	1	2	1	0	2	0
770	3156723	chrA01	111.913	chrA01	NA	TGCAGAGTATAATATAACAATGAAGAGAAAAAAAGAGAGGAAAGTGTATGTGTGTTAC	1	0	1	1	1	1	1	0	0	1	1	1	1	1	1	1	1	1	1	0	0	1	0	1	1	0	0	1	0	1	1	0	1	-	0	1	-	1	-	1	-	1	0
771	3159797	chrA01	111.913	chrA01	20187924	TGCAGGTAGCTTCACTATATGATTCTACTGTTTTTGATTTGTTTTTAC	1	0	1	1	1	1	1	0	0	1	1	1	1	1	1	1	1	1	1	0	0	1	0	1	1	0	0	1	0	1	1	0	1	1	0	1	1	1	1	1	0	1	0
772	5153693	chrA01	111.913	chrA01	NA	TGCAGATTTCGAAATAATTCTGATTCTTGTTAC	1	1	1	0	1	1	1	1	1	1	1	1	0	1	0	1	1	-	1	1	1	0	1	0	1	1	1	0	1	0	1	1	1	1	1	0	1	0	-	0	1	1	1
773	3173588	chrA01	112.423	chrA01	20347935	TGCAGGCCAATGACTCTGGCTTGGCATCATATGTTGCTGGTCAAATTGACCGTACTTTAC	1	0	1	1	1	1	1	0	0	1	1	1	1	1	1	1	1	1	1	0	0	1	0	1	1	0	0	1	0	1	1	0	1	1	0	1	1	1	1	1	0	1	0
774	5591210	chrA01	112.426	chrA01	NA	TGCAGGTAGCTTCACTATAATGTGATTCTACTGTTTTTTTATTTGTTTTCATCATGTGATTCATTTACT	1	1	1	0	1	1	1	1	1	1	1	1	0	1	0	-	1	1	1	1	1	0	1	0	-	1	1	0	1	0	1	1	0	1	1	0	1	0	1	0	1	1	1
775	3085146	chrA01	112.934	chrA01	20470514	TGCAGCTACGTGTAACACCATCATGGTACTAAAGTGTTTACTGGAATACATGTTATTGCGTTCTGGTTT	1	1	1	0	1	1	1	1	1	1	1	1	0	1	0	1	1	1	1	1	1	0	1	0	1	1	1	1	1	0	1	1	-	1	1	0	-	0	1	0	1	1	1
776	3092290	chrA01	112.934	chrA01	20476637	TGCAGAGATCACATGCCTCCTCTATTCTTCCAGCCCTTGACAAAAACCACACATCCTCAAGAAGAGATT	1	0	1	1	1	1	1	0	0	1	1	1	1	1	1	1	1	1	1	0	0	1	0	1	1	0	0	1	0	1	1	0	-	-	0	1	-	1	1	1	0	-	0
777	4111303	chrA01	112.934	chrA01	20470514	TGCAGCCACGTGTAACACCATCATGGTACTAAAGTGTTTAGTGGAATACATGTTATTGCATTCTGGTTT	1	0	1	1	1	1	1	0	0	1	1	1	1	1	1	1	1	1	1	0	0	1	0	1	1	0	0	-	0	1	1	-	-	1	0	1	1	1	1	1	0	1	0
778	4111303|F|0-6:C>T-6:C>T	chrA01	112.934	chrA01	20470514	TGCAGCCACGTGTAACACCATCATGGTACTAAAGTGTTTAGTGGAATACATGTTATTGCATTCTGGTTT	2	1	2	0	2	2	2	1	1	2	2	2	0	2	0	2	2	2	2	1	1	0	1	0	2	1	1	2	1	0	2	1	2	2	1	0	2	0	2	0	1	2	1
779	4111671	chrA01	112.934	chrA01	20476571	TGCAGGTCCGCCGGCCAGGTAATATTACAAGGTACACGAATTCTTGTAGGGTAATTATATTACAAAGGT	1	1	1	0	1	1	1	1	1	1	1	1	0	1	0	1	1	1	1	1	1	0	1	0	1	1	1	-	1	0	1	1	-	1	1	0	-	0	-	0	1	1	1
780	4111671|F|0-14:C>G-14:C>G	chrA01	112.934	chrA01	20476571	TGCAGGTCCGCCGGCCAGGTAATATTACAAGGTACACGAATTCTTGTAGGGTAATTATATTACAAAGGT	2	0	2	1	2	2	2	0	0	2	2	2	1	2	1	2	2	2	2	0	0	1	0	1	2	0	0	2	0	1	2	0	2	2	0	1	2	1	2	1	0	2	0
781	4167183	chrA01	112.934	chrA01	20476571	TGCAGGTCCGCCGGGCAGGTAATATTACAAGGTATATGAATTCTTGTAGGGTAATTATATTACAAAGGT	1	0	1	1	1	1	1	0	0	1	1	1	1	1	1	1	1	1	1	0	0	1	0	1	1	0	0	1	0	1	1	0	-	1	0	1	1	1	-	1	0	1	0
782	4168967|F|0-29:A>G-29:A>G	chrA01	112.934	chrA01	NA	TGCAGATTGTTCATGTTGTTGGAGGGAGGATTCCAGTTTTGCTTGATGGAGGTGTGAGACGAGGAACAG	2	2	2	0	2	2	2	2	2	2	2	2	0	2	0	2	2	2	2	2	2	0	2	0	2	2	2	2	2	0	2	2	2	2	2	0	2	0	2	0	2	2	2
783	5120550|F|0-12:A>T-12:A>T	chrA01	112.934	chrA01	20471608	TGCAGATTGTTCATGTTGTTGGAGGGAGGGTGCCGGTTTTGCTTGATGGAGGTGTGAGACGAGGAACAG	2	0	2	1	2	2	2	0	0	2	2	2	1	2	1	2	2	2	2	0	0	1	0	1	0	0	0	2	0	1	2	0	2	2	0	1	2	1	2	1	0	2	0
784	14788113|F|0-6:A>C-6:A>C	chrA01	113.954	chrA01	NA	TGCAGCAGTGAACATGGAAAGAGGGCGATGCTTAC	2	0	2	2	2	2	2	0	0	2	2	2	2	2	2	2	2	2	2	0	0	2	2	2	2	0	0	2	0	2	2	0	2	2	0	2	2	2	0	2	0	2	0
785	3077003|F|0-38:T>A-38:T>A	chrA01	113.954	chrA01	NA	TGCAGAATATTCATACGAGGTCAAAAGTTCAACTCAGATTTTACTCTACTCAATTAC	2	2	2	0	2	2	2	2	2	2	2	2	0	2	0	2	2	2	2	2	2	0	2	0	2	2	2	2	2	0	2	2	2	2	2	0	2	0	2	0	2	0	2
786	3086899	chrA01	113.954	chrA01	NA	TGCAGAATATTTCATACGAGGTCAAAAGTTCAACTCAGATTTTACTCTTCTCAATTAC	1	0	1	1	1	1	1	0	0	1	1	1	1	1	1	1	1	1	1	0	0	1	1	1	-	0	0	-	0	1	1	0	1	1	0	1	1	1	1	1	0	1	0
787	3091861	chrA01	113.954	chrA01	NA	TGCAGCGATGTTTGTCCCAGCATTGTTTGCATCTGTTGCTGCTTTGGCATCTGGGTTTCTCTTTTACAG	1	0	1	1	1	1	1	0	0	1	1	1	1	1	1	1	1	1	1	0	0	1	1	1	1	0	0	1	0	1	1	0	1	-	0	1	1	1	-	1	0	1	0
788	3093264|F|0-51:A>T-51:A>T	chrA01	113.954	chrA01	NA	TGCAGCACTTGATGCTTTTGTCTCTCTGATTACTCTTTCATCTACTCTCAAATTTCTTTCATCTCTTCT	2	2	2	0	2	2	2	2	2	2	2	2	0	2	0	2	2	2	2	2	2	0	2	0	2	2	2	2	2	0	2	2	2	2	2	2	2	0	2	0	2	0	2
789	3094138	chrA01	113.954	chrA01	NA	TGCAGTAACATATGATGATGTTCAAAGAGGTTTGGAGCTTTTTTGCTCTCCGTTTATCAAGAAAATAAT	1	0	1	1	1	1	1	0	0	1	1	1	1	1	1	1	1	1	1	0	0	1	1	1	1	0	0	1	0	1	1	0	-	1	0	1	1	1	-	1	0	1	0
790	3098976|F|0-18:A>G-18:A>G	chrA01	113.954	chrA01	NA	TGCAGTTGCAGTTGCCCTAAGCTTGGAACATAAGGGCACACAATTGGCAACCGAATACCGGGAACTTAC	2	0	2	2	2	2	2	0	0	2	2	2	2	2	2	2	2	2	2	0	0	2	2	2	2	0	0	2	0	2	2	0	2	2	0	2	2	2	2	2	0	2	0
791	3104401	chrA01	113.954	chrA01	20560685	TGCAGAGCCCTTCCTCAGCTCTATGGTAAATTTCCATTAC	1	1	1	0	1	1	1	1	1	1	1	1	0	1	0	1	1	1	1	1	1	0	1	0	1	1	1	-	1	0	1	1	1	1	1	0	1	0	1	0	1	0	1
792	3112780|F|0-13:C>T-13:C>T	chrA01	113.954	chrA01	NA	TGCAGTATTATTTCGAAGGCAACTATGATTTGGTTAC	2	0	2	2	2	2	2	0	0	2	2	2	2	2	2	2	2	2	2	0	0	2	2	2	2	0	0	2	0	2	2	0	2	2	0	2	2	2	2	2	0	2	0
793	3112780|F|0-19:C>A-19:C>A	chrA01	113.954	chrA01	NA	TGCAGTATTATTTTGAAGGCAACTATGATTTGGTTAC	2	0	2	2	2	2	2	0	0	2	2	2	2	2	2	2	2	2	2	0	0	2	2	2	2	0	0	2	0	2	2	0	2	2	0	2	2	2	2	2	0	2	0
794	3117407	chrA01	113.954	chrA01	NA	TGCAGTAAAACTAAAAAATTTAGTATGTGAACACATTAC	1	0	1	1	1	1	0	0	0	1	1	1	1	1	1	1	1	1	-	0	0	1	1	1	1	0	0	1	0	1	1	0	1	1	0	1	0	1	-	1	0	1	-
795	3128232	chrA01	113.954	chrA01	NA	TGCAGTCTGCACCAAGAATAACGCAAGTTCTTCATGATTTTTGATAGATACAAAATAGCTGGAAAGTGC	1	1	1	0	1	1	1	1	1	1	1	1	0	1	0	1	1	1	1	1	1	0	1	0	1	1	1	1	1	0	1	1	0	1	1	0	1	0	-	0	1	0	1
796	3128698	chrA01	113.954	chrA01	NA	TGCAGAACGTTACAATCTATATGAAAACAACTTACGAAACATTTGTTAC	1	0	1	1	1	1	1	0	0	1	1	1	1	1	1	1	1	1	1	0	0	1	1	1	1	0	0	1	0	1	1	0	-	1	0	1	1	1	1	1	0	1	0
797	3161679	chrA01	113.954	chrA01	NA	TGCAGAGTACGTTCTTCAACTTCTAGCTGTTGGTCTTTCGTTTAC	1	1	1	0	1	1	1	1	1	1	1	1	0	1	0	1	1	1	1	1	1	0	1	0	1	1	1	1	1	0	1	1	1	-	1	0	1	0	1	0	1	0	1
798	3171159	chrA01	113.954	chrA01	NA	TGCAGTTATAATATCCACTTCTGCCACGACTCGACATGATTCGATCTTACGGTGCTTTCAACATTACAG	1	1	1	0	1	1	1	1	1	1	1	1	0	1	0	1	1	1	1	1	1	0	1	0	1	1	1	1	1	0	1	1	1	1	1	0	1	0	1	0	1	0	1
799	4166158|F|0-6:C>T-6:C>T	chrA01	113.954	chrA01	NA	TGCAGTCATAATATCCACTTCTGCCACGACTCGACATGACTCGATCTTACGGTGCTTTGAACATTACAG	2	2	2	0	2	2	2	2	2	2	2	2	0	2	0	2	2	2	2	2	2	0	2	0	2	2	2	2	2	0	2	2	2	2	2	0	2	0	2	0	2	0	2
800	4167045	chrA01	113.954	chrA01	NA	TGCAGCTTCTGAATCACCTGCTTCATTACCTTTAC	-	0	1	1	-	1	1	0	0	1	1	1	1	1	1	1	1	1	1	0	0	1	1	1	-	0	0	1	0	1	1	0	1	1	0	1	1	1	1	1	0	1	0
801	4335588	chrA01	113.954	chrA01	NA	TGCAGTTGCAGTTGCCCTGAGTTTGGAACATAAGGGCACAAAATTGGCAACCGAATACCGGGAACTTAC	1	0	1	1	1	1	-	0	0	1	1	1	1	1	1	1	1	1	1	0	0	1	1	1	1	0	0	1	0	1	1	0	1	-	0	1	1	1	1	1	0	1	0
802	4337147|F|0-19:C>T-19:C>T	chrA01	113.954	chrA01	NA	TGCAGCTTTTGAGGCAGGTCATTCTCTACTATCAGTTGCTTTGGCTTTGGATGGTGCTCGTACACAGCC	2	2	2	0	2	2	2	2	2	2	2	2	0	2	0	2	2	2	2	2	2	0	2	0	2	2	2	2	2	0	2	2	2	2	2	0	2	0	2	0	2	0	2
803	5029606	chrA01	113.954	chrA01	NA	TGCAGCTTTTGAGGCAGGTTATTCTCTACTATCAGCTGCTTTGGCTTTGGATGGTGCTCGTACACAGCC	1	1	1	0	1	1	1	1	1	1	1	1	0	1	0	1	1	1	1	1	1	0	1	0	-	1	1	-	1	0	1	1	-	-	1	0	-	0	1	0	1	0	1
804	5029606|F|0-35:C>T-35:C>T	chrA01	113.954	chrA01	NA	TGCAGCTTTTGAGGCAGGTTATTCTCTACTATCAGCTGCTTTGGCTTTGGATGGTGCTCGTACACAGCC	2	0	2	1	2	2	2	2	0	2	2	2	1	2	1	2	2	2	2	0	0	1	2	1	2	0	0	2	0	1	2	0	2	2	0	1	2	1	2	1	0	1	0
805	5030975|F|0-12:A>T-12:A>T	chrA01	113.954	chrA01	NA	TGCAGCCGTCATATCGTTCTCGTTTTAC	2	0	2	2	2	2	2	0	0	2	2	2	2	2	2	2	2	2	2	0	0	2	2	2	2	0	0	2	0	2	2	0	2	2	0	2	2	2	2	2	0	2	0
806	5034058|F|0-16:T>A-16:T>A	chrA01	113.954	chrA01	NA	TGCAGCCGTCATTTCTTTCTCATTTTAC	2	0	2	2	2	2	2	0	0	2	2	2	2	2	2	2	2	2	2	0	0	2	2	2	2	0	0	2	0	2	2	0	2	2	0	2	2	2	2	2	0	2	0
807	5034058|F|0-17:T>C-17:T>C	chrA01	113.954	chrA01	NA	TGCAGCCGTCATTTCTATCTCATTTTAC	2	0	2	1	2	2	2	0	0	2	2	2	1	2	1	2	2	2	2	0	0	1	2	1	2	0	0	2	0	1	2	0	2	2	0	1	2	1	2	1	0	1	0
808	5052562	chrA01	113.954	chrA01	NA	TGCAGGATGCAACTAAGCATTAC	1	0	1	1	1	1	1	0	0	1	1	1	1	1	1	1	1	1	1	0	0	1	1	1	1	0	0	1	0	1	1	0	1	1	0	1	1	1	1	1	0	1	0
809	3111296	chrA01	114.464	chrA01	20595686	TGCAGCTATGATAAAAGCCAATCAAATCTATGCGCTAATCCCTACAAAAATATTGAGTTTTTGGTAAAT	1	0	1	1	1	1	1	0	0	1	1	1	1	1	1	1	1	1	1	0	0	1	1	1	1	0	0	1	0	1	1	0	-	-	0	1	1	1	1	1	0	1	0
810	3131970|F|0-28:G>A-28:G>A	chrA01	114.488	chrA01	NA	TGCAGAGTTTCGAATGCACGTTGCTATAGCCACACCCGAACGCATTTCTCGATCCAGTACCGCAGCAAG	1	1	2	0	1	1	1	2	2	2	2	2	0	1	0	2	2	2	1	2	2	0	1	-	1	2	2	0	2	0	2	2	-	1	2	-	2	-	2	0	2	2	2
811	3086011	chrA01	121.607	chrA01	NA	TGCAGATGAGACATAAACAACCCAACATTCCAAAATTAGAGAATGTAAGACGACTAAAAATAACTGAAA	1	1	1	0	-	1	1	1	1	1	1	1	1	1	0	1	1	1	1	1	1	0	1	0	1	1	1	1	-	0	1	1	1	1	1	0	1	1	1	0	1	1	1
812	3088607	chrA01	121.607	chrA01	21708439	TGCAGAGGAAAGTCCTCTCATCACATGAGGTGAACACTGAGCTCCCAAGCGTTACCACTGGTTCCTTTT	-	1	1	0	1	1	1	1	1	1	1	1	1	1	0	1	1	1	1	1	1	0	1	0	1	1	1	1	-	0	1	1	1	1	1	0	1	1	1	0	1	1	1
813	3111516	chrA01	121.607	chrA01	NA	TGCAGAGGAAAGCACTCTCATTGTATGAGGTGAACACCGAGCTCCCAAGCGTGACCACTGGCTCATTTT	1	0	1	1	1	1	1	0	0	1	1	1	0	1	1	1	1	1	1	0	0	1	1	1	1	0	0	0	1	1	1	1	1	-	0	1	1	-	-	1	0	1	0
814	3124991|F|0-5:C>A-5:C>A	chrA01	121.607	chrA01	NA	TGCAGCGGAAAGGACTCTCATTGTATGAGGTGAACACCGAGCTCCCAAGCGTTACCACTGGCTCATTTT	2	0	2	2	2	2	2	0	0	2	2	2	0	2	2	2	2	2	2	0	0	2	2	2	2	0	0	0	2	2	2	2	2	2	0	2	2	2	2	2	0	2	0
815	3157587|F|0-45:T>G-45:T>G	chrA01	121.607	chrA01	NA	TGCAGCATATCTCTCAACAAGAGGACGAAAGATAGGATCCTCGAGTAGAGCCTTGTCGGTTGGAAGTTG	2	1	2	0	2	2	2	1	1	2	2	2	1	2	0	2	2	2	2	1	1	0	2	0	2	1	1	1	2	0	2	2	2	2	1	0	2	2	2	0	1	2	1
816	5030442	chrA01	121.607	chrA01	NA	TGCAGGGTCCGGATCCGGGTCGTCTCCCGGGTTTAGGAAGAGTTCAGGGGTGACATGCAAGGTTACAGA	1	1	1	0	1	1	1	1	1	1	1	1	1	1	0	1	1	1	1	1	1	0	1	0	1	1	1	1	1	0	1	1	1	-	1	0	1	1	1	0	1	1	1
817	5157219	chrA01	121.607	chrA01	NA	TGCAGGCTGGAATCACTTCTTTAC	1	1	1	0	1	1	1	1	1	1	1	1	1	1	0	1	1	1	1	1	1	0	-	0	1	1	1	1	-	0	1	1	1	1	1	0	1	-	1	0	1	1	1
818	3079343|F|0-63:T>G-63:T>G	chrA01	122.117	chrA01	21720781	TGCAGAAAGTCAATGATTGGACTTCTGGAACCTGTCCGAACTTTGTAATGTCTCATGTAGGAGTTGACA	2	0	2	2	2	2	2	0	0	2	2	2	0	2	2	0	2	2	2	0	0	2	2	2	2	0	0	0	2	2	2	2	2	2	0	2	2	2	2	2	0	2	0
819	3083708|F|0-26:C>A-26:C>A	chrA01	122.117	chrA01	NA	TGCAGGTCAGATATGGATTTATACAACTAACCCTTTAC	2	0	2	2	2	2	2	0	0	2	2	2	0	2	2	0	2	2	2	0	0	2	2	2	2	0	0	0	2	2	2	2	2	2	0	2	2	2	2	2	0	2	0
820	3083996	chrA01	122.117	chrA01	21713422	TGCAGATGAGACATAAAACAACCCAACATTCCAAAATTAGACAATGTGAGACGACTAAAAATAACTGAA	1	0	1	1	1	1	1	0	0	1	1	1	0	1	1	0	1	1	1	0	0	1	1	1	1	0	0	0	1	1	1	-	1	1	0	1	-	1	-	1	0	1	0
821	3089573|F|0-30:T>C-30:T>C	chrA01	122.117	chrA01	21720715	TGCAGCTGCCATGTTAGACCCATCAACAGCTCATTTCTGATTGATATCTTCAGTCAACCTCTTCTATTG	2	0	2	2	2	2	2	0	0	2	2	2	0	2	2	0	2	2	2	0	0	2	2	2	2	0	0	0	2	2	2	2	2	2	0	2	2	2	2	2	0	2	0
822	3106560|F|0-16:C>A-16:C>A	chrA01	122.117	chrA01	NA	TGCAGCCATTATTACACATAAAAGCTGACCTAATACATCGGTAGGGTTATATAATTGCTTAC	2	2	2	1	2	2	2	0	0	2	2	2	0	2	1	0	2	2	2	0	0	1	2	1	2	0	0	0	2	1	2	2	2	2	0	1	2	2	2	1	0	2	0
823	3107307	chrA01	122.117	chrA01	NA	TGCAGTAACATATGATGATGTTCAAAGATGTTTGGCGCCTTAGTTCTCTCTATTTTCAAGAAAATAGTG	1	0	1	1	1	1	1	0	0	1	1	1	0	1	1	0	1	1	1	0	0	1	1	1	-	0	0	0	-	1	1	1	-	1	0	1	1	1	1	1	0	-	0
824	4109681	chrA01	122.117	chrA01	21713488	TGCAGGCTGGAATCACTTCTAGATCTTTGTATATGATTAC	1	0	1	1	1	1	1	0	0	1	1	1	0	1	1	0	1	1	1	0	0	1	1	1	-	0	0	0	1	1	1	1	1	1	0	1	1	1	-	1	-	1	0
825	4332303|F|0-26:A>G-26:A>G	chrA01	122.117	chrA01	NA	TGCAGGTTTTCGCAGCTCTCTAATGGATGCCATTGGGAAGTTTCACCAGAACAAAGCTGGTGGGATGTT	2	0	2	2	2	2	2	0	0	2	2	2	0	2	2	0	2	2	2	0	0	2	2	2	0	0	0	0	2	2	2	2	2	2	0	2	2	2	2	2	0	2	0
826	5048969	chrA01	122.117	chrA01	NA	TGCAGGTTTTCGCAGCTCTCTAATGGGTGCCATTGGGAAGTTTCATCAGAACAAAGCTGGTGGGATGTT	1	0	1	1	1	1	1	0	0	1	1	1	0	1	1	0	1	1	1	0	0	1	1	1	0	0	0	0	1	1	1	1	-	-	0	1	-	1	-	1	0	1	0
827	5591865|F|0-7:T>C-7:T>C	chrA01	122.117	chrA01	NA	TGCAGGATGCAACTATGCGTTAC	2	-	2	2	2	2	0	1	1	2	2	2	1	2	0	1	2	2	2	1	1	2	2	2	2	1	1	1	2	2	2	2	2	2	1	2	2	2	2	2	1	2	1
828	3108706|F|0-15:A>C-15:A>C	chrA01	123.138	chrA01	NA	TGCAGATGCTACTTGAGATGGAGACGCTTCCTGTTGCGGTTACAAAGAAGAGATATTAC	2	2	2	0	2	2	2	2	2	2	2	2	2	2	0	2	2	2	2	2	2	0	2	0	2	2	2	2	2	0	2	2	2	2	2	0	2	2	2	0	2	2	2
829	3086532|F|0-7:T>G-7:T>G	chrA01	123.648	chrA01	NA	TGCAGCATAAGCTGTTAGATGACTTGATTCTTGAAAGCAAGAGCCACCTCTTGTGAATAAGCTCATTAG	2	1	2	0	2	2	2	1	1	2	2	2	1	2	0	1	2	2	2	1	1	0	2	0	2	1	1	1	2	0	2	2	2	2	1	0	2	2	2	0	2	2	1
830	3086912	chrA01	123.648	chrA01	NA	TGCAGGTCAAAAACTCTTGTTTGTTTATATTTTTCTTGCTCTCTCTATTGTGTTAC	1	1	1	0	1	1	1	1	1	-	1	1	1	1	0	1	1	1	1	1	1	0	1	0	1	1	1	1	1	0	1	1	1	1	1	0	1	1	1	0	1	-	1
831	3089252|F|0-39:G>A-39:G>A	chrA01	123.648	chrA01	NA	TGCAGCGCTGGATTCGTTCCGGTATCCCATAAACCAATTGGTTTTCATGTTCAAATGAGCCAAGGACTC	2	1	2	0	2	2	2	1	1	2	2	2	1	2	0	1	2	2	2	1	1	2	2	2	2	1	1	1	2	0	2	2	2	2	1	0	2	2	2	0	2	2	1
832	3142449	chrA01	123.648	chrA01	NA	TGCAGATATAACATTGGTTGCACTCTAGTCTAGTGTGGATACGAAAACGGCAAGATGATCCTCCACAGT	1	0	1	1	1	1	1	0	0	1	1	1	0	1	1	0	1	1	1	0	0	1	1	1	1	0	0	0	-	1	1	1	1	1	0	1	1	1	1	1	1	1	0
833	3148721	chrA01	123.648	chrA01	NA	TGCAGACAACCAAGAAGTGCGGTTTCATCTCCGTAGATTTTTTGTTGTTCTAGTTCAGTTTTGTGTTCA	1	1	1	0	1	1	1	1	1	1	1	1	1	1	0	1	1	1	1	1	1	0	-	0	1	1	1	1	1	0	1	1	-	-	1	0	1	-	1	0	-	-	1
834	3151717	chrA01	123.648	chrA01	NA	TGCAGCAGCAACAGAAAAGAACCAAACTTTCAGACCGAACACAAAGTTGTCAGATCAAAACACAATCGA	1	1	1	0	1	1	1	1	1	1	1	1	1	1	0	1	1	1	1	1	1	0	1	0	-	1	1	1	1	0	1	1	-	1	1	0	1	1	1	0	1	1	1
835	3165760	chrA01	123.648	chrA01	NA	TGCAGCAAAGGAAAAAAACCAAACTTTCAGACCGAACACAAAGTTGTCAGATTTCTAGAAAATCTGATC	1	0	1	1	1	1	1	0	0	1	1	1	0	1	1	0	1	1	1	0	0	1	1	1	1	0	0	0	1	1	1	1	-	1	0	1	1	-	1	1	1	1	0
836	3181158	chrA01	123.648	chrA01	NA	TGCAGAAACATGAACTCCTCAACGGGCTGAGAACCGTTTCCGTCGAGGATAGCTTTGAGACCGTTCTTT	1	0	1	1	1	1	1	0	0	-	1	1	0	1	1	0	1	-	1	0	0	1	1	1	-	0	0	0	-	1	1	1	1	1	0	1	1	-	1	1	1	-	-
837	3192912	chrA01	123.648	chrA01	NA	TGCAGCCAACATCAATCCTAAAACACTCAAAAGAGTGTCTTAC	1	0	1	1	1	1	1	0	0	1	1	1	0	1	1	0	1	1	1	0	0	1	1	1	1	0	0	0	1	1	1	1	1	1	0	1	1	-	1	1	1	1	0
838	3204385	chrA01	123.648	chrA01	NA	TGCAGTTACTCTAACTAGACTTGTTTAGTTGACAAAAAAAAACCTACACGTGTTTATTTCTGTTTATCA	1	0	1	1	1	1	1	0	0	1	1	1	0	-	1	0	1	1	1	0	0	1	1	1	1	0	0	0	1	1	1	1	-	1	0	1	1	1	1	1	1	-	0
839	4106954|F|0-26:A>C-26:A>C	chrA01	123.648	chrA01	NA	TGCAGATGCTACTTGCGACGGAGACGATTCCTGTTGCGGTTACAAAGAAGAGATATTAC	2	0	2	1	2	2	2	0	0	2	2	2	0	2	1	0	2	2	2	0	0	1	2	1	2	0	0	0	2	1	2	2	2	2	0	1	2	2	2	1	2	2	0
840	4119451	chrA01	123.648	chrA01	NA	TGCAGAAACATAAACTCCTCAACGGGCTGTGAACCGTTTCCGTCGAGGATAGCTTTGAGTCCGTTCTTT	1	1	1	0	1	1	1	1	1	1	1	1	1	1	0	1	1	-	1	1	1	0	1	0	1	1	1	1	1	0	1	-	1	-	1	0	1	1	1	0	1	1	1
841	4119451|F|0-11:A>G-11:A>G	chrA01	123.648	chrA01	NA	TGCAGAAACATAAACTCCTCAACGGGCTGTGAACCGTTTCCGTCGAGGATAGCTTTGAGTCCGTTCTTT	2	0	2	1	2	2	2	0	0	2	2	2	0	2	1	0	2	2	2	0	0	1	2	1	2	0	0	0	2	1	2	2	2	2	0	1	2	2	2	1	2	2	0
842	4121896	chrA01	123.648	chrA01	NA	TGCAGAGAGAACAATCTTGAGGATGACAAACTAACTATAAAGAACCTTGAATTACACACAAAAGGGTAC	1	0	1	1	1	1	1	0	0	1	1	1	0	1	1	0	1	1	1	0	0	1	1	1	1	0	0	0	-	1	1	1	1	1	0	1	1	1	-	1	-	1	0
843	4338782	chrA01	123.648	chrA01	NA	TGCAGGAAAAAGCAGATTGTTTGTGCTCGTCTTATCCGGAGGTGATGATTAC	1	1	1	0	1	1	1	1	1	1	1	1	1	1	0	1	1	1	1	1	1	0	1	0	1	1	1	1	-	0	1	-	1	-	1	0	1	1	-	0	1	1	1
844	5052230	chrA01	123.648	chrA01	NA	TGCAGGAAAAAGCAGATTGTGCTCGTCTTATCCGGAGGTGATGATTAC	1	0	1	1	1	-	1	0	0	1	1	1	0	1	1	0	1	1	1	0	0	1	1	1	-	0	0	0	1	1	1	1	1	-	0	1	1	-	1	1	1	1	0
845	5756715|F|0-22:T>C-22:T>C	chrA01	123.648	chrA01	NA	TGCAGGAAAACACCTTATTATGTAATCGGTTAC	2	1	2	0	2	2	2	1	1	2	2	2	1	2	0	1	2	2	2	1	1	0	2	0	2	1	1	1	2	0	2	2	2	2	1	0	2	2	2	0	2	2	1
846	3109252	chrA01	124.158	chrA01	NA	TGCAGCATCAGACTCTTCCTCTCAGGCTCCTCCTCCTCCTCCCGTTGAGAAATATGAATATCAAGCTGA	1	0	1	1	1	1	1	0	0	1	1	1	0	-	1	0	1	1	1	0	0	1	1	1	1	0	0	0	1	1	1	1	1	1	0	1	-	-	1	1	1	1	0
847	3109252|F|0-6:A>T-6:A>T	chrA01	124.158	chrA01	NA	TGCAGCATCAGACTCTTCCTCTCAGGCTCCTCCTCCTCCTCCCGTTGAGAAATATGAATATCAAGCTGA	2	1	2	0	2	2	2	1	1	2	2	2	1	2	0	1	2	2	2	1	1	0	2	0	2	1	1	1	0	0	2	2	2	2	1	0	0	2	2	0	2	2	1
848	4121620	chrA01	124.679	chrA01	NA	TGCAGGCCTCAGTGCTTCCCCGTGCGAATCACTGGTTGGCCATTGGAGCTGATGGCGTATGCTTATCTA	1	1	1	0	1	1	1	1	1	1	1	1	1	1	0	1	-	1	1	1	1	0	1	0	1	1	1	1	1	0	1	1	1	-	1	0	-	1	1	0	0	-	1
849	3077824|F|0-29:T>A-29:T>A	chrA01	125.689	chrA01	NA	TGCAGCTGCAACGTGTAAAGAAGGAAGTTTCGAACAATCTCACCTTCTCCCTTCATCAAGAAAGCAAGA	0	0	2	2	2	2	2	0	0	2	2	2	0	2	2	0	2	2	2	0	0	2	2	2	2	0	0	0	2	2	2	2	2	2	0	2	2	2	2	2	2	2	0
850	4119954|F|0-7:A>G-7:A>G	chrA01	125.689	chrA01	NA	TGCAGCAAGAGGACGCCTTTTCTTCTGCCTGGACCCGGTGGTGAAATGAAACATCACACCGTTAC	0	0	2	1	2	2	2	0	0	2	2	2	0	2	2	0	2	2	2	0	0	1	2	2	2	0	0	0	2	2	2	2	2	2	0	2	2	2	2	1	2	2	0
851	4120053	chrA01	125.689	chrA01	NA	TGCAGCAGGAGGACGCCTTTTCTTCTGTCTGGACCCGGTGGTGAAATGAATCATCACACCGTTAC	0	0	1	1	1	1	1	0	0	-	1	1	0	1	1	0	1	1	1	0	0	1	1	1	1	0	0	0	1	1	1	1	1	1	0	1	1	1	1	1	1	1	0
852	3124812	chrA01	126.709	chrA01	NA	TGCAGAAACATCATCATCATCCTCTTCGTGACGTATCCTTCTTCCATGAACGGGGACTTATCTCGAAGC	0	0	1	1	1	1	1	0	0	1	1	1	0	1	1	0	1	1	1	0	0	1	1	1	1	0	0	0	1	1	1	1	-	1	0	1	-	1	1	1	1	1	0
853	3150267	chrA01	126.709	chrA01	NA	TGCAGCTTGTAGTTCTCAGCCTCACGGTTCTGTCACCACTTGTAACCTTAC	0	0	1	1	1	1	1	0	0	1	1	1	0	1	1	0	1	1	1	0	0	1	1	1	-	0	0	0	1	1	1	1	1	1	0	1	1	1	1	1	1	1	0
854	4117566|F|0-5:T>C-5:T>C	chrA01	126.709	chrA01	NA	TGCAGTAGAAGCACTTGGGGAGAATCCGATTAC	0	0	2	1	2	2	2	0	0	2	2	2	0	2	2	0	2	2	2	0	0	1	2	2	2	0	0	0	2	2	2	2	2	2	0	2	2	2	2	1	2	2	0
855	3113495	chrA01	127.222	chrA01	NA	TGCAGAGAAAAAGGGAAGATCCAACAGTTGGCATAAGCAGTGCAGTTTCGACCGTTAC	0	0	1	1	1	1	1	0	0	1	1	1	0	1	1	0	1	1	1	0	0	1	1	1	1	0	0	0	1	1	1	1	1	1	0	1	1	-	1	1	1	-	0
856	3151476	chrA01	127.222	chrA01	21887530	TGCAGAGATTGTGTCATCGAAAATCTTAGCGGCATCCTCGGCAAGAATCTGCTGCCTCTCAGACATTGA	0	0	1	1	1	-	1	0	0	1	1	1	0	1	1	0	1	1	1	0	0	1	1	1	1	0	0	0	-	1	1	1	1	1	0	1	1	1	1	1	1	-	0
857	5876479	chrA01	127.222	chrA01	NA	TGCAGTAACATATGATGATGTTCAAAGAGGTTTGGAGCCTTTGTGCTCTCCGTTTATCAAGAAAATAAA	0	0	1	1	1	1	1	0	0	1	1	1	0	1	1	0	1	1	1	0	0	1	1	1	1	0	0	0	1	1	1	-	1	1	0	1	1	-	1	1	1	-	0
858	3083714|F|0-43:G>A-43:G>A	chrA01	128.248	chrA01	22223093	TGCAGCTCCTTGTGCCTTCTGCTTCATCTGTTGTCCAGCCTACGATTCACGTTTACGTTTAC	0	0	2	2	2	2	2	0	0	2	2	2	0	2	2	0	2	2	2	0	0	2	2	1	2	0	0	0	2	2	2	2	2	2	0	1	2	2	2	2	2	2	0
859	4115938|F|0-36:T>C-36:T>C	chrA01	129.778	chrA01	NA	TGCAGTGCATGCAGAACGTTACCTTCTTATCTTTGGTGGGGGTTCACATGCTACCTGTTTTGGTGATCT	0	0	2	2	2	2	2	0	0	2	2	2	0	2	2	0	2	2	2	0	0	2	2	2	2	0	0	0	2	2	2	2	2	2	0	2	2	2	2	2	2	2	0
860	3194958	chrA01	130.799	chrA01	22748297	TGCAGAAGGTTCGACCACCATGACTCCAGAGTTCAGCCTCTCGGAGTGCTTCAAGTTAGCGCAAAACTT	0	0	1	1	1	1	1	0	0	1	1	1	0	1	1	0	1	1	1	0	0	1	1	1	1	0	0	0	1	1	1	1	-	1	0	1	-	-	-	1	1	1	0
861	5876214	chrA01	130.799	chrA01	NA	TGCAGTTATAGGAACATATCTGATTTAC	0	0	1	1	1	1	-	0	0	1	1	1	0	1	1	0	1	1	1	0	0	1	1	1	1	0	0	0	1	1	1	1	1	1	0	1	1	-	-	1	1	1	0
862	14791738|F|0-24:T>A-24:T>A	chrA01	131.819	chrA01	NA	TGCAGACCAGACATCAATGGCTGTTGTATACTCCGTTGCTCCAAAAATAAGTTCAGGTGCTCTGTAATA	0	-	2	2	2	2	2	0	0	1	2	2	0	2	2	0	2	1	2	0	0	2	2	2	2	0	0	0	2	2	1	2	2	2	0	2	2	1	2	2	2	2	0
863	26680382|F|0-16:T>G-16:T>G	chrA01	131.819	chrA01	NA	TGCAGGTTGATCGCTTTATAATGAATGCTAATTTAC	0	0	2	2	2	2	2	0	0	2	2	2	0	2	2	0	2	2	2	0	0	2	2	2	2	0	0	0	2	2	2	2	2	2	0	2	2	2	2	2	2	2	0
864	26680560	chrA01	131.819	chrA01	NA	TGCAGGATGCATCTAGGCATTAC	0	0	1	1	1	1	1	0	0	1	1	1	0	1	1	0	1	1	1	0	0	1	1	1	1	0	0	0	1	1	1	1	1	1	0	1	1	1	0	1	1	1	0
865	3074456	chrA01	131.819	chrA01	NA	TGCAGTAACATATGATGATGTTCAAAGAGGTTTGGAGCCTTTGTTTTCCATGTTTTTAC	0	0	1	1	1	1	1	0	0	1	1	1	0	1	1	0	1	1	1	0	0	1	1	1	-	0	0	0	-	1	1	1	1	-	0	1	1	1	1	1	1	1	0
866	3074682|F|0-21:T>C-21:T>C	chrA01	131.819	chrA01	NA	TGCAGTACGATTGCACCGTACTTCTTTTTACCTGAAACCTGAGATATTTTGTTTTTAC	0	0	2	2	2	2	2	0	0	2	2	2	0	2	2	0	2	2	2	0	0	2	2	2	2	0	0	0	2	2	2	2	2	2	0	2	2	2	2	2	2	2	0
867	3074716	chrA01	131.819	chrA01	NA	TGCAGTTTCTGATTCTAAACCCAAAAACCCTATTCTCTATCTCACAATGTTGATTTTAC	0	0	1	1	1	1	1	0	0	1	1	1	0	1	1	0	1	-	1	0	0	1	1	1	1	0	0	0	-	1	1	-	1	-	0	1	-	-	1	1	1	1	0
868	3074898	chrA01	131.819	chrA01	22966047	TGCAGTTTCCAACCTTTTTGACTGCAACCACCAAGGGAAAAGAGAAATGTAAAATGTCTTTGCTAGTCA	0	0	1	1	1	1	1	0	0	1	1	1	0	1	1	0	1	1	1	0	0	1	1	1	1	0	0	0	-	1	1	-	1	-	0	1	1	-	1	1	1	1	0
869	3074910|F|0-28:C>T-28:C>T	chrA01	131.819	chrA01	22377695	TGCAGCACCTCCAAGTAATTATAATCCTCTCTCAGCATATGTGATAAAGTTATTAGATCCGTGTATAAA	1	1	0	0	2	2	2	-	-	2	2	2	1	0	2	1	2	0	2	1	1	0	2	2	0	1	1	1	2	2	2	2	2	2	-	2	2	2	0	0	2	2	1
870	3075038	chrA01	131.819	chrA01	NA	TGCAGGTAAAACAGATTTACATCATACACACAAAACATATTATCTTCATTTATTTTAC	0	0	1	1	1	1	1	0	0	1	1	1	0	1	1	0	1	1	1	0	0	1	1	1	-	0	0	0	1	1	1	1	1	-	0	1	1	1	-	1	1	-	0
871	3075130|F|0-33:T>C-33:T>C	chrA01	131.819	chrA01	NA	TGCAGCAGCATGATCAGACCTCGGAGACGGAGATACACCTCTGCAAGTTGACAATAGTTTAC	1	1	0	2	2	0	0	1	1	2	2	2	1	2	2	1	2	2	0	1	1	2	2	2	2	-	-	1	2	2	2	0	2	2	1	0	0	2	0	2	2	2	-
872	3075130|F|0-54:C>T-54:C>T	chrA01	131.819	chrA01	NA	TGCAGCAGCATGATCAGACCTCGGAGACGGAGATACACCTCTGCAAGTTGACAACAGTTTAC	0	0	2	2	2	2	2	0	0	2	2	2	0	2	2	0	2	2	2	0	0	2	2	2	2	0	0	0	2	2	2	2	2	2	0	2	2	2	2	2	2	2	0
873	3075217	chrA01	131.819	chrA01	NA	TGCAGCAGGAATAAGTTTCTTCAGAACTACGATCCTAAAATCAATACAGAAAGGCACATTCATCCTTTA	0	0	1	1	1	1	1	0	0	1	1	1	0	1	1	0	1	1	1	0	0	1	1	1	-	0	0	0	1	1	1	1	-	-	0	1	1	1	1	1	1	-	0
874	3075275	chrA01	131.819	chrA01	NA	TGCAGAGCTAGGGTAGTATATCATATGATACTATGGTCGTCTCTCAGAAATAATTTAC	0	0	1	1	1	1	1	0	0	1	1	1	0	1	1	0	1	1	1	0	0	1	1	1	1	0	0	0	1	1	1	-	1	1	0	1	1	-	1	1	1	-	0
875	3075493|F|0-32:T>A-32:T>A	chrA01	131.819	chrA01	NA	TGCAGTGGATTTCACAATGAACTACCTCTGCCTCTGTAAAAACACATGGATTCGCAATGAACTACCTCT	0	0	2	2	2	2	2	0	0	2	2	2	0	2	2	0	2	2	2	0	0	2	2	2	2	0	0	0	2	2	2	2	2	2	0	2	2	2	2	2	2	2	0
876	3075620	chrA01	131.819	chrA01	NA	TGCAGCAAGTAGATTAGCATCTTCTGTTCCCTTGCCTTCCGTTTGCATCTCTTTAC	0	0	1	1	1	1	1	0	0	1	1	1	0	1	1	0	1	1	1	0	0	1	1	1	-	0	0	0	1	1	1	-	1	-	0	1	1	1	1	1	1	1	0
877	3075643	chrA01	131.819	chrA01	22769052	TGCAGCAAAACATCAACAATCAGAAGCTAACCAATAACAGTCACATTCTCACAAAAAGCAATTAC	0	0	1	1	1	1	1	0	0	1	1	1	0	1	1	0	1	1	1	0	0	1	1	1	-	0	0	0	-	1	1	1	1	1	0	1	1	1	1	1	1	1	0
878	3076472	chrA01	131.819	chrA01	22956397	TGCAGCCACATTAGGTTCTGAAAGAAGAATAGTATTGTGTAATAAGCTCATGTGATTTATGATATTCTT	0	0	1	1	1	1	1	0	0	1	1	1	0	1	1	0	1	1	1	0	0	1	1	1	1	0	0	0	1	1	1	1	-	-	0	1	1	1	1	1	1	-	0
879	3076782	chrA01	131.819	chrA01	NA	TGCAGTCATCACACTACCTGTTGATTCAATGGAAGTTATCAGAAAGATCATCCTAATTAC	0	0	1	1	1	1	1	0	0	-	-	1	0	1	1	0	1	1	1	0	0	1	1	1	1	0	0	0	1	1	1	1	1	1	0	1	1	1	1	1	1	-	0
880	3077784	chrA01	131.819	chrA01	23251081	TGCAGTTTCCAGTTGTAGAACTTTCACTCCATCAACTTCCTGAATAAATTTTCCAGTCCTTTTTCAGTT	0	0	1	1	1	1	1	0	0	1	1	1	0	1	1	0	1	1	1	0	0	1	1	1	-	0	0	0	1	1	1	1	1	1	0	1	1	1	1	1	1	-	0
881	3077838	chrA01	131.819	chrA01	NA	TGCAGTCCTTTTTACTCATTTATTGCTGTTTATTTTCTTTAC	0	0	1	1	1	1	1	0	0	1	1	1	0	1	1	0	1	1	1	0	0	1	-	1	1	0	0	0	-	1	1	-	1	-	0	1	-	-	-	1	1	-	0
882	3078272	chrA01	131.819	chrA01	22543096	TGCAGTTACAGAAACATTGATGTAATCTATAAGAGCTGTGTCAAAGCAAGAAATACGGATCTCAGACAT	0	0	1	1	1	1	1	0	0	1	1	1	0	1	1	0	1	1	1	0	0	1	1	1	1	0	0	0	-	1	1	1	-	1	0	1	-	-	1	1	-	-	0
883	3078340	chrA01	131.819	chrA01	NA	TGCAGGTATGAATACATTCTCTCAATGTTATACTGACATCAAAGAGTTTGCATTCATGACATAGAACCT	0	0	1	1	1	1	1	0	0	1	1	1	0	1	1	0	1	1	1	0	0	1	1	1	1	0	0	0	-	1	1	1	1	1	0	1	1	1	-	1	1	1	0
884	3078693	chrA01	131.819	chrA01	NA	TGCAGCTCTTGCAGTCTTTCCATACATTTATCAACCTTTCACCATATCATTCACCAAAATTGACAAGAT	0	0	1	1	1	1	1	0	0	1	1	1	0	1	1	0	1	1	1	0	0	1	1	1	1	0	0	0	-	1	1	-	-	-	0	1	1	-	-	1	1	-	0
885	3078831	chrA01	131.819	chrA01	NA	TGCAGGAAAGAAACAGACTCTATAAACTGCAATTGTTTTACAGTCATTGATGCACGCCTCAACAGCATC	0	0	1	1	1	1	1	0	0	1	1	1	0	1	1	0	1	1	1	0	0	1	1	1	1	0	0	0	1	1	1	1	-	-	0	1	1	1	1	1	1	1	0
886	3079128	chrA01	131.819	chrA01	NA	TGCAGACATCTGTCGACAGTGAAAATCAGTTAGTAATATTCGATCAGACTTGATCTTCTGTCACGTATT	0	0	1	1	1	1	1	0	0	1	1	1	0	1	1	0	-	1	1	0	0	1	1	1	-	0	0	0	-	1	1	1	1	1	0	1	-	1	-	1	-	1	0
887	3079300	chrA01	131.819	chrA01	22136523	TGCAGCAGCAAAGTAGTGGTACATCAAAAAGAGGACCTACAACACCAGGAAAAGCAAACAATGATGAGG	0	0	1	1	1	1	1	0	0	1	1	1	0	1	1	0	1	1	1	0	0	1	1	1	-	0	0	0	1	1	1	1	1	1	0	1	1	1	1	1	1	-	0
888	3079338	chrA01	131.819	chrA01	NA	TGCAGTGACATAACAGCTCTCAATAAGACAAAACTTTAC	0	0	1	1	1	1	1	0	0	1	1	1	0	1	1	0	1	1	1	0	0	1	1	1	-	0	0	0	-	1	1	-	1	1	0	1	-	1	1	1	1	1	0
889	3079587|F|0-18:T>G-18:T>G	chrA01	131.819	chrA01	NA	TGCAGATAACAGTGGCGTTACATTATCTTCTGTCTCAGCGTTAGGCTGCAAAATCATTATAAACAACAA	0	0	2	2	2	2	2	0	0	2	2	2	0	2	2	0	2	2	2	0	0	2	2	2	2	0	0	0	2	2	2	2	2	2	0	2	2	2	2	2	2	2	0
890	3079811	chrA01	131.819	chrA01	22965981	TGCAGAAGAAGCCGAGTGTTCCCTTCCAAAGAATGCTACTACCATGTCCTCTTAGACATATATGCCTGC	0	0	1	1	1	1	1	0	0	1	1	1	0	1	1	0	1	1	1	0	0	1	1	1	1	0	0	0	1	1	1	1	-	-	0	1	1	1	1	1	1	1	0
891	3080889	chrA01	131.819	chrA01	NA	TGCAGTGTCCTATACGAGTGCAGGTACAGACAATATAAGATCAAATGTTATTTAC	0	0	1	1	1	1	1	0	0	1	1	1	0	1	1	0	1	1	1	0	0	1	1	1	1	0	0	0	1	1	1	1	1	1	0	1	-	1	-	1	1	1	0
892	3081059|F|0-16:C>A-16:C>A	chrA01	131.819	chrA01	NA	TGCAGATTCTAACAACCAAAATAAAGGATGTGAAGGGCATTTCAGCAGCTTATTGATGTCAAATATGGC	0	0	2	2	2	2	2	0	0	2	2	2	0	2	2	0	2	2	2	0	0	2	2	2	2	0	0	0	2	2	2	2	2	2	0	2	2	2	2	2	2	2	0
893	3081604	chrA01	131.819	chrA01	NA	TGCAGTCAAGGTAATAAACATATACTTGTTAGGATACTAGTTTTGATAGAGGATACTAATGTTAC	0	0	1	1	1	1	1	0	0	1	1	1	0	1	1	0	1	1	1	0	0	1	1	1	1	0	0	0	-	1	1	1	1	1	0	1	1	-	1	1	1	1	0
894	3081936	chrA01	131.819	chrA01	NA	TGCAGTTCATTTACATTCGGTAAAGCCGGTCATTAGAGATTTGCCTGTGGGATTGCAAAGAGGGCATCC	0	0	1	1	1	1	1	0	0	1	1	1	0	1	1	0	1	1	1	0	0	1	1	1	1	0	0	0	-	1	1	1	-	-	0	1	1	1	1	1	1	-	0
895	3082573	chrA01	131.819	chrA01	NA	TGCAGAGGGAAAAGATGAGGAATAAATGTGAAACAAACTTACTTTATATGCTAGTTACCAAAACCCTAA	0	0	1	1	1	1	1	0	0	1	1	1	0	1	1	0	1	1	1	0	0	1	1	1	1	0	0	0	1	1	1	1	-	1	0	1	1	1	1	1	1	1	0
896	3083153	chrA01	131.819	chrA01	NA	TGCAGCTTAGAGCTCAGATTTGATATTTTCCCATTTGTTCTATCAAATCTGGAATAGCTTTTGAAGATG	0	0	1	1	1	1	1	0	0	1	1	1	0	1	1	0	1	1	1	0	0	1	1	1	1	0	0	0	-	1	1	1	1	1	0	1	1	1	1	1	1	1	0
897	3085075	chrA01	131.819	chrA01	22102839	TGCAGAGTAGCCATAAAGCTTCTCCGCCATAGCATTCCTGAAACAATCATACAATCACCAAATGAACAA	0	0	1	1	1	1	1	0	0	1	-	1	0	1	1	0	1	1	1	0	0	1	1	1	1	0	0	0	-	1	1	1	1	1	0	1	-	1	1	1	1	-	0
898	3085140	chrA01	131.819	chrA01	NA	TGCAGTGACAATAAAGAAAGTCGTACATTGAGAAACTAGGTGTAATGATACTTCAGAAGAGAAGGATAA	0	0	-	1	1	1	1	0	0	-	1	1	0	1	1	0	1	1	1	0	0	1	1	1	1	0	0	0	1	1	1	-	1	1	0	1	-	1	1	1	1	1	0
899	3085518	chrA01	131.819	chrA01	23040923	TGCAGCTAAAGGGTACAAGCTTATAGTGACCATGCCTGCTTCTATAAACGTTGAGAGAAGGATGCTTTT	0	0	1	1	1	1	1	0	0	1	1	1	0	1	1	0	1	1	1	0	0	1	1	1	1	0	0	0	1	1	1	1	1	1	0	1	1	1	1	1	1	1	0
900	3085973	chrA01	131.819	chrA01	NA	TGCAGGAACAAACACCAAACAAGAATGACTTGATCATAGCAAAATCTATTTCATTCTTTTTTTTTTTTT	0	0	1	1	1	1	1	0	0	1	1	1	0	1	1	0	1	1	1	0	0	1	1	1	1	0	0	0	1	1	1	1	1	-	0	1	1	1	1	1	1	1	0
901	3086282	chrA01	131.819	chrA01	NA	TGCAGTTGGATCAAATAAATACTGTATATACAAACGAACTCCACCAAGAGGATTGATCACATATATGCT	0	0	1	1	1	1	1	0	0	1	1	1	0	1	1	0	1	1	1	0	0	1	1	1	1	0	0	0	1	1	1	1	-	-	0	1	1	1	1	1	1	1	0
902	3086688|F|0-33:C>T-33:C>T	chrA01	131.819	chrA01	22567334	TGCAGGATCTGCGAGTCATGTCAGTGGTATGAGCATGGCTTTTGCTAAGAACACTTTTGGGTTAC	1	1	0	0	2	2	2	-	-	2	2	2	1	0	2	1	2	0	2	1	1	0	2	2	0	1	1	1	2	2	2	2	2	2	-	2	2	2	0	0	2	2	1
903	3087342	chrA01	131.819	chrA01	22136523	TGCAGCAGCAAAGTAGTGGTACATCAAAAAGAGGACCTACAACACCAGGAAAAGAAAACAATGATATGA	0	0	1	1	1	1	1	0	0	1	1	1	0	1	1	0	1	1	1	0	0	1	1	1	-	0	0	0	1	1	1	1	1	1	0	1	1	1	1	1	-	1	0
904	3087352	chrA01	131.819	chrA01	NA	TGCAGAGTACTACAATGCAATCCATGTTTTCATCATTTGCTGTTACCTCAAATCATTTACATGACACAC	0	0	1	1	1	1	1	0	0	1	1	1	0	1	1	0	-	1	1	0	0	1	1	1	1	0	0	0	1	1	1	1	1	-	0	1	1	-	-	1	1	1	0
905	3087829	chrA01	131.819	chrA01	NA	TGCAGCAAAGGTGTTTTATATGTTTCCTTTTGAAGACTTTAC	0	0	1	1	1	1	1	0	0	1	1	1	0	1	1	0	1	1	1	0	0	1	1	1	1	0	0	0	1	1	1	1	1	1	0	1	1	-	-	1	1	1	0
906	3087858	chrA01	131.819	chrA01	NA	TGCAGCACACTCGTTGACATGTACTCAAAATGCGGAGATCTCCATGATTCAAGATTAC	0	0	1	1	1	1	1	0	0	-	1	1	0	1	1	0	1	1	1	0	0	1	1	1	-	0	0	0	1	1	1	1	1	1	0	1	1	1	1	1	1	1	0
907	3088782	chrA01	131.819	chrA01	NA	TGCAGAAAAACTAGTTCACAAGAATAAACCAGTTTTAC	0	0	1	1	1	1	1	0	0	1	1	1	0	-	1	0	1	1	1	0	0	1	1	1	1	0	0	0	1	1	1	1	1	-	0	1	1	1	-	1	1	-	0
908	3089292	chrA01	131.819	chrA01	NA	TGCAGGGTGAGCAACATCAAGTTCACGCAAAATAGCATTCCCATCATTGGTAACAATAATCCCTGTAAA	0	0	1	1	1	1	1	0	0	1	1	1	0	1	1	0	1	1	1	0	0	1	1	1	1	0	0	0	1	1	1	1	-	1	0	1	1	-	1	1	1	-	0
909	3089706	chrA01	131.819	chrA01	NA	TGCAGCTGCCAATATCAACTGCACGTGGCAAATAGAGGCAATAGGCTTTCCAGAGCTTGAAAACTCATT	0	0	1	1	1	1	1	0	0	1	1	1	0	1	1	0	1	1	1	0	0	1	1	1	1	0	0	0	1	1	1	1	-	1	0	1	-	1	1	1	1	1	0
910	3089915	chrA01	131.819	chrA01	23020105	TGCAGAATCTCCTCCCCCTAATATAATTCAAATATATGAAAATATAAAAGTTTACTTGGAACGGAAATA	0	0	1	1	1	1	1	0	0	1	1	1	0	1	1	0	1	1	1	0	0	1	1	1	1	0	0	0	1	1	1	1	-	1	0	1	1	1	1	1	1	1	0
911	3089925|F|0-50:G>T-50:G>T	chrA01	131.819	chrA01	NA	TGCAGGCAAGTGTACTTTCTTTATTAGCCTTCTAGAGTTGTTACTGAGAGGGATAGAGACATTGGTCAC	0	0	2	2	2	2	2	0	0	2	2	2	0	2	2	0	2	2	2	0	0	2	2	2	2	0	0	0	2	2	2	2	2	2	0	2	2	2	2	2	2	2	0
912	3090632	chrA01	131.819	chrA01	22943763	TGCAGCAAGAGCTATAGTTGGGTCTGCGGTTAGCTCCCATTCGTAGCATTTTATGAATGTTACTATAGT	0	0	1	1	1	1	1	0	0	1	1	1	0	1	1	0	1	1	1	0	0	1	1	1	1	0	0	0	1	1	1	1	1	-	0	1	-	1	1	1	-	1	0
913	3090682	chrA01	131.819	chrA01	22791081	TGCAGCACCAGCTGCCTGGTAAAATCACCAAAATGATCTCACATTTCATTTTCAAACATTTTCCAGGAA	0	0	1	1	1	1	1	0	0	1	1	1	0	1	1	0	1	1	1	0	0	1	1	1	-	0	0	0	1	1	1	-	-	-	0	1	1	-	1	1	1	1	0
914	3093249	chrA01	131.819	chrA01	NA	TGCAGTTGAGGAGTAAAAAAACAACCAACATTCGTCAAACATGTTCAAAAAGAGTTCAATAATGATTGG	0	0	1	1	1	1	1	0	0	1	1	1	0	1	1	0	1	1	1	0	0	1	1	1	-	0	0	0	1	1	1	1	0	1	0	1	1	1	1	1	1	1	0
915	3093381	chrA01	131.819	chrA01	NA	TGCAGAACAAGGCGTATGATAAGGACGATGATGTCATCAAGGCAACATACTTTGAAGTTATGTCGACAC	0	0	1	1	1	1	1	0	0	1	1	1	0	1	1	0	1	1	1	0	0	1	1	1	-	0	0	0	1	1	1	1	1	-	0	1	1	1	-	1	1	1	0
916	3094068	chrA01	131.819	chrA01	NA	TGCAGTAACATATGATGATGTTCAAAGAGGTTTGAAGCCGTTGTTTTCCACGTTCTTAC	0	0	1	1	1	1	1	0	0	1	1	1	0	1	1	0	1	1	1	0	0	1	1	1	1	0	0	0	1	1	1	1	1	-	0	1	-	1	1	1	1	1	0
917	3094371	chrA01	131.819	chrA01	NA	TGCAGCTTACATGATTAGCATGTGTTTTGATCTAGGAGATTTCATCATTTATATATGGACGTGAAAGTG	0	0	1	1	1	1	1	0	0	1	1	1	0	1	1	0	1	-	1	0	0	1	1	1	-	0	0	0	1	1	1	-	-	1	0	1	1	1	1	1	-	1	0
918	3095976	chrA01	131.819	chrA01	22598174	TGCAGAAATATCATAAAAAAATATTTTAGTTAGAAAAACCATAATATGTTAC	0	0	1	1	1	1	0	0	0	1	1	1	0	-	1	0	1	1	1	0	0	1	-	1	1	0	0	0	1	1	1	1	1	1	0	1	1	-	-	1	-	1	0
919	3096451	chrA01	131.819	chrA01	NA	TGCAGGTATTTGTATTTGAGTCTGATAGCTATATTTCTCTGTTAC	0	0	1	1	1	1	1	0	0	1	1	1	0	1	1	0	1	1	1	0	0	1	-	1	1	-	0	0	1	1	1	1	1	-	0	1	1	-	1	1	1	1	0
920	3096492	chrA01	131.819	chrA01	NA	TGCAGAAAAGAATAAGACTTTATCAACATCTGAAAAGTTGAATCTCTCTATTAC	0	0	1	1	1	1	-	0	0	1	1	1	0	1	1	0	1	1	1	0	0	1	-	1	1	0	0	0	-	1	1	1	1	1	0	1	1	1	-	1	1	1	0
921	3097899	chrA01	131.819	chrA01	NA	TGCAGTACACAATAGCAGGAGGAACCAAAGTTGTCTCTGGTGTGAACCTTAGCCCTAGAAGCACTAGAA	0	0	1	1	1	1	1	0	0	1	1	1	0	1	1	0	1	1	1	0	0	1	1	1	1	0	0	0	1	1	1	1	1	1	0	1	1	1	1	1	1	1	0
922	3099540	chrA01	131.819	chrA01	NA	TGCAGTTCTTCTGTTCATCCATGGCTGTTTTTGGGATTGGACAATCCCGGGGACAAATACAAAGGGACT	0	0	1	1	1	1	1	0	0	1	1	1	0	1	1	0	1	-	1	0	0	1	1	1	1	0	0	0	1	1	1	-	1	1	0	1	-	1	1	1	1	1	0
923	3099672	chrA01	131.819	chrA01	NA	TGCAGCAAAAGATCTTTGAAAGTAATCCTTGAATGTTAC	0	0	1	1	1	1	1	0	0	1	1	1	0	1	1	0	1	1	1	0	0	1	1	1	-	0	0	0	-	1	1	1	1	1	0	1	1	1	-	1	1	1	0
924	3100078	chrA01	131.819	chrA01	NA	TGCAGAATTGCAGCCTCTCAGGTAACTTTGTTTCCTTACCGAATCCAAATAAGGCCGGGTTGACCAACT	0	0	1	1	-	1	1	0	0	1	1	1	0	1	1	0	1	1	1	0	0	1	1	1	1	0	0	0	1	1	1	1	1	1	0	1	1	1	-	1	-	-	0
925	3100547	chrA01	131.819	chrA01	NA	TGCAGAAGCGGTAGCAGCCATACCAACCAATCACTGCAAATGAATGAATGAATGAAAAGAGAGATGACA	0	0	1	1	1	1	1	0	0	1	1	1	0	1	1	0	-	1	1	0	0	1	1	1	-	0	0	0	-	1	1	1	1	-	0	1	-	1	1	1	-	-	0
926	3101514	chrA01	131.819	chrA01	22003517	TGCAGAGTTCAGCAGATTGTATCGGTTTCCATTGGCAATGAAGACATCTATTATCGGTTTCAGTACGTT	0	0	1	1	1	1	1	0	0	1	1	1	0	1	1	0	1	-	1	0	0	1	1	1	-	0	0	0	1	1	1	-	1	1	0	1	1	1	1	1	1	1	0
927	3101746	chrA01	131.819	chrA01	21999963	TGCAGTTATTTCATGTTTGCAAACAAGCGCTAGCAAGAACATTTCCATTGATATTTGAGTCTTGTTTTT	0	0	1	1	1	1	1	0	0	1	1	1	0	1	1	0	-	1	1	0	0	1	1	1	1	0	0	0	1	1	1	1	-	-	0	1	1	1	1	1	1	1	0
928	3102751	chrA01	131.819	chrA01	NA	TGCAGAAATAACAATATCATAAAAAAAATATTTTAGTTAGAAAAACCATAATATGTTAC	0	0	1	1	1	-	1	0	0	1	1	1	0	1	1	0	1	1	1	0	0	1	1	1	1	0	0	0	-	1	1	1	1	1	0	1	1	1	1	1	1	1	0
929	3104128	chrA01	131.819	chrA01	22775924	TGCAGCAGCCAGAGTGATATATGAGGAAGAAGAGAAAGCCCTAATGTGATAATGGGCTATATTAC	0	0	1	1	1	1	1	0	0	1	1	1	0	1	1	0	1	1	1	0	0	1	1	1	-	0	0	0	1	1	1	-	1	1	0	1	1	1	-	1	1	1	0
930	3106283	chrA01	131.819	chrA01	NA	TGCAGCTTGGATCATCACTTGCTCTATTGTTACAACAGTAGGATCTGAGACTGAGAGGGGAAGATGATC	0	0	1	1	1	-	1	0	0	1	1	1	0	1	1	0	1	1	1	0	0	1	1	1	1	0	0	0	-	1	-	-	-	1	0	1	1	1	1	1	1	1	0
931	3107389	chrA01	131.819	chrA01	NA	TGCAGCAAAATCTCAGATTCTTATCTAAATTGGTTTTGTTGACGAACTGGATTAC	0	0	1	1	1	1	1	0	0	1	1	1	0	1	1	0	1	1	1	0	0	1	1	1	1	0	0	0	1	1	1	-	1	1	0	1	1	1	1	1	-	-	0
932	3109042|F|0-31:A>C-31:A>C	chrA01	131.819	chrA01	NA	TGCAGCTGTAATGGCTTTCGTTCATGAGATCACCAAGTTTCTTTAC	0	0	2	2	2	2	2	0	0	2	2	2	0	2	2	0	2	2	2	0	0	2	2	2	2	0	0	0	2	2	2	2	2	2	0	2	2	2	2	2	2	2	0
933	3110264	chrA01	131.819	chrA01	NA	TGCAGTAACATATGATGATGTTCAAAGAGGTTTGGAGCCTTAC	0	0	1	1	1	1	1	0	0	1	1	1	0	1	1	0	1	1	-	0	0	1	1	1	1	0	0	0	1	1	1	1	1	1	0	1	1	1	1	1	-	-	0
934	3111597	chrA01	131.819	chrA01	NA	TGCAGCATATGGTTCTTGGTGGCCTTCCTCTTCTGGCGATATCAGTTATAAACCAAGACCCGGTTTTTA	0	0	1	1	1	1	1	0	0	1	1	1	0	1	1	0	1	1	1	0	0	1	1	1	1	0	0	0	1	1	1	1	1	1	0	1	1	-	1	1	-	1	0
935	3112883|F|0-25:T>C-25:T>C	chrA01	131.819	chrA01	NA	TGCAGATGAAGCACACATCAGTAAATTTAGACAAGTTCACACGATAGATAAGCTACCAAAATAGATTTC	0	0	2	2	2	2	2	0	0	2	2	2	0	2	2	0	2	2	2	0	0	2	2	2	2	0	0	0	2	2	2	2	2	2	0	2	2	2	2	2	2	2	0
936	3113738	chrA01	131.819	chrA01	23037909	TGCAGAGAAGAACAATAACCTTCTGGGAGTTGATTTCTATCATCATTACAAGGTATATATATTCAATGT	0	0	1	1	1	1	1	0	0	1	1	1	0	1	1	0	1	1	1	0	0	1	1	1	1	0	0	0	-	1	1	1	1	1	0	1	-	1	1	1	1	1	0
937	3114952	chrA01	131.819	chrA01	NA	TGCAGACACAATCTGAAGTTGCGAAAGTGAAGATGGAAGCCGCTGAGGAAAATATAGCAGCTATGAAGT	0	0	1	1	1	1	1	0	0	1	1	1	0	1	1	0	1	1	1	0	0	1	1	1	1	0	0	0	1	1	1	1	1	1	0	1	1	1	1	1	1	-	0
938	3115487	chrA01	131.819	chrA01	22601128	TGCAGAACTCTAGAAATATTTGTTTACAACTAATGTAGAAAACGAGTACTATAGATGGTAATATATACA	0	0	1	1	1	-	1	0	0	1	1	1	0	1	1	0	1	1	1	0	0	1	-	1	1	0	0	0	-	1	1	1	-	1	0	1	1	1	1	1	1	1	0
939	3115532|F|0-10:C>A-10:C>A	chrA01	131.819	chrA01	NA	TGCAGCTTGGCTCATGACTTGCTCTATTGTTACAACAGTAGGATCTGAGACTGAGAGGGGAAGATGATC	0	0	2	2	2	2	2	0	0	2	2	2	0	2	2	0	2	2	2	0	0	2	2	2	2	0	0	0	2	2	2	2	2	2	0	2	2	2	2	2	2	2	0
940	3115996	chrA01	131.819	chrA01	NA	TGCAGCTCTTCTCTCGTACTTGCCAATTTCGCTCTTTTATTTAC	0	0	1	1	1	1	1	0	0	1	1	1	0	1	1	0	1	1	1	0	0	1	1	1	-	0	0	0	1	1	1	-	1	1	0	1	1	1	-	1	-	1	0
941	3117393	chrA01	131.819	chrA01	22943829	TGCAGAGGAACGAGATGGTGATGAATCTACAACTCCACTACCTCTTCATTTAC	0	0	1	1	1	1	1	0	0	1	1	1	0	1	1	0	1	1	1	0	0	1	1	1	1	0	0	0	1	1	1	1	1	1	0	1	-	-	1	1	1	1	0
942	3117919	chrA01	131.819	chrA01	NA	TGCAGCAGCCTGTTGTTTAGTAATCGACAAGCTATTTAC	0	0	1	1	1	1	1	0	0	1	1	1	0	1	1	0	1	1	1	0	0	1	1	1	1	0	0	0	1	1	1	-	1	1	0	1	1	1	-	1	1	1	0
943	3119468|F|0-57:T>A-57:T>A	chrA01	131.819	chrA01	NA	TGCAGCTGATGATGATGCACGCTTGACACTTGCTCATCAGCTCTACAAGGCAGGCGATTTCAAACAAGC	0	0	2	2	2	2	2	0	0	2	2	2	0	2	2	0	2	2	2	0	0	2	2	2	2	0	0	0	2	2	2	2	2	2	0	2	2	2	2	2	2	2	0
944	3121657	chrA01	131.819	chrA01	NA	TGCAGGGAAACTACACGAACGCTATATCCTGCTATAATGAGGTTCTGCGTATTGATCCCTTGGCTGCTG	0	0	1	1	1	1	1	0	0	1	1	1	0	1	1	0	1	1	1	0	0	1	1	1	-	0	0	0	1	1	1	1	1	-	0	1	1	1	-	1	1	1	0
945	3122307|F|0-40:A>G-40:A>G	chrA01	131.819	chrA01	NA	TGCAGCTTTTAGAACCAACTTCAAGCGAGTTTGATGTGACACTTAC	0	0	2	2	2	2	2	0	0	2	2	2	0	2	2	0	2	2	2	0	0	2	2	2	2	0	0	0	2	2	2	2	2	2	0	2	2	2	2	2	2	2	0
946	3124732	chrA01	131.819	chrA01	NA	TGCAGTAGTAAGAGCAGTCTCCATTGGAGAAATGGATTCAAGTTTTAGTTAC	1	1	1	0	1	1	1	1	1	1	1	1	1	1	0	1	1	1	1	1	1	0	1	0	1	1	1	1	-	0	1	-	1	1	1	0	1	1	1	0	1	-	1
947	3125612	chrA01	131.819	chrA01	NA	TGCAGCCACGGAACAAAAGTCCAAATTACCTTTAGCTTTTATTGTGTTAC	0	0	1	1	1	1	1	0	0	1	1	1	0	1	1	0	1	1	1	0	0	1	1	1	1	0	0	0	1	1	1	1	1	1	0	1	1	1	1	1	-	-	0
948	3125753|F|0-28:A>T-28:A>T	chrA01	131.819	chrA01	NA	TGCAGCCTCAATGGATGGCACCAGAAGTACTTCGAAATGAGTCTGCTGATGAGAAGTATATTCCTGTTT	0	0	2	2	2	2	2	0	0	2	2	2	0	2	2	0	2	2	2	0	0	2	2	2	2	0	0	0	2	2	2	2	2	2	0	2	2	2	2	2	2	2	0
949	3126683	chrA01	131.819	chrA01	NA	TGCAGTAATTTTCAATCAAAGAAAGAAGAGCTGCATCGCTCACACCAACCTGGCAGGATTACAAAGATC	0	0	1	1	1	1	1	0	0	1	1	1	0	1	1	0	1	1	1	0	0	1	1	1	-	0	0	0	-	1	1	1	1	1	0	1	1	1	1	1	-	0	0
950	3128303	chrA01	131.819	chrA01	NA	TGCAGGGGCATCTGAAAGTGTTGTACTAAACATGTCAACTCTTTCATGGTCGGTAATTGCTTCAGTTGA	0	0	1	1	1	1	1	0	0	1	1	1	0	1	1	0	1	1	1	0	0	1	1	1	-	0	0	0	1	1	1	1	-	1	0	1	1	-	-	1	1	-	0
951	3132011	chrA01	131.819	chrA01	23003180	TGCAGGAAAGAGGACGAACCATGGATTTGCTTGTCTCATGCGGCATGATTTTGAAGCCGAATACCATAC	0	0	1	1	1	1	1	0	0	1	1	1	0	1	1	0	1	1	1	0	0	1	1	1	1	0	0	0	-	1	1	1	1	1	0	1	1	1	-	1	1	1	0
952	3133603	chrA01	131.819	chrA01	NA	TGCAGAGACAAAGGCCCAATACGAAAGCCTTTCCAAAAAAACTCTTTGGTATAGATACCTTTTATAATT	1	1	1	0	1	1	1	1	1	1	1	1	1	1	0	1	1	1	1	1	1	0	1	0	1	1	1	1	1	0	1	-	-	1	1	0	1	1	-	0	1	1	1
953	3133611|F|0-62:A>G-62:A>G	chrA01	131.819	chrA01	21964824	TGCAGAATTGTTCGTCTTTATATTTTTCACCCTCGTGGACCACTTTTGATGTCATTGTCCCGAACCATC	0	0	2	1	2	2	2	0	0	2	2	2	0	2	2	0	2	2	2	0	0	1	2	2	2	0	0	0	2	2	2	2	2	2	0	2	2	2	2	1	2	2	0
954	3135282	chrA01	131.819	chrA01	NA	TGCAGATGTGTTGGAGTGCATCAGTTCTTGCACTAACAATAACGCTCGTGAACATGTTTGCCTCTCTCT	0	0	1	1	1	1	1	0	0	1	1	1	0	1	1	0	-	1	1	0	0	1	1	1	1	0	0	0	-	1	1	-	-	-	0	1	1	1	1	1	1	1	0
955	3137341	chrA01	131.819	chrA01	21812070	TGCAGATTCAGTAAAGCCGTTCTTGCAGAGAGCGTTGACGATTGTTCTGTAATCAATCTCCCCAGGGAG	1	1	1	0	-	1	1	1	1	1	1	1	1	1	0	1	1	1	1	1	1	0	1	0	1	1	1	1	1	0	1	1	1	1	1	0	1	1	1	0	1	1	1
956	3139313	chrA01	131.819	chrA01	22937791	TGCAGAGAAGGATCACAACACCTTTCTTCCTCAGTACTGAGTTTGAGAAGAAGAGTAAAGCGTTACAGA	0	0	1	1	1	1	1	0	0	1	1	1	0	1	1	0	1	1	1	0	0	1	1	1	-	0	0	0	1	1	1	1	1	-	0	1	1	-	1	1	1	1	0
957	3142470	chrA01	131.819	chrA01	NA	TGCAGAAACATCACATCCTCTTCGTAGTTACGTATCTCGAAAGCGTAAAGATGCTAATAACAGATTCTC	0	0	1	1	1	1	1	0	0	1	1	1	0	1	1	0	1	1	1	0	0	1	1	1	1	0	0	0	1	1	1	1	-	1	0	1	-	1	1	1	1	1	0
958	3144206	chrA01	131.819	chrA01	NA	TGCAGCCACGGAACAAAAGTCCAAATTACCTTAGCTTTTGTTGTGTTTTCTTTTTTGATCAAAAGCTTT	0	0	1	1	-	1	-	0	0	1	1	1	0	1	1	0	1	1	1	0	0	1	1	1	1	0	0	0	1	1	1	-	1	1	0	1	-	1	1	1	1	1	0
959	3144243|F|0-18:C>G-18:C>G	chrA01	131.819	chrA01	NA	TGCAGAATAAGTTGGCTCCTATATACAGTGTTGTGTCAAGGGTTTAC	0	0	2	2	2	2	2	0	0	2	2	2	0	2	2	0	2	2	2	0	0	2	2	2	2	0	0	0	2	2	2	2	2	2	0	2	2	2	2	2	2	2	0
960	3146679	chrA01	131.819	chrA01	NA	TGCAGAGACAAAGGCCCAATACGAAAGCCTCTCTAGAAAAAACTCTTTGGTGTATATACCTTTTATAAT	0	0	1	1	1	1	1	0	0	1	1	1	0	1	1	0	1	1	1	0	0	1	1	1	1	-	0	0	-	1	1	1	1	1	0	1	-	1	-	1	1	1	0
961	3147030	chrA01	131.819	chrA01	NA	TGCAGTATAGCCCATAACGACAGTATCCGTTTTTCTTCCTTCAACATAAAGAAGAAGTACAACTGAAGA	1	1	1	0	1	1	1	1	1	1	1	1	1	1	0	1	1	1	1	1	1	0	1	0	1	1	1	1	-	0	1	1	-	-	1	0	1	1	1	0	1	1	1
962	3147599	chrA01	131.819	chrA01	NA	TGCAGGACATGTCAGGGAAACGAGTGATAGCAATATGTATGTCCGGAGGACAGTTTCTAACGGAGAAAA	0	0	1	1	1	1	1	0	0	1	1	1	0	1	1	0	1	1	1	0	0	1	1	1	1	0	0	0	1	1	1	-	-	1	0	1	1	-	1	1	1	1	0
963	3149612	chrA01	131.819	chrA01	21783664	TGCAGCGATCTTCACTCTCTGCATTGCTCATGAGAACAGGAGCAGAGCGGTTAC	0	0	1	1	1	1	1	0	0	-	1	1	0	1	1	0	1	1	1	0	0	1	1	1	-	0	0	0	-	1	1	1	1	1	0	1	-	1	1	1	-	-	0
964	3151722	chrA01	131.819	chrA01	NA	TGCAGCAACTCGCATGCGCCTCTAACCTTACGAGTTATGCTATATATTTAC	0	0	1	1	1	1	1	0	0	1	1	1	0	1	1	0	1	1	1	0	0	1	1	1	1	0	0	0	1	1	1	1	1	1	0	1	-	1	1	1	-	1	0
965	3153035	chrA01	131.819	chrA01	NA	TGCAGCTCGAGATGGTTGAATTATCACACAGTATATTTTCTAGTTAC	0	0	1	1	1	1	1	0	0	1	1	1	0	1	1	0	1	1	1	0	0	1	1	1	1	0	0	0	1	1	1	1	1	1	0	1	1	-	-	1	1	1	0
966	3158521	chrA01	131.819	chrA01	NA	TGCAGCAGATGCAGTGATGGTGCAGAACACACGTAAGCCTGTTTCAGTTAGTTCTTTTTGGAGTTTGAA	0	0	1	1	1	1	1	0	0	1	1	1	0	1	1	0	1	1	1	0	0	1	1	1	1	0	0	0	1	1	1	1	-	1	0	1	1	1	-	1	1	1	0
967	3159615	chrA01	131.819	chrA01	23045331	TGCAGCTGCATCTCCCTTCCCCAACTCGTTAGCCACTCGGACGCTATACGATGCATGTAAGAAAACATA	0	0	1	1	1	1	1	0	0	1	1	1	0	1	1	0	1	1	1	0	0	1	1	1	1	0	0	0	1	1	1	-	1	-	0	1	1	1	-	1	1	1	0
968	3160340	chrA01	131.819	chrA01	22643131	TGCAGATAACAGTGGCGTGACATTATCTTCTGTCTCAGCGTTAGGCTGCAAAATCATTATAAAAAACAA	0	0	1	1	1	-	1	0	0	1	1	1	0	1	1	0	1	1	1	0	0	1	1	1	1	0	0	0	1	1	1	1	1	1	0	1	1	1	1	1	-	-	0
969	3161883|F|0-32:A>C-32:A>C	chrA01	131.819	chrA01	NA	TGCAGCCTCAATGGATGGCACCAGAAGTTCTTAGAAATGAGTCTGCTGATGAGAAGTATATTCTCGTGT	0	0	2	2	2	2	2	0	0	2	2	2	0	2	2	0	2	2	2	0	0	2	2	2	2	0	0	0	2	2	2	2	2	2	0	2	2	2	2	2	2	2	0
970	3161883|F|0-64:C>T-64:C>T	chrA01	131.819	chrA01	22105546	TGCAGCCTCAATGGATGGCACCAGAAGTTCTTCGAAATGAGTCTGCTGATGAGAAGTATATTCTCGTGT	0	0	2	2	2	2	2	0	0	2	2	2	0	2	2	0	2	2	2	0	0	2	2	2	2	0	0	0	2	2	2	2	2	2	0	2	2	2	2	2	2	2	0
971	3162979	chrA01	131.819	chrA01	NA	TGCAGAAGCTCAAAGGAGTAAGGCCAGGCTCAGACGGTGGTTTCAGCTACAAGGTTGACCCTTACACTC	0	0	1	1	1	1	0	0	0	1	1	1	0	1	1	0	1	1	1	0	0	1	1	1	1	0	0	0	1	1	1	1	1	-	0	1	1	-	1	1	1	1	0
972	3164647|F|0-17:T>C-17:T>C	chrA01	131.819	chrA01	NA	TGCAGCTCAAACAGTAATGTCACGACTGTCGCCGCCAGGAAAATCGGTGACAAAGACCACTGTCTCCGC	0	0	2	2	2	2	2	0	0	2	2	2	0	2	2	0	2	2	2	0	0	2	2	2	2	0	0	0	2	2	2	2	2	2	0	2	2	2	2	2	2	2	0
973	3166807	chrA01	131.819	chrA01	NA	TGCAGTCACGGAAAAAAAGCAAAGGTGCCTTCTTCTCTTGTTTCACGCTTTACTTTTTGGATTCTCTTA	0	0	1	1	1	1	1	0	0	1	1	1	0	1	1	0	1	1	1	0	0	1	1	1	1	0	0	0	1	1	1	1	1	1	0	1	-	1	1	1	-	1	0
974	3167206	chrA01	131.819	chrA01	22150103	TGCAGTTGAAGTCGTTTTCTTTATATATATCAACTTGATCGTTTAC	0	0	1	1	1	1	1	0	0	1	1	1	0	1	1	0	1	1	1	0	0	1	-	1	-	0	0	0	1	1	1	1	1	1	0	1	1	-	1	1	1	1	0
975	3172719	chrA01	131.819	chrA01	23041802	TGCAGCAGCTCCAGACGAGATCCCAACCTAATGTGTATCCGCAAAAGTTAC	0	0	1	1	1	1	1	0	0	1	1	1	0	1	1	0	1	1	1	0	0	1	1	1	1	0	0	0	-	1	1	-	1	1	0	1	1	-	1	1	1	1	0
976	3172759	chrA01	131.819	chrA01	21962738	TGCAGCAACATCTTGGTTTCACATGAGAATTCAAATATTGACATTACTGTGGAGAAACTGAGGTGTCTT	0	0	1	1	1	1	1	0	0	1	1	1	0	1	1	0	1	1	1	0	0	1	1	1	1	0	0	0	1	1	1	1	1	-	0	1	1	1	-	1	1	1	0
977	3172759|F|0-29:T>C-29:T>C	chrA01	131.819	chrA01	21962738	TGCAGCAACATCTTGGTTTCACATGAGAATTCAAATATTGACATTACTGTGGAGAAACTGAGGTGTCTT	1	1	2	0	2	2	2	1	1	2	2	2	1	2	2	1	2	2	2	1	1	0	2	2	2	1	1	1	2	2	2	2	2	2	1	2	2	2	2	0	2	2	1
978	3174967|F|0-67:G>A-67:G>A	chrA01	131.819	chrA01	NA	TGCAGGCGCGAATAAACTTTTGTCATGTGGACGCAATAATTGCTCGGCGTCAGATTGGACTCACTAAGA	0	0	2	2	2	2	2	0	0	2	2	2	0	2	2	0	2	2	2	0	0	2	2	2	2	0	0	0	2	2	2	2	2	2	0	2	2	2	2	2	2	2	0
979	3177724	chrA01	131.819	chrA01	NA	TGCAGAGTCCCGTGAGAACAGAGACCAACAGAGCATCAGCTGATTCCGTCGATTCGAGCGTTTTCCTCA	0	0	1	1	1	1	1	0	0	1	1	1	0	-	1	0	1	1	1	0	0	1	1	1	1	0	0	0	1	1	1	1	-	1	0	1	1	1	1	1	1	1	0
980	3179112	chrA01	131.819	chrA01	NA	TGCAGGTGCAGCACAAGCTGATGAAACAACTATTACAGCAAATTACAGGTGGTTCATTGTATGATTTGG	0	0	1	1	1	1	1	0	0	1	1	1	0	1	1	0	-	1	1	0	0	1	1	1	-	0	0	0	1	1	1	-	1	1	0	1	1	1	1	1	1	1	0
981	3182883|F|0-7:C>T-7:C>T	chrA01	131.819	chrA01	NA	TGCAGCTCTAGGAGGCGTCATCAACAGGTCTTTTTAC	0	0	2	2	2	2	2	0	0	2	2	2	0	2	2	0	2	2	2	0	0	2	2	2	2	0	0	0	2	2	2	2	2	2	0	2	2	2	2	2	2	2	0
982	3187700	chrA01	131.819	chrA01	NA	TGCAGATTTTTTATAAGGTATCATCAGTATCATTTAC	0	0	1	1	1	1	-	0	0	1	1	1	0	1	1	0	1	1	1	0	0	1	1	1	1	0	0	0	-	1	1	1	1	1	0	1	1	1	-	1	1	1	0
983	3192363	chrA01	131.819	chrA01	NA	TGCAGCTCACATATCTTGCGCTTCAGCCCAGCCCTCTTATATTGTAACTTGCGACTTTCTATTTCTTCT	0	0	1	1	1	1	1	0	0	1	1	1	0	1	1	0	1	1	1	0	0	1	1	1	1	0	0	0	1	1	1	1	-	1	0	1	1	1	1	1	-	1	0
984	3193480	chrA01	131.819	chrA01	22353809	TGCAGATTTTCGACGCGTAAAGAGCCTTCCTCACGTCATCTATCAGCTGCTTCTTGTCAACGGTTTGAT	0	0	1	1	1	1	1	0	0	1	1	1	0	-	1	0	1	1	1	0	0	1	1	1	1	-	0	0	-	1	1	1	1	1	0	1	1	-	1	1	1	1	-
985	3193480|F|0-13:C>A-13:C>A	chrA01	131.819	chrA01	22353809	TGCAGATTTTCGACGCGTAAAGAGCCTTCCTCACGTCATCTATCAGCTGCTTCTTGTCAACGGTTTGAT	1	1	0	0	2	2	2	-	-	2	2	2	1	0	2	1	2	0	2	1	1	0	2	2	0	2	1	1	2	2	2	2	2	2	-	2	2	2	0	0	2	2	1
986	3197381	chrA01	131.819	chrA01	NA	TGCAGTACCCATGTGAAATCAAGGAAATTTTTTTTTTTTACTTGTGTTTTAC	0	0	1	1	1	1	1	0	0	-	1	1	0	1	1	0	1	1	1	0	0	1	1	1	1	0	0	0	1	1	1	1	1	1	0	1	1	-	1	1	-	1	0
987	3205245	chrA01	131.819	chrA01	22601194	TGCAGTCATACCTTGACAATAACTGAATAATTAC	0	0	1	1	1	1	1	0	0	1	1	1	0	-	1	0	1	1	1	0	0	1	1	1	1	0	0	0	-	1	1	1	1	1	0	1	1	-	-	1	-	1	0
988	3220578	chrA01	131.819	chrA01	NA	TGCAGACATACACATCAGATTGCAACTCTTTCTTAC	0	0	1	1	1	1	-	0	0	1	1	1	0	1	1	0	1	1	1	0	0	1	1	1	1	0	0	0	1	1	1	1	1	-	0	1	1	-	-	1	-	-	0
989	4107479	chrA01	131.819	chrA01	23040857	TGCAGCCACAAAAGCTATCCCGAGGCCAGTGTTTCCCGTCGTTGGCTCTACCAACACACTCTGCTTTGA	0	0	1	1	1	1	1	0	0	1	1	1	0	1	1	0	1	1	1	0	0	1	1	1	1	0	0	0	1	1	1	1	1	1	0	1	1	1	1	1	1	1	0
990	4107541|F|0-48:T>C-48:T>C	chrA01	131.819	chrA01	NA	TGCAGATCTGCTTGCATGAGAAGAAGTTTGATAACGTGTTGGAATCTGTGCCTCGCTGCCGACATGTGT	0	0	2	2	2	2	2	0	0	2	2	2	0	2	2	0	2	2	2	0	0	2	2	2	2	2	0	0	2	2	2	2	2	2	0	2	2	2	2	2	2	2	0
991	4107840	chrA01	131.819	chrA01	NA	TGCAGACCAGACATCAATGGCTGTAGTATACTCAGTGGCTCCAAAAATAAGCTCAGGTGCTCTGTAATA	0	0	1	1	1	1	1	0	0	1	1	1	0	1	1	0	1	1	1	0	0	1	1	1	1	0	0	0	1	1	1	1	1	1	0	1	1	1	1	1	1	1	0
992	4108215	chrA01	131.819	chrA01	NA	TGCAGTCCAAGTAGTGACATCAAAATTGTTAC	0	0	1	1	1	1	1	0	0	1	1	1	0	1	1	0	1	-	1	0	0	1	1	1	-	0	0	0	1	1	1	1	1	1	0	1	-	-	-	1	1	1	0
993	4108245	chrA01	131.819	chrA01	22707025	TGCAGAGCAGGGAAAAATGATGACTCAATCAGAGCAGGCTTGCTATAGCCTAACCGTGGTGCAACATCA	0	0	1	1	1	1	1	0	0	1	1	1	0	1	1	0	1	1	1	0	0	1	1	1	1	0	0	0	1	1	1	1	-	1	0	1	1	-	1	1	-	-	0
994	4108817|F|0-30:C>A-30:C>A	chrA01	131.819	chrA01	NA	TGCAGTCTGCAAGTTCAGACCGAGACCTCCCGCGCGCGTGCTCAGAAGAAACATGAAGTAGGGAGAGTC	0	0	2	2	2	2	2	0	0	2	2	2	0	2	2	0	2	2	2	0	0	2	2	2	2	0	0	0	2	2	2	2	2	2	0	2	2	2	2	2	2	2	0
995	4109109|F|0-28:A>G-28:A>G	chrA01	131.819	chrA01	NA	TGCAGAATGAGAATCAGAAACTCCGAAGAAAAATAAAGTGTAAAAAGGTGAGTCGCATTCTTAC	0	0	2	2	2	2	2	0	0	2	2	2	0	2	2	0	2	2	2	0	0	2	2	2	2	0	0	0	2	2	2	2	2	2	0	2	2	2	2	2	2	2	0
996	4109306	chrA01	131.819	chrA01	NA	TGCAGTGCGTGCAGCGCTTGGCATATTCTTGGCTACGCTTGTTGGAGACAGGTCACGCGTGGACTCAGA	0	0	1	1	1	1	1	0	0	1	1	1	0	1	1	0	1	1	1	0	0	1	1	1	1	0	0	0	1	1	1	1	-	1	0	1	1	1	1	1	1	1	0
997	4109854	chrA01	131.819	chrA01	NA	TGCAGCCTTCTTTGGAGTATCTTTTCAAGAAAGTAGTTATTTCATCGATTTAGGGAGTATTATGAAGTT	0	0	1	1	1	1	1	0	0	1	1	1	0	1	1	0	1	1	1	0	0	1	1	1	1	0	0	0	1	1	1	1	1	1	0	1	-	1	1	1	-	1	0
998	4110175	chrA01	131.819	chrA01	23040701	TGCAGAGACAGAGAGAGACAATAGTCAAATTAC	0	0	1	1	1	1	1	0	0	1	1	1	0	1	1	0	1	1	1	0	0	1	-	1	1	0	0	0	1	1	1	-	1	-	0	1	-	1	-	1	1	1	0
999	4110882	chrA01	131.819	chrA01	NA	TGCAGTGGATTTCACAATGAACTACCTCTGCCACTGTAAAAACACATGGATTCACAATGAACTACCTCT	0	0	1	1	1	1	1	0	0	1	1	1	0	1	1	0	1	1	1	0	0	1	1	1	-	0	0	0	-	1	1	-	1	1	0	1	1	1	1	1	-	-	0
1000	4111248	chrA01	131.819	chrA01	NA	TGCAGCATTATGTGAGGGCTAGACCTTAC	0	0	1	1	1	1	-	0	0	1	1	1	0	-	1	0	1	1	1	0	0	1	1	1	1	0	0	0	-	1	1	1	1	1	0	1	1	0	-	1	-	-	0
1001	4111484	chrA01	131.819	chrA01	NA	TGCAGATGAAGCACACATCAGTAAACTTAGACAAGTTTACACGATAGATAAGCTACCAAAATAGATTTC	0	0	1	1	-	1	1	0	0	1	1	1	0	1	1	0	1	1	1	0	0	1	1	1	1	0	0	0	-	1	1	-	-	1	0	1	1	1	1	1	1	1	0
1002	4111528	chrA01	131.819	chrA01	21783838	TGCAGCTGCATTGCTTCTAGTGGATACAGTTCCGCGCTTCAATGCATCGATCAGGAGAGGGATCACGTT	1	1	1	0	1	1	1	1	1	1	1	1	1	1	0	1	1	1	1	1	1	0	1	0	1	1	1	1	1	0	1	1	-	1	1	0	1	1	-	0	1	1	1
1003	4111658	chrA01	131.819	chrA01	NA	TGCAGAAGATTTCACAGTGAAAGGATTTAC	0	0	1	1	1	1	1	0	0	1	1	1	0	1	1	0	1	1	1	0	0	1	1	1	1	0	0	0	-	1	1	1	1	1	0	1	1	1	-	1	-	-	0
1004	4111822	chrA01	131.819	chrA01	22643065	TGCAGTAGCAGCTGGTTCTGTGGCATGCTTAGAGCTCTTAGTCAAGGTTTGAGATGTTTATTATTTGTA	0	0	1	1	1	1	1	0	0	1	1	1	0	1	1	0	1	1	1	0	0	1	1	1	-	0	0	0	1	1	1	1	-	1	0	1	1	1	1	1	1	1	0
1005	4112699	chrA01	131.819	chrA01	22922557	TGCAGCCCCAGGAACGATACGGCTGTCTCTGCACATGGCCTGAGAAGAATAGTAGAGTTCAGGTAATAG	0	0	1	1	1	1	1	0	0	1	1	1	0	1	1	0	1	1	-	0	0	1	1	1	-	0	0	0	-	1	1	1	-	1	0	1	1	1	1	1	1	1	0
1006	4112722	chrA01	131.819	chrA01	NA	TGCAGTAAACACACACAAAACGTTCCTAATTAC	0	0	1	1	1	1	1	0	0	1	1	1	0	1	1	0	1	1	1	0	0	1	1	1	1	0	0	0	1	1	1	-	1	-	0	1	1	-	-	1	1	1	0
1007	4114024	chrA01	131.819	chrA01	22780156	TGCAGACGCCACGACTCGCCTAATCGCCTCAATTAC	0	0	1	1	1	1	1	0	0	1	1	1	0	1	1	0	1	1	1	0	0	1	1	1	1	0	0	0	1	1	1	1	1	1	0	1	1	-	1	1	1	1	0
1008	4114039	chrA01	131.819	chrA01	NA	TGCAGAGAAAAGCAAGCTAAGATATAATTAC	0	0	1	1	1	1	-	0	0	1	1	1	0	1	1	0	1	1	1	0	0	1	1	1	1	0	0	0	-	1	1	1	1	1	0	1	-	-	-	1	1	1	0
1009	4114375	chrA01	131.819	chrA01	22780189	TGCAGCTCACGCGATGAACTAGAAGATTCTTTAC	0	0	1	1	1	1	-	0	0	1	1	1	0	1	1	0	1	1	1	0	0	1	1	1	1	0	0	0	1	1	1	1	1	-	0	1	1	1	1	1	1	1	0
1010	4114973|F|0-7:G>A-7:G>A	chrA01	131.819	chrA01	NA	TGCAGACGTACACATCGGATTGCAACTCTTTCTTAC	0	0	2	2	2	2	2	0	0	2	2	2	2	2	2	0	2	2	2	0	0	2	2	1	2	0	0	0	2	2	2	2	2	2	0	1	2	2	2	2	2	2	0
1011	4115519	chrA01	131.819	chrA01	22698843	TGCAGAAACAGAGAAACTCACGAGGATTAC	0	0	1	1	1	1	1	0	0	1	1	1	0	1	1	0	1	-	1	0	0	1	1	1	1	0	0	0	1	1	1	-	1	-	0	1	-	1	-	1	-	1	0
1012	4115597	chrA01	131.819	chrA01	22931943	TGCAGGTGCTTTAGGGGCCACTGAACCTGCTTTAC	0	0	1	1	1	1	1	0	0	1	1	1	0	1	1	0	1	1	1	0	0	1	-	1	1	0	0	0	-	1	1	1	1	1	0	1	1	1	-	1	-	-	0
1013	4116128	chrA01	131.819	chrA01	NA	TGCAGAAACAGTCAACACTCCCATGGAACTTAC	0	0	1	1	1	1	1	0	0	1	1	1	0	1	1	0	1	1	1	0	0	1	-	1	1	0	0	0	1	1	1	1	1	1	0	1	1	-	1	1	1	1	0
1014	4116463	chrA01	131.819	chrA01	22102905	TGCAGCAGAAGCACTTGGGGAGAATCCAATTAC	0	0	1	1	1	1	1	0	0	1	1	1	0	1	1	0	1	1	1	0	0	1	1	1	1	0	0	0	1	1	1	-	1	1	0	1	-	1	1	1	1	-	0
1015	4116622	chrA01	131.819	chrA01	NA	TGCAGCAACAGGTAAGAAGAAGTTTTAC	0	0	-	1	1	1	1	0	0	1	1	1	0	1	1	0	1	1	1	0	0	1	1	1	1	0	0	0	-	1	1	-	1	1	0	1	1	1	-	1	1	-	0
1016	4117258	chrA01	131.819	chrA01	NA	TGCAGCAAGGAGGTTGTTGAAGCAAGGTGGGGTTTATATGAACAATGAGAGAGTTGATGATGAGAATAA	0	0	1	1	1	1	1	0	0	1	1	-	0	1	1	0	-	1	1	0	0	1	-	1	1	0	0	0	-	1	1	1	-	1	0	1	1	1	-	1	-	1	0
1017	4117258|F|0-30:G>A-30:G>A	chrA01	131.819	chrA01	NA	TGCAGCAAGGAGGTTGTTGAAGCAAGGTGGGGTTTATATGAACAATGAGAGAGTTGATGATGAGAATAA	1	-	2	0	2	2	0	1	1	2	2	0	1	2	2	1	0	2	2	-	1	2	2	2	2	1	1	1	2	2	0	2	0	2	1	2	2	2	0	0	0	2	1
1018	4118296|F|0-15:C>T-15:C>T	chrA01	131.819	chrA01	NA	TGCAGTAGCAGCTGGCTCTGTGGCATGCTTAGAGCTCTTAGTCAAGGTATGAGATGTTTATTATTTGTA	0	0	2	2	2	2	2	0	0	2	2	2	0	2	2	0	2	2	2	0	0	2	2	2	2	0	0	0	2	2	2	2	2	2	0	2	2	2	2	2	2	2	0
1019	4119519	chrA01	131.819	chrA01	22700911	TGCAGCATGCTCCTAGTGTGCCGTTTCAGGAAAGGCCGCCGGATACTGAGACTCCTGAGGTAATGTTTT	0	0	1	1	1	1	1	0	0	1	1	1	0	-	1	0	1	1	1	0	0	1	1	1	1	0	0	0	1	1	1	1	-	1	0	1	1	1	1	1	1	1	0
1020	4119650	chrA01	131.819	chrA01	21962672	TGCAGCCAAAGAGACGTTCATAGCATTATATAACAAAAACATTATAAAGAAATCATTAGAGAAAGTAAA	0	0	1	1	1	1	1	0	0	1	1	1	0	1	1	0	1	1	1	0	0	1	-	1	1	0	0	0	1	1	1	-	-	-	0	1	1	1	-	1	-	1	0
1021	4119931	chrA01	131.819	chrA01	NA	TGCAGTTTTGTAAGATTTTCTTCTATGACTTTTAC	0	0	1	1	1	1	-	0	0	1	1	1	0	1	1	0	1	1	1	0	0	1	1	1	1	0	0	0	1	1	1	1	1	1	0	1	1	1	1	1	1	1	0
1022	4120238|F|0-14:A>G-14:A>G	chrA01	131.819	chrA01	NA	TGCAGTAAAGCCTTATAGTATTGTTTTTGCATCTGAGACATTCCAACTTTAC	0	0	2	2	2	2	2	0	0	2	2	2	0	2	2	0	2	2	2	0	0	2	2	2	2	0	0	0	2	2	2	2	2	2	0	2	2	2	2	2	2	2	0
1023	4121453	chrA01	131.819	chrA01	21998578	TGCAGCGTTCTGAAGAACTCAGTCTATGTGTAATCGATGAAGAAGATAACGAGACGTTGCTTGTGCATC	0	0	1	1	1	1	1	0	0	1	1	1	0	1	1	0	1	1	1	0	0	1	1	1	1	0	0	0	-	1	1	1	-	1	0	1	1	1	1	1	-	1	0
1024	4121558	chrA01	131.819	chrA01	NA	TGCAGTAACATATGATGATGTTCAAAGAGGTTTGGAGCCGTTGTTTTCCACGTTTTTAC	0	0	1	1	1	1	1	0	0	1	1	1	0	1	1	0	1	1	1	0	0	1	1	1	1	0	0	0	1	1	1	1	-	1	0	1	1	1	1	1	1	1	0
1025	4121672	chrA01	131.819	chrA01	NA	TGCAGGCGGAAGAACTTGGTAGATTCTTTCGAAACAATATGTATCCAGGTACGGGCGTCTGATCTGTTT	0	0	1	1	1	1	1	0	0	1	1	1	0	1	1	0	1	1	1	0	0	1	1	1	1	0	0	0	1	1	1	1	-	1	0	1	1	-	-	1	1	1	0
1026	4121920	chrA01	131.819	chrA01	NA	TGCAGCGGCTGGATCAACGATTCAGAAAGAAAATGCTGCACCCATTAGCCTTTTTGTTTTTGGTGTTCA	0	0	1	1	1	1	1	0	0	-	1	1	0	1	1	0	1	1	1	0	0	1	1	1	1	0	0	0	1	1	1	1	-	1	0	1	-	1	-	1	-	1	0
1027	4121925	chrA01	131.819	chrA01	22140525	TGCAGCTTGGTAGTGGTTTAGCGGTTTGTCCACCTGACATGTAAGTTGTGGTTCCGTCAAAGATGATTC	0	0	1	1	1	1	1	0	0	-	1	1	0	1	1	0	1	1	1	0	0	1	1	1	1	0	0	0	1	1	1	1	1	1	0	1	-	1	1	1	1	1	0
1028	4332031	chrA01	131.819	chrA01	NA	TGCAGCAATGAACTGAGCAACGCCAGACTCCTTAC	0	0	1	1	1	1	1	0	0	1	1	1	0	1	1	0	1	1	1	0	0	1	1	1	-	0	0	0	1	1	1	-	-	1	0	1	1	1	1	1	1	1	0
1029	4334087|F|0-16:C>T-16:C>T	chrA01	131.819	chrA01	NA	TGCAGCTGTAATGGCTCCCGTTCATGAGATCACCAAGTTTCTTTAC	0	0	2	2	2	2	2	0	0	2	2	2	0	2	2	0	2	2	2	0	0	2	2	2	2	0	0	0	2	2	2	2	2	2	0	2	2	2	2	2	2	2	0
1030	5029319	chrA01	131.819	chrA01	NA	TGCAGTCTGCAAGTTCAGACCGAGACCTCCAGCGCGCGTGCTCAGAAGAAACATGAAGTAAGGAGAGTC	0	0	1	1	1	1	1	0	0	1	1	1	0	1	1	0	1	1	1	0	0	1	1	1	1	0	0	0	1	1	1	-	-	1	0	1	1	1	1	1	1	1	0
1031	5029662	chrA01	131.819	chrA01	22937725	TGCAGATACTGAGGAAGAAAGGTGTTGTGATCCTCCCAGATATATACGCAAACTCGGGAGGAGTTACTG	0	0	1	1	1	1	1	0	0	1	1	1	0	1	1	0	1	1	1	0	0	1	1	1	1	0	0	0	-	1	1	1	1	1	0	1	1	1	1	1	1	1	0
1032	5030310	chrA01	131.819	chrA01	NA	TGCAGATCTGCTTGCATGAGAAGAAGTTTGATAACGTGTTGGAATCTGCGCCTCGTTGCCGACATGTGT	0	0	1	1	1	1	1	0	0	-	1	1	0	1	1	0	1	1	1	0	0	1	1	1	1	-	0	0	-	1	1	1	-	1	0	1	1	1	1	1	1	1	0
1033	5030766	chrA01	131.819	chrA01	NA	TGCAGCTGCAACGTGTAAAGAAGGAAGTTACGAACAATCTCGCCTTCTCCCTTCATCAAGAAAGCAAGA	0	0	1	1	1	1	1	0	0	1	1	1	0	1	1	0	1	1	1	0	0	1	1	1	1	0	0	0	-	1	1	-	-	1	0	1	1	1	1	1	1	1	0
1034	5049854	chrA01	131.819	chrA01	NA	TGCAGCTCAAACAGTAACGTCACGACTGTCGCCGCCAGTAAAATCGGTGACAAAGACCACTGTCTCCGC	0	0	1	1	1	1	1	0	0	1	1	1	0	1	1	0	1	1	1	0	0	1	1	1	1	0	0	0	1	1	1	1	-	-	0	1	1	1	1	1	-	-	0
1035	5052727	chrA01	131.819	chrA01	NA	TGCAGATTCTAACAACAAAAATAAAGGATGTGAAGGGTATTTCAGCAGCTTATTGATGTCAAATATGGC	0	0	1	1	1	1	1	0	0	1	1	1	0	1	1	0	1	1	1	0	0	1	-	1	1	0	0	0	-	1	1	1	1	1	0	1	-	1	-	1	-	1	0
1036	5053334	chrA01	131.819	chrA01	NA	TGCAGGAAAGTCAAAGAGTGGGTTAC	0	0	1	1	1	1	-	0	0	1	1	1	0	1	1	0	1	1	1	0	0	1	1	1	-	0	0	0	1	1	1	1	1	-	0	1	-	1	-	1	1	1	0
1037	5120951	chrA01	131.819	chrA01	NA	TGCAGAGATGTTTATGTGCAAGATTGTTAC	1	1	1	0	1	1	-	1	1	1	1	1	1	1	0	1	1	1	1	1	1	0	1	0	1	1	1	1	1	0	1	1	1	1	1	0	-	-	-	0	1	1	1
1038	5121252	chrA01	131.819	chrA01	NA	TGCAGAAAATATTAGGGTAAGGATTGAACCAATTAC	0	0	1	1	1	1	1	0	0	1	1	1	0	-	1	0	1	1	1	0	0	1	-	1	1	0	0	0	1	1	1	1	1	1	0	1	1	1	-	1	1	1	0
1039	5150408	chrA01	131.819	chrA01	NA	TGCAGTTTTTTTTTACGGCTCACATTTAC	0	0	1	1	1	-	1	0	0	-	1	1	0	1	1	0	-	1	1	0	0	1	1	1	1	0	0	0	1	1	1	1	1	-	0	1	-	-	-	1	-	-	0
1040	5151208	chrA01	131.819	chrA01	NA	TGCAGCAGAGTTAGTTAGTTAGTTAGTTAC	0	0	1	1	1	1	1	0	0	1	1	1	0	1	1	0	1	1	1	0	0	1	1	1	1	0	0	0	-	1	1	-	1	-	0	1	1	1	-	1	1	1	0
1041	5237627|F|0-12:G>A-12:G>A	chrA01	131.819	chrA01	NA	TGCAGCCCAAACGCTAAGACCTATTAC	1	1	2	0	2	2	2	1	1	2	2	2	1	2	0	1	2	2	2	1	1	0	2	0	2	1	1	1	2	0	2	2	2	2	1	0	2	2	2	0	2	2	1
1042	5238306	chrA01	131.819	chrA01	NA	TGCAGCACATATAGGATCCACATTAC	0	0	1	1	1	1	1	0	0	1	1	1	0	1	1	0	1	1	1	0	0	1	1	1	1	0	0	0	-	1	1	1	1	1	0	1	1	-	-	1	1	1	0
1043	5238418	chrA01	131.819	chrA01	21999930	TGCAGTACTAGTGACAGCATGAAAGAAAAAATTAC	0	0	1	1	1	1	1	0	0	1	1	1	0	1	1	0	1	1	1	0	0	1	1	1	1	0	0	0	-	1	1	-	1	1	0	1	1	-	-	1	1	-	0
1044	5591852	chrA01	131.819	chrA01	NA	TGCAGTAAAGCCTTGTAGTATTGCTTTTGCATCTGAGACATTCCAACTTTAC	0	0	1	1	1	1	1	0	0	1	1	-	0	1	1	0	1	1	1	0	0	1	1	1	1	0	0	0	1	1	1	1	1	1	0	1	1	1	1	1	1	1	0
1045	5817138|F|0-15:T>C-15:T>C	chrA01	131.819	chrA01	NA	TGCAGCTGTAATGGTTGGCTTTGCAGGCATTAC	0	0	2	2	2	2	2	0	0	2	2	2	0	2	2	0	2	2	2	0	0	2	2	2	2	0	0	0	2	2	2	2	2	2	0	2	2	2	2	2	2	2	0
1046	5818437	chrA01	131.819	chrA01	21887596	TGCAGGGAAGAAGGTACAACCGTATATTTTAC	0	0	1	1	1	1	1	0	0	1	1	1	0	1	1	0	1	1	1	0	0	1	-	1	-	0	0	0	1	1	1	1	1	1	0	1	1	1	-	1	1	1	0
1047	7509124	chrA01	131.819	chrA01	NA	TGCAGGTTGCAACTAGGCATTAC	0	0	1	1	1	1	1	0	0	1	1	1	0	1	1	0	1	1	1	0	0	1	1	1	1	0	0	0	-	1	1	1	1	-	0	1	1	1	-	1	1	-	0
1048	3088312|F|0-31:A>C-31:A>C	chrA01	132.329	chrA01	NA	TGCAGACTTACTCTCAAACAACCCTGAAGAAACAGATACATCCACAATAGAAAACCTCTCTCAATCAAG	0	0	2	2	2	2	2	0	0	2	2	2	0	2	2	0	2	2	2	0	0	2	2	2	2	0	0	0	2	2	2	2	2	2	0	2	2	2	2	2	2	2	0
1049	3088987	chrA01	132.329	chrA01	22660334	TGCAGCCACCGAGGCATAAGACTGATCTGGCTCAGAAACACAAGAAAGATCGTTCCATCTTTTTACAGA	0	0	1	1	1	1	1	0	0	1	1	1	0	1	1	0	1	1	1	0	0	1	1	1	1	0	0	0	1	1	1	-	1	1	0	1	-	1	-	1	1	1	0
1050	3160289	chrA01	133.35	chrA01	NA	TGCAGCCGTCTTGGTCTCTGAGGTGAGTCTCTCTCTCTCTCTCAAAATCCGACCATGTATTTGATGGTC	0	0	1	1	1	1	1	0	0	1	1	1	0	1	1	0	-	1	1	0	0	1	1	1	-	0	0	0	-	1	1	-	-	-	0	1	-	1	-	1	-	1	0
1051	3084964	chrA01	133.862	chrA01	22751084	TGCAGAATTCACATGGTTACTACATTGTCCAGAGATAGTTGAGTCTTCACTGTAAAAGAGAAAGCATGA	0	0	1	1	1	1	1	0	0	1	1	1	0	1	1	0	1	1	1	0	0	1	1	1	1	0	0	0	1	1	1	1	-	1	0	1	1	1	1	1	1	1	0
1052	3107182	chrA01	133.862	chrA01	NA	TGCAGTTTCGACTTTTGGAGCAGGAACTCACTCTTTGCAATACACAATGCTCCCTAGGTTACATAAACA	0	0	1	1	1	1	1	0	0	1	-	1	0	1	1	0	1	1	1	0	0	1	1	1	1	0	0	0	1	1	1	1	1	-	0	1	1	1	1	1	1	1	0
1053	4107446	chrA01	133.862	chrA01	22751150	TGCAGTGATCAAATATAATGGGTACAGTCGAGACTCGAGAGTATGGTATCTAGACTGTAGCTTGAGCTC	0	0	1	1	1	1	1	0	0	1	1	1	0	1	1	0	1	1	1	0	0	1	-	1	1	0	0	0	1	1	1	1	1	1	0	1	-	-	1	1	1	-	0
1054	4114441	chrA01	134.888	chrA01	NA	TGCAGAACTGGCTAGTCAGTATATTGTGACCAAAGGAGAGGAAAACATTTTGATCGTGCTCGTTGCAAG	0	0	1	1	1	1	1	0	0	1	1	1	0	1	1	0	1	-	1	0	0	1	-	1	1	0	0	0	-	1	1	1	-	1	0	1	1	-	1	1	1	1	0
1055	4120247	chrA01	134.888	chrA01	NA	TGCAGGTTGTGTTCTTGCCGAGCTTCTTCTCGGACAGGTTATACTCCCTCCAATTCATATTATATATTG	0	0	1	1	1	1	1	0	0	1	1	1	0	-	1	0	1	1	1	0	0	1	1	1	1	0	0	0	-	1	1	1	1	1	0	1	1	1	1	1	-	1	0
1056	5154527	chrA01	134.888	chrA01	NA	TGCAGCCAGAGGCAATCTCCTTAC	0	0	1	1	1	1	-	0	0	1	1	1	0	1	1	0	1	1	1	0	0	1	1	1	1	0	0	0	1	1	1	1	1	1	0	1	1	0	-	1	1	1	0
1057	3110699	chrA01	135.914	chrA01	NA	TGCAGAAAATCGAAGGTTTGTGCTCTTTCTTCTCTGAAAACAAATAGATCTATGATTTATTGAGTTCCC	0	0	1	1	1	1	1	0	0	1	1	-	0	1	1	0	-	1	1	0	0	1	1	1	1	0	0	0	1	1	1	-	1	1	0	1	1	1	1	1	1	1	0
1058	3136125	chrA01	135.914	chrA01	NA	TGCAGCCGTCTTGGTCTCTGAGGTGAGTCTTTCTCTCAAAATCCGACCATGTATTTGATGGTCTAACTT	0	0	1	1	1	1	1	0	0	1	1	1	0	1	1	0	1	1	1	0	0	1	1	1	1	0	0	0	1	1	1	1	1	-	0	-	1	1	1	1	1	1	0
1059	5050133	chrA01	135.914	chrA01	NA	TGCAGTAACATATGATGATGTTCAAAGAGGATTGGAGCCTTTGTTGTCTCCGTTTTTCAAGAAAATAGT	0	0	1	1	1	1	1	0	0	1	1	1	0	1	1	0	1	1	1	0	0	1	1	1	1	0	0	0	1	1	1	1	-	-	0	1	1	1	1	1	1	1	0
1060	3102808	chrA01	136.945	chrA01	NA	TGCAGTCTTAGATCTGCTTGAGCACATACGCAAGGTTCTTTTATCCATCATTTTCCTCCTTTTACTCAT	0	0	1	1	1	1	-	0	0	1	1	-	0	1	1	0	1	1	1	0	0	1	1	1	-	0	0	0	1	1	1	1	0	1	0	1	1	-	1	1	1	1	0
1061	3129705	chrA02	0	chrA02	NA	TGCAGCATAAGAATCAATAAGTGAAGAAAGAAGCACGTGTTTGAGTATACTAGTGGCAATAGAGTCCTA	0	1	0	1	1	1	1	0	1	1	1	0	1	1	0	1	1	1	0	1	1	1	0	1	0	1	1	0	1	1	1	1	0	-	0	1	1	1	1	1	1	0	1
1062	3085354|F|0-44:G>A-44:G>A	chrA02	3.42857	chrA02	NA	TGCAGTAAAATAACTTCCACCAATGATTAGTAATAATATCGGATGATTACCTTATAACCGTTTGGAAAA	0	2	0	2	2	2	2	0	2	2	2	0	2	2	0	2	2	2	0	2	2	2	0	2	0	2	2	0	2	2	2	2	2	2	0	2	2	2	2	2	2	0	2
1063	3078746	chrA02	3.93878	chrA02	NA	TGCAGTTCAAAGCATATTTGGAATATGTCAAAGTCAGTCCATGTAATTGCGTTGGACCTTTAC	0	1	0	1	1	1	1	0	1	1	1	0	1	1	0	1	1	1	0	1	1	-	0	1	0	1	1	0	1	1	1	1	1	1	0	1	-	-	1	1	1	0	-
1064	3091110|F|0-65:T>C-65:T>C	chrA02	5.46939	chrA02	NA	TGCAGGATTCTTGGTGAGGTTGGTTTGAACTATGTGGAGTTATTACCTGAGATAGTTCCCCTTTTTATT	0	2	0	2	2	2	2	0	2	2	2	0	2	2	0	2	2	2	0	2	2	2	0	2	0	2	2	0	2	2	2	2	2	2	0	2	2	2	2	2	2	0	2
1065	3088635|F|0-30:C>T-30:C>T	chrA02	5.97959	chrA02	NA	TGCAGACGAAGAGACTTTTTCCTTGAAGGTCTATCACTAATCTCCACAGTGTTCTGCTTCTTCTTCTTA	1	0	1	2	2	2	2	1	2	2	2	1	2	2	1	2	0	0	1	2	2	2	1	2	1	2	2	1	2	2	2	2	2	2	1	2	2	2	2	2	2	1	2
1066	3110784	chrA02	5.97959	chrA02	NA	TGCAGCATAAATGGACCAGCTGTTACCATAACTCCTTTTAC	0	1	0	1	1	1	1	0	1	1	1	0	1	1	0	1	1	1	0	1	1	1	0	1	0	1	-	0	1	1	1	1	1	1	0	1	1	1	1	1	1	0	1
1067	14782539|F|0-8:A>C-8:A>C	chrA02	7.51021	chrA02	NA	TGCAGTCTAGGATATTTTTCCCATTTATTAC	1	0	1	2	2	2	2	1	2	2	2	1	2	2	1	2	0	0	1	2	2	2	1	2	1	2	2	1	2	2	2	2	2	2	1	2	2	2	2	2	2	1	2
1068	3086119	chrA02	7.51021	chrA02	NA	TGCAGGTAAAATTTAGTAACTTTATGATTATATCTTCATAATATACTTTTTTAC	0	1	0	1	1	1	-	0	1	1	1	0	1	1	0	1	1	1	0	-	-	1	0	1	0	1	1	0	1	1	1	1	1	-	0	1	-	-	-	-	1	0	1
1069	3087390|F|0-38:C>T-38:C>T	chrA02	7.51021	chrA02	NA	TGCAGGAGACTATGGAGAACCAAGGTAATTCTCAGAAACATAGATCTTTCTCAATTGTTTCAGCTTCTT	0	1	0	2	2	2	2	0	2	2	2	0	2	2	0	2	1	1	0	2	2	2	0	2	0	2	2	0	2	2	2	2	2	2	0	2	2	2	2	2	2	0	2
1070	3095003	chrA02	7.51021	chrA02	NA	TGCAGGAGACTATGGAGAACCAAGGTAATTCTCAGAAATAGAGATCTTTCTCAATTGTTTCAGATTCTT	0	1	0	1	1	1	1	0	1	1	1	0	1	1	0	1	1	1	0	1	1	1	0	1	0	1	1	0	1	1	-	1	1	1	0	1	1	1	1	1	1	0	-
1071	3101110|F|0-38:G>C-38:G>C	chrA02	7.51021	chrA02	NA	TGCAGAAGCTGTAGGAAGCTTTCTTTCTCTGCAAGTAAGTAGCAGTGATGGTAGCAAGAAACCTGAAAA	0	1	0	2	2	2	2	0	2	2	2	0	2	2	0	2	1	1	2	2	2	2	0	2	0	2	2	0	2	2	2	2	2	2	0	2	2	2	2	2	2	0	2
1072	3141219|F|0-21:G>A-21:G>A	chrA02	7.51021	chrA02	NA	TGCAGATTACGATGGTCATGGGACACACATAACTTCCACAATCGCTGGTGTTGCCGTCTCTAACGCTAA	0	2	0	2	2	2	2	0	2	2	2	0	2	2	0	2	2	2	0	2	2	2	0	2	0	2	2	0	2	2	2	2	2	2	0	2	2	2	2	2	2	0	2
1073	3076898|F|0-30:C>A-30:C>A	chrA02	8.02041	chrA02	NA	TGCAGGTTTTGCTTCAGTCCCTGCTGTATACACCGGCACACCAATCTGTGATACAAAGACAGCATCAGA	0	1	0	2	2	2	2	0	2	2	2	0	2	2	0	2	1	1	0	2	2	2	0	2	0	2	2	0	2	2	2	2	2	2	0	2	2	2	2	2	2	0	2
1074	3089403	chrA02	8.02041	chrA02	NA	TGCAGATGAAGTGTGTGAGTTTCTGTCACAAGTCCCCTGGAACCAAATGCAAAATTTGAGATTGATATT	0	1	0	1	1	1	1	0	1	1	1	0	1	1	0	1	1	1	0	1	1	1	0	1	0	1	1	0	1	1	1	1	-	1	0	1	1	1	1	1	1	0	-
1075	3094051	chrA02	8.02041	chrA02	NA	TGCAGGGAGGCTTCAGGTAATAACCTTTTTATCTTTCTGTATAATAAATCTGTTTGCAGCTTTTAGTCA	0	1	0	1	1	1	1	0	1	1	1	0	1	1	0	1	1	1	0	1	1	1	0	1	0	1	1	0	1	1	1	-	-	-	0	1	-	-	1	1	1	0	1
1076	3096948	chrA02	8.02041	chrA02	NA	TGCAGATCCTCCGCATCCTCTTGACGCATCTATATATCAAACACACATCATCAAGAGAGAGAGACAGAA	0	1	0	1	1	1	1	0	1	-	1	0	1	-	0	1	1	1	0	1	1	1	0	1	0	1	1	0	1	1	1	1	-	-	0	1	1	1	1	1	1	0	1
1077	3162715	chrA02	8.02041	chrA02	NA	TGCAGAACCCTACGTAACTCCCCATTTGGCTTTGCGATTAC	0	1	0	1	1	1	1	0	1	1	1	0	1	1	0	1	1	1	0	1	1	1	0	1	-	1	1	0	1	1	-	1	1	1	0	1	1	1	1	-	1	0	1
1078	5030356	chrA02	8.02041	chrA02	NA	TGCAGGTTTTGCTTCAGTCCCTGCTGTATAAACCGGCACACCAATCTGTGATACAAAGACAGTATCAGA	0	1	0	1	1	1	1	0	1	1	1	0	1	1	0	1	1	1	0	1	1	1	0	1	0	1	-	0	1	1	1	-	1	1	0	1	-	-	1	-	-	0	1
1079	3078731	chrA02	10.5714	chrA02	NA	TGCAGCTTTACAATGGACAATGACCGAGCTGATCAACCATCAAAACATCTTCACAAAGATCAGAGAAGA	0	1	0	1	1	1	1	0	1	1	1	0	1	1	0	1	1	1	0	1	1	1	0	1	0	1	1	0	1	1	-	-	-	-	1	1	-	-	1	1	1	0	1
1080	3078731|F|0-6:T>A-6:T>A	chrA02	10.5714	chrA02	NA	TGCAGCTTTACAATGGACAATGACCGAGCTGATCAACCATCAAAACATCTTCACAAAGATCAGAGAAGA	1	0	1	2	2	2	2	1	2	2	2	1	2	2	1	2	0	2	1	2	2	2	1	2	1	2	2	1	2	2	2	2	2	2	2	2	2	2	2	2	2	1	2
1081	3099561	chrA02	10.5714	chrA02	NA	TGCAGCAACAAAACTCTCATTTACATTATTCCCAAATTATCAATGTATTTTATCACATTCGAATGTATA	0	1	0	1	1	1	1	0	1	1	1	0	1	1	0	1	1	1	0	1	1	1	0	1	0	1	1	0	1	1	1	-	-	1	-	1	1	1	1	1	-	0	1
1082	3116297	chrA02	10.5714	chrA02	NA	TGCAGAAACACTGTCTCATTTAGAAACGATGGCCATTTAC	0	1	0	1	1	1	1	0	1	1	1	0	1	1	0	1	1	1	0	1	-	1	0	1	0	1	1	0	1	1	1	1	1	1	1	1	1	1	1	1	1	0	1
1083	3116297|F|0-11:T>A-11:T>A	chrA02	10.5714	chrA02	NA	TGCAGAAACACTGTCTCATTTAGAAACGATGGCCATTTAC	1	0	1	2	2	2	2	1	2	2	2	1	2	2	1	2	0	2	1	2	2	2	1	2	1	2	2	1	2	2	2	2	2	2	2	2	2	2	2	2	2	1	2
1084	4107318|F|0-28:A>G-28:A>G	chrA02	10.5714	chrA02	NA	TGCAGTACGATGGTGGGCATGTGGGTGAATCTAGCGACCGTTCAAAGGAAAAAATGGATCAAAAGGTAA	1	0	1	2	2	2	2	1	2	2	2	1	2	2	1	2	0	2	1	2	2	2	1	2	1	2	2	1	2	2	2	2	2	2	2	2	2	2	2	2	2	1	2
1085	4112708	chrA02	10.5714	chrA02	NA	TGCAGAAGTCGTGTCTAAGCTCGCCATGAAGAGCTCCTGTAATTAC	0	1	0	1	1	1	1	0	1	1	1	0	1	1	0	1	1	-	0	1	1	1	0	1	0	1	1	0	1	1	1	1	1	1	1	1	1	-	1	-	1	0	-
1086	5591806	chrA02	10.5714	chrA02	NA	TGCAGATCTTATCAGCAGAACATTTAC	0	1	0	1	1	1	1	0	1	1	1	0	1	1	0	1	1	1	0	1	1	1	0	1	-	1	1	0	1	1	1	1	1	1	1	1	-	1	1	-	1	0	1
1087	3085969|F|0-34:T>C-34:T>C	chrA02	11.0816	chrA02	NA	TGCAGTTACTGCGACCCTCTTGAATTTTATAAGGTTGTTCAAGAAAGCACACGAAGAGAACATCAAGCA	0	1	0	2	2	2	2	0	2	2	2	0	2	2	0	2	1	2	0	2	2	2	0	2	2	2	2	0	2	2	2	2	2	2	2	2	2	2	2	2	2	0	2
1088	3089698	chrA02	11.0816	chrA02	NA	TGCAGAGCTGAAGACATATAAAAAGCAAAACTTGATAACTGTTAGTAAACACAGAAACCAAAACCTGAT	0	1	0	1	1	1	1	0	1	1	1	0	1	1	0	1	1	1	0	1	1	1	0	1	1	1	1	0	1	1	1	1	-	1	1	1	1	1	1	1	1	0	1
1089	3104900|F|0-29:C>A-29:C>A	chrA02	11.0816	chrA02	NA	TGCAGATTCTCAAACGCACCAACTCCAAGCAGAACACTGTCACAACACTTTAC	0	1	0	2	2	2	2	0	2	2	2	0	2	2	0	2	1	2	0	2	2	2	0	2	2	2	2	0	2	2	2	2	2	2	2	2	2	2	2	2	2	0	2
1090	5591131|F|0-17:T>G-17:T>G	chrA02	11.0816	chrA02	NA	TGCAGATACTGAGATTGTTCGGTTTGGTTTCGGATATTGGTTTGATGATTGTGGCTCAAGGGTGTAAGA	1	0	1	2	2	2	2	1	2	2	2	1	2	2	1	2	0	2	1	2	2	2	1	2	2	2	2	1	2	2	2	2	2	2	2	2	2	1	2	2	2	1	2
1091	3115222	chrA02	11.5918	chrA02	NA	TGCAGCAATCCATCACTCAGGTGTTAGCTATATTTGTACAAATAATAATGCAGATTATATTCAGCGCCT	0	1	0	1	1	1	1	0	1	1	1	0	1	1	0	1	1	1	0	1	1	1	0	1	1	1	1	0	1	1	1	1	1	1	1	1	1	1	1	1	1	0	1
1092	4106851	chrA02	11.5918	chrA02	NA	TGCAGTGCCTCCAATTTCTCCAATGAGAACGATACCTGAAACAGCCAGCTGTGTCCTCTTAC	0	1	0	1	1	1	1	0	1	1	1	0	1	1	0	1	1	1	0	1	1	1	0	1	1	1	-	0	1	1	-	1	1	1	1	1	1	1	1	1	1	0	1
1093	4113880|F|0-30:A>G-30:A>G	chrA02	11.5918	chrA02	NA	TGCAGTGCCTCCAATTTCTCCAATGAGAACAATACCTGAAACAACCAGCTGTGTCCACTTAC	0	1	0	2	2	2	2	0	2	2	2	0	2	2	0	2	1	2	0	2	2	2	0	2	2	2	2	0	2	2	2	2	2	2	2	2	2	2	1	2	2	0	2
1094	3080649	chrA02	12.102	chrA02	NA	TGCAGCTTTGATAAAGGTAATTGAACCAACTGCTAATCTCTTTTAC	0	1	0	1	1	1	1	0	1	1	1	0	1	1	0	1	1	1	0	1	1	1	0	1	1	1	1	0	1	1	1	-	1	-	1	1	1	1	1	1	1	0	1
1095	3081981|F|0-52:A>C-52:A>C	chrA02	12.102	chrA02	NA	TGCAGGCAATTCCAATTGCTCCTTGAGCAACAGCTGGAAGCATTTCATCTAAAGATAGTACAGATGCAA	0	1	0	2	2	2	2	0	2	2	2	0	2	2	0	2	1	2	0	2	2	2	0	2	2	2	2	0	2	2	2	2	2	2	2	2	2	2	2	2	2	0	2
1096	3083103	chrA02	12.102	chrA02	NA	TGCAGAATAATATGATTTGATAAAACAACAATCTGTTCATCTTATGGAGTCTTTAC	0	1	0	1	1	1	1	0	1	1	1	0	1	1	0	1	1	-	0	1	1	1	0	1	-	1	1	0	1	1	1	1	1	1	1	1	-	1	1	-	1	0	-
1097	3085424	chrA02	12.102	chrA02	NA	TGCAGAAGTACCAGAAGGAACATTGATAAAACCCGCCACGCAAAAGAAGCCAACTTCTAAGCTTCACGA	0	1	0	-	1	1	1	0	1	1	1	0	1	1	0	1	1	1	0	1	1	1	0	1	1	1	1	0	1	1	1	1	-	1	1	1	1	1	1	1	-	0	1
1098	3088459	chrA02	12.102	chrA02	NA	TGCAGATCGAGATGTTGATCTTATTGGAAGTGTAAGAACTAGTTCTTCCTATTGCAAAACGCACTCTGG	0	1	0	1	1	1	1	0	1	1	1	0	1	1	0	1	1	1	0	1	1	1	0	1	1	1	1	0	1	1	1	1	1	1	1	1	-	1	1	1	1	0	-
1099	3093761	chrA02	12.102	chrA02	NA	TGCAGGTAAACTGGGACAAAGAGGAATCTTAGATTTGGAGTACATGTACAAATCTAACAAACCACACAG	0	1	0	1	1	1	1	0	1	1	1	0	1	1	0	1	1	1	0	1	1	1	0	1	-	1	1	0	1	1	1	1	1	1	1	1	1	1	1	1	-	0	1
1100	3093953	chrA02	12.102	chrA02	NA	TGCAGGCAATTCCAATTGCTCCTTGAGCAACAGCTGGAAGCATTTCATCTAACGATAATACAGATGCAA	0	1	0	1	1	1	1	0	1	1	1	0	1	1	0	1	1	1	0	1	1	1	0	1	1	1	1	0	1	1	1	1	1	1	1	1	1	-	1	1	1	0	1
1101	3096011	chrA02	12.102	chrA02	NA	TGCAGAATCTTGTCTATATCTATAGTGATTAGTGAATCTTGTTGTCAATGACTGTTAC	0	1	0	1	1	1	1	0	1	1	1	0	1	1	0	1	1	1	0	1	1	1	0	1	1	1	-	0	1	1	1	1	1	-	1	1	1	1	1	1	1	0	-
1102	3096011|F|0-6:A>G-6:A>G	chrA02	12.102	chrA02	NA	TGCAGAATCTTGTCTATATCTATAGTGATTAGTGAATCTTGTTGTCAATGACTGTTAC	1	0	1	2	2	2	2	1	2	2	2	1	2	2	1	2	0	2	1	2	2	2	1	2	2	2	2	1	2	2	2	2	2	2	2	2	2	2	2	2	2	1	2
1103	3110059|F|0-29:G>T-29:G>T	chrA02	12.102	chrA02	NA	TGCAGGTAAACTGGGACAAAGAGGAATCTGAGATTTGGAGTACAAGTACAAATCTATCAAACCACACAG	0	1	0	2	2	2	2	0	2	2	2	0	2	2	0	2	1	2	0	2	2	2	0	2	2	2	2	0	2	2	2	2	2	2	2	2	2	2	2	2	2	0	2
1104	4107816	chrA02	12.102	chrA02	NA	TGCAGTTGGTTTAGGCCAGTCTACTTGTGTAGGAATTGGTGGAGATCCTTTTAC	0	1	0	1	1	1	1	0	1	1	1	0	1	1	0	1	1	1	0	1	1	1	0	1	1	1	-	0	1	1	1	-	1	-	-	1	1	1	1	1	1	0	1
1105	4108711	chrA02	12.102	chrA02	NA	TGCAGACAGCGAAAGAGTGAACCCGGTCGTTTGCTCAACTTGTTCGACAGAGATCGGAGTTTTTGACAG	0	1	0	1	1	1	1	0	-	1	1	0	1	-	0	1	1	1	0	0	1	1	0	1	1	1	1	0	1	1	1	1	1	1	-	1	1	1	1	1	-	0	1
1106	4115841|F|0-25:T>C-25:T>C	chrA02	12.102	chrA02	NA	TGCAGCTTTGATAAAGGTAATTGAATCAACTGTGAATCTCTTTTAC	0	1	0	2	2	2	2	0	2	2	2	0	2	2	0	2	1	2	0	2	2	2	0	2	2	2	2	0	2	2	2	2	2	2	2	2	2	2	2	2	2	0	2
1107	4119806	chrA02	12.102	chrA02	NA	TGCAGTTTTGCTAACCGATGTTCTTCGTGGAGTTTTTTTAGCTAATGGAAGTACCTGAAGAGAGTGAAG	0	1	0	1	1	1	1	0	1	1	1	0	1	1	0	1	1	1	0	1	1	1	0	1	1	1	-	0	1	1	1	-	1	1	-	1	1	1	1	1	1	0	1
1108	3089380	chrA02	12.6122	chrA02	31358	TGCAGCATATGCCTGTAGTAGTAGTAAAGGTAGTACATTTCCACATATGTTCATGAGATTGTTCAAGAG	0	1	0	1	1	1	1	0	1	1	1	0	1	1	0	1	1	1	0	1	1	1	0	1	1	1	1	0	1	1	1	1	1	-	1	1	1	1	1	-	1	0	1
1109	3100187	chrA02	12.6122	chrA02	NA	TGCAGCTACCAACCCGTTTTCGTAATGGCCCATATAAAGGCCCAAATCGGGCATGTTGTCTTTAC	0	1	0	1	1	1	1	0	1	1	1	0	1	1	0	1	1	1	0	1	1	1	0	1	1	1	1	0	1	1	1	1	1	1	1	1	1	-	1	1	1	0	1
1110	3104236	chrA02	12.6122	chrA02	NA	TGCAGGCTCTCAATTATTCAGTGCTTTAGAGGGTAAACATTTGATTACACAGAGGAAACATTGCGACTG	0	1	0	1	1	1	1	0	1	1	1	0	1	1	0	1	1	1	0	1	1	1	0	1	1	1	-	0	1	1	1	1	-	1	1	1	1	1	1	1	1	0	1
1111	3104656	chrA02	12.6122	chrA02	NA	TGCAGCGGCTATTGTGTAAATCTCTTACTATAATGAAAAATAGACAAAATAAAATACAAACTATGAACG	0	1	0	1	1	1	1	0	1	-	1	0	1	1	0	1	1	1	0	1	1	1	0	1	1	1	-	0	1	1	1	1	0	1	1	1	1	1	1	1	-	0	1
1112	3113868|F|0-24:C>G-24:C>G	chrA02	12.6122	chrA02	NA	TGCAGGATAAACAACCAAAGTTGACAACACACCCATAGATTAC	1	0	1	2	2	2	2	1	2	2	2	1	2	2	1	2	0	2	1	2	2	2	1	2	2	2	2	1	2	2	2	2	2	2	2	2	2	2	2	2	2	1	2
1113	3166338	chrA02	12.6122	chrA02	NA	TGCAGTGTATGTATTCTACTGAGAGAGGGTACTTTTGGAGACAGAGCTTCTCTCAAGAATGTGGCCATG	0	1	0	1	1	1	1	0	1	-	1	0	1	1	0	1	1	1	0	1	1	1	0	1	1	1	1	0	1	1	1	-	1	1	1	1	-	-	1	-	1	0	1
1114	3171276	chrA02	12.6122	chrA02	29742	TGCAGTCATCATCACTCTTGTGGCCGCCATTGTTGTGGAGAAGATTGGCCTTTCGTTTCACTTTCTATT	0	1	0	1	1	1	1	0	1	1	1	0	1	1	0	1	1	1	0	1	1	1	0	1	1	1	1	0	1	1	1	-	1	-	1	1	1	1	1	1	1	0	-
1115	4121373	chrA02	12.6122	chrA02	NA	TGCAGCTCCAAGAATGGCTACTTTGAATCCTGGATTCCCTCCTTTCGCTCGGCAGTTTTCTCGTCCAAT	0	1	0	1	1	1	1	0	1	1	1	0	1	1	0	1	1	1	0	1	1	1	0	1	-	1	1	0	1	1	1	1	1	1	1	1	1	1	1	1	1	0	1
1116	4332413	chrA02	12.6122	chrA02	NA	TGCAGTGTCACGACCAGGTCTCCCTTGTTTCCGTTTTCTTTTTTTAC	0	1	0	1	1	1	1	0	1	1	1	0	1	1	0	1	1	1	0	1	1	1	0	1	1	1	1	0	1	1	1	-	1	1	1	1	1	-	1	-	1	0	1
1117	4168666|F|0-38:T>C-38:T>C	chrA02	13.1224	chrA02	NA	TGCAGTGTGCTTCCACCCACAAGATACATGAGTTACAGTTGATTCCAAGAAAGGACCTTCGACTCTCAC	0	1	0	2	2	2	2	0	2	2	2	0	2	2	0	2	1	2	0	2	2	2	0	2	2	2	2	0	2	2	2	2	2	2	2	2	2	2	2	2	2	0	2
1118	3083980|F|0-6:T>C-6:T>C	chrA02	14.1429	chrA02	87542	TGCAGGTGGTGGTACTGGTCCTGTTGATAGGAAGCTGTATGTGGGAAACTTGCATTTCAACATGACAGA	1	0	1	2	2	2	2	1	2	2	2	1	2	2	1	2	0	2	1	2	2	2	1	2	2	2	2	1	2	2	2	2	2	2	2	2	2	2	2	2	2	1	2
1119	3116264	chrA02	14.1429	chrA02	91426	TGCAGATCTCATGCAAGAAGTTGCTGTAAGCTACTTAC	0	1	0	1	1	1	1	0	1	1	1	0	1	1	0	1	1	1	0	1	1	1	0	1	1	1	1	0	1	1	1	1	1	1	1	1	1	-	-	1	1	0	1
1120	3161556|F|0-41:T>C-41:T>C	chrA02	14.1429	chrA02	NA	TGCAGGGATAGGCATAAAGGATACAAACGTGACGTGTTCGTTGATGTTGCAGGTCTGTCATATACTTAC	1	2	1	2	2	2	2	1	2	2	2	1	2	2	1	2	0	2	1	2	2	2	1	2	2	2	2	1	2	2	2	2	2	2	2	2	2	2	2	2	2	1	2
1121	4168814	chrA02	14.1429	chrA02	71269	TGCAGCAGAGATAAAGTGTGATCCTTGTGAGCAGGGAAAGGAAGCAAATTCAGAGTGTCGATGTGTGTA	0	1	0	1	1	1	1	0	1	1	1	0	1	1	0	1	1	1	0	-	-	1	0	1	1	1	1	0	1	1	1	1	-	1	-	1	1	-	1	-	1	0	1
1122	5591173	chrA02	14.1429	chrA02	NA	TGCAGAATCTCGGTAGCCGCTTTCCTCGTACGGGCGACGTTCTCCGCGAGCCTCATCTGCTTCTCCTCA	0	1	0	1	1	1	1	0	-	1	1	0	1	1	0	1	1	1	0	1	1	1	0	1	1	1	-	0	1	1	1	-	-	1	-	1	1	-	1	1	1	0	0
1123	3109002	chrA02	14.6531	chrA02	245102	TGCAGCTGAAGAATGTAGTGATGCGGTTTTTCAAGGAGCAAGTTGTGCCAATTGTAGACGAATGGGGAA	0	1	0	1	1	1	1	0	1	1	1	0	1	1	0	1	1	1	0	1	1	1	0	1	1	1	1	0	1	1	1	-	-	1	1	1	-	1	1	-	-	0	1
1124	3113140|F|0-24:T>C-24:T>C	chrA02	14.6531	chrA02	NA	TGCAGCATCCCAGTTCCCAGATTGTTCGTACGAACGGATCAGTCTTGTAGCTTTTAC	0	2	0	2	2	2	2	0	2	2	2	0	2	2	0	2	2	2	0	2	2	2	0	2	2	2	2	0	2	2	2	2	2	2	2	2	2	2	2	2	2	0	2
1125	3128328|F|0-21:A>G-21:A>G	chrA02	14.6531	chrA02	239638	TGCAGAGGTTTTGCAGATGGGACACCAGCTCTTCATCCGTAGCCATTGTTGTACACAGCTCACATGGTA	0	1	0	2	2	2	2	0	2	2	2	0	2	2	0	2	1	2	0	2	2	2	0	2	2	2	2	0	2	2	2	2	2	2	2	2	2	2	2	2	2	0	2
1126	3137348	chrA02	14.6531	chrA02	NA	TGCAGAGGTTTTGCAGATGGGGCACCAGTTCTTCATCCGTAGCCATCGTTGTACACAGCTCACATGGTA	0	1	0	1	1	1	1	0	1	1	1	0	1	1	0	1	1	1	0	1	1	1	0	1	-	1	1	0	1	1	-	1	-	1	-	1	-	-	1	1	1	0	1
1127	4166244|F|0-5:T>A-5:T>A	chrA02	14.6531	chrA02	245168	TGCAGTGTGCCTAGCAATGGCCGAGTGGCTTCAAATGGAACCATAATACTTTCTATTGGTTCACCCGGT	0	1	0	2	2	2	2	0	2	2	2	0	2	2	0	2	1	2	0	2	2	2	0	2	2	2	2	0	2	2	2	2	2	2	2	2	2	2	2	2	2	0	2
1128	5048589	chrA02	14.6531	chrA02	245168	TGCAGAGTGCCTAGCAGTGGCCGAGTGGCTTCAAATGGAACCATAATACTTTCTATTGGTTCGCCCGGT	0	1	0	1	1	1	1	0	1	1	1	0	1	1	0	1	1	1	0	1	-	1	0	1	1	1	1	0	1	1	1	1	1	1	1	1	-	1	1	-	1	0	1
1129	4168481|F|0-45:T>A-45:T>A	chrA02	16.1837	chrA02	346138	TGCAGAAGGAGAGGCAGCAGATTGCTGTGGAGCGTGAGAGGTATATGCTTGAGATGACGAATGCAGAAA	0	1	2	2	2	2	2	0	2	2	2	0	2	2	0	2	1	2	0	2	2	2	0	2	2	2	2	0	2	2	2	2	2	2	2	2	2	2	2	2	2	0	2
1130	3080954	chrA02	16.6939	chrA02	NA	TGCAGACTTTGGTTCTCATCATTTTTATTTTCGTATTTTACTTTTGAGTTTGCCAAATGAAGGCAATAG	0	1	1	1	1	1	1	0	1	1	1	0	1	1	0	1	1	1	0	-	1	1	0	1	-	1	1	0	1	1	1	1	1	1	-	1	-	1	1	-	1	0	-
1131	3084695|F|0-9:G>T-9:G>T	chrA02	16.6939	chrA02	NA	TGCAGTGCAGCAGGTCAGATGTCATCATTACATGTTCACACTTCTCAGCAGATCTCATCTCACTGTTGA	1	0	2	2	2	2	2	1	2	2	2	1	2	2	1	2	0	2	1	2	2	2	1	2	2	2	2	1	2	2	2	2	2	2	2	2	2	2	2	2	2	1	2
1132	3115198	chrA02	16.6939	chrA02	NA	TGCAGCATTGGTGTGCGTACAGCCAGATCCAGAGTAGAAGATATAATAGTTTTAC	0	1	1	1	-	1	1	0	1	1	1	0	1	1	0	1	1	1	0	1	1	1	0	1	1	1	1	0	1	1	1	1	1	-	1	1	1	1	1	1	1	0	1
1133	3125253	chrA02	16.6939	chrA02	NA	TGCAGCAAAAATATAAAAGCACCTGAGTCGTCAAGCTATGGAGTCTTTAC	0	1	1	1	1	1	1	0	1	1	1	0	1	1	0	1	1	1	0	1	1	1	0	1	-	1	-	0	1	1	1	1	1	-	1	1	-	1	1	1	-	0	-
1134	3125253|F|0-25:A>C-25:A>C	chrA02	16.6939	chrA02	NA	TGCAGCAAAAATATAAAAGCACCTGAGTCGTCAAGCTATGGAGTCTTTAC	1	0	2	2	2	2	2	1	2	2	2	1	2	2	1	2	0	2	1	2	2	2	1	2	2	2	2	1	2	2	2	2	2	2	2	2	2	2	2	2	2	1	2
1135	3125465	chrA02	16.6939	chrA02	NA	TGCAGCGGCCATTATATAAGTTGTTAGTTATCTTATACATATTTAC	0	1	1	1	1	1	1	0	1	1	1	0	1	1	0	1	1	1	0	1	1	1	0	1	1	1	-	0	1	1	1	1	-	-	1	1	-	1	1	1	1	0	1
1136	3165767	chrA02	16.6939	chrA02	NA	TGCAGATGTCATGTGGTACTGCGTGACCGTGTCAGCCACCGACGCAGGGACTAACCGAGCTAACCCAAC	0	1	1	1	1	1	1	0	1	1	1	0	1	1	0	1	1	1	0	1	-	1	0	1	1	1	-	0	1	1	1	1	1	1	1	1	-	1	1	-	1	0	1
1137	4119640	chrA02	16.6939	chrA02	NA	TGCAGCTGGGACGTTCTGTTACATCGACCCAGAGTACCAGCAAACGGGTAAGTTAC	0	1	1	1	1	1	1	0	1	1	1	0	1	1	0	1	1	1	0	1	1	1	0	1	1	1	1	0	1	1	1	1	-	-	1	1	-	1	1	1	1	0	1
1138	4121436|F|0-64:T>C-64:T>C	chrA02	16.6939	chrA02	NA	TGCAGACACGCCCACCTTCCCTTCAACCTCCCAAACGCTTCTTTACCCACTCTCTGCACCTCGCTCATC	1	0	2	2	2	2	2	1	2	2	2	1	2	2	1	2	0	2	1	2	2	2	1	2	2	2	2	1	2	2	2	2	2	2	2	2	2	2	2	2	2	1	2
1139	5707944	chrA02	16.6939	chrA02	NA	TGCAGAAACATTTCAAAAGAGACTTAC	0	1	1	1	1	1	-	0	1	1	1	0	1	-	0	1	1	1	0	1	1	1	0	1	-	1	1	0	1	1	1	1	1	1	1	1	1	1	1	1	1	0	-
1140	4111032	chrA02	17.7143	chrA02	NA	TGCAGAACTCCATGTGTGTGTGTATACTGAAACAATCTTTGTGTTGGATCTTGTTTTTTTGTTTGTTGT	0	1	1	1	1	1	1	0	1	1	1	0	1	1	0	1	1	1	0	1	1	1	0	1	-	1	1	0	1	1	1	-	1	1	-	1	-	1	1	1	1	0	0
1141	3087237|F|0-38:A>T-38:A>T	chrA02	18.7347	chrA02	NA	TGCAGGCATGTCCATGAACAATGAATTTGAGAAGAAAGAGATCCGCCTTCTTGCTTCCAAGTTAGAGGG	0	2	2	2	2	2	2	0	2	2	2	0	2	2	0	2	2	2	0	2	2	2	0	2	2	2	2	0	2	2	2	2	2	2	2	2	2	2	2	2	2	0	0
1142	3116558	chrA02	18.7347	chrA02	607686	TGCAGACTGAAAACGAGGAATCATGTACTACTTATAACATGCTCAAGGTAGGCATTCTAGTTTTTGTTT	0	1	1	1	1	1	1	0	1	1	1	0	1	1	0	1	1	1	0	1	1	1	0	1	1	1	1	0	1	1	1	1	-	1	1	1	1	-	1	1	1	0	0
1143	3154842	chrA02	18.7347	chrA02	NA	TGCAGAACTGGGATGCCTTGCCATTTGCACCCGAGCAGTGCACTGTATGGCCTGGGATACACGCCTGAT	0	1	1	1	1	1	1	0	1	1	1	0	1	1	0	1	1	1	0	1	1	1	0	1	-	1	-	0	1	1	1	1	-	-	1	1	-	1	1	1	1	0	0
1144	3161868	chrA02	18.7347	chrA02	607645	TGCAGCGTAGTCGCCAATCTCTTTGGATCTTGCCTAATGTTTAC	0	1	1	1	1	1	1	0	1	1	1	0	1	1	0	1	1	1	0	1	1	1	0	1	1	1	1	0	1	1	1	-	1	-	1	1	1	1	1	1	1	0	0
1145	3101074|F|0-55:A>G-55:A>G	chrA02	22.8163	chrA02	1506060	TGCAGAGACTCTGTGAGGTAAGTAGATGTGGTTGCTCATCGTGATTTACTTCAGTATAGGAGATATCAT	1	0	2	2	2	2	2	1	2	2	2	1	2	2	1	2	0	2	1	2	2	2	1	2	2	2	2	1	2	2	2	2	2	2	2	2	2	2	2	2	2	1	1
1146	4116821|F|0-21:C>T-21:C>T	chrA02	22.8163	chrA02	NA	TGCAGCAGAGGTAAGTAAAAGCTTAC	0	1	2	2	2	2	2	0	2	2	2	0	2	2	0	2	1	2	0	2	2	2	0	2	2	2	2	0	2	2	2	2	2	2	2	2	2	2	2	2	2	0	0
1147	3080813|F|0-33:C>A-33:C>A	chrA02	23.3265	chrA02	1732040	TGCAGCTAGAAAATACGATTATGCGATACATGTCAATATTTTGATTACAAATTTCTTGTACAGTTGGTT	1	0	2	2	2	2	2	1	2	2	2	1	2	2	1	2	0	2	1	2	2	2	1	2	2	2	2	1	2	2	2	2	2	2	2	2	2	2	2	2	2	1	1
1148	3175333|F|0-8:T>C-8:T>C	chrA02	23.3265	chrA02	1609926	TGCAGCATTAGAAAAGGAACGTTGGCTCCGCCGGAGAACTTGGCCGTCCATGAGTCCCATTCTTCGTAT	0	1	2	2	2	2	2	0	2	2	2	0	2	2	0	2	1	2	0	2	2	2	0	2	2	2	2	0	2	2	2	2	2	2	2	2	2	2	2	2	2	0	0
1149	3175344	chrA02	23.3265	chrA02	NA	TGCAGCATCAGAAACGGGACGTTGGCTCCGCCGGAGAACTTGGCAGTCCATGAGTCCCATTCTTCGTAT	0	1	1	1	1	1	1	0	1	1	1	0	1	1	0	1	1	1	0	1	1	1	0	1	1	1	1	0	1	1	1	-	1	1	1	1	-	1	1	1	-	0	0
1150	3092824	chrA02	31.4898	chrA02	4565421	TGCAGAAAGCTAGCTTTCCTCCATCGGTGTTGTATATTATAAGCACAACGTAGTCAGAGTCTAATAAAC	0	-	1	1	1	1	1	0	1	1	1	0	1	1	0	0	1	0	1	1	1	1	0	1	1	1	1	0	1	1	1	1	0	1	1	1	1	1	1	0	1	0	1
1151	3101882|F|0-40:G>A-40:G>A	chrA02	31.4898	chrA02	4565421	TGCAGAAAGCTAGCTTTCCTCCATCGGTGTTGTATATTATGAGCACAACGCAGTCAGAGTCTAGTAAAC	0	2	2	2	2	1	2	0	2	2	2	0	2	2	0	0	1	0	2	2	2	2	0	2	2	2	2	0	2	2	2	2	0	1	2	2	2	2	2	0	2	0	2
1152	3109102	chrA02	31.4898	chrA02	NA	TGCAGCTTCTCAATGGCTTCCAACGCCTAGACAGTCAAAAACAAAATTAGTCATAACAAAACTCTAACA	0	1	1	1	1	1	1	0	1	1	1	0	1	1	0	0	1	0	1	1	1	1	0	1	1	-	1	0	1	1	1	-	0	1	1	1	-	1	1	0	1	0	1
1153	5122092	chrA02	31.4898	chrA02	NA	TGCAGAACTTTGAAGGATCCAGTGTCAAGGAAACGCTAACTTCGCTGGTCGCAACAACATCTACAGATA	0	1	1	1	1	1	1	0	1	1	1	0	1	1	0	0	1	0	1	1	1	1	0	1	1	1	1	0	-	1	1	1	0	1	1	1	1	1	1	0	-	0	1
1154	3077192|F|0-26:A>C-26:A>C	chrA02	32	chrA02	NA	TGCAGTCATACACTTGCAGTCTGGTAAGACTGCGGAAAATATTGGTTCTCAAATTTGCTAATAAGGATT	0	2	2	2	2	1	2	0	2	2	2	0	2	2	0	0	1	0	2	2	2	2	0	2	2	2	2	0	2	2	2	2	0	1	2	2	2	2	2	0	2	0	2
1155	3109987	chrA02	32	chrA02	NA	TGCAGAAAATGCTCAGTTCAAACATACAAAAACCGAAACAACAGGTCCATATAACAAAAGCCCAGAAGA	0	1	1	1	1	1	1	0	-	1	1	0	1	1	0	0	1	0	1	1	1	1	0	1	1	1	-	0	1	1	1	-	0	1	-	1	1	-	1	0	1	0	1
1156	3112496|F|0-58:C>G-58:C>G	chrA02	32	chrA02	NA	TGCAGTATTATCTTTTGTTTCTCCAGCGGAATCACTATCTTTTCGCTGCATCAACACACGTACACTGGT	0	2	2	2	2	2	2	0	2	2	2	0	2	2	0	0	2	0	2	2	2	2	0	2	2	2	2	0	2	2	2	2	0	2	2	2	2	2	2	0	2	0	2
1157	3115732	chrA02	32	chrA02	NA	TGCAGTCAATTACTCTACCACTGAGCTATGGAACAAAGTTTCTCACTTCTCACTTCTCACTTCTCTAAC	0	1	1	1	-	1	1	0	1	1	1	0	1	1	0	0	1	0	1	1	1	1	0	1	1	1	1	0	1	1	1	-	0	1	1	1	1	1	1	0	1	0	1
1158	3144140|F|0-15:A>C-15:A>C	chrA02	32	chrA02	NA	TGCAGTTTGATGGAGATGTTTCTCGGAGTCTCAGACACAGGATCTGTTATTAC	1	2	2	2	2	0	2	1	2	2	2	1	2	2	1	1	0	1	2	2	2	2	1	2	2	2	2	1	2	2	2	2	1	0	2	2	2	2	2	1	2	1	2
1159	5029345	chrA02	32	chrA02	NA	TGCAGTATTATCTTTTGTTTCTCCAGCGGAATCACTATCTTTTCGCTGCATCAACACAGGTACATTGGT	0	0	1	0	1	1	1	0	1	1	1	0	1	-	0	0	1	0	1	1	1	1	0	1	1	1	1	0	1	1	-	1	0	1	1	1	1	-	1	0	1	0	1
1160	5029556	chrA02	32	chrA02	NA	TGCAGATCAATAGGTCTCCGGTTCGAATCCCCGGTAGGGCCTCTTAC	0	1	1	1	1	1	1	0	1	-	1	0	1	1	0	0	1	0	1	1	1	1	0	1	-	1	-	0	1	1	1	-	0	1	-	-	1	1	-	0	1	0	1
1161	3076661|F|0-49:C>G-49:C>G	chrA02	47.8163	chrA02	18643350	TGCAGAGTAAGGAACTAAGCTGGAATCTGTAGAAGCCTCCCCTAGTAAACATATCATTTCAGATCATAA	0	2	2	2	2	2	2	0	2	2	2	0	2	2	2	0	2	0	2	2	2	2	0	2	2	2	2	0	2	2	2	2	0	2	2	2	2	2	2	2	2	0	2
1162	3080969|F|0-36:A>T-36:A>T	chrA02	47.8163	chrA02	18417117	TGCAGGCATTGGTGTTGAAATTGTCTTTCATATGTAAGTTCCTTCTTTCTAGCTAATTACTAACTCTGT	0	2	2	2	2	2	2	0	2	2	2	0	2	2	2	0	2	0	2	2	2	2	0	2	2	2	2	0	2	2	2	2	0	2	2	2	2	2	2	2	2	0	2
1163	3088385	chrA02	47.8163	chrA02	18055428	TGCAGGATTACATCTGCCACAAAAAACGCATGGAAAAGTTCTCACATTAGCGTAGTTATTGATTACAGA	0	1	1	1	1	1	1	0	-	1	-	0	1	1	1	0	1	0	1	1	1	1	0	1	1	1	1	0	1	1	-	-	0	1	1	1	1	-	1	1	-	0	1
1164	3090338|F|0-59:G>C-59:G>C	chrA02	47.8163	chrA02	18336680	TGCAGTTGAAACATGATTGACAGATCTAATAATATATACTGAACATGATGAGAAGATACGTAAACCTAA	0	2	2	2	2	2	2	0	2	2	2	0	2	2	2	0	2	0	2	2	2	2	0	2	2	0	2	0	2	2	2	2	0	2	2	2	2	2	2	2	2	0	2
1165	3094213	chrA02	47.8163	chrA02	18032517	TGCAGCAAACAACATGATAACAAATAAACTAATGGACCTTTTTTGGTATCGTACATAATAGTAAAGCTG	0	1	-	1	1	1	1	0	1	1	1	0	1	1	1	0	-	0	1	1	1	1	0	1	1	1	1	0	1	1	1	-	0	1	1	-	1	1	-	1	1	0	-
1166	3096494|F|0-39:G>A-39:G>A	chrA02	47.8163	chrA02	NA	TGCAGTTTCTAGAGCCTGCTTTCCCCTGCCTGCTGCGAAGATTGTTGATTTAGCGACATTTATACAGAG	0	2	2	2	2	2	2	0	2	2	2	0	2	2	2	0	2	0	2	2	2	2	0	2	2	2	2	0	2	2	2	2	-	2	2	2	2	2	2	2	0	0	2
1167	3098906	chrA02	47.8163	chrA02	NA	TGCAGCTTCTCTACTTCTTCATTGTCACCTCTCTCATTCTTCTCTGCTTCTTTAC	0	1	1	1	1	1	1	0	1	1	1	0	1	1	1	0	1	0	1	1	1	1	0	1	-	1	-	0	-	-	1	1	0	1	1	-	1	1	-	-	1	0	1
1168	3100145	chrA02	47.8163	chrA02	18026643	TGCAGCAACATATCAAACTCCCATTTATTGAGCTTACATTCTCCCCTTTTTCACTGAGTTTTATAACTC	0	1	1	1	1	1	1	0	1	1	1	0	1	1	1	0	1	0	1	1	1	1	0	1	1	-	1	0	1	-	-	1	0	1	1	1	-	1	-	1	1	0	1
1169	3101691	chrA02	47.8163	chrA02	NA	TGCAGGTTTCAAAAATACAAAACCAATATAATACTTTTAC	0	1	1	1	1	1	1	0	1	1	1	0	1	1	1	0	1	0	1	1	1	1	0	1	1	1	1	0	-	-	1	1	0	1	1	-	-	1	-	1	1	0	1
1170	3102219|F|0-29:C>A-29:C>A	chrA02	47.8163	chrA02	NA	TGCAGATCCAACCATTGCAGATGCATGGTCGTAATTATAGGTTCGAGTCAAATATCTTGATTTCCTTTA	0	2	2	2	2	2	2	0	2	2	2	0	2	2	2	0	2	0	2	2	2	2	0	2	2	2	2	0	2	2	2	2	0	2	2	2	2	2	2	2	2	0	2
1171	3104411|F|0-22:T>C-22:T>C	chrA02	47.8163	chrA02	18155214	TGCAGCTGTTTTGCAAGAATCTTGAATAAGAGTTTGCGCGGTAGCGAAACAGTTTAC	0	2	2	2	2	2	2	0	2	2	2	0	2	2	2	0	2	0	2	2	2	2	0	2	2	2	2	0	2	2	2	2	0	2	2	2	2	2	2	2	2	0	2
1172	3106955	chrA02	47.8163	chrA02	19952908	TGCAGAAACTACAAGGTAACGTAACTATTCCACGCCTGTGTTCATGCGAAGGTTTTTCTTTGACTGAAA	0	1	1	1	1	1	1	0	1	1	1	0	1	1	1	0	-	0	1	-	1	1	0	1	1	1	1	0	-	1	1	1	0	1	1	1	1	-	1	1	1	0	1
1173	3109245|F|0-16:A>G-16:A>G	chrA02	47.8163	chrA02	18417183	TGCAGTGATTCTCCGGATACGAATTGTAGTGTGAATGCCAGTTTTGCCTAGACATCACTATACCTTTGT	0	2	2	2	2	2	2	0	2	2	2	0	2	2	2	0	2	0	2	2	2	2	0	2	2	2	2	0	2	0	2	2	0	2	2	2	2	2	0	2	0	0	2
1174	3109950	chrA02	47.8163	chrA02	18026577	TGCAGTGGTGGCGCTTTGCTTAGTGTACATGTGTTACATATGGAGAATAATGTGTGATACATGCTTCGA	0	1	1	1	1	1	1	0	1	-	1	0	1	1	-	0	1	0	1	1	1	1	0	1	1	1	1	0	1	-	1	1	0	1	1	-	1	1	1	1	1	0	1
1175	3116618	chrA02	47.8163	chrA02	NA	TGCAGCAGTGCAGCTGAATATATGAGATACGGAAAATGGTTTTGGTTATATTATTGACATTTTGTTGAT	0	1	1	1	1	1	1	0	1	1	1	0	1	1	1	0	1	0	1	1	1	1	0	1	1	1	1	0	-	1	1	-	0	1	-	1	1	-	1	1	1	0	1
1176	3122184	chrA02	47.8163	chrA02	NA	TGCAGGAGAAAAAGGAAGATGGAGGAGGAGATATTCTGCCGGATCAGAATCTACAAGCGCAACAATAAA	0	-	1	1	1	1	1	0	1	1	1	0	1	1	1	0	1	0	1	1	1	1	0	1	1	1	1	0	1	1	1	1	0	1	1	1	1	1	-	1	1	0	1
1177	3124188|F|0-10:A>C-10:A>C	chrA02	47.8163	chrA02	NA	TGCAGGAGAAAGAGGAAGGTAACGATGGAGAAGCAGAGAAGCTTCAGGATTAGATCTGCCACAAAAAAC	0	2	2	2	2	2	2	0	2	2	2	0	2	2	2	0	2	0	2	2	2	2	0	2	2	2	2	0	2	2	2	2	0	2	2	2	2	2	2	2	2	0	2
1178	3127950	chrA02	47.8163	chrA02	NA	TGCAGGCAGAATACAGATTCACGTGTACATGAGTTATTTTAC	0	1	1	1	1	1	1	0	1	1	1	0	1	1	1	0	1	0	1	1	1	1	0	1	1	1	1	0	1	-	1	1	0	1	1	1	1	1	1	1	-	0	1
1179	3133142	chrA02	47.8163	chrA02	19501632	TGCAGAAACATAGGAACTCAGAAGTGTAAAATCACAATCAGAACAACTCCACAGACAGTAAACGTATCT	0	1	1	1	1	1	1	0	1	1	1	0	1	1	1	0	1	0	1	1	1	1	0	1	-	1	0	0	1	1	1	1	0	1	1	1	1	1	1	1	0	0	1
1180	3135715|F|0-33:T>C-33:T>C	chrA02	47.8163	chrA02	NA	TGCAGGCGCTGTGTTGATGAAAGAGAAATCAAATTTTAC	0	2	2	2	2	2	2	0	2	2	2	0	2	2	2	0	2	0	2	2	2	2	0	2	2	2	2	0	2	2	2	2	0	2	2	2	2	2	2	2	2	0	2
1181	3141709|F|0-35:T>G-35:T>G	chrA02	47.8163	chrA02	19952974	TGCAGGCAGGACACCTAGACAATACACAAATCAATTATAATAAAGTTAC	0	2	2	2	2	2	2	0	2	2	2	0	2	2	2	0	2	0	2	2	2	2	0	2	2	2	2	0	2	2	2	2	0	2	2	2	2	2	2	2	2	0	2
1182	3143044	chrA02	47.8163	chrA02	NA	TGCAGCAAAAGACCCTAATCTCAAATATGATTTTTGAGAAAATCAATAATAAAAGGTATATTTTTGTTT	0	1	1	-	1	1	1	0	1	-	1	0	1	1	1	0	1	0	1	-	1	1	0	1	1	1	1	0	1	1	1	1	0	1	1	-	1	1	1	1	1	0	1
1183	3149125|F|0-6:A>G-6:A>G	chrA02	47.8163	chrA02	NA	TGCAGTAATCCATGGTGCTGGGGGAATGCACATGGTTGATCCGCTCTTCCAACGAGTTCTGGTCAATGA	0	2	2	2	2	2	2	0	2	2	2	0	2	2	2	0	2	0	2	2	2	2	0	2	2	2	2	0	2	2	2	0	0	2	2	2	2	2	2	2	2	0	2
1184	3149757	chrA02	47.8163	chrA02	18643350	TGCAGAGTAAGGAACTAAGCTGGAATCTGTAGAAGCCTCCCCTATTAC	0	1	1	1	1	1	1	0	1	1	1	0	1	1	1	0	1	0	1	1	1	1	0	1	1	1	-	0	1	1	1	-	0	1	-	1	1	1	-	1	1	0	1
1185	3154864|F|0-30:A>G-30:A>G	chrA02	47.8163	chrA02	NA	TGCAGTTACTTTTTACGCAAAAGCAATCATACGAACCTTATGGTTAGAATTGTGGGATCCACAAAAACT	0	2	2	2	2	2	2	0	2	2	2	0	2	2	2	0	2	0	2	2	2	2	0	2	2	2	2	0	2	2	2	2	0	2	2	2	2	2	2	2	2	0	2
1186	3156341|F|0-53:C>G-53:C>G	chrA02	47.8163	chrA02	18651939	TGCAGCTTCTCTGTTTCTCCATCACCACCTCTCTCTTCTGCTTCCCCAAGTCGCTGTCTCTGGGAGGAT	0	2	2	2	2	1	2	0	2	2	2	0	2	2	2	0	2	0	2	2	2	2	0	2	2	2	1	-	2	2	1	1	0	2	2	2	2	2	2	2	2	0	1
1187	3163170	chrA02	47.8163	chrA02	NA	TGCAGCCATGTTCTGTGGGGACGGGTTGGCCATATTCAGTTCTTGTTTCTTACAAAGCGTGGCAAAAGC	0	1	1	1	1	1	1	0	1	-	1	0	1	1	1	0	1	0	1	1	1	1	0	1	1	1	1	0	1	-	1	1	0	1	1	1	1	1	1	1	-	0	1
1188	3163205	chrA02	47.8163	chrA02	18032012	TGCAGATTAGATTCCAGAAAGTTGTAAAGGAATGGCAATGAGGAAGGCAATTGCAGAAAGTAAAGGACT	0	1	1	1	1	1	1	0	-	1	1	0	1	1	1	0	1	0	1	1	1	1	0	1	1	1	1	0	1	1	1	-	0	1	-	1	1	1	-	1	1	0	-
1189	3199791	chrA02	47.8163	chrA02	NA	TGCAGCCTCCCTGTTTTGCTTTTCCTCGGAATCCTCTGCCACCGCCTCCTGCATGCGAACATCTTCCTC	0	1	1	1	1	1	1	0	1	1	1	0	1	1	1	0	1	0	1	1	1	0	0	1	1	1	1	0	1	1	1	1	0	1	-	1	1	1	1	1	1	0	1
1190	4110231	chrA02	47.8163	chrA02	NA	TGCAGCATGAATTGGTATCCCTCCATAGACTTTTCCTTGATATTCTATCGCTGATTAC	0	1	1	1	1	1	1	0	-	1	1	0	1	1	1	0	1	0	1	1	1	1	0	1	1	1	1	0	1	1	1	-	0	1	1	-	1	-	1	-	1	0	1
1191	4110259	chrA02	47.8163	chrA02	NA	TGCAGTTACTTTTTACGCAAAAGCAATCATGCGAACCTTATGGTGAGAATTGTGGGACCCACAAAAACT	0	1	1	1	1	1	1	0	1	1	1	0	1	1	1	0	1	0	1	1	1	1	0	1	1	1	1	0	1	-	1	1	0	1	1	-	1	1	-	1	1	0	1
1192	4114247	chrA02	47.8163	chrA02	NA	TGCAGGAGAATGAGAGAGGTGACAATGAAGAAGCAGAGAAGCTGCATGAGAAAGAGGAAGGTAACGATG	0	1	1	1	1	1	1	0	1	1	1	0	1	1	1	0	-	0	1	1	1	1	0	1	1	-	1	0	-	1	1	1	0	1	1	1	1	-	1	1	1	0	1
1193	4115141	chrA02	47.8163	chrA02	17997268	TGCAGGACGCTCTACCGTTAGGAGCAGCGTTAGGTATTCGCTCCCAGTCTGTCTTTTGCTCGCGTAATC	0	1	-	1	1	1	1	0	1	-	1	0	1	1	1	0	1	0	1	1	1	1	0	1	1	1	1	0	1	-	1	1	0	1	1	1	1	-	1	-	-	0	-
1194	4115752	chrA02	47.8163	chrA02	NA	TGCAGAAGTGAAAGATCCGGTCATTGGTGAGATAGAAAAGAGGCAGGGCACCCGTAGGAAGGCGCTTAC	0	1	1	0	1	1	1	0	1	1	1	0	1	1	1	0	1	0	1	1	1	1	0	0	1	1	1	0	-	1	-	1	0	1	1	1	-	1	1	1	1	0	1
1195	4115859	chrA02	47.8163	chrA02	18651867	TGCAGCAGAAGGATGTGGTCCAAATCCATGTCCATCAGTCAGTAGCTCGACCGTCTGATCTGTACTAAT	0	1	1	1	1	1	1	0	1	1	1	0	1	1	1	0	1	0	1	1	1	1	0	1	-	1	1	0	-	1	-	1	0	1	1	1	1	1	-	1	1	0	-
1196	5052254	chrA02	47.8163	chrA02	NA	TGCAGAAGAAAAACGAAGGTGACATTAC	0	1	1	0	1	1	-	0	1	1	-	0	1	1	1	0	1	0	1	1	1	1	0	1	1	1	1	0	1	1	1	-	0	1	1	1	1	1	1	1	1	0	1
1197	5151572	chrA02	47.8163	chrA02	NA	TGCAGTAACCGGCTAATTTTTCAGTTTAC	0	1	1	1	1	1	1	0	1	1	1	0	1	1	1	0	1	0	1	1	1	1	0	1	1	1	1	0	-	1	1	-	0	1	1	-	1	1	1	-	1	0	1
1198	5151929	chrA02	47.8163	chrA02	NA	TGCAGCAAACCATTTTGCCCAGTTCCTTAC	0	1	1	1	1	1	1	0	1	1	1	0	1	1	1	0	1	0	1	1	1	1	0	1	1	1	1	0	1	-	1	1	0	1	1	1	1	0	-	1	1	0	-
1199	5708822	chrA02	47.8163	chrA02	NA	TGCAGAAGCGAGATTGGTTTAC	0	1	1	1	1	1	1	0	1	1	1	0	1	1	1	0	1	0	1	1	1	1	0	1	1	1	1	0	1	1	1	1	0	1	1	1	1	-	1	-	1	0	1
1200	3136993	chrA02	48.3265	chrA02	NA	TGCAGAAATCAAACAAGAGGCTGAACGCTTCTTCAGGGAATTCCTGCAACACGAGCCATCAGATTACAC	0	1	1	1	1	1	1	0	1	1	1	0	1	1	1	0	1	0	1	1	1	1	0	1	1	1	-	0	1	1	0	1	0	1	1	-	1	1	1	1	-	0	-
1201	3207368	chrA02	48.3265	chrA02	18066359	TGCAGGAGAACGAGGAAGGTAACGATGGAGAAGCAGAGAAGCTTCAGGATTAGATCTGCCACAAAAAAC	0	1	1	1	1	1	1	0	1	1	1	0	1	1	1	0	1	0	1	1	1	1	0	0	1	1	1	0	1	1	-	1	0	1	1	1	1	1	1	1	1	0	1
1202	5157259	chrA02	48.3265	chrA02	NA	TGCAGGAGCAGGGGCGAAGCCACTTAGTGGATAGGGGGTGCACAGGCACCCATAATTTTTTGATAAATT	0	1	1	1	1	1	1	0	1	1	1	0	1	1	1	0	1	0	1	1	1	1	0	1	1	1	1	0	-	-	-	1	0	1	1	1	-	1	1	1	1	0	1
1203	3103374	chrA02	49.3469	chrA02	18098811	TGCAGGAACTGTTGCTGTCAAAGGAGATACGATCTTGCAAATACCTGGAAAAGACAGACAGAATCAGAA	0	1	1	1	1	1	1	0	1	1	1	0	1	1	1	0	1	0	1	1	1	1	0	1	1	1	1	0	0	1	1	1	0	1	1	1	1	1	-	1	1	0	1
1204	3109110	chrA02	49.3469	chrA02	NA	TGCAGATTATTCTAGATAATATCATTCATTTTTGTTTAC	0	1	1	1	1	1	1	0	1	1	1	0	1	-	1	0	1	0	1	1	-	1	0	1	1	1	1	0	1	1	1	1	0	1	1	-	1	1	-	1	1	0	1
1205	3153096	chrA02	49.3469	chrA02	NA	TGCAGAATGAGAGGGAGAGTGATGCTGAGACTGACTTGCTTGTGCAGCAGAAGTTCGAGCCTGAAGAAG	0	1	1	1	1	1	1	0	1	1	1	0	1	1	1	0	1	0	1	1	1	1	0	1	1	-	1	0	-	1	1	1	0	1	1	1	-	1	1	-	1	0	1
1206	4108241|F|0-53:C>T-53:C>T	chrA02	49.3469	chrA02	19870387	TGCAGAATGAGAGGGAGAGTGATGCTGAGACTGACTTGCTTGTGCAGCAGAAGCTTGAGGCTAAATAAG	0	2	2	2	2	2	2	0	2	2	2	0	2	2	2	0	2	0	2	2	2	2	0	2	2	2	2	0	2	2	2	2	0	2	2	2	2	2	2	2	2	0	2
1207	4110738|F|0-25:C>T-25:C>T	chrA02	49.3469	chrA02	19865013	TGCAGCGAGTCCCTCCATGGCGGCTCCGGCCAAGAAAGCGCTTCCCCTGAAAGAGCGTGAACATTGATT	0	2	2	2	2	2	2	0	2	2	2	0	2	2	2	0	2	0	2	2	2	2	0	2	2	2	2	0	2	2	2	2	0	2	2	2	2	2	2	2	2	0	0
1208	3080064|F|0-66:T>C-66:T>C	chrA02	49.8571	chrA02	19396829	TGCAGATAATGCTTAGAGATTTTCCAGTCCCTGACAATCACAAACCCCTAAGATTATTTGATTTTTTCC	0	2	2	2	2	2	2	0	2	2	2	0	2	2	2	0	2	0	2	2	2	2	0	2	2	2	0	0	2	2	2	2	0	2	2	2	2	2	2	2	2	0	2
1209	3103675	chrA02	49.8571	chrA02	NA	TGCAGCAATGGTTGACAACCTAATCAAGAAAACATTAGTTTGCGAAAATGACGCGCAAAAGTTATTTCT	0	1	1	1	1	1	1	0	1	1	1	0	1	1	1	0	1	0	1	1	1	1	0	1	1	1	0	0	1	-	1	-	0	-	1	1	1	1	1	1	1	0	1
1210	3108995	chrA02	49.8571	chrA02	19501547	TGCAGAAAATAACATATAAAAAAGATAGAAGGATGCAAAAGGATTGTAAAAACCTTTTATGTCTATCCA	0	1	1	1	1	1	1	0	1	1	1	0	1	1	1	0	-	0	1	1	1	1	0	1	1	1	0	0	1	-	1	-	0	1	1	1	1	1	-	1	1	0	1
1211	4117259	chrA02	49.8571	chrA02	19043893	TGCAGCATCGAATGATCAGTTTTGTCCTGGCAGTGGCAAAACCCAATCGAAGAAGTACTTTTCGAATAA	0	0	1	1	1	1	1	0	-	1	1	0	1	1	1	0	1	0	1	1	1	1	0	1	-	1	0	0	1	1	1	1	0	1	1	-	1	-	1	1	-	0	1
1212	3093163	chrA02	50.3673	chrA02	NA	TGCAGGGCTATGGAAGGGCTATCTGGATGATGCAATACGTGAAGAAGCCAGACTTTCATTAC	0	1	1	1	1	1	1	0	1	1	1	0	1	1	1	0	1	0	1	1	0	1	0	1	-	1	0	0	1	1	1	-	0	1	-	1	1	-	1	1	-	0	1
1213	3144535|F|0-12:G>T-12:G>T	chrA02	50.3673	chrA02	19576686	TGCAGACTCGGAGCCCTCGAAACATACCGATGCTTGACAAATGTCACAAGATTAC	0	2	2	2	2	2	2	0	2	2	2	0	2	2	2	0	2	0	2	2	0	2	0	2	2	2	0	0	2	2	2	2	0	2	2	2	2	2	2	2	2	0	2
1214	3159918	chrA02	50.3673	chrA02	NA	TGCAGACTCGGATCACTCGAAACATACCGATGCTTGACAAATGTCACAAGATTAC	0	1	1	1	1	1	-	0	1	-	1	0	1	1	1	0	1	0	1	1	0	-	0	1	-	1	0	0	1	1	1	1	0	-	1	1	1	1	1	-	1	0	1
1215	3094149|F|0-27:T>A-27:T>A	chrA02	51.3878	chrA02	19668665	TGCAGCTTTGGCTACGCATTTTGCATTTGTTGGTCAACGGTCAACCCAGAACATTTACCCAAGTTCTAC	0	2	2	2	2	2	2	0	0	2	2	0	2	2	2	0	2	0	2	2	0	2	0	2	2	2	0	0	2	2	2	2	0	2	2	2	2	2	2	2	2	0	2
1216	3098901	chrA02	51.3878	chrA02	NA	TGCAGAACACAACACATAAACTGTATATCAAGAAACTTGACAAAAGAGAAAACAACAAAGCAGATGCAT	0	1	1	1	1	1	1	0	0	1	1	0	1	1	1	0	1	0	1	1	0	1	0	1	-	1	0	0	1	-	1	1	0	1	-	-	-	1	1	-	1	0	1
1217	3173313|F|0-65:C>T-65:C>T	chrA02	51.3878	chrA02	19738340	TGCAGTGAAAGAGCTTTGCTGAACCGATTGTTTCTGGAGTTGAACAAATTGGACAGTGATGTTCTCGTG	0	2	2	2	2	2	2	0	0	2	2	0	2	2	2	0	2	0	2	2	0	2	0	2	2	2	0	0	2	2	2	2	0	2	2	2	2	2	2	2	2	0	2
1218	4115623	chrA02	51.3878	chrA02	19681046	TGCAGTGTTGGTCCCGTATCCTTGGCTGTAAAGATTACCGTACCCACACGCTCCACCTGGTGACAACAG	0	1	1	1	1	1	1	0	0	1	1	0	1	-	-	0	1	0	1	1	0	1	0	1	1	1	0	0	1	1	1	1	0	1	1	1	1	1	1	1	1	0	-
1219	4116397|F|0-30:G>A-30:G>A	chrA02	51.3878	chrA02	19681046	TGCAGTGTTGGTCCCGTATCCTTGGCTGTAGAGGTTACCGTACCCACACGCTCCACCTGGTGACAACAG	0	2	2	2	2	2	2	0	0	2	2	0	2	2	2	0	2	0	2	2	0	2	0	2	2	2	0	0	2	2	2	2	0	2	2	2	2	2	2	2	2	0	2
1220	5052943|F|0-8:C>G-8:C>G	chrA02	51.3878	chrA02	19611054	TGCAGTGACACAGATCAGTCAGTTCCATTCCTATAAAACTATACCAATTCAAATGATTCGGTGCAAGCT	0	2	2	2	2	2	2	0	0	2	2	0	2	2	2	0	2	0	2	2	0	2	0	2	2	2	0	0	2	2	2	2	0	2	2	0	2	2	2	2	2	0	2
1221	5053612	chrA02	51.3878	chrA02	19611054	TGCAGTGAGACAGATCAGTTAGTTCCATTCCTATAAAACTATACCAATTCAAATGATTCGGTGCAAGCT	0	0	1	1	1	1	1	0	0	1	1	0	1	1	1	0	1	0	1	1	0	-	0	1	1	1	0	0	1	1	1	1	0	1	1	0	-	-	1	1	1	0	1
1222	4115894|F|0-24:T>C-24:T>C	chrA02	57.5102	chrA02	NA	TGCAGACTCGCAAGCAGCACAGTTTCTCAGATTGGCTGTTAC	0	2	2	2	2	2	2	0	0	2	2	0	2	2	2	0	2	0	2	2	0	2	2	2	2	2	0	0	2	2	0	2	0	2	2	2	2	2	2	2	2	0	2
1223	3078327|F|0-19:T>C-19:T>C	chrA02	58.0204	chrA02	NA	TGCAGGGGTTTTCCTTGTCTCTTCAGAATGAGAATGGTTCATTTGCTACCATTTTTAC	0	1	2	2	2	2	1	0	0	2	2	0	2	2	2	0	2	0	2	2	0	2	2	2	2	2	0	0	2	2	0	2	0	2	2	2	2	2	2	2	2	0	2
1224	3087026|F|0-68:G>C-68:G>C	chrA02	58.0204	chrA02	22112446	TGCAGCTCCATCTCCTTCCCGGAAAAGGAGATGTTGTTTCCAAATGCATCCATTGGAAGAATCAAGATG	1	0	2	2	2	2	0	1	1	2	2	1	2	2	2	1	2	1	2	2	1	2	2	2	2	2	1	1	2	2	1	2	1	2	2	2	2	2	2	2	2	1	2
1225	14788832|F|0-6:G>A-6:G>A	chrA02	59.0408	chrA02	NA	TGCAGCGCCATCATAAGGAGCATCTTTCCAAGGACTGACATTCATAATTTATTGCGGCTTTTTAC	0	1	2	2	2	2	1	0	0	2	2	0	2	2	2	0	2	0	2	2	0	2	2	2	2	2	0	0	2	2	0	2	0	2	2	2	2	2	2	2	0	0	2
1226	17418104|F|0-8:A>T-8:A>T	chrA02	59.0408	chrA02	NA	TGCAGGAAAATCATCAGGATCTCCCGATCCAACCCGGGTTTCCAGCTCTGCGGTTGACGTGTCGGTGGC	1	0	2	2	2	2	0	1	1	2	2	1	2	2	2	1	2	1	2	2	1	2	2	2	2	2	1	1	2	2	1	1	1	2	2	2	2	2	2	2	1	1	2
1227	3076201	chrA02	59.0408	chrA02	NA	TGCAGTGTGCACACTGAATCTGTTGCAGCGAATATGGCACCAATTGCTGAGAATCAAAAACACCAAAAA	0	1	1	1	1	1	1	0	0	1	1	0	1	1	1	0	1	0	1	1	0	1	1	1	1	1	0	0	1	1	0	1	0	1	-	1	1	1	1	1	0	0	1
1228	3076317	chrA02	59.0408	chrA02	22545572	TGCAGCACCATCATAAGGAGCATCTTTCCAAGGACTGACATTCATAATTTATTGTGGCTTTTTAC	0	1	1	1	1	1	1	0	0	1	1	0	1	1	1	0	1	0	1	1	0	1	1	1	1	1	0	0	1	1	0	1	0	-	1	1	1	1	1	1	0	0	1
1229	3077085	chrA02	59.0408	chrA02	NA	TGCAGAGTCTTTAGTTGGATATTTTCTTCTGCCATTTCTGAATGCTGCAAGTAAGGAAACACCACGTTA	0	1	1	1	1	1	1	0	0	1	1	0	1	1	1	0	1	0	1	1	0	1	1	1	1	1	0	0	1	-	0	1	0	1	1	1	1	1	-	1	0	0	1
1230	3077810|F|0-19:G>T-19:G>T	chrA02	59.0408	chrA02	22563409	TGCAGACTTCTTGGACCTTGGCCTCATAAAAAGCTCTCATGAACAGTTCTTCATCAACACTCAAAGGCT	1	0	2	2	2	2	0	1	1	2	2	1	2	2	2	1	2	1	2	2	1	2	2	2	2	2	1	1	2	2	1	2	1	2	2	2	2	2	2	2	1	1	2
1231	3078303|F|0-31:C>T-31:C>T	chrA02	59.0408	chrA02	NA	TGCAGGACAATGTGCAGTCACTACAGCTACGCCTTACTGCTAGAGAACATATATGCAAAGGACTTCAAG	0	1	2	2	2	2	1	0	0	2	2	0	2	2	2	0	2	0	2	2	0	2	2	2	2	2	0	0	2	2	0	2	2	2	2	2	2	2	2	2	0	0	2
1232	3082941	chrA02	59.0408	chrA02	22576374	TGCAGCTTGTAATACATTTGACCTATATTTTTTACTTGTTATTGCCTAATGTAGGTTTCTCAACTGCTT	0	1	1	1	1	1	1	0	0	1	1	0	1	1	1	0	1	0	1	1	0	1	1	1	1	-	0	0	1	1	0	1	0	1	1	1	1	1	1	1	0	0	-
1233	3089484|F|0-16:T>G-16:T>G	chrA02	59.0408	chrA02	NA	TGCAGGAGCAAGGGTTTTTCTTTGCAGTGTCCCTTGTTTATGGCCATGTTTGCTATTAGTCATCGTCTA	1	0	2	2	2	2	0	1	1	2	2	1	2	2	2	1	2	1	2	2	1	2	2	2	2	2	1	1	2	2	1	2	1	2	2	2	2	2	2	2	1	1	2
1234	3095144	chrA02	59.0408	chrA02	22541458	TGCAGACACCAAAGGCAAAAAGTCCAAAGCTTGATTATGAATGACTTCATTACAACTCGGATGAAAATT	0	1	1	1	1	1	1	0	0	-	1	0	1	1	1	0	1	0	1	1	0	1	1	1	-	1	0	0	1	1	0	0	0	1	-	1	-	0	-	1	0	0	0
1235	3097573	chrA02	59.0408	chrA02	22514661	TGCAGTAACTTTTTTGGTTTATATTTTATGTAATAATTTTATACTTTGTTTAC	0	1	1	1	1	1	1	0	0	1	1	0	1	1	1	0	1	0	1	1	0	-	1	1	-	1	0	0	1	1	0	-	0	1	1	1	1	1	1	1	0	0	-
1236	3104085	chrA02	59.0408	chrA02	22540415	TGCAGCCTCCGTTCTTCATGAGGAAGGATGTCATGGCCAAGTGTGCACAGTTGGCGCAGTTCGATGAAG	0	1	1	1	1	1	1	0	0	1	1	0	1	1	1	0	1	0	1	1	0	1	-	1	1	1	0	0	1	1	0	-	0	1	-	1	1	1	1	1	0	0	1
1237	3104605	chrA02	59.0408	chrA02	NA	TGCAGAGTTTCTGAAAAAGCAAAAAGAGATTCAGAACTTTATTTACTTAC	0	1	1	1	1	1	1	0	0	1	1	0	1	1	1	0	1	0	1	1	0	1	1	1	1	-	0	0	1	1	0	-	0	-	1	1	1	1	1	-	0	0	1
1238	3105671	chrA02	59.0408	chrA02	22495079	TGCAGTACTGAACTATGCTCTCAAAATCACACATCCCAGAATTAGTTAC	0	1	1	1	1	1	1	0	0	1	1	0	1	1	1	0	-	0	1	1	0	1	1	1	-	1	0	0	1	1	0	1	0	1	1	1	1	1	1	-	0	0	1
1239	3117624	chrA02	59.0408	chrA02	22563475	TGCAGTGCCTTTGAGTTCCCTCACAAGATTCAGGTCAGGTGTGACATTTTGCTCTTCTTTCAAGTATGA	0	1	1	1	1	1	1	0	0	1	1	0	1	1	1	0	-	0	1	1	0	1	1	1	1	1	0	0	1	1	0	-	0	1	1	1	1	1	1	1	0	0	1
1240	3118927|F|0-8:A>G-8:A>G	chrA02	59.0408	chrA02	NA	TGCAGTGTACAGACAGAATCTGTTGCAGCGAATATGGCACCAATTGCTGAGAATCAAAAACACCAAAAA	0	1	2	2	2	2	1	0	0	2	2	0	2	2	2	0	2	0	2	2	0	2	2	2	2	2	0	0	2	2	0	2	0	2	2	2	2	2	2	2	0	0	2
1241	3131687	chrA02	59.0408	chrA02	NA	TGCAGGGCACCGACCCTAAACCCCTCTCATGTGCGCCCCTCCCAGCCATACATGTAGGTTACTGATGTG	0	1	1	1	1	1	1	0	0	1	1	0	1	1	1	0	1	0	1	1	0	1	1	1	1	1	0	0	1	1	0	1	0	1	1	1	1	1	-	1	0	0	1
1242	3147805	chrA02	59.0408	chrA02	22569037	TGCAGTGCATGCTGAGCGTTATCTTCTAATATTTGGCGGAGGATCACATACAAATTGTTTTAGTGATTT	0	1	1	1	1	1	1	0	0	1	1	0	1	1	1	0	1	0	1	1	0	1	1	1	1	1	0	0	1	1	0	1	0	1	1	1	1	1	1	1	0	0	1
1243	3166276	chrA02	59.0408	chrA02	22538699	TGCAGAACTAGTGTCATGCAAGTGAGTGATATATAATAAGGTTACGCCAGCAATGACTTGCAAGTGAGT	0	1	1	1	1	1	1	0	0	1	1	0	1	1	1	0	-	0	1	1	0	1	1	1	1	1	0	0	1	1	0	1	0	1	1	1	1	1	1	-	0	0	1
1244	3168826|F|0-19:A>G-19:A>G	chrA02	59.0408	chrA02	NA	TGCAGTTGCGACTTCCTACAAGTAAAAGATAAGGTTATATTGCCCTAGAGCTTCATAAGAGTATTCACA	0	1	2	2	2	2	1	0	0	2	2	0	2	2	2	0	2	0	2	2	0	2	2	2	2	2	0	0	2	2	0	2	0	2	2	2	2	2	2	2	0	0	2
1245	4107174	chrA02	59.0408	chrA02	22569476	TGCAGGGGCATGTGAGACTGTTGTATTAC	0	1	1	1	1	1	1	0	0	1	1	0	1	1	1	0	1	0	1	1	0	1	1	1	1	1	0	0	1	1	0	1	0	1	1	1	1	1	-	1	0	0	1
1246	4108286	chrA02	59.0408	chrA02	22514711	TGCAGTATCAAAATCTAGTGTTATATTATTAC	0	1	1	1	1	1	1	0	0	1	1	0	1	1	1	0	1	0	1	1	0	1	1	1	1	1	0	0	1	1	0	1	0	1	1	1	-	1	-	1	0	0	-
1247	4109867	chrA02	59.0408	chrA02	22569447	TGCAGTAAAGTACCAGCAAACATCACAGTTAC	0	1	-	1	1	1	1	0	0	1	1	0	1	1	1	0	1	0	1	1	0	1	1	1	1	1	0	0	1	1	0	1	0	1	1	1	1	1	-	-	0	0	1
1248	4112612	chrA02	59.0408	chrA02	NA	TGCAGCAGTACTGGGAGACCAAAAAAAAGGATCCATGGTTTTTAC	0	1	1	1	1	1	1	0	0	1	1	0	1	1	1	0	1	0	1	1	0	1	-	1	1	1	0	0	1	1	0	-	0	-	1	1	1	-	1	1	0	0	1
1249	4112846	chrA02	59.0408	chrA02	NA	TGCAGACTATTCTAATAATATTTCAATCTCGCCTACATCCAGAAACCGAGGTGAGTACGACAAGCTTGG	0	1	1	1	1	1	1	0	0	1	1	0	1	1	1	0	1	0	1	1	0	1	1	1	1	1	0	0	1	1	0	1	0	1	1	1	1	1	1	-	0	0	-
1250	4114979	chrA02	59.0408	chrA02	NA	TGCAGTTGCGACTTCCTACGAGTAAAAGATAAGGTTATATTGCCCTAGAGCTTCATAAGAGTATTCACA	0	1	1	1	1	1	1	0	0	1	1	0	1	1	1	0	1	0	1	1	0	1	1	1	-	-	0	0	1	1	0	1	0	1	1	1	1	1	-	1	0	0	1
1251	5153434	chrA02	59.0408	chrA02	NA	TGCAGCCTTCGTTTTTTTAGGGTATTTCAAATTAC	0	1	1	1	1	1	1	0	0	1	1	0	1	1	1	0	1	0	1	1	0	1	1	1	-	1	0	0	1	1	0	1	0	-	1	1	1	1	-	1	0	0	1
1252	26680057	chrA02	59.551	chrA02	NA	TGCAGGTTTTATCGGCGTCAGCCGCAGGATCAGACGCAGCTTCTTGCGTCAACAAAACGAACAAGAGTT	0	1	1	1	1	1	1	0	0	-	-	0	1	1	1	0	1	0	1	1	0	1	1	1	1	1	0	0	1	1	0	-	0	1	1	1	1	1	1	1	0	0	1
1253	3104920	chrA02	59.551	chrA02	22545634	TGCAGAGAAAACTGCCCTTGGAGGACTATCGTGTGACGCTTTCCTGTCACTGGTAATCAGTACTCTCCT	0	1	1	1	1	1	1	0	0	1	1	0	1	1	1	0	1	0	1	1	0	1	1	1	1	1	0	0	1	-	0	1	0	1	1	1	1	1	1	1	0	0	1
1254	3104920|F|0-31:T>G-31:T>G	chrA02	59.551	chrA02	22545634	TGCAGAGAAAACTGCCCTTGGAGGACTATCGTGTGACGCTTTCCTGTCACTGGTAATCAGTACTCTCCT	1	0	2	2	2	2	0	1	1	2	2	1	2	2	2	1	2	1	2	2	1	2	2	2	2	2	1	1	2	2	1	2	1	2	2	2	2	2	2	2	1	1	0
1255	5238460	chrA02	59.551	chrA02	22494514	TGCAGCCAGTGCATCTTTGACCTTTGCTTTAC	0	1	-	1	1	1	1	0	0	1	1	0	1	1	1	0	1	0	1	1	0	1	1	1	1	1	0	0	1	1	0	1	0	1	1	1	1	1	1	1	0	0	1
1256	3083543	chrA02	60.5714	chrA02	22767825	TGCAGTGCTGCTGCTACCATTGAACTTCCCTTTCCCTATCATTCAAAGAAATAAATAAATCAGCAACTT	0	1	1	1	1	1	1	0	0	1	1	0	1	1	1	0	1	0	1	1	0	1	1	1	1	1	0	0	1	1	0	1	0	1	1	1	1	1	1	1	0	0	-
1257	3097815	chrA02	60.5714	chrA02	NA	TGCAGCTGAAAAAAAATACATCAACTATTAGTTTCACTAATACTTTTTTTCTCTTGGAGAGAAACATTT	0	1	1	1	1	1	1	0	0	1	1	0	1	1	1	0	1	0	1	1	0	1	1	1	1	1	0	0	1	1	0	1	0	1	-	1	1	-	-	1	0	0	1
1258	3131898	chrA02	60.5714	chrA02	22697004	TGCAGCTACCCCTAAACATCTGCTCGCATTTGAGCGCTAAACTCTTATTGACAAAATCAAACAGCGTCT	0	1	1	1	1	1	1	0	0	1	1	0	1	1	1	0	1	0	1	1	0	1	1	1	1	1	0	0	1	-	0	1	0	-	1	1	1	1	1	1	0	0	1
1259	3191515|F|0-10:G>T-10:G>T	chrA02	60.5714	chrA02	NA	TGCAGGCTCTGCTGGGACTGCTCCTTCGCGCACTAGTTTAC	0	2	2	2	2	2	2	0	0	2	2	0	2	2	2	0	2	0	2	2	0	2	2	2	2	2	0	0	2	2	0	2	0	2	2	2	2	2	2	2	0	0	2
1260	4107093	chrA02	60.5714	chrA02	22807054	TGCAGTGCACAGCGAACACGGAGTTCCAGCATCATTCAAGGTTCCAACCGGAGTTGTCATACCTTTTGG	0	1	1	1	1	1	1	0	0	1	1	0	1	1	1	0	1	0	1	-	0	1	1	1	1	1	0	0	1	-	0	-	0	1	1	1	1	1	-	1	0	0	-
1261	4706191|F|0-18:T>C-18:T>C	chrA02	60.5714	chrA02	NA	TGCAGTGCACAGCGAACATGGAGTTCCAGCATCATTCAAGGTTCCAATCGGAGTTGTCATACCTTTTGG	0	1	2	2	2	2	1	0	0	2	2	0	2	2	2	0	2	0	2	2	0	2	2	2	2	2	0	0	2	2	0	2	0	2	2	2	2	2	2	2	0	0	2
1262	5047942|F|0-30:C>T-30:C>T	chrA02	60.5714	chrA02	22702466	TGCAGGCTCTTCTGGGACTACTCCTTCACGCACTAGTTTAC	0	1	2	2	2	2	1	0	0	2	2	0	2	2	2	0	2	0	2	2	0	2	2	2	2	2	0	0	2	2	0	2	0	2	2	2	2	2	2	2	0	0	2
1263	3135666|F|0-40:T>C-40:T>C	chrA02	61.0816	chrA02	22847141	TGCAGCGTGGTGATGTGATTCAGCTTGAGAGGAAAGGCTATTACAGATGTGATGTGCCGTTTGTCAAGT	1	0	2	2	2	2	0	1	2	2	2	1	2	2	2	1	2	1	2	2	1	2	2	2	2	1	1	1	2	2	1	2	1	2	2	2	2	2	2	2	1	1	2
1264	3078506	chrA02	61.5918	chrA02	NA	TGCAGACACTAAATGGGACCATCTCTTTCATATTGAAACGTGCAAAAGTCTATCAACAATTACTTTATT	0	1	1	1	1	1	1	0	1	1	1	0	1	1	1	1	1	0	1	1	0	1	1	1	1	-	0	0	1	-	0	1	0	1	1	1	1	1	1	1	0	0	1
1265	3079408	chrA02	61.5918	chrA02	NA	TGCAGCACTATCATTTATTGGCTTTTACTAAGAAACCAGCTTTATAATCACTTTTGATTAC	0	1	1	1	1	1	1	0	1	1	1	0	1	1	1	1	1	0	1	1	0	1	1	1	-	1	0	0	1	1	0	1	0	1	1	1	1	-	1	1	0	0	-
1266	3100076	chrA02	61.5918	chrA02	23303850	TGCAGATAGGACTCACAGCAGTGAAAGACCTCTCAAATGGAGAAGCTTTGAACTGAGTCACATCGCGAC	0	1	1	1	1	1	1	0	0	1	1	0	1	1	1	1	1	0	1	1	0	1	1	1	1	1	0	0	1	1	0	1	0	1	1	1	-	1	-	1	0	0	0
1267	3100076|F|0-34:A>G-34:A>G	chrA02	61.5918	chrA02	23303850	TGCAGATAGGACTCACAGCAGTGAAAGACCTCTCAAATGGAGAAGCTTTGAACTGAGTCACATCGCGAC	1	0	2	2	2	2	0	1	2	2	2	1	2	2	2	2	2	1	2	2	1	2	2	2	2	2	1	1	2	2	1	2	1	2	2	2	2	2	2	2	1	1	1
1268	3100463	chrA02	61.5918	chrA02	23413081	TGCAGTGCTAACTCGTCGTCTGTGGGGAGAACTCAACAGTCTCTTCAACGGGAAGCTGCCTTAC	0	1	1	1	1	1	1	0	1	1	1	0	1	1	1	1	1	0	1	1	0	1	1	1	1	1	0	0	1	1	0	-	0	1	1	1	1	-	-	1	0	0	1
1269	3108600	chrA02	61.5918	chrA02	22969717	TGCAGTAGTAATAGTAAGACTAACAATCTCCGTACAATCCAGATTATCTGAAAAAAAATCGAATTATAT	0	1	1	1	-	1	1	0	1	1	1	0	1	1	1	1	1	0	1	1	0	1	1	1	1	-	0	0	1	1	0	1	0	1	1	1	1	1	1	1	0	0	1
1270	3109001	chrA02	61.5918	chrA02	NA	TGCAGCTGTGGAGCCACTATTTTCCAACAGGAAAACATTTAC	0	1	1	1	1	1	1	0	1	1	1	0	1	1	1	1	1	0	1	1	0	1	1	1	1	-	0	0	1	1	0	1	0	1	1	1	-	1	1	1	0	0	1
1271	3110160	chrA02	61.5918	chrA02	NA	TGCAGCCTTGCACAGTTTGGCCGTTACAATCTTGCTGGTACAATCCGATCCATTGAGAATATCTTTTAC	0	1	1	1	1	1	1	0	1	-	1	0	1	1	1	1	1	0	1	1	0	1	1	1	-	-	0	0	1	1	0	-	0	1	1	1	1	-	1	1	0	0	1
1272	3110375|F|0-21:T>C-21:T>C	chrA02	61.5918	chrA02	23306856	TGCAGCACTATCATTTATTGGTTTTTACTAAGAAACCAACTTTATAATTACTTTTGATTAC	0	1	2	2	2	2	1	0	2	2	2	0	2	2	2	2	2	0	2	2	0	2	2	2	2	2	0	0	2	2	0	2	0	2	2	2	2	2	2	2	0	0	2
1273	3121876|F|0-20:C>T-20:C>T	chrA02	61.5918	chrA02	23256313	TGCAGAGGTTTGTAGAAGTTCACGCTCTGGTGGTCATTTGAATATTACTCTCTCGGTTCCAAAAAAAAA	1	0	2	2	2	2	0	1	2	2	2	1	2	2	2	2	2	1	2	2	1	2	2	2	2	2	1	1	2	2	1	2	1	2	2	2	2	2	2	2	1	1	2
1274	4106817	chrA02	61.5918	chrA02	NA	TGCAGCAACAATGGAAGTCATTGATTAC	0	1	1	1	1	1	1	0	1	1	1	0	1	1	1	1	1	0	1	1	0	1	-	1	1	1	0	0	1	1	0	1	0	-	1	1	1	1	-	1	0	0	1
1275	3079031	chrA02	62.6122	chrA02	NA	TGCAGATACTACACACATATGCTTCAGACTCAGCTTTATCTTTATTCATGTCCTTGTCCTTTAC	0	1	1	1	1	1	1	0	1	1	1	0	1	1	1	1	1	0	1	1	0	1	1	1	1	1	0	0	1	1	0	-	0	1	1	1	1	1	1	1	0	0	1
1276	3084575	chrA02	62.6122	chrA02	NA	TGCAGTCGGCCAAAAAACAAGTAAGAACACCAGCTATTTTGTTCTCTAGTTTGTTCTTCACATATTACA	0	1	1	1	1	1	1	0	1	1	1	0	1	1	1	1	1	0	1	1	0	1	1	1	1	-	0	0	1	1	0	1	0	-	1	1	1	-	1	1	0	0	1
1277	3086152	chrA02	62.6122	chrA02	NA	TGCAGATTCTGCGAACTTGAAATTCCCACCAGCTGATGTTCTACTTTATCTTTCCACGAAGCTAGTTCC	0	1	-	1	1	1	1	0	-	1	1	0	1	1	1	1	1	0	1	1	0	1	-	1	1	1	0	0	1	-	0	-	0	1	-	1	1	-	-	1	0	0	1
1278	3086228|F|0-27:G>T-27:G>T	chrA02	62.6122	chrA02	NA	TGCAGCTGGCATCCTTGTGCTACTATTGTTGTAATAAAAGAAAAACAGTGATTTCTTCAATCACAATAT	1	0	2	2	2	2	0	1	2	2	2	1	2	2	2	2	2	1	2	2	1	2	2	2	2	2	1	1	2	2	1	2	1	2	2	2	2	2	2	2	1	1	2
1279	3093239	chrA02	62.6122	chrA02	NA	TGCAGTTGCACCTGAAAAGTACAATCAAAGCAGATAAGTTACGGAACTAAAATATATGCGCATAAATCG	0	1	1	1	1	1	1	0	1	1	1	0	1	1	1	1	1	0	1	1	0	1	1	1	-	-	0	0	1	1	0	-	0	1	1	1	1	1	1	1	0	0	1
1280	3127387	chrA02	62.6122	chrA02	NA	TGCAGTTGGTGGTCTAGTGAGAATATAAAGTAAAAGAAAGTATTGATAGAAAAAAAAATTAC	0	1	1	1	1	1	1	0	1	1	1	0	1	1	1	1	1	0	1	-	0	1	1	1	1	1	0	0	1	-	0	-	0	1	1	1	1	1	-	1	0	0	1
1281	3152709|F|0-15:A>G-15:A>G	chrA02	62.6122	chrA02	NA	TGCAGTGTGGTATGCACTTGTCCAACTGTCTTTGAGTCTCATCTGATGGGTCGAAGGCACGCTGCTAAG	0	1	2	2	2	2	1	0	2	2	2	0	2	2	1	2	2	0	2	2	0	2	2	2	2	2	0	0	2	2	0	2	0	2	2	2	2	2	2	2	0	0	2
1282	3181051|F|0-57:G>T-57:G>T	chrA02	62.6122	chrA02	NA	TGCAGAACCAAGCTATGTTCGAATCCATATCAGCGCTCCAGAAGAGGGTAAAGTGTCGCAATAAATTAT	1	0	2	2	2	2	0	1	2	2	2	1	2	2	2	2	2	1	2	2	1	2	2	2	2	2	1	1	2	2	1	2	1	2	2	2	2	2	2	2	1	1	2
1283	4107279	chrA02	62.6122	chrA02	NA	TGCAGGTCCAAGATCAGATATTGACGACCCAAGTATTCTGTCTCAGGTAAGGTGTTTAC	0	1	1	1	1	1	1	0	1	1	1	0	1	1	1	1	1	0	1	1	0	1	-	1	1	1	0	0	1	1	0	1	0	-	1	1	1	-	1	1	0	0	1
1284	4107572|F|0-47:C>T-47:C>T	chrA02	62.6122	chrA02	23653368	TGCAGTAAAGTAACATAACTTCGTCAAAAACAATGCAAATAACAAAACCAACTCCAAACACATAGTAAC	1	0	2	2	2	2	0	1	2	2	2	1	2	2	2	2	2	1	2	2	1	2	2	2	2	2	1	1	2	2	1	2	1	2	2	2	2	2	2	2	1	1	0
1285	4109735	chrA02	62.6122	chrA02	NA	TGCAGCTATAAGTCGCAGATCTAAGGGAGTATCTCTCGAATTTCAACCACCACATAATCTAACGTTTTA	0	1	1	1	1	1	1	0	1	1	1	0	1	1	1	1	1	0	1	1	0	1	1	1	1	1	0	0	1	1	0	1	0	1	-	1	1	1	-	1	0	0	-
1286	3075422	chrA02	63.1224	chrA02	23650125	TGCAGACAAAAAATTGGCAAATAAGTTTAGTAACACTCGAAAGACTGATACTAAACTCATTAC	0	1	1	1	1	1	1	0	1	1	1	0	1	1	1	1	1	0	1	1	0	1	1	1	1	1	0	0	1	1	0	1	0	1	1	1	1	1	1	1	0	0	1
1287	3076030	chrA02	63.1224	chrA02	23559501	TGCAGTCACTGAAGAACCTGGAGTCAACTCTGCTTTGTCTTGATTGGAGCTTCTGGAATCACCTCTGGC	0	1	1	1	1	1	1	0	1	-	1	0	1	1	1	1	1	0	1	1	0	1	1	1	-	1	0	0	1	1	0	1	0	1	1	1	1	1	1	1	0	0	-
1288	3116112	chrA02	63.1224	chrA02	NA	TGCAGAGATAAAGACATCCTTATCAGAGACCTGAAAGAAAAAATATTAC	0	1	1	1	1	1	1	0	1	1	1	0	1	-	1	1	1	0	1	1	0	1	1	1	-	1	0	0	1	-	0	1	0	1	1	1	1	1	1	1	0	0	1
1289	5048060|F|0-5:C>A-5:C>A	chrA02	63.1224	chrA02	NA	TGCAGCAGGAGGCTAGCGATAAGTTGCGTCTTCGAATCTCACGAGACAGATATGCAGCGGAGGTGAAGG	0	1	2	2	2	2	1	0	2	2	2	0	2	2	1	2	2	0	2	2	0	2	2	2	2	2	0	0	2	2	0	2	0	2	2	2	2	2	2	2	0	0	2
1290	5708545	chrA02	63.1224	chrA02	NA	TGCAGGTCAGGTCGAGTTAC	0	1	1	1	1	1	1	0	1	1	1	0	1	1	1	1	1	0	1	1	0	1	1	1	1	-	0	0	1	-	0	1	0	-	-	1	1	1	-	1	0	0	1
1291	5708549	chrA02	63.1224	chrA02	NA	TGCAGAAGGAGGCCAGCGATAAGTTGCGTCTTCGAATCTCACGAGACAGATATGCAGCGGAGGTGAAGG	0	1	1	1	1	1	1	0	1	1	1	0	1	1	1	1	1	0	1	1	0	1	1	1	1	1	0	0	1	-	0	-	0	1	1	1	1	-	1	-	0	0	1
1292	3129258	chrA02	64.1428	chrA02	NA	TGCAGCTCTTCGATTTGCTTCTTTGTCCGCATGCGTGACCTCCTTGCAGATTCTCGGTTAGAGACCATT	0	1	1	1	1	-	1	0	1	1	1	0	1	-	1	1	1	0	1	1	0	1	1	1	1	1	0	0	1	0	0	1	0	1	1	1	1	-	1	-	0	0	1
1293	3129258|F|0-32:G>A-32:G>A	chrA02	64.1428	chrA02	NA	TGCAGCTCTTCGATTTGCTTCTTTGTCCGCATGCGTGACCTCCTTGCAGATTCTCGGTTAGAGACCATT	1	0	2	2	2	2	0	1	2	2	2	1	2	2	2	2	2	1	2	2	1	2	2	2	2	2	1	1	2	1	1	2	1	2	2	2	2	2	2	2	1	1	2
1294	3144506	chrA02	64.1428	chrA02	23443447	TGCAGCCCAATAATAGGACAGTGTCTCCACATCTATTTCATAATCTTCTGGAAAAATGGCAAGGTAAAG	0	1	1	1	1	1	1	0	1	-	1	0	1	1	1	1	1	0	1	1	0	1	1	1	0	1	0	0	1	-	0	1	0	-	-	1	1	1	1	1	0	0	-
1295	3085388	chrA02	65.6813	chrA02	NA	TGCAGCCTCTTGAAGTCCCACATGAGTCTCTTCCTAGCTGGAGTTGCCATTGCTTGAAAACAAACAACA	0	1	1	1	1	1	1	0	1	1	1	0	1	1	1	1	1	0	1	1	0	1	1	1	-	1	0	0	1	0	0	1	0	1	1	1	1	1	1	1	0	0	1
1296	4115571	chrA02	66.1941	chrA02	NA	TGCAGGGAAGAGCAATGTGTCTGACACTGTTACTGGCCTTCATTTTATCATTACCAACAAGATCAATAG	0	1	1	1	1	1	1	0	1	1	-	0	1	-	1	1	1	0	1	1	0	1	1	1	1	-	0	0	1	0	0	-	0	1	1	1	0	1	1	1	0	0	-
1297	3087760|F|0-66:G>A-66:G>A	chrA02	67.7247	chrA02	24446237	TGCAGAATAATTTCAAACACCAAGTCATAAGGAACACATTGCAAGAATACTAGCCATGTTCAGTTGGTT	1	0	2	2	2	2	0	1	2	2	2	1	2	2	0	2	2	1	2	2	1	2	2	2	2	2	1	1	2	1	1	2	1	2	2	2	2	2	2	1	1	1	2
1298	3103272	chrA02	67.7247	chrA02	24446128	TGCAGATGAAGAGCCCAATATTACTGCATACCTGAGTAACACAGAAAGGCAGATTAGCCAAAAAAAATC	0	1	-	1	1	1	1	0	-	1	1	0	1	1	1	1	1	0	1	1	0	1	1	1	1	-	0	0	1	0	0	1	0	1	1	1	1	1	1	0	0	0	1
1299	3103272|F|0-21:T>C-21:T>C	chrA02	67.7247	chrA02	24446128	TGCAGATGAAGAGCCCAATATTACTGCATACCTGAGTAACACAGAAAGGCAGATTAGCCAAAAAAAATC	1	0	2	2	2	2	0	1	2	2	2	1	2	2	0	2	2	1	2	2	1	2	2	2	2	2	1	1	2	1	1	2	1	2	2	2	2	2	2	1	1	1	2
1300	4107038	chrA02	67.7247	chrA02	24440215	TGCAGTGTGATGAGGTAATCAGATTATTGTTAC	0	1	1	1	1	1	1	0	1	1	1	0	1	1	1	1	1	0	1	1	0	1	1	1	1	1	0	0	1	0	0	-	0	1	1	1	-	1	1	0	0	-	1
1301	4335059|F|0-41:T>C-41:T>C	chrA02	67.7247	chrA02	24433989	TGCAGACTAATGCTATTACAAAGAATTTTGCTCTCGTCATCTTTTGCTCATCCTTCTCATGCAGTGCCC	2	1	2	2	2	2	1	0	2	2	2	0	2	2	1	2	2	0	2	2	2	2	2	2	2	2	0	0	2	0	0	2	0	2	2	2	2	2	2	0	0	0	2
1302	5708355	chrA02	67.7247	chrA02	NA	TGCAGCCCAGAAAATGAAAGATTAC	0	1	1	1	1	1	1	0	1	-	1	0	1	1	1	1	1	0	1	1	0	1	1	1	-	-	0	0	1	0	0	1	0	1	1	1	0	1	1	0	0	0	1
1303	5708477	chrA02	67.7247	chrA02	NA	TGCAGTGCTTGAGCTAATTAGTTTAC	0	1	1	1	1	1	1	0	1	1	1	0	1	1	1	1	1	0	1	1	0	1	1	1	1	1	0	0	1	0	0	1	0	1	1	1	-	1	1	0	0	0	1
1304	3104491|F|0-25:A>C-25:A>C	chrA02	68.2349	chrA02	24509722	TGCAGATTTCGCATGTCTGTCCTCTAAGCTCTTGCACTGATCTTATCTGCACAAATAAAACGACGTCGG	1	2	2	2	2	2	0	1	2	2	2	1	2	2	0	2	2	1	2	2	1	2	2	2	2	2	1	1	2	1	1	2	1	2	2	2	2	2	2	1	1	1	2
1305	4118010	chrA02	68.2349	chrA02	24509788	TGCAGAGACGAGATCGAATCAACCGTCGATGGAGAACCGTTCGTGGCGTGCAACGAGTGTGCCTTCCCT	0	1	1	1	1	1	1	0	-	1	1	0	1	1	1	1	1	0	1	1	0	1	1	1	1	1	0	0	1	0	0	1	0	1	1	1	1	1	1	0	0	0	1
1306	4165426|F|0-41:T>C-41:T>C	chrA02	68.2349	chrA02	NA	TGCAGAGACGAGATCGAATCAACCGTCGATGGAGAACCGTTTGTTGCCTGCAACGAGTGTGCCTTCCCT	0	1	2	2	2	2	1	0	2	2	2	0	2	2	1	2	2	0	2	2	0	2	2	2	2	2	0	0	2	0	0	2	0	2	2	2	2	2	2	0	0	0	2
1307	3101679	chrA03	0	chrA03	NA	TGCAGATTTCCACGCCGATTCCCCTTATCTACATCTGCCTTTTTTTGGAAACATGACTTGATCTAACCA	1	1	0	1	1	1	1	1	1	0	1	1	0	1	0	0	1	1	1	1	1	1	0	1	1	0	1	1	0	1	0	1	0	0	1	1	1	1	0	1	-	1	1
1308	4707043|F|0-16:C>G-16:C>G	chrA03	2.24719	chrA03	69720	TGCAGATAAGCGTGTCCGAAACGGGGGTGACAGACGTGGGACTTGTGTCGCTAGCAAACATAGGGTGTT	0	0	1	2	2	2	2	0	2	1	0	2	1	2	1	1	0	2	2	0	2	2	1	0	2	1	2	2	1	0	1	2	1	1	0	2	0	2	1	0	2	2	2
1309	3089040	chrA03	2.58732	chrA03	9577	TGCAGGAACAAACATAGCTGATCCTGAAACGATGACACTAAACAACACAGCTATGCACATAAAATAACA	0	0	1	1	1	1	1	0	1	1	0	1	1	1	1	1	0	1	1	0	1	1	1	0	1	1	1	1	1	0	1	1	-	1	0	1	0	1	1	0	-	-	1
1310	3092816	chrA03	2.58732	chrA03	NA	TGCAGCCTCTACGTGCTTTGTAATTATAAATACATTAGTTGTATAACCTGTACGGGCTTTAC	0	0	1	1	1	1	1	0	1	1	0	1	1	1	1	1	0	1	1	0	1	1	1	0	-	1	1	-	1	0	1	1	1	1	0	1	0	1	1	0	1	-	1
1311	3129309	chrA03	2.58732	chrA03	169278	TGCAGCTTTTATCACGACAATATCTGATTTGTCATCAGCACGTTCCTCAGGAACCACTGCCATTGACCG	0	0	1	1	1	1	1	0	1	1	0	1	1	1	1	1	0	1	1	0	1	1	1	0	1	1	1	1	1	0	1	1	1	1	0	1	0	1	1	0	1	1	1
1312	4112485	chrA03	2.58732	chrA03	NA	TGCAGTATGACAAATTCAAACTTTTATTTTAC	0	0	1	1	1	1	1	0	1	1	0	1	1	-	1	1	0	1	1	0	1	1	1	0	1	1	1	-	1	0	1	1	1	1	0	-	0	1	1	0	1	1	1
1313	4117805|F|0-68:A>C-68:A>C	chrA03	2.58732	chrA03	25510	TGCAGTCCAAGCGACTTGCCATCTTCAACTCCTTGTGCGGCTGGAGATGCAAGTGGGGATGCAAGAAAA	0	0	2	2	2	2	2	0	2	2	0	2	2	2	2	2	0	2	2	0	2	2	2	0	2	2	2	2	2	0	2	2	2	2	0	2	0	2	1	0	2	2	2
1314	4165146	chrA03	2.58732	chrA03	NA	TGCAGCAGCTCTTGCACATTTGGTAGCAGCGTGAATCATTATCGCTCGATTTACTCTTTCTCGTGTCCA	0	0	1	1	1	1	1	0	1	1	0	1	1	1	1	1	0	1	1	0	1	1	1	0	-	1	1	1	1	0	1	1	1	1	0	1	0	1	1	0	1	1	1
1315	3074360|F|0-27:C>G-27:C>G	chrA03	2.75739	chrA03	NA	TGCAGAGGATCTTGATGCTGAATTGGACAAGTATCACAAAGAGGCAATGGAGGAAACAAGTTAC	1	1	0	2	2	2	2	1	2	0	1	2	0	2	0	0	1	2	2	1	2	2	0	1	2	0	2	2	0	1	0	2	0	0	1	2	1	2	0	1	2	2	2
1316	3075834|F|0-14:A>G-14:A>G	chrA03	2.75739	chrA03	NA	TGCAGAATGCACACACACCAGTAATGTTACCTAAGAAATCCAGTCAGAAGACGAGACTGTAAAACTAGC	2	2	0	2	2	2	2	2	2	0	2	2	0	2	0	0	2	2	2	2	2	2	0	2	2	0	2	2	0	2	0	2	0	0	2	2	2	2	0	2	2	2	2
1317	3077641	chrA03	2.75739	chrA03	NA	TGCAGCCAACCAAAATAGGTCCATAACTCATGTGTTTGTTTATAGTCAAAATATGTGTAAGAGCTTACA	1	1	0	1	1	1	1	1	1	0	1	1	0	1	0	0	1	1	1	1	1	1	0	1	1	0	1	1	0	1	0	-	0	0	1	1	1	1	0	1	1	1	1
1318	3078876	chrA03	2.75739	chrA03	NA	TGCAGTCTGATTTGAATTTCACAATTTGTTATTTGTATTATGACAACCTCCTCTTGTTATTTTAC	1	1	0	1	1	1	1	1	1	0	1	1	0	1	0	0	1	1	1	1	1	-	0	1	1	0	1	1	0	1	0	1	0	0	1	1	1	-	0	1	-	1	1
1319	3081308|F|0-23:C>A-23:C>A	chrA03	2.75739	chrA03	91436	TGCAGATGTATATAAATTATCTGCTATCTTCTCAAATACATGGCACTCGTATTGTCCTGGAATTTCTGA	1	1	0	2	2	2	2	1	2	0	1	2	0	2	0	0	1	2	2	1	2	2	0	1	2	0	2	2	0	1	0	2	0	0	1	2	1	2	0	1	2	2	2
1320	3088472	chrA03	2.75739	chrA03	9577	TGCAGGAACAAACATAGCTGATCCTGAAAACGATGACACTAAACAACACAGCTATGCACATAAAATAAC	1	1	0	1	1	1	1	1	1	0	1	1	0	1	0	0	1	1	1	1	1	1	0	1	1	0	1	1	0	1	0	-	0	0	1	1	1	1	0	1	1	-	1
1321	3119316	chrA03	2.75739	chrA03	NA	TGCAGTGTCGATAAGTCTAATCCATTACAAAAAGTTAC	1	1	0	1	1	1	1	1	1	0	1	1	0	1	0	0	1	1	1	1	1	1	0	1	1	0	-	-	0	1	0	1	0	0	1	-	1	-	0	1	1	1	-
1322	4107078|F|0-50:T>A-50:T>A	chrA03	2.75739	chrA03	NA	TGCAGTATTCTAGTCAATTTGCTTTCCCTGTAAGGCACCCTTGGGAGGTTTTTAC	1	1	0	2	2	2	2	1	2	0	1	2	0	2	0	0	1	2	2	1	2	2	0	1	2	0	2	2	0	1	0	2	0	0	1	2	1	2	0	1	2	2	2
1323	4165400	chrA03	2.75739	chrA03	NA	TGCAGGCTCAGAGGTTGCATCATGCGGAATCATTAC	1	1	0	1	1	1	1	1	1	0	1	1	0	1	0	0	1	1	1	1	1	1	0	1	1	0	1	1	0	1	0	1	0	0	1	1	1	-	0	1	1	-	1
1324	4336027	chrA03	2.75739	chrA03	NA	TGCAGCAGATTCCGTGTTTGAAGCTTTAC	1	1	0	1	1	1	1	1	1	0	1	1	0	1	0	0	1	1	1	1	1	1	0	1	1	0	1	-	0	1	0	1	0	0	1	1	1	1	0	1	-	1	1
1325	5053948|F|0-66:T>C-66:T>C	chrA03	2.75739	chrA03	11472	TGCAGGAACACAAAAGAATTCCTCCAGTCCCAATGGGTGGGGTGGGGGAGGAGGAAGAGACTTGGATAA	1	1	0	2	2	2	2	1	2	0	1	2	0	2	0	0	1	2	2	1	2	2	0	1	2	0	2	2	0	1	0	2	0	0	1	2	1	2	0	1	2	2	2
1326	5121745	chrA03	2.75739	chrA03	NA	TGCAGAACGCAATGGAGCTTTTTAC	1	1	0	1	1	1	1	1	1	0	1	1	0	1	0	0	1	1	1	1	1	1	0	1	1	0	1	-	0	1	0	1	0	0	1	1	1	-	0	1	1	1	1
1327	5238830	chrA03	2.75739	chrA03	11442	TGCAGTATGACAAATTCAAATTTTTTATTTTAC	1	1	0	1	1	1	-	1	1	0	1	1	0	1	0	0	1	1	1	1	1	1	0	1	1	0	1	-	0	1	0	-	0	0	1	-	1	1	0	1	1	1	1
1328	5875630	chrA03	2.75739	chrA03	NA	TGCAGACACCTTTTCATCACGTCCTCCTCTTCCACTGCCACGACCACCGCCTCCTCTAGCTCCCCTACC	1	1	0	1	1	1	1	1	1	0	1	1	0	1	0	0	1	1	1	1	1	1	0	1	1	0	-	1	0	1	0	1	0	0	1	-	1	1	0	1	1	1	1
1329	26679982	chrA03	5.81862	chrA03	417517	TGCAGAGGAAGGGAACTCGATTCCTGAATATGACTATCTTCCCTACTTCTACTCTCGAGCCTTTACTCT	1	1	0	1	1	1	1	1	1	0	0	1	0	1	0	0	1	1	1	1	1	1	0	1	-	0	0	1	0	1	0	1	0	0	1	1	1	1	0	1	1	1	1
1330	3103480	chrA03	5.81862	chrA03	393566	TGCAGCGTCCAATTCTTTGATTGATTGTCATCACTAATTAC	1	1	0	1	1	1	1	1	1	0	0	1	0	1	0	0	1	1	1	1	1	1	0	1	1	0	0	1	0	1	0	-	0	0	1	-	1	1	0	1	1	1	-
1331	4112737|F|0-55:C>G-55:C>G	chrA03	5.81862	chrA03	NA	TGCAGCTTGCTTTGGCGTTGCGGCTTTCCTCTGAGGCTACTTGCGCTGACGATCCCAACTTTCTGGATC	2	1	0	2	2	1	2	2	2	0	0	2	-	2	0	0	2	2	1	2	2	2	0	2	2	0	0	1	0	2	0	2	0	-	2	2	2	2	0	2	1	2	2
1332	4113413	chrA03	5.81862	chrA03	NA	TGCAGAGAATTTGGTTTCAGAAGCTTAC	1	1	0	1	1	1	1	1	1	0	0	1	0	1	0	0	1	1	1	1	1	1	0	1	1	0	0	1	0	1	0	-	0	0	1	1	1	-	0	1	-	1	1
1333	4115531	chrA03	5.81862	chrA03	NA	TGCAGCTTGCTTTGGCGTTGCGGCTTTCCTCTGAGGCTACTTGTGCTGACGATCCGAACTTTCTGGATC	1	1	0	1	1	1	1	1	1	0	0	1	0	1	0	0	1	1	1	1	1	1	0	1	-	0	0	1	0	1	0	1	0	0	1	1	1	1	0	1	1	-	1
1334	4338734|F|0-18:A>G-18:A>G	chrA03	5.81862	chrA03	371328	TGCAGGAGGGCCACGGCGACACCTCTGCTGCATCTCTTCCACGGCTTCAACTGGTCCAGAGAAGAGAGC	0	0	1	2	2	2	2	0	2	1	1	2	1	2	1	1	0	2	2	0	2	2	1	0	2	1	1	2	1	0	1	2	1	1	0	2	0	2	1	0	2	2	2
1335	5708861	chrA03	5.81862	chrA03	NA	TGCAGACATCGAGCTTTACTCTTCAAAGTGAGATCCCAACTCGATGCTATCCATAGCCATGTCACTTTA	1	1	0	1	1	1	1	1	1	0	0	1	0	1	0	0	1	1	1	1	1	1	0	1	1	0	0	1	0	1	0	1	0	0	1	1	1	1	0	1	-	1	1
1336	3079068	chrA03	6.32881	chrA03	NA	TGCAGTTGAGTTCGATCATAACACTATTGCTGGACGAATCAGGGAGCTTGCATTTCTGAATCCAAAGGT	1	1	0	-	1	1	1	1	1	0	0	1	0	1	0	0	1	1	1	1	1	1	0	1	1	0	0	1	0	1	0	1	0	0	1	1	1	1	0	1	1	-	1
1337	3089546|F|0-51:C>T-51:C>T	chrA03	6.32881	chrA03	NA	TGCAGCTGCGGCCTCTGTCACTGCTGCTTATGCCATAGCCAAGTCAGATAGCTCAGATTTTCCTCCACC	0	0	2	2	2	2	2	0	2	2	2	2	2	2	2	2	0	2	2	0	2	2	2	0	2	2	2	2	2	0	2	2	2	2	0	2	0	2	2	0	2	2	2
1338	3098295	chrA03	6.32881	chrA03	592721	TGCAGTTTGAATAATACAGCAATGCATAAAAAGCTCAGACATTAC	1	1	0	1	1	1	1	1	1	0	0	1	0	1	0	0	1	1	1	1	1	1	0	1	-	0	0	1	0	1	0	-	0	0	1	1	1	1	0	1	-	-	-
1339	3103305	chrA03	6.32881	chrA03	NA	TGCAGTCTCCTCTCATCTGCACAAATTAGAACAAAGCAAAACAAAAACAACAATATATCAGTTCTTGAT	1	1	0	1	1	1	1	1	1	0	0	1	0	1	0	0	1	1	1	1	1	1	0	1	1	0	0	1	0	1	0	1	0	0	1	1	1	-	0	1	-	1	1
1340	3105854	chrA03	6.32881	chrA03	NA	TGCAGATTTATCCTAGTCGCTGCATTTTTTATGAGTTCTTTCCGGACATCAACCTGAGATAAAAAAGAT	1	1	0	1	1	1	1	1	1	0	0	1	0	1	0	0	1	1	1	1	1	1	0	1	1	0	0	1	0	1	0	1	0	0	1	1	1	1	0	1	1	-	1
1341	3113490	chrA03	6.32881	chrA03	NA	TGCAGCATCTCGACATATAACAGGAAACGCCTGGAGATTTGTGAAAGTATATTTTTTCTCCACCTATTG	1	1	0	1	1	1	1	1	1	0	0	1	0	1	0	0	1	1	1	1	1	1	0	1	-	-	0	1	0	1	0	1	0	0	1	1	1	1	0	1	1	1	1
1342	3113490|F|0-39:T>G-39:T>G	chrA03	6.32881	chrA03	NA	TGCAGCATCTCGACATATAACAGGAAACGCCTGGAGATTTGTGAAAGTATATTTTTTCTCCACCTATTG	0	0	1	2	2	2	2	0	2	1	1	2	1	2	1	1	0	2	2	0	2	2	1	0	2	1	1	2	1	0	1	2	1	1	0	2	0	2	1	0	2	2	2
1343	3124392|F|0-12:A>G-12:A>G	chrA03	6.32881	chrA03	NA	TGCAGCAAACAAAAGAGAAAAATGTTATACTAATTTTTGTTTGTAAAGAGAAGAAAAAAGATTGTTTGG	0	0	2	2	2	2	2	0	2	2	2	2	1	2	2	2	0	0	2	0	2	2	2	0	2	2	2	1	2	0	1	0	2	1	0	1	0	2	1	0	0	2	1
1344	3130946	chrA03	6.32881	chrA03	NA	TGCAGTTGTGAACACTGAAAAACAGTTGTTTCCACAAATGAAAAATTAC	1	1	0	1	1	1	1	1	1	0	0	1	0	1	0	0	1	1	-	1	1	1	0	1	1	0	0	-	0	1	0	1	0	0	1	-	1	-	0	1	1	1	1
1345	3181996|F|0-60:G>A-60:G>A	chrA03	6.32881	chrA03	559812	TGCAGTAGCCCCTTCGTGAAGGAAGGTATAAAGATATAATCGAATAAACCGAAAGTCAGAGAAAATAAA	0	0	1	2	2	2	2	0	2	1	1	2	1	2	1	1	0	2	2	0	2	2	2	0	2	1	1	2	1	0	1	2	1	1	0	2	0	2	1	0	2	2	2
1346	3186481	chrA03	6.32881	chrA03	330209	TGCAGGAGAGTTGCGCCGTCGGAGTCTGAGATTGTCCATCCCAGACTCTTTGTACTCTTTTTTGCTAAA	0	0	1	1	1	1	1	0	-	1	1	1	1	1	1	1	0	1	1	0	1	1	1	0	1	1	1	1	1	0	1	1	1	1	0	1	0	-	1	0	1	1	1
1347	4115746	chrA03	6.32881	chrA03	NA	TGCAGGGGGAGCCAGGGTTTCACTGGTTTGGTTTTATCATATGCATTATTACCGCTACGGCGGCAAGAG	1	1	0	1	1	1	1	1	-	0	0	1	0	-	0	0	1	1	1	1	1	1	0	1	1	0	0	-	0	1	0	1	0	0	1	1	1	1	0	1	1	1	1
1348	5029119	chrA03	6.32881	chrA03	NA	TGCAGCATCTCGACATATAACAGGAAACGCCTGGAGATTGGTGAAAGTATATTTTTTTTCCACCTATTG	0	0	1	1	1	1	1	0	1	1	1	1	1	1	1	1	0	1	1	0	1	1	1	0	1	1	1	-	1	0	1	1	1	1	0	1	0	1	1	0	1	-	1
1349	5030704	chrA03	6.32881	chrA03	NA	TGCAGGGGGAGCCAGGGTTTCAGTGGTTTGGTTTTATCATGTGCATTATTACCGCTACGGCGGCAAGAG	0	0	1	1	1	1	1	0	1	1	1	1	1	1	1	1	0	1	1	0	1	1	1	0	1	1	1	-	1	0	1	1	1	1	0	1	0	1	1	-	1	-	-
1350	5030704|F|0-22:G>C-22:G>C	chrA03	6.32881	chrA03	NA	TGCAGGGGGAGCCAGGGTTTCAGTGGTTTGGTTTTATCATGTGCATTATTACCGCTACGGCGGCAAGAG	1	1	0	2	2	2	2	1	2	0	0	2	0	2	0	0	1	2	2	1	2	2	0	1	2	0	0	2	0	1	0	2	0	0	1	2	1	2	0	2	2	2	2
1351	5031258	chrA03	6.32881	chrA03	592410	TGCAGCTGCGGCCTCTGTCACTGCTGCTTATGCCATAGCCAAGTCAGATAGTTCAGACTTTCCTCCACC	0	0	1	1	1	1	1	0	1	1	1	1	1	1	1	1	0	1	1	0	1	-	1	0	-	1	1	1	1	0	1	1	1	1	0	1	0	1	1	0	1	-	1
1352	5031359	chrA03	6.32881	chrA03	NA	TGCAGTCTCCTCTCATCTGCACAAATTAGAACAAAGCAAAACAAAAACAACAAGATATCAGTTTTTGAT	0	0	1	1	1	1	1	0	1	1	1	1	1	1	1	1	0	1	1	0	-	1	1	0	1	1	1	1	1	0	1	1	1	1	0	1	0	1	1	0	1	1	1
1353	5031359|F|0-53:G>T-53:G>T	chrA03	6.32881	chrA03	NA	TGCAGTCTCCTCTCATCTGCACAAATTAGAACAAAGCAAAACAAAAACAACAAGATATCAGTTTTTGAT	1	1	0	2	2	2	2	1	2	0	0	2	0	2	0	0	1	2	2	1	2	2	0	1	2	0	0	2	0	1	0	2	0	0	1	2	1	2	0	1	2	2	2
1354	5121973	chrA03	6.32881	chrA03	330143	TGCAGGGATCACTACCGCTCGAGTTCGCAGCCTCTCCACTTGTGGCCGAAGCGGTGGCGCTAAAGGAGA	0	0	1	1	1	1	1	0	1	1	1	1	1	1	1	1	0	1	1	0	1	1	1	0	1	1	1	1	1	0	1	-	1	1	0	1	0	1	1	0	1	1	1
1355	5156815	chrA03	6.32881	chrA03	NA	TGCAGTTTGGGCGAGCATTTAC	1	1	0	1	1	1	1	1	1	0	0	1	0	1	0	0	1	1	1	1	1	1	0	1	1	0	0	1	0	1	0	1	0	0	1	-	1	-	0	1	1	1	1
1356	3085585	chrA03	10.9207	chrA03	NA	TGCAGCAGGTATTTTGAGTTCATGCATATTTATAACAAAATTTAC	1	1	1	1	1	1	1	1	1	0	0	1	1	1	0	0	1	1	1	1	1	1	0	1	1	0	0	-	0	1	0	1	0	-	1	1	1	1	0	1	1	1	-
1357	3098449	chrA03	10.9207	chrA03	NA	TGCAGACCCTTCAGAACATGGAGATCGCTGATGGGAGCTATTCTCATGACAAAGTTGGTCACTACACAG	1	1	1	1	1	1	1	-	1	0	0	1	1	1	0	0	1	1	1	1	1	1	0	1	1	0	0	-	0	1	0	1	0	1	1	1	1	-	0	1	1	1	1
1358	3102837	chrA03	10.9207	chrA03	822692	TGCAGAATAAATTTGGTGACCAGTACAAGCTTTTCCTCCTCTCCAATCCGGAGGATGATAAACCTGTGG	1	1	1	1	1	1	1	1	1	0	0	1	1	1	0	0	1	0	1	1	1	1	0	1	1	0	0	-	0	1	0	-	0	1	1	1	1	-	0	1	1	1	1
1359	3145251|F|0-61:G>T-61:G>T	chrA03	10.9207	chrA03	NA	TGCAGCTCACGTTGCAGTCTTCAGTTTCAGCCATTGGTAGCTACTTCGAGTTTAGGTTTTGGGCAGAGA	2	1	2	2	2	1	2	2	2	0	0	2	1	2	0	0	2	2	1	2	0	2	0	2	2	0	0	-	0	2	0	2	0	1	2	2	2	2	0	2	1	2	2
1360	3156062	chrA03	10.9207	chrA03	824146	TGCAGCATTGCGGCAAGACGCCGTAATTGCAGCGAAAGCTAGCCGCGAGATTCATATCCTACGAAAAGT	1	1	1	1	1	1	-	1	1	0	0	1	1	1	0	0	1	1	1	1	1	1	0	1	1	0	0	1	0	1	0	1	0	1	1	1	1	-	0	1	1	1	1
1361	3156062|F|0-12:G>A-12:G>A	chrA03	10.9207	chrA03	824146	TGCAGCATTGCGGCAAGACGCCGTAATTGCAGCGAAAGCTAGCCGCGAGATTCATATCCTACGAAAAGT	0	0	2	2	2	2	2	2	2	1	1	2	2	2	1	1	0	2	2	0	2	2	1	0	2	1	1	2	1	0	1	2	1	2	0	2	0	2	1	0	2	2	2
1362	3168849	chrA03	10.9207	chrA03	NA	TGCAGTGTTAGTGTCTGAAAAGCGACCAACTGACTTAC	1	1	1	1	-	1	1	1	1	0	0	1	1	1	0	0	1	1	1	1	1	1	0	1	1	0	0	1	0	1	0	1	0	1	1	-	1	-	0	1	1	1	1
1363	4109496|F|0-67:T>C-67:T>C	chrA03	10.9207	chrA03	NA	TGCAGTTGACAAGAGTGTCTGGTGGATTACCAACTGAAATGCAGCTTGGTCTACTGTCTCCTCTGTATT	0	0	2	2	2	2	2	0	2	1	1	2	2	2	1	1	0	2	2	0	2	2	1	0	0	1	1	2	1	0	1	2	1	2	0	2	0	2	1	0	2	2	2
1364	4110557	chrA03	10.9207	chrA03	822568	TGCAGTTGTATGTAGTGCCCAACTATAACTTTAC	1	1	1	1	1	1	1	1	1	0	0	1	1	1	0	0	1	1	1	1	1	1	0	1	1	0	0	-	0	1	0	1	0	-	1	1	1	1	0	1	1	1	-
1365	4166123	chrA03	10.9207	chrA03	NA	TGCAGAGTCACTCGCTGCAACGGATGCCACCACCACAGCGAGCTATCTCTTCCCGGAGACGACGAGGCG	1	1	1	1	-	1	1	1	1	0	0	1	1	1	0	0	1	1	1	1	1	1	0	1	1	0	0	1	0	1	0	1	0	1	1	1	1	1	0	1	1	1	-
1366	4706290	chrA03	10.9207	chrA03	NA	TGCAGTTGTATGTAGTATCCAGCTAAAACTTTAC	0	0	1	1	1	1	1	0	1	1	1	1	1	1	1	1	0	1	1	0	1	-	1	0	1	1	1	1	1	0	1	-	1	1	0	-	0	1	1	0	1	1	1
1367	4706290|F|0-16:A>G-16:A>G	chrA03	10.9207	chrA03	NA	TGCAGTTGTATGTAGTATCCAGCTAAAACTTTAC	1	1	2	2	2	2	2	1	2	0	0	2	2	2	0	0	1	2	2	1	2	2	0	1	2	0	0	2	0	1	0	2	0	2	1	2	1	2	0	1	2	2	2
1368	5029371	chrA03	10.9207	chrA03	NA	TGCAGCATTGCGACAAGACGCCGTAATTGGCGCGAAAGCTAGCCGCGAGATTCATATCCTACGGAAAGT	0	0	1	1	1	1	1	1	1	1	1	1	1	1	1	1	0	1	1	0	1	1	1	0	1	1	1	1	1	0	1	1	1	1	0	-	0	-	1	0	1	1	-
1369	5120849|F|0-26:C>G-26:C>G	chrA03	10.9207	chrA03	NA	TGCAGTGCTTATACACTCTTGGAGCACTGGCTTGTCCTGACAACCCCATGGATTCAAGATATCTCTTAC	1	1	2	2	2	2	2	1	2	0	0	2	2	2	0	0	1	2	2	1	2	2	0	1	2	0	0	2	0	1	0	2	0	2	1	2	1	2	0	1	2	2	2
1370	5155974	chrA03	10.9207	chrA03	NA	TGCAGTTTCGGTTGGAAAAAAAAAAGGAATGAGTTCGATGATATTCTCCACAGTCCGTGGAATAGGATC	1	1	1	1	1	-	1	1	1	0	0	1	1	1	0	0	1	1	1	1	1	1	0	1	-	0	0	-	0	1	0	1	0	1	1	1	1	-	0	1	-	1	1
1371	3131340	chrA03	13.4717	chrA03	934744	TGCAGATGAAGAGACGTATAAGCCAATGGAGCAGTATTTTGGAGCACAGCCAAAGAGTTATGTGCAATT	1	1	1	1	1	-	1	1	1	0	0	1	1	-	0	0	1	1	1	1	1	1	0	1	1	-	0	1	0	1	0	1	0	1	1	1	1	1	0	1	1	1	1
1372	3176778	chrA03	13.4717	chrA03	927510	TGCAGGCTTTGACGCCATGGGGCTGTTGGCTGCCAACAAAGGCAAGCCTATGGAAGGCATTGTTGAGCA	1	1	1	1	1	1	1	1	1	0	0	1	1	-	0	0	1	1	1	1	1	1	0	1	1	1	0	1	0	1	0	-	0	1	1	1	1	1	0	1	1	1	1
1373	4332059	chrA03	13.4717	chrA03	987868	TGCAGGAATCATCGAAGTAACGAATCCCTGGACGGAAATCTTTAC	1	1	1	1	1	1	1	1	1	0	0	1	1	1	0	0	1	1	-	1	1	1	0	1	-	-	0	1	0	1	0	1	0	1	1	1	1	1	0	1	1	1	1
1374	4706948	chrA03	13.4717	chrA03	1003049	TGCAGGAATCATCGAAGTATCGTATCCCTCCACGGAAATCTTAC	1	1	1	1	1	1	1	1	1	0	0	1	1	1	0	0	1	1	1	1	1	1	0	1	-	1	0	1	0	1	0	1	0	-	1	-	1	1	0	1	1	1	1
1375	5030796	chrA03	13.4717	chrA03	927576	TGCAGAGTCTCCAATGGCAGAAGGAGGGAGGTCTCTGATAGATGCCTCAGCAGCACCAGGGACCTGATT	1	1	1	-	1	1	1	1	1	0	0	1	1	1	0	0	1	1	1	1	1	1	0	1	1	1	0	1	0	1	0	1	0	1	1	1	1	1	0	1	1	-	1
1376	3081275	chrA03	14.4921	chrA03	NA	TGCAGTTGAGAACACCTTCAAGATAAAAGAAACGAGAGACAACAACAATTTTTTAGTACAAACTTGACC	1	1	1	1	1	1	1	1	1	0	0	1	1	1	0	0	1	1	1	1	1	1	0	1	1	1	0	1	0	1	0	-	0	1	1	1	1	1	0	1	1	-	-
1377	3083567|F|0-6:A>G-6:A>G	chrA03	14.4921	chrA03	NA	TGCAGCAATACCAGAAGCAACAGTGATAAAAACCGCCATTCAAAGGAAGCCCACTTCTAAGCTCCATGA	0	0	2	2	2	2	2	2	2	2	2	2	2	2	2	2	0	2	2	0	2	2	2	0	2	2	2	2	2	0	2	2	2	2	0	2	0	2	2	0	2	2	2
1378	3086213	chrA03	14.4921	chrA03	1221849	TGCAGTCCATAAACAAACATACAAAACAACCAAAAAGCCAAATCATCATCATCATACAGTATGATAATT	1	1	1	1	1	1	1	1	1	0	0	1	1	1	0	0	1	1	1	1	1	1	0	1	1	1	0	1	0	1	0	-	0	1	1	1	1	1	0	1	1	1	1
1379	3114400	chrA03	14.4921	chrA03	NA	TGCAGGTACTTCGTTGATTACGTTCTTCGTCCTCCTCGTTCTATTCATTTTTGCTTGAGATTCCTTTCT	1	1	1	1	1	1	1	1	-	0	0	1	1	1	0	0	1	1	1	1	1	1	0	1	1	1	0	1	0	1	0	-	0	1	1	1	1	1	0	1	-	1	-
1380	3162097	chrA03	14.4921	chrA03	NA	TGCAGCTTCGGTACTTTACTTCCTGTATCGAAAACTCTTTAC	1	1	1	1	1	1	1	1	1	0	0	1	1	1	0	0	1	1	1	1	1	1	0	1	-	1	0	-	0	1	0	1	0	1	1	1	1	1	0	1	1	1	1
1381	3170256	chrA03	14.4921	chrA03	1118745	TGCAGTTGTTTGGAAAACCTAAAAACGAAAGCAACAACCCAATTAC	1	1	1	1	1	1	1	1	1	0	0	1	1	1	0	0	1	1	1	1	1	-	0	1	1	1	0	1	0	1	0	1	0	1	1	1	1	1	0	1	1	1	1
1382	3201321	chrA03	14.4921	chrA03	1221915	TGCAGATAGATGAGAATGTGGCTAGAGAGATTATCAATCACAGATCACTTAC	1	1	1	1	1	1	1	1	-	0	0	1	1	1	0	0	1	1	1	1	1	1	0	1	1	1	0	1	0	1	0	1	0	1	1	-	1	-	0	1	1	1	1
1383	3210950|F|0-16:C>T-16:C>T	chrA03	14.4921	chrA03	NA	TGCAGATAGATGAGAACGTGGCTAGAGAGATTATCAATCACAGATCACTTAC	2	2	2	2	2	2	2	2	2	0	0	2	2	2	0	0	2	2	2	2	2	2	0	2	2	2	0	2	0	2	0	2	0	2	2	2	2	2	0	2	2	2	2
1384	3211394	chrA03	14.4921	chrA03	1207772	TGCAGAGCAGCTCTGCGAACGAGATCAACACACATACATTAC	1	1	1	1	1	1	1	1	1	0	0	1	1	1	0	0	1	1	1	1	1	1	0	1	-	1	0	1	0	1	0	1	0	1	1	1	1	1	0	1	1	-	1
1385	4109744	chrA03	14.4921	chrA03	1123843	TGCAGCTGCAATGGGTGAGGCTTCAGCAGCTAGAGTCGGGAACTATCTTCCTGGTCATCATCTTACAGA	1	1	1	1	1	1	1	1	1	0	0	1	1	1	0	0	1	1	1	1	1	1	0	1	1	1	0	1	0	1	0	1	0	1	1	1	1	-	0	1	1	1	-
1386	4165508	chrA03	14.4921	chrA03	NA	TGCAGTCGGAGAAGTGATCGGAGAGACAGAACCCTAAGGAGGAGAGGTTATACGGTAAATGTGTTCTGT	1	1	1	1	1	1	1	1	1	0	0	1	1	1	0	0	1	1	1	1	1	1	0	1	1	1	0	1	0	1	0	1	0	1	1	1	1	1	0	1	-	-	1
1387	4169043|F|0-17:T>C-17:T>C	chrA03	14.4921	chrA03	1186668	TGCAGCTCCCGGACAAGTCACACGAGGCTGTCCGACGGAACAAAGTCGCCGTTGTGTCGGAGCTTGAAC	1	1	2	2	2	2	2	2	2	0	0	2	2	2	0	0	1	2	2	1	2	2	0	1	2	2	0	2	0	1	0	2	0	2	1	2	1	2	0	1	2	2	2
1388	5030650	chrA03	14.4921	chrA03	NA	TGCAGCAATCTTCTTCCACTTCTCCTCTGATTCATCTGTATAACTCGCAAGTGCTCTCTCGAAGGCGAT	1	1	1	1	1	1	1	1	1	0	0	1	1	1	0	0	1	1	1	1	1	1	0	1	1	1	0	1	0	1	0	1	0	1	1	1	1	1	0	1	-	1	1
1389	5030650|F|0-14:T>C-14:T>C	chrA03	14.4921	chrA03	NA	TGCAGCAATCTTCTTCCACTTCTCCTCTGATTCATCTGTATAACTCGCAAGTGCTCTCTCGAAGGCGAT	0	0	2	2	2	2	2	2	2	1	1	2	2	2	1	1	0	2	2	0	2	2	1	0	2	2	1	2	1	0	1	2	1	2	0	2	0	2	1	0	2	2	2
1390	5048803	chrA03	14.4921	chrA03	1199405	TGCAGAGACATAGAACGAAACCAAAGGTTTGAGTGAATCCACACACACATTAGATCCACCAGAAGAGTA	0	0	1	1	1	1	1	1	1	1	1	1	1	1	1	1	0	1	1	0	-	1	1	0	1	1	1	1	1	0	1	1	1	1	0	-	0	1	1	0	1	1	1
1391	5707996	chrA03	14.4921	chrA03	1221123	TGCAGATATGTATATCGAAATAAACATAAATTTAC	1	1	1	1	1	1	-	1	1	0	0	1	1	1	0	0	1	1	1	1	-	1	0	1	1	1	0	1	0	1	0	1	0	1	1	-	1	1	0	-	1	-	-
1392	3132459	chrA03	15.5125	chrA03	1207811	TGCAGCAATGGCTACTCTCGAGAAGGATCTTATGTTCTTGATTCTTCAATTTCTCGATGAAAAGAAACA	1	1	1	1	-	1	1	1	-	0	0	1	1	1	0	0	1	0	1	1	1	1	0	1	1	1	0	1	0	1	0	1	0	1	1	1	1	1	0	1	1	-	1
1393	3159668	chrA03	15.5125	chrA03	NA	TGCAGAGTTGGCAGCCTCGATGATAAGATGAAAGCTGATTGCCTAAAGGTATGATTCTGAGCTCCAGGT	1	1	1	1	1	1	1	1	1	0	0	1	1	1	0	0	1	1	1	1	1	1	0	1	1	1	0	1	0	1	0	1	0	1	1	1	1	1	0	1	1	1	1
1394	3168075|F|0-27:A>G-27:A>G	chrA03	15.5125	chrA03	1432691	TGCAGATAAATAAGGCTCCTAACCATAACAGCAGAGGTTGAACATACGAGGTCATAACACGATACGTAC	1	1	2	2	2	2	2	2	2	0	0	2	2	2	0	0	1	2	2	1	2	2	0	1	2	2	0	2	0	1	0	2	0	2	1	2	1	2	0	1	2	2	2
1395	5049799	chrA03	15.5125	chrA03	NA	TGCAGATAAATAAGGCTCCTAACCATAGCAGCAGAGGTTGAACATACGAGGTCATAACACGGTACGTAC	1	1	1	1	1	1	-	1	1	0	0	1	1	1	0	0	1	1	1	1	1	1	0	1	1	1	0	-	0	1	0	1	0	-	1	-	1	1	0	1	-	1	1
1396	3087797|F|0-27:C>G-27:C>G	chrA03	16.0227	chrA03	NA	TGCAGATGGAGCTATAAACCTCTCGCACGCCCATTCAACCTCTGCTTGGGAAGTCAAGAATGCAAGGAT	2	1	2	2	2	2	2	2	2	0	0	2	2	2	0	0	2	2	2	2	2	2	0	2	2	2	0	2	0	2	0	2	0	2	2	2	2	2	0	2	2	2	2
1397	3088822|F|0-55:T>C-55:T>C	chrA03	16.0227	chrA03	NA	TGCAGGTATATATATATTCCTAGGTTCATTGTTCAGATATGTGATACTACTTTTTTGAATTGCTTTGTT	1	1	2	2	2	2	2	2	2	0	0	2	2	2	0	0	1	2	2	1	2	2	0	1	2	2	0	2	0	1	0	2	0	2	1	2	1	2	0	1	2	2	2
1398	3089557	chrA03	16.0227	chrA03	NA	TGCAGAATATACTACTAGCATTAGCCATGACAGCAGCAAGAACAATCCCCTCTTTGCCCATTCTGTGTC	1	1	1	1	1	1	1	1	1	0	0	1	1	1	0	0	1	1	1	1	1	1	0	1	1	1	0	1	0	1	0	1	0	1	1	1	1	-	0	1	-	-	1
1399	3098012|F|0-22:T>A-22:T>A	chrA03	16.0227	chrA03	NA	TGCAGAATATTCTCGTTGTCTCTAAGTACTACTCAAGGATAACCTTGAAGAGACTTGCAGAGCTTTTAT	2	2	2	2	2	2	2	2	2	0	0	2	2	2	0	0	2	2	2	2	2	2	0	2	2	2	0	2	0	2	0	2	0	2	2	2	2	2	0	2	2	2	2
1400	3099149	chrA03	16.0227	chrA03	1422972	TGCAGAATAAAAAGAAGCAAATTGACCATTCAGGAATCAACAATACACATTAC	1	1	1	1	1	1	1	1	-	0	0	1	1	1	0	0	1	1	1	1	1	1	0	1	1	1	0	-	0	1	0	1	0	-	1	1	1	-	0	1	1	1	1
1401	3102146	chrA03	16.0227	chrA03	1390445	TGCAGATGGAGCTATAAACCTCTCGCAGGCCCATTCAACCTCTGCTTGAGAAGTCAAGAACGCAAGGAT	1	1	1	1	1	1	1	1	1	0	0	1	1	1	0	0	1	1	1	1	1	1	0	1	1	1	0	1	0	1	0	-	0	-	1	1	1	1	0	1	-	1	1
1402	3107540	chrA03	16.0227	chrA03	1356436	TGCAGGATTGGAGTTGCACAAACACACACAAACAGAGGAAAACTCAGGTTCATGAGCAGCGAAAGCAAC	1	1	1	1	1	1	1	1	1	0	0	1	1	1	0	0	1	1	1	1	1	1	0	1	1	1	0	1	0	1	0	1	0	1	1	1	1	1	0	1	-	1	1
1403	4115304|F|0-13:C>T-13:C>T	chrA03	16.0227	chrA03	NA	TGCAGAAAACATCCTTCTCTTCAGTTAC	2	2	2	2	2	2	2	2	2	0	0	2	2	2	0	0	1	2	2	2	2	2	0	1	2	2	0	2	0	1	0	2	0	2	2	2	2	2	0	2	2	2	2
1404	3124646	chrA03	16.5329	chrA03	NA	TGCAGCATCAGCGACACAAATTCATGCCAATCAATCAAAGCCTCATGTGAGTTTAGTAGTATAAAAAAC	0	0	1	1	1	1	1	1	1	1	1	1	1	1	1	1	0	0	1	0	1	1	1	0	1	1	1	1	1	0	1	1	-	1	0	1	0	1	1	0	1	1	1
1405	5806394	chrA03	16.5329	chrA03	NA	TGCAGAAGATTTTATCCGTTCACTGCTCATACCATGAAGGTAAATAAATATTGCATAGAAAGAAAATGA	0	0	1	1	1	1	1	1	1	1	1	1	1	1	1	1	0	1	1	0	1	1	1	0	1	1	1	1	1	0	1	1	1	-	0	1	0	-	1	0	1	1	1
1406	3085182|F|0-38:G>T-38:G>T	chrA03	16.5329	chrA03	1471693	TGCAGAAAGAGACATTATTTTCATCTTTCTTGTACATAGTCTCACGTAGTACAGGGCCGCTTGCTTTTC	1	1	2	2	2	2	2	2	2	0	0	2	2	2	0	0	1	2	2	1	2	2	0	1	2	2	0	2	0	1	0	2	0	2	1	2	1	2	0	1	2	2	2
1407	3093543	chrA03	16.5329	chrA03	1504063	TGCAGCAAAACCATTTTGAAAGAAGATCAAACAATAATCACCTTTCCTTCTTTGTTCCTTAC	1	1	1	1	-	1	1	1	1	0	0	1	1	1	0	0	1	1	1	1	1	1	0	1	1	1	0	1	0	1	0	1	0	1	1	-	1	-	0	1	1	1	1
1408	3095727	chrA03	16.5329	chrA03	1512188	TGCAGGGTATGCTCCTCTCTTTCTCTTATTAGATGTTTAC	1	1	1	1	1	1	1	1	1	0	0	1	1	-	0	0	1	1	1	1	1	1	0	1	1	1	0	1	0	1	0	-	0	1	1	1	1	1	0	1	1	1	1
1409	4117055	chrA03	17.5533	chrA03	1613382	TGCAGACTTTGTGTTTCGCCGAGCATTTGATGTTGGAAGCTCTAGAGTGGTGGATACTATAGATGATAA	1	1	1	1	1	-	1	1	1	0	0	1	1	1	0	0	1	1	1	1	1	1	0	1	1	1	0	1	0	1	0	1	0	1	1	1	1	1	0	1	1	-	-
1410	5153801	chrA03	18.0635	chrA03	NA	TGCAGTAAAATTTTGAAATGGGGGAAAAAAGAGTTAGGGTTAC	0	0	1	1	1	1	1	1	1	1	1	1	1	1	1	1	0	-	1	0	1	1	1	0	1	1	1	1	1	0	1	1	1	1	0	1	0	1	1	0	1	1	-
1411	5239027|F|0-15:A>C-15:A>C	chrA03	18.0635	chrA03	NA	TGCAGTCGTAACCAAATAAGCTATATTGAATTAC	1	1	2	2	2	2	2	2	2	0	0	2	2	2	0	0	1	2	2	1	2	2	0	1	2	2	0	2	0	1	0	2	0	2	1	2	1	2	0	1	2	2	2
1412	3076858	chrA03	18.5844	chrA03	1736077	TGCAGCACAAGTAAGTTTTTGCTAATGCTTATCTCATGATATGTTGATTTGTGTATTAC	1	1	1	1	1	1	1	1	1	0	0	1	1	1	0	0	1	1	1	1	1	1	0	1	1	1	0	1	0	1	0	1	0	1	1	1	1	-	0	1	1	1	-
1413	3098533	chrA03	19.1052	chrA03	1820976	TGCAGAGCCATGCTTGAACTGGAACAGATACTTCGCGCGAATGAAATAAACTTTGCCATTCTAGCTGCA	1	1	1	1	1	1	1	0	1	0	0	1	1	1	0	0	1	1	1	1	1	1	0	1	1	1	0	1	0	1	0	1	0	1	1	1	1	1	0	1	1	1	-
1414	3103206	chrA03	19.1052	chrA03	1789480	TGCAGGGGTTGAAGAAGATAGAAAGAGTCTTGGTTACCTTAGAGGATCCAGCTATGTTAC	1	1	1	1	1	1	1	1	1	0	0	1	1	1	0	0	1	1	1	1	1	1	0	1	1	1	0	1	0	1	0	1	0	1	1	1	1	1	0	1	1	1	-
1415	5708401	chrA03	19.1052	chrA03	1789537	TGCAGGATACATACCTGAGTTAGGTTGCAACTGGGCTACTCTGTTTTGACTCGCCTGCACAGAAGGGGT	1	1	1	1	1	1	1	1	1	0	0	1	1	1	0	0	1	1	1	1	1	1	0	1	-	1	0	1	0	1	0	1	0	1	1	1	1	1	0	1	-	1	-
1416	3089491	chrA03	19.6233	chrA03	NA	TGCAGGAGAATAATGTTCAGTTATATACAAAATGATTAC	1	1	1	1	1	1	1	-	1	0	0	1	1	1	0	0	1	1	1	1	1	1	0	1	1	1	0	1	0	1	0	1	0	1	1	1	1	1	0	1	1	1	1
1417	3104384|F|0-10:G>T-10:G>T	chrA03	19.6233	chrA03	1857588	TGCAGATTCGGAGAAGAACGTAGTGTGTGAAGATAATACAGAGAGATACAGAAGGAATACATTTTGAGG	0	0	0	2	2	2	2	2	2	1	1	2	2	2	1	1	0	2	2	0	2	2	1	0	2	2	1	2	1	0	1	2	1	2	0	2	0	2	1	0	2	2	2
1418	5120976	chrA03	19.6233	chrA03	NA	TGCAGAGCCATGCTGGAACTGGAACAGATACTTCGTGCGAATGAGATAAACTTTGCCATTCTAGCTGCA	0	0	0	-	1	1	1	1	1	1	1	1	1	1	1	1	0	1	1	0	-	1	1	0	1	1	1	1	1	0	1	1	1	1	0	1	0	-	1	0	1	1	1
1419	5120976|F|0-14:G>T-14:G>T	chrA03	19.6233	chrA03	NA	TGCAGAGCCATGCTGGAACTGGAACAGATACTTCGTGCGAATGAGATAAACTTTGCCATTCTAGCTGCA	1	1	1	2	2	2	2	2	2	0	0	2	2	2	0	0	1	2	2	1	2	2	0	1	2	2	0	2	0	1	0	2	0	2	1	2	1	2	0	1	2	2	2
1420	5122023	chrA03	19.6233	chrA03	NA	TGCAGCAGAATAATATTCAGTTATATACAAAATGATTAC	0	0	0	1	1	1	1	1	1	1	1	1	1	-	1	1	0	1	1	0	1	1	1	0	1	1	1	-	1	0	1	1	1	-	0	1	0	1	1	0	1	-	1
1421	5122023|F|0-5:C>G-5:C>G	chrA03	19.6233	chrA03	NA	TGCAGCAGAATAATATTCAGTTATATACAAAATGATTAC	1	1	1	2	2	2	2	2	2	0	0	2	2	2	0	0	1	2	2	1	2	2	0	1	2	2	0	2	0	1	0	2	0	2	1	2	1	2	0	1	2	2	2
1422	3160565|F|0-39:C>G-39:C>G	chrA03	20.6437	chrA03	NA	TGCAGAGAGAAAGAAAGAAAGAGAGAGAGAGAGGTCGATCTTGCAATTATAGAAAGTTATGGACATTAC	0	0	0	2	2	2	2	2	2	1	1	2	2	2	1	1	0	2	2	0	2	2	1	0	2	2	1	1	1	0	1	2	1	2	0	2	0	2	2	0	2	2	2
1423	4706375	chrA03	20.6437	chrA03	2005521	TGCAGAGATAGTATATGATTTCTTCATAAATATAGCATAATTAC	0	0	0	1	1	1	-	1	1	1	1	1	1	-	1	1	0	1	1	0	1	-	1	0	1	1	1	-	1	0	1	-	1	1	0	-	0	1	1	0	1	1	1
1424	5048404	chrA03	20.6437	chrA03	2005524	TGCAGAAATAGAGATAGTATATGATTTCTTCATAAATATAGCATAATTAC	1	1	1	1	1	1	-	1	1	0	0	1	1	1	0	0	1	1	1	1	1	1	0	1	1	1	0	0	0	1	0	1	0	1	1	1	1	1	1	1	1	1	-
1425	3075851	chrA03	25.2591	chrA03	2568950	TGCAGGAGTTGCTAGATGTTCCGCTCTTTTTGTGCCTTCATAGTCTCTCTGGAACGTTAC	1	1	1	1	1	1	0	1	1	0	0	1	1	1	0	0	1	1	1	1	1	0	0	1	1	1	0	1	0	1	0	1	1	1	1	-	1	1	-	1	1	1	1
1426	14773450	chrA03	27.7866	chrA03	NA	TGCAGCAGAGCGGAAAGCTTGCTTTACCTTAC	0	0	0	1	1	1	1	1	1	1	1	1	1	1	1	1	0	1	1	1	1	1	1	0	-	1	1	-	1	1	1	1	1	1	1	1	0	0	-	0	-	1	0
1427	4119583|F|0-31:T>A-31:T>A	chrA03	27.7866	chrA03	NA	TGCAGCAAACATCTAAATAACTCATTTTATATGTTAGTTCAAAGCTTCTCATATCACTACTTATTCTTC	0	0	0	2	1	2	2	2	1	2	2	2	2	2	2	2	0	1	2	2	2	2	2	0	2	1	1	2	2	2	2	2	1	2	2	2	0	2	2	0	1	2	2
1428	3139415	chrA03	27.8232	chrA03	NA	TGCAGTCTGGTTGCCAAATACCCAGCTCGCTAAATATCCATTAGGATCCTTAC	1	1	1	1	1	1	0	1	1	0	0	1	1	1	0	0	1	1	1	1	1	0	0	1	1	1	0	-	0	1	0	1	-	-	0	-	1	0	1	1	1	1	1
1429	3173479	chrA03	27.8232	chrA03	NA	TGCAGGTTTTATCTGCAAGTTCACTGGTGTGACTTGCTGGCATGATGATGAGAATAGGGTTTTGAGCAT	1	1	1	1	1	1	0	1	1	0	0	1	1	1	0	0	1	1	1	1	1	0	0	1	1	1	0	1	0	1	0	1	1	1	0	1	1	0	1	1	1	1	-
1430	4121093|F|0-23:G>C-23:G>C	chrA03	27.8232	chrA03	NA	TGCAGGTTATATCTGTAAGTTCAGTGGTGTGACTTGCTGGCATGATGATGAGAATAGGGTTTTGAGCAT	2	1	2	2	2	1	0	2	2	0	0	2	1	2	0	0	2	2	1	2	2	0	0	2	2	2	0	1	0	2	0	2	2	1	0	2	2	0	2	2	1	2	2
1431	5049521	chrA03	27.8232	chrA03	2699431	TGCAGATCCAGAGTCTGAGATTGCACCCACATGGTTTCAGTATTACAATAAGGAACTCATCCGTACACT	1	1	1	1	1	1	0	1	1	0	0	1	1	1	0	0	1	1	1	1	1	0	0	1	1	1	0	-	0	-	0	-	-	1	-	1	1	0	-	1	-	1	1
1432	26680074	chrA03	28.8436	chrA03	2814482	TGCAGTTTATCTGCCCCGCCACGGATACACTGTCTGGAATCTCATCTCGGTCGTACATTGCAGCGTTAC	0	0	0	1	1	1	1	1	1	1	1	1	1	1	1	1	0	1	1	-	1	1	1	0	1	1	1	1	1	1	1	1	1	1	1	1	0	1	1	0	1	1	1
1433	3103571|F|0-68:A>G-68:A>G	chrA03	28.8436	chrA03	NA	TGCAGGGGAAAAGACTACTAATGTGTACGACACTGGCGCACTGCTCACATGCCAAAACTATGTATACAA	0	0	0	2	2	2	1	2	2	1	1	2	2	2	1	1	0	2	2	2	2	1	1	0	2	2	1	2	1	2	1	2	2	2	1	2	0	1	2	0	2	2	2
1434	4120235	chrA03	28.8436	chrA03	2831986	TGCAGCAACTATAAACCTGATGGGATTGCAGGTAGGATTGATTCCTTAC	0	0	0	1	1	1	1	1	1	1	1	1	1	1	1	1	0	1	1	1	1	1	1	0	1	1	1	1	1	1	1	1	1	1	1	1	0	1	1	0	1	1	-
1435	5153343	chrA03	28.8436	chrA03	NA	TGCAGATAATGTCATTGCAAAAGAATAAAAATACGAAATATCTGGCAATTCAAATATATTCTTTCCAAA	0	0	0	1	1	1	1	1	1	1	1	1	-	1	1	1	0	1	1	1	1	1	1	0	1	1	1	-	1	-	1	1	-	1	1	-	0	1	-	0	1	1	1
1436	3084968	chrA03	29.3538	chrA03	2823068	TGCAGATGCGATTGCTGGAGACCTAACTCTACAGCCTCCAATTCTCTGAGTCCTCTCTTGACTTACAGA	1	1	1	1	1	1	0	-	1	0	0	1	1	1	0	0	1	1	1	1	1	0	0	1	1	1	0	1	0	1	0	1	1	1	0	1	1	0	1	1	1	1	1
1437	3086034|F|0-29:C>T-29:C>T	chrA03	29.3538	chrA03	NA	TGCAGATGCGATTGCTGGAGACCTAACTCCACAGCCTCCAATCCTCTGAGTCCTCTCTTGTCTTACAGA	2	1	2	2	2	1	0	2	2	0	0	2	1	2	0	0	2	2	1	2	2	0	0	2	2	2	0	1	0	2	0	2	2	1	0	2	2	0	2	2	1	2	2
1438	3086506|F|0-22:T>A-22:T>A	chrA03	29.3538	chrA03	NA	TGCAGCAGAGGTAAGTACAAAATTTATAACCAGTAGATTTGCTTTGTTTGTTCAAGATTCCTCGTGTTT	1	1	1	2	2	2	0	2	2	0	0	2	2	2	0	0	1	2	2	2	2	0	0	1	2	2	0	2	0	2	0	2	2	2	0	2	1	0	2	1	2	2	2
1439	3128724	chrA03	29.3538	chrA03	2831986	TGCAGCAACTATAAACCTGATGGGATTGCAGGTAGGATTGATTCCTTAGAGTAATACGGATTAC	1	1	1	1	1	1	0	1	1	0	0	1	1	1	0	0	1	1	1	1	1	0	0	1	1	-	0	-	0	1	0	1	1	-	0	-	1	0	1	1	-	1	1
1440	3078622|F|0-26:G>C-26:G>C	chrA03	30.3742	chrA03	NA	TGCAGCTTCTTGATCTCCTTCTTCAAGTCAGCCTCAAACTTTTCCTTTTGGTTAC	0	0	0	2	2	2	2	2	2	2	2	2	2	2	2	2	0	2	2	2	2	2	2	0	2	2	2	2	2	2	2	2	2	2	2	2	0	2	2	0	2	2	0
1441	4118485	chrA03	30.3742	chrA03	NA	TGCAGGTAGACCACTAAAAGATCTCCTCTCTTATGAATAATAGCTCATAAAAATTTGAAAAGTGAAAAA	0	0	0	1	1	1	1	1	1	1	1	1	1	1	1	1	0	1	1	1	1	1	1	0	1	-	1	1	1	1	1	-	1	1	1	1	0	1	-	0	-	1	0
1442	3075989	chrA03	30.8844	chrA03	3142473	TGCAGGGCATGACCCTAATCCATATCACAGGTAAGTTCTCACTGAGTCTTCATGTACTCGAATCCAAAA	1	1	1	1	1	1	0	1	0	0	0	1	1	1	0	0	1	-	1	1	1	0	0	1	1	1	0	-	0	1	0	1	1	1	0	1	1	0	1	1	1	1	1
1443	3083400	chrA03	30.8844	chrA03	3142354	TGCAGGACACAGACCCCAATCTTTCACTTATAAATCATCACTAACTCCATAATTAGGTTGTTGGCAAAA	1	1	1	1	1	1	0	1	0	0	0	1	1	1	0	0	1	-	1	1	1	0	0	1	-	1	0	1	0	1	0	1	-	-	0	1	1	0	1	1	1	1	1
1444	3177874	chrA03	30.8844	chrA03	3142288	TGCAGACTGCGAACTGGATTCCGAGTGAGCGGGACGGGTTGTCACAGATTTTCCCAAATCCCAAATCTG	1	1	1	1	1	1	0	1	0	0	0	1	1	1	0	0	1	1	1	1	1	0	0	1	1	1	0	-	0	1	0	1	-	1	0	1	1	0	1	1	1	-	1
1445	3186947	chrA03	31.3946	chrA03	3138804	TGCAGCTAGCTGCTGATATGCAGAGGTTTTCAAGACCTGAAAGGCGAATCAATGGCCCCACAGTCACAC	0	0	0	1	1	1	1	1	1	1	1	1	1	1	1	1	0	1	1	1	1	1	1	0	1	-	1	1	1	1	1	-	-	1	1	1	0	1	1	0	1	-	0
1446	3075196	chrA03	32.4151	chrA03	3366771	TGCAGCTGAATTATCACCTGATTGAATGAAATTATGCGAAATTGCTTATTTTATCAATTTCATTACAGA	1	1	1	1	1	1	0	1	0	0	0	1	1	0	0	0	1	1	1	1	1	0	0	1	1	1	0	-	0	-	0	1	-	-	0	-	1	0	-	1	1	1	1
1447	3120830|F|0-51:G>A-51:G>A	chrA03	32.4151	chrA03	3384520	TGCAGCAGTTGCTGGTGCCTGATCACAATCCATGGAAAATAGCTAAAACACGCGCTCAAAGTTTCTTCT	0	0	0	2	2	2	1	2	1	1	1	2	2	1	1	1	0	2	2	2	2	1	1	0	2	2	1	2	1	2	2	2	2	2	1	2	0	1	2	0	2	2	0
1448	3085739|F|0-60:C>G-60:C>G	chrA03	32.6702	chrA03	NA	TGCAGATGGGACTGGTACTGGAACCGGATAAGCAGCTAAAAAAAGAGCTTCTAATCAGATCAACCAAAA	0	-	0	2	2	1	2	2	2	2	2	2	1	2	2	2	0	2	1	2	2	2	2	0	2	2	2	1	2	2	2	2	2	1	2	2	0	2	2	0	1	2	0
1449	3099267|F|0-44:C>T-44:C>T	chrA03	32.6702	chrA03	NA	TGCAGACTCTTTGAACTGGTCAAATCTCCAGCAACTCGGATTCACCATATCCACTCTTTCTGAAACGTT	0	0	0	2	2	2	2	2	1	2	2	2	2	2	2	1	0	2	2	1	2	2	1	0	1	1	1	2	1	2	2	2	0	2	2	1	0	2	1	0	2	2	0
1450	3124833	chrA03	32.6702	chrA03	NA	TGCAGCTGAATTATCACCTGATTTTATGCGAAATTGCTTATTTTATCAATTTCATTAC	0	0	0	1	1	1	1	1	1	1	1	1	1	1	1	1	0	1	1	1	1	1	1	0	1	1	1	1	1	1	1	1	1	-	1	1	0	1	1	0	1	1	0
1451	4110187	chrA03	32.6702	chrA03	NA	TGCAGGTGATAGCTGACTATATGTCAGTGGATGAACTAGCTGGCATAAAGGAAGCGTTTGAGAAGATGG	0	0	0	1	1	1	1	1	1	1	1	1	1	1	1	1	0	-	1	1	1	1	1	0	1	-	1	1	1	1	1	1	1	1	1	1	0	1	1	0	1	1	0
1452	4112469	chrA03	32.6702	chrA03	NA	TGCAGGATCATTGAACGTAATGGCATGATCTTGTTCAAGGCAGTAGGGTGTTGCAAATATACCAAAGTT	0	0	0	1	1	1	1	1	1	1	1	1	-	1	1	1	0	1	1	1	1	1	1	0	1	1	1	1	1	-	1	-	1	-	1	1	0	1	1	0	-	1	0
1453	4115557	chrA03	32.6702	chrA03	3427369	TGCAGAGCTTCAGGTGAAAGTTGAGCGGTGTTTGGGTGTAAATAGATGTTTATTTGATAAATTTACAGA	0	0	0	1	1	1	1	1	1	1	1	1	1	1	1	1	0	1	1	1	1	1	1	0	1	1	1	1	1	1	1	-	1	1	1	1	0	1	1	0	1	-	0
1454	5049402	chrA03	32.6702	chrA03	3425776	TGCAGAAGCATACTCAGCTCCGTCAATAGTTTTGACATCTCAATCGCACGATGGCCTTCACGTCTTTGA	0	0	0	1	1	1	1	1	1	1	1	1	1	1	1	1	0	1	1	1	1	1	1	0	1	1	1	1	1	1	1	1	1	-	1	1	0	1	1	0	1	1	0
1455	5047504	chrA03	32.9253	chrA03	3425776	TGCAGAAGCATACTCAGCTCCATCAATAGTTTTGACATCTCAATCGCACGATGGCCTTCACGTTTTTGA	1	1	1	1	1	1	0	-	0	0	0	1	1	0	0	0	1	1	1	1	1	0	0	1	-	1	0	1	0	-	0	1	1	1	0	-	1	0	-	1	1	1	1
1456	5049402|F|0-21:G>A-21:G>A	chrA03	32.9253	chrA03	3425776	TGCAGAAGCATACTCAGCTCCGTCAATAGTTTTGACATCTCAATCGCACGATGGCCTTCACGTCTTTGA	1	1	1	2	2	2	0	2	0	0	0	2	2	2	0	0	1	2	2	2	2	0	0	1	2	2	0	2	0	2	0	2	2	2	0	2	1	0	2	1	2	2	1
1457	4115534	chrA03	33.4355	chrA03	3469690	TGCAGCTCTATGATGATGTATATATCAAAATGTGCTTGTCTTAGTAGCCGTAGTCTAGCTCTCTCGTCG	0	0	0	1	1	-	1	1	1	1	1	1	1	1	1	1	0	1	1	1	1	1	1	0	1	-	1	1	1	1	1	1	-	1	1	-	0	1	1	0	1	1	0
1458	3140062	chrA03	33.9457	chrA03	3296975	TGCAGAAATCAGAAATGGGCGAAAACTGTTTATTCGATCATTAGAGAGAGACGGAGATGGCAGCAAACT	0	0	0	1	1	1	1	1	1	1	1	1	1	1	1	1	0	1	1	1	1	1	1	0	1	1	1	1	1	1	1	1	1	1	1	1	0	1	1	0	1	1	0
1459	4119222	chrA03	33.9457	chrA03	3671932	TGCAGTCAATTGCTCTACCACTGAGCTATGGACCCACTTTGCTGTTTTTGATTCATGATATAATCTTAG	0	0	0	1	1	1	1	1	1	1	1	1	1	1	1	1	0	1	1	1	1	1	1	0	-	1	1	1	1	1	1	1	-	-	1	-	0	1	-	0	-	1	0
1460	3076720	chrA03	35.4763	chrA03	NA	TGCAGCATATTATGATACATTGTCATAACGTTTCACATATAGTTTTGTAACCTTTTGATTACTCTCGTT	1	1	1	1	-	1	0	1	0	0	0	1	-	0	0	0	1	1	1	1	1	0	0	1	1	1	0	1	0	0	0	1	-	1	0	1	1	0	1	1	1	-	1
1461	3078246	chrA03	35.4763	chrA03	3671932	TGCAGTCAATTGCTCTACCACTGAGCTATGGACCCACTTTGCTGTTTTTGATTCATGATATAATTTACA	1	1	1	1	1	1	0	1	0	0	0	1	1	0	0	0	1	1	1	1	1	0	0	1	1	1	0	1	0	0	0	1	1	-	0	1	1	0	1	1	1	-	1
1462	3122295	chrA03	35.4763	chrA03	NA	TGCAGTGTTGTATGATAGTGGCACTATCATAGTGTCTGAACAGGTTTGTTGGACAAAGCGATGCATGTA	1	1	1	1	1	1	0	1	0	0	0	1	1	0	0	0	1	1	1	1	-	0	0	1	1	1	0	1	0	0	0	1	1	1	0	1	1	0	1	1	1	1	1
1463	4167339|F|0-62:T>A-62:T>A	chrA03	35.4763	chrA03	3671932	TGCAGTCAATTGCTCTACCACTGAGCTATGGACCCACTTTGCTGTTTTTTATTCATGATATATTTTACA	2	1	2	2	2	1	0	2	0	0	0	2	1	0	0	0	2	2	1	2	2	0	0	2	2	2	0	1	0	0	0	2	2	1	0	2	2	0	2	2	1	2	2
1464	5052941	chrA03	35.4763	chrA03	NA	TGCAGTAAATCAAAATAATTTCAAAACGGTACAATACAAATATTCTATGCTATATTTTTTTACTTTGAT	1	1	1	1	1	1	0	1	0	0	0	1	1	0	0	0	1	1	1	1	1	0	0	1	1	1	0	-	0	0	0	1	-	1	0	1	1	0	-	1	-	1	1
1465	5052941|F|0-27:G>T-27:G>T	chrA03	35.4763	chrA03	NA	TGCAGTAAATCAAAATAATTTCAAAACGGTACAATACAAATATTCTATGCTATATTTTTTTACTTTGAT	2	0	2	2	2	0	1	2	1	1	1	2	0	1	1	1	2	2	0	2	2	1	1	2	2	2	1	0	1	1	1	2	2	0	1	2	2	1	2	2	0	2	2
1466	3104264|F|0-10:C>T-10:C>T	chrA03	35.9865	chrA03	3743510	TGCAGAGCTCCGAGATTTTTCGTCCAATGGGAAGCTGAAAGCAGATAAAGTTCATACAGATAACACGTG	0	0	0	2	2	2	1	2	1	1	1	2	2	1	1	1	0	2	2	2	2	1	1	0	2	2	1	2	1	1	1	2	2	2	1	2	0	1	2	0	2	2	0
1467	3105791|F|0-16:A>T-16:A>T	chrA03	35.9865	chrA03	3804077	TGCAGCTTGCATGGATACTTGTTTATAGTTTGGCACACTTCTGATATAGCTGACCAAACATTCTTTGTA	0	0	2	2	2	2	1	2	1	1	1	2	2	1	1	1	0	2	2	2	2	1	1	0	2	0	1	2	1	1	1	2	2	2	1	2	0	1	2	0	2	2	0
1468	3137498	chrA03	35.9865	chrA03	3779847	TGCAGAGAGACATGTAAAGTACCGTTAGACACCTAAAGATATAGGTCAAATTCAAGAATCATCCCTACC	0	0	0	1	1	1	1	1	1	1	1	1	1	1	1	1	0	1	1	1	1	1	1	0	1	1	1	-	1	1	1	1	1	1	1	-	0	1	1	0	-	-	0
1469	3150453	chrA03	35.9865	chrA03	3705676	TGCAGAAACAGCTCAACAAAAAGCTGAGATTTGAGGCGTCCGTTCGTTCTATTCATTCTCTTCTCCGTG	1	1	1	1	1	1	0	1	0	0	0	1	1	0	0	0	1	1	1	1	1	0	0	1	-	1	0	1	0	0	0	-	1	1	0	1	-	0	1	1	-	1	1
1470	4337523|F|0-15:G>A-15:G>A	chrA03	35.9865	chrA03	3786330	TGCAGAACAAGAACAGGAAAGAATTATGTAAAAAAAATGAAAACAGGAAAGAGTACCATACATATTCAT	1	1	1	2	2	2	0	2	0	0	0	2	2	0	0	0	1	2	2	2	2	0	0	1	2	2	0	2	0	0	0	2	2	2	0	2	1	0	2	1	2	2	1
1471	4706049	chrA03	35.9865	chrA03	3769534	TGCAGTTTCAAATTTATATCTTGGGGGTGCCAAATATGTAACCGTTTTAC	1	1	1	1	1	1	0	1	0	0	0	1	1	0	0	0	1	1	1	1	1	0	0	1	1	1	0	-	0	0	0	1	1	1	0	-	1	0	-	1	1	1	1
1472	5029649	chrA03	35.9865	chrA03	3772891	TGCAGCCACATATCACTCGAGACCAAAGCAAAGTCTCTGCCTGAGACGGTTGCTTCTCCCGTCTCACCA	0	0	0	1	1	1	1	1	1	1	1	1	1	1	1	1	0	1	1	1	1	1	1	0	1	1	1	1	1	1	1	1	1	1	1	-	0	1	1	0	1	1	0
1473	5029649|F|0-11:A>G-11:A>G	chrA03	35.9865	chrA03	3772891	TGCAGCCACATATCACTCGAGACCAAAGCAAAGTCTCTGCCTGAGACGGTTGCTTCTCCCGTCTCACCA	1	1	1	2	2	2	0	2	0	0	0	2	2	0	0	0	1	2	2	2	2	0	0	1	2	2	0	2	0	0	0	2	2	2	0	2	1	0	2	1	2	2	1
1474	5034180	chrA03	35.9865	chrA03	3772891	TGCAGCCACATGTCACTAGAGACCAAAGCAAAGTCTCTGCCTGAGACGCTTGCTTCTCCCGTCTCACCA	1	1	1	1	1	1	0	1	0	0	0	1	1	0	0	0	1	1	1	1	1	0	0	1	1	1	0	1	0	0	0	-	1	1	0	1	1	0	1	-	1	-	1
1475	3078848|F|0-26:G>A-26:G>A	chrA03	36.4967	chrA03	NA	TGCAGACAGAAATTGATAATCCGACCGTAGATTGTAGATCTTTGTACGACTATTATATTAC	0	0	2	2	2	2	1	2	1	1	1	2	2	1	1	1	0	2	2	2	2	1	1	0	2	2	1	2	1	1	1	2	2	2	1	2	0	2	2	0	2	2	0
1476	3081191	chrA03	36.4967	chrA03	4028562	TGCAGAGTTACATACATCACAAAATCAATTAGAACATCATCTTGAATTGATAATGAATACCAACAAACA	1	1	1	1	1	1	0	1	0	0	0	1	1	0	0	0	1	1	1	1	-	0	0	1	1	1	0	1	0	0	0	1	-	1	0	1	1	-	1	1	1	1	1
1477	3082490|F|0-7:A>G-7:A>G	chrA03	36.4967	chrA03	NA	TGCAGGAAGACAAAGTGATGCCTCCACAGAAAGATGCAATTATGATGTACAGCACGAGAACTATCAAGC	2	1	2	2	2	1	0	2	0	0	0	2	1	0	0	0	2	2	1	2	2	0	0	2	2	2	0	1	0	0	0	2	2	1	0	2	2	2	2	2	1	2	2
1478	3087172|F|0-13:T>A-13:T>A	chrA03	36.4967	chrA03	3930370	TGCAGCTCTCCAATTAGACCGCCTGCTTCTTTTAGGAATGTGAGAACCATCACCGTAATTAC	0	0	2	2	2	2	1	2	1	1	1	2	2	1	1	1	0	2	2	2	2	1	1	0	2	2	1	2	1	1	1	2	2	2	1	2	0	2	2	0	2	2	0
1479	3091563|F|0-20:C>T-20:C>T	chrA03	36.4967	chrA03	NA	TGCAGATCTTGATCTCTGAGCCCCTGTCGAAGGTAATGATGCTTCCAAAAGTTTTCAACCGGAAACAGA	0	-	2	2	2	1	2	2	2	2	2	2	1	2	2	2	0	2	1	2	2	2	2	0	2	2	2	1	2	2	2	2	2	1	2	2	0	2	2	0	1	2	0
1480	3098499	chrA03	36.4967	chrA03	3928003	TGCAGATGGCAATGCAACAAAGTCTCTGAATTGTTATCCACTATAAGAGATCCTAAAACACGCTCCACC	1	1	1	1	1	1	0	1	0	0	0	1	1	0	0	0	1	1	1	1	1	0	0	1	1	-	0	1	0	0	0	1	1	1	0	1	1	1	-	1	1	1	1
1481	3102378	chrA03	36.4967	chrA03	3928003	TGCAGATGGCAATGCAACAAAGTCTCTGAATTGTTATCACTATAAGAGATCCTAAAACAAGCTCCACCT	0	0	1	1	1	1	1	1	1	1	1	1	1	1	1	1	0	1	1	1	1	1	1	0	1	1	1	-	1	1	1	1	-	-	1	1	0	1	-	0	1	1	0
1482	3117464	chrA03	36.4967	chrA03	NA	TGCAGATTGAAGCTGGAGAGAATGATAAAATCTGAGATTTTTTATTTCACTTTTGAGCTTCGAAATGGG	0	0	1	1	1	1	1	1	1	1	1	1	1	1	1	1	0	-	1	1	1	1	1	0	1	1	1	1	1	1	1	1	-	1	1	-	0	1	-	0	1	1	0
1483	3117951	chrA03	36.4967	chrA03	NA	TGCAGCTACCTATGATCTGCAACTAGTTCACATAGGTTCATAAGTGATAGGTTCATATTTGGTTGTTTT	0	0	1	1	1	1	1	1	1	1	1	1	1	1	1	1	0	1	1	1	1	1	1	0	-	1	1	1	1	1	1	1	-	1	1	1	0	1	1	0	-	1	0
1484	3118470	chrA03	36.4967	chrA03	3807039	TGCAGTACATTTTGCATTAGTCTTCTGCTTTTATCAAGATCTTGTGTTTTGTATCTTTCTCCAAACCGT	0	0	1	1	1	1	1	1	1	1	1	1	1	1	1	1	0	1	1	1	1	1	1	0	1	1	1	1	1	1	1	1	-	-	1	1	0	1	1	0	1	1	0
1485	3173259	chrA03	36.4967	chrA03	NA	TGCAGTTAGTCAAAGCAACAAGAAATTCAAGATTCCCGGGTGAAAAACTTCCCAAATAATTGTTATTAC	0	0	1	1	1	1	1	1	1	1	1	1	1	1	1	1	0	1	1	1	1	1	1	0	-	1	1	1	1	1	1	-	-	1	1	-	0	1	1	0	-	1	0
1486	4109264|F|0-18:T>C-18:T>C	chrA03	36.4967	chrA03	3848176	TGCAGGAGGGTAAAGTGATGCCTCCACAGAAAGATGCAATTATGATGTACAGCACGAGAACTATCAAGC	0	0	2	2	2	2	1	2	1	1	1	2	2	1	1	1	0	2	2	2	2	1	1	0	2	2	1	2	1	1	1	2	2	2	1	2	0	2	2	0	2	2	0
1487	4110206	chrA03	36.4967	chrA03	3922329	TGCAGCTGCTTTGGTTTCTGATCGACGTTGGTGTCTTACGGGTACTCCTATTCAGGTGATTGATCTTTC	1	1	-	1	-	1	0	1	0	0	0	1	1	0	0	0	1	1	1	1	1	0	0	1	1	-	0	1	0	0	0	1	1	1	0	1	1	-	1	1	1	1	1
1488	4165568	chrA03	36.4967	chrA03	NA	TGCAGCTGCTTTGGTTTCTGATCGACGTTGGTGTCTTACGGGTACTCCTATCCAGGTGATTAC	0	0	-	1	1	1	1	1	1	1	1	1	1	1	1	1	0	1	1	1	-	1	1	0	1	1	1	1	1	1	1	1	1	1	1	-	0	-	1	0	1	1	0
1489	4168806	chrA03	36.4967	chrA03	NA	TGCAGCTTTTTGGTGGATCTTAGAGCCTTGATGTGATTATTGCCTTAC	0	0	1	1	1	1	1	1	1	1	1	1	1	1	1	1	0	1	1	1	1	1	1	0	1	1	1	1	1	1	1	-	1	1	1	1	0	1	1	0	1	1	0
1490	4333800	chrA03	36.4967	chrA03	3902873	TGCAGTCATCACTAGAGCATGTAGAGATAAAACGTTTCAACGGAGAGGCTGCTAGAATGGAAGTAGCAA	1	1	1	1	1	1	0	1	0	0	0	1	1	0	0	0	1	1	1	1	1	0	0	1	1	-	0	1	0	0	0	-	1	1	0	1	1	1	1	1	1	1	1
1491	4333800|F|0-17:C>A-17:C>A	chrA03	36.4967	chrA03	3902873	TGCAGTCATCACTAGAGCATGTAGAGATAAAACGTTTCAACGGAGAGGCTGCTAGAATGGAAGTAGCAA	0	0	2	0	2	2	1	2	1	1	1	2	2	1	1	1	0	2	2	2	2	1	1	0	2	2	1	2	1	1	1	2	2	2	1	2	0	2	2	0	2	2	0
1492	3080976|F|0-8:G>C-8:G>C	chrA03	37.0069	chrA03	NA	TGCAGTGAGAGTTCTGCTAAACCAATTGCAAAAGTCCCTTCAAGTGTAAGTTCAGTTAC	0	0	2	2	2	2	1	2	1	1	1	2	2	1	1	1	0	2	2	2	2	1	1	0	2	2	1	2	1	1	1	2	2	2	1	2	0	2	2	0	2	2	0
1493	3083978|F|0-16:T>C-16:T>C	chrA03	37.0069	chrA03	NA	TGCAGTTTTCACTAAGTTGGATCTGCGCTCTGGTTATCATCAAATTCAGATGGCTGAAGATGATATTAC	0	0	2	2	2	2	2	2	2	2	2	2	2	2	2	2	0	2	2	2	2	2	2	0	2	2	2	2	2	2	2	2	2	2	2	2	0	2	2	0	2	2	0
1494	3089778	chrA03	37.0069	chrA03	4102493	TGCAGCACCGTTCAGGGATCATGCTACCTCCACCACTAGATGCTTTTTGCAGTGACAGTTCCTCTGCTA	1	1	1	1	1	1	0	1	0	0	0	1	1	0	0	0	1	1	1	1	1	0	0	1	1	1	0	1	0	0	0	1	1	1	0	1	1	1	-	1	-	1	1
1495	3089778|F|0-18:T>G-18:T>G	chrA03	37.0069	chrA03	4102493	TGCAGCACCGTTCAGGGATCATGCTACCTCCACCACTAGATGCTTTTTGCAGTGACAGTTCCTCTGCTA	0	0	2	2	2	2	1	2	1	1	1	2	2	1	1	1	0	2	2	2	2	1	1	0	2	2	1	2	1	1	1	2	2	2	1	2	0	2	2	0	2	2	0
1496	3089933	chrA03	37.0069	chrA03	4070239	TGCAGCTCACAAACACTTCAGATTATCAAATGGGCCGAGCTTTCCACAAGAAACCAATCCAGTTCACTT	1	1	1	1	1	1	0	1	0	0	0	1	-	0	0	0	1	1	1	1	1	0	0	1	-	1	0	1	0	0	0	1	-	1	0	1	1	1	-	1	-	1	1
1497	3107318|F|0-50:G>T-50:G>T	chrA03	37.0069	chrA03	4102559	TGCAGAATGTTTGTTGCTCCAGTGATTTGCTGAACTCTACTCCTTCAAAAGTACTATAAGACTTCAGCA	0	0	2	2	2	2	1	2	1	1	1	2	2	1	1	1	0	2	2	2	2	1	1	0	2	2	1	2	1	1	1	2	2	2	1	2	0	2	2	0	2	2	0
1498	3113255	chrA03	37.0069	chrA03	4028629	TGCAGTGAGTACTTCAACGTCTCTTTCCGTAGTAATTAC	1	1	1	-	1	1	0	1	0	0	0	1	1	0	0	0	1	1	1	1	1	0	0	1	1	1	0	1	0	0	0	1	1	1	0	1	1	1	-	1	1	1	1
1499	3113906	chrA03	37.0069	chrA03	NA	TGCAGTGAATTCAATGTGGCAAGCTATTGACTGATCTCAAGCTGAGTTTGATGTGGGAAATAGGCTACA	0	0	1	1	1	1	1	1	1	1	1	1	1	1	1	1	0	1	1	1	1	1	1	0	1	1	1	1	1	1	1	1	1	1	1	-	0	1	1	0	1	1	0
1500	3115650	chrA03	37.0069	chrA03	NA	TGCAGTTTATCCGTGAAACATGAAAAATAGAATATATGTGATGAGAAATGACTCAGTGGAACCATGTCA	0	0	1	1	1	1	1	1	1	1	1	1	1	1	1	1	0	1	1	1	1	1	1	0	1	1	1	1	1	1	1	1	0	1	1	1	0	1	-	0	1	1	0
1501	3139206	chrA03	37.0069	chrA03	4070239	TGCAGCTGACAAACACTTCAGATTATCAAATGGGCCGAGCTTTCCACAAGAAACCAATTCAGTTGATCA	0	0	1	1	1	1	1	1	1	1	1	1	1	1	1	1	0	1	1	1	-	1	1	0	1	1	1	-	1	1	1	1	1	1	1	1	0	1	1	0	1	-	0
1502	3155261|F|0-42:A>G-42:A>G	chrA03	37.0069	chrA03	NA	TGCAGCCTTGGTGACCTTAGCACCGGTTGGGTCCTTCTTGTCAACGCTCTTGATAACACCAACAGCCAC	2	2	2	2	2	2	0	2	0	0	0	2	2	0	0	0	2	2	2	2	2	0	0	2	2	2	0	2	0	0	0	2	2	2	0	2	2	2	2	2	2	2	2
1503	3159962	chrA03	37.0069	chrA03	NA	TGCAGTTGGAGAATCAAGAACAGAGAAGAGAGTAGAAGAGAAACCTCTGTTCATTGTCACCTCTTTGTG	0	0	1	1	1	1	1	1	1	1	1	1	1	1	1	1	0	-	1	1	-	1	1	0	1	1	1	-	1	1	1	1	1	1	1	-	0	1	1	0	-	-	0
1504	4119915	chrA03	37.0069	chrA03	4102493	TGCAGCACCGTTCAGGGAGCATGCTACCTCCACCACTAGATGCTTTTTGCAGTGACAGTTCTTCTGCTA	0	0	1	1	1	-	1	1	1	1	1	1	1	1	1	1	0	1	1	1	1	1	1	0	1	1	1	1	1	1	1	-	1	-	1	1	0	1	1	0	1	1	0
1505	5029902	chrA03	37.0069	chrA03	NA	TGCAGAAAGCATCTAGTGGTGGAGGTAGCATGCTCCCTGACCGTTGATGCAGAATGTTTGTTGCTCCGG	0	0	1	1	1	1	1	1	1	1	1	1	1	1	1	1	0	1	1	1	1	1	1	0	0	1	1	1	1	1	1	1	-	-	1	1	0	-	1	0	1	1	0
1506	5029902|F|0-40:C>A-40:C>A	chrA03	37.0069	chrA03	NA	TGCAGAAAGCATCTAGTGGTGGAGGTAGCATGCTCCCTGACCGTTGATGCAGAATGTTTGTTGCTCCGG	1	1	2	2	2	2	0	2	0	0	0	2	2	0	0	0	1	2	2	2	2	0	0	1	1	2	0	2	0	0	0	2	2	2	0	2	1	2	2	1	2	2	1
1507	3101701	chrA03	37.5171	chrA03	NA	TGCAGTCTGCTGATGAAATGCAGACCCTCAAGAATCTAAATCCAGATAAATAATGCAGGCAGCACAATA	1	1	1	1	1	1	0	1	0	0	0	1	1	0	0	0	1	1	1	1	1	0	0	1	-	-	0	-	0	0	0	1	-	1	0	1	1	1	1	1	1	-	1
1508	3111601	chrA03	37.5171	chrA03	4175082	TGCAGACTGCTGCCTGTGAATTTTTGTAAATTTACCGTTACAATTATAAGTGCTAGTTAC	0	0	1	1	1	-	1	1	1	1	1	1	-	1	1	1	0	1	1	1	1	1	1	0	-	1	1	1	1	1	1	-	1	1	1	1	0	1	-	0	1	1	0
1509	4117115	chrA03	37.5171	chrA03	4314671	TGCAGGGCAAGAGCGGTACAGGGCCATCACAAGTGCCTATTACAGAGGCGCAGTAGGTGCATTTCTTGT	1	1	1	1	1	1	0	1	0	0	0	1	1	0	0	0	1	1	1	1	1	0	0	1	1	1	0	1	0	0	0	1	-	-	0	1	1	1	1	1	1	-	1
1510	4707596	chrA03	37.5171	chrA03	NA	TGCAGCCTTCAACCAAGTGATTATATGCATTAC	1	1	1	1	1	1	0	1	0	0	0	1	1	0	0	0	1	1	1	1	1	0	0	1	1	1	-	-	0	0	0	1	1	-	0	1	1	1	1	1	1	1	1
1511	5029833	chrA03	37.5171	chrA03	NA	TGCAGACTGCCGCCTGTGAATTTTTTTAC	1	1	1	1	1	1	0	1	0	0	0	1	1	0	0	0	1	1	1	1	1	0	0	1	1	-	0	-	0	0	0	1	1	-	0	1	1	-	1	1	1	1	1
1512	5031376|F|0-38:A>C-38:A>C	chrA03	37.5171	chrA03	4183741	TGCAGCATTGACTTCAAGTAGGTTTGTTCAATTATTAGAATCTTTACAATGTAAAGCTTTGTTCTCTTT	1	1	2	2	2	2	0	2	0	0	0	2	2	0	0	0	1	2	2	2	2	0	0	1	2	2	0	2	0	0	0	2	2	2	0	2	1	2	2	1	1	2	1
1513	3088491|F|0-17:A>G-17:A>G	chrA03	38.0273	chrA03	NA	TGCAGGTTAGGATCCAGAAAGACTGTGAAGTGAGACTAAAGATCTTTGGCTTTAGTATCGATGCCACTG	2	1	2	2	2	1	0	2	0	0	0	2	1	0	0	0	2	2	1	2	2	0	0	2	2	2	0	1	0	0	0	2	1	1	0	2	2	2	2	2	1	2	2
1514	3152198	chrA03	38.5375	chrA03	4429113	TGCAGGGTGAGCACGTCCTTTTCTAACAACACTCATCAGTTACCTGAATTAC	0	0	1	1	1	1	1	1	1	1	1	1	1	1	1	1	0	1	1	-	1	1	1	0	1	-	1	1	1	1	1	-	1	1	1	1	0	-	1	0	1	-	0
1515	4118352	chrA03	38.5375	chrA03	4314671	TGCAGGGCAAGAGCGGTACAGGGCATCACAAGTGCCTATTACAGAGGCGCAGTAGGTGCATTTCTTGTT	0	0	1	-	1	1	1	1	1	1	1	1	1	1	1	1	0	1	1	-	1	1	1	0	1	-	1	1	1	1	1	-	-	1	1	1	0	1	1	0	1	1	0
1516	4119471	chrA03	38.5375	chrA03	NA	TGCAGTTCGAAGCATAAGACGTTTTGTACAATATATAAACTAGTATTTTAC	0	0	1	1	1	1	1	1	1	1	1	1	1	1	1	1	0	1	1	1	1	1	1	0	1	1	1	1	1	1	1	1	1	-	1	1	0	1	1	0	-	-	0
1517	3100543|F|0-12:G>A-12:G>A	chrA03	40.5783	chrA03	4430577	TGCAGCACCTGAGACTGCGATATTGATCATCTTCTTCCATGATTTCGTCTCCTCTTCCTGTAAACACAC	0	0	2	2	2	2	2	2	1	1	1	2	2	1	1	1	0	2	2	2	2	1	1	0	2	2	1	2	1	1	1	2	1	2	2	2	0	2	2	0	2	2	2
1518	3117920|F|0-22:C>T-22:C>T	chrA03	40.5783	chrA03	NA	TGCAGCACCTGAAACTGCAATACTGATCATCTTCTTCCATGACTTCGTCTCCTCTTCCTGGAAACACAC	2	2	2	2	2	2	2	2	0	0	0	2	2	0	0	0	2	2	2	2	2	0	0	2	2	2	0	2	0	0	0	2	0	2	2	2	2	2	2	2	2	2	2
1519	4115827|F|0-9:G>A-9:G>A	chrA03	40.5783	chrA03	4481628	TGCAGCAACGGGGGCGCAAGTTGTTCCTGTTGATTCCTCAAATCTAGTGAAGCTTGACACTGCTCAAGG	1	1	2	2	2	2	2	2	0	0	0	2	2	0	0	0	1	2	2	2	2	0	0	1	1	2	0	2	0	0	0	2	0	2	0	2	1	2	2	1	2	2	1
1520	3088491|F|0-67:T>A-67:T>A	chrA03	40.9184	chrA03	NA	TGCAGGTTAGGATCCAGAAAGACTGTGAAGTGAGACTAAAGATCTTTGGCTTTAGTATCGATGCCACTG	0	-	2	2	2	1	2	2	2	2	2	2	1	2	2	2	0	2	1	2	2	2	2	0	2	2	2	-	2	2	2	2	1	1	2	2	0	2	2	0	1	2	0
1521	3099613	chrA03	40.9184	chrA03	NA	TGCAGCTCACATAAACAAATGAACGGAATATTTGTCAATGCATTAGTGGATCTTCACTGCAACACTTAT	0	0	1	1	1	1	1	1	1	1	1	1	1	1	1	1	0	1	1	1	1	1	1	0	1	1	1	1	1	1	1	-	-	1	1	1	0	-	1	0	-	1	0
1522	3106925	chrA03	40.9184	chrA03	NA	TGCAGAGAAGTTGATCTCCTGCTCTCCTGTTCTGGAAGTTTTGAAAATATGTCTTAGCAAAGATGATTC	0	0	1	1	1	1	1	1	1	1	1	1	1	1	1	1	0	-	1	1	1	1	1	0	1	1	1	1	1	1	1	1	-	-	1	-	0	1	1	0	1	1	0
1523	3171705	chrA03	40.9184	chrA03	NA	TGCAGCAGCATCGCTAGGGAGAACAACGTCTTCCAAGTACATGATCTTGAGACAGGGCAAGGAAAGACA	0	0	1	1	1	1	1	1	1	1	1	1	1	1	1	1	0	1	1	1	1	1	1	0	1	-	1	1	1	1	1	1	1	1	1	1	0	1	1	0	1	1	0
1524	4116324	chrA03	40.9184	chrA03	4442960	TGCAGCCATTGTCGGAGAGAGATCTGTTGAGAGGAGTTCTTGGATGGAGTAGAGAGAAAGAAAAGATTG	0	0	1	1	1	1	1	1	1	1	1	1	1	1	1	1	0	1	1	1	1	1	1	0	1	-	1	1	1	1	1	1	-	1	1	-	0	1	1	0	1	1	0
1525	4332524	chrA03	40.9184	chrA03	NA	TGCAGCCTTCAACCAAGTGATATATGCATTAC	0	0	1	1	1	1	1	1	1	1	1	1	1	1	1	1	0	1	1	1	1	1	1	0	-	-	1	-	1	1	1	-	1	-	1	1	0	1	1	0	-	1	0
1526	3082318|F|0-21:C>T-21:C>T	chrA03	41.0885	chrA03	4430643	TGCAGGCATGATTTCAAACCACCTTCTCTTCAAAGTAAGTCTCTTCCTTTAGATACGATTACTTTACTT	0	0	2	2	2	2	2	2	1	1	1	2	2	1	1	1	0	2	2	2	2	1	1	0	2	2	1	2	1	1	1	2	2	2	1	2	0	2	2	0	2	2	0
1527	3122883	chrA03	41.0885	chrA03	NA	TGCAGCTCACATAAAAAACGAACGGAATATTTGTCAATGCATTAGTGGATCTTCACTGCAACACTTATA	1	1	1	1	1	1	1	1	0	0	0	1	1	0	0	0	1	1	1	1	1	0	0	1	-	1	0	1	0	0	0	1	-	1	0	1	1	1	-	1	1	1	1
1528	4116324|F|0-27:T>G-27:T>G	chrA03	41.0885	chrA03	4442960	TGCAGCCATTGTCGGAGAGAGATCTGTTGAGAGGAGTTCTTGGATGGAGTAGAGAGAAAGAAAAGATTG	1	1	2	2	2	2	2	2	0	0	0	2	2	0	0	0	1	2	2	2	2	0	0	1	2	2	0	2	0	2	0	2	2	2	0	2	1	2	2	1	2	2	1
1529	3145854|F|0-6:C>T-6:C>T	chrA03	42.1089	chrA03	NA	TGCAGCCACAGATAACTTCTCTTCCCGTAAAATAATCGGTGAAGGAGGATACGGTAAAGTATACAAATG	2	2	2	2	2	2	2	2	0	0	0	2	2	0	0	0	2	2	2	2	2	0	0	2	2	2	0	2	0	0	0	2	2	2	0	2	2	2	2	2	2	2	2
1530	5030285	chrA03	42.1089	chrA03	NA	TGCAGCTACAGATAACTTCTCTTCCCGTAAAATAATCGGTGAAGGAGGATACGGTAAAGTGTACAAATG	1	1	1	1	1	1	1	1	0	0	0	1	1	0	0	0	1	1	1	1	1	0	0	1	1	1	0	1	0	0	0	1	-	1	0	1	1	1	1	1	1	-	1
1531	5030285|F|0-54:T>A-54:T>A	chrA03	42.1089	chrA03	NA	TGCAGCTACAGATAACTTCTCTTCCCGTAAAATAATCGGTGAAGGAGGATACGGTAAAGTGTACAAATG	0	0	2	2	2	0	2	2	1	1	1	2	2	1	1	1	0	2	2	2	2	1	1	0	2	2	1	2	1	1	1	0	2	2	1	2	0	2	2	0	2	2	0
1532	3094402	chrA03	42.6191	chrA03	4684534	TGCAGACAAAAGAGAAAGTACATCATATTTGAACATCATATCGAGAGACTTCTAACTTGTAAAGATCAA	1	1	1	1	1	1	1	1	0	0	0	1	1	0	0	0	1	1	1	1	1	0	0	1	1	1	0	1	0	0	0	1	-	1	0	1	1	-	1	1	1	1	1
1533	3115127	chrA03	42.6191	chrA03	NA	TGCAGCTATCTCTTCTTTTGTGTACTTTCTGTACCGCCCGTCTTTCAAGAAGAGCTGGTCGATGACTTT	1	1	1	1	1	1	1	1	0	0	0	1	1	0	0	0	1	1	1	1	1	0	0	1	1	1	0	1	0	0	0	1	-	1	0	1	1	1	1	1	1	1	1
1534	3142076|F|0-32:G>A-32:G>A	chrA03	42.6191	chrA03	NA	TGCAGCTAGCATGGTACATCCCGCTACAGGTTGTAAGAACAAAGCCTTTAC	0	0	2	2	2	0	2	2	1	1	1	2	2	1	1	1	0	2	2	2	2	1	1	0	2	2	1	2	1	1	1	0	2	2	1	2	0	2	2	0	2	2	0
1535	3143664|F|0-12:A>C-12:A>C	chrA03	42.6191	chrA03	4689891	TGCAGACAATGGACAACATATAAGTATTGCGTTCCGACCACACTAATTAC	1	1	2	2	2	1	2	2	0	0	0	2	2	0	0	0	1	2	2	2	2	0	0	1	2	2	0	2	0	0	0	1	2	2	0	2	1	2	2	1	2	2	1
1536	3212120	chrA03	42.6191	chrA03	4689891	TGCAGACAATGGCCAACATATAAGTATTGCGTTCCGACCACACTAATTAC	1	1	1	1	1	1	1	1	0	0	0	1	1	0	0	0	1	1	1	1	-	0	0	1	1	1	0	1	0	0	0	1	1	1	0	1	1	-	-	1	1	1	1
1537	3082313|F|0-21:C>T-21:C>T	chrA03	43.1293	chrA03	NA	TGCAGGCTTATTATTATCTTCCGTAAAGAGAAAACATTTTTACTATTGCTAAAAGATCCACAATTACAA	2	2	2	2	2	2	2	2	0	0	0	2	2	0	0	0	2	2	2	2	2	0	0	2	2	2	0	2	0	0	0	2	2	2	0	2	2	2	2	2	2	2	2
1538	3086839	chrA03	43.1293	chrA03	NA	TGCAGGCTATAAATCTTAGTGAGAAGACATGATGGTTTGAAAAGCATACTGGTTGCAAAACTCAAGACC	1	1	1	1	1	1	1	1	0	0	0	1	1	0	0	0	1	1	1	1	1	0	0	1	-	1	0	-	0	0	0	1	-	-	0	1	1	1	1	1	1	1	1
1539	5034454	chrA03	43.1293	chrA03	4711903	TGCAGGCTTATTATTATCTTCTGTAAAGAGAAAACGTTTTTACTATTGCTAAAAGATCCACAATTACAA	1	1	1	1	1	1	1	1	0	0	0	1	1	0	0	0	1	1	1	1	1	0	0	1	1	1	0	1	0	0	0	1	1	1	0	-	1	1	1	1	1	1	1
1540	5034454|F|0-35:G>A-35:G>A	chrA03	43.1293	chrA03	4711903	TGCAGGCTTATTATTATCTTCTGTAAAGAGAAAACGTTTTTACTATTGCTAAAAGATCCACAATTACAA	0	0	2	2	2	0	2	2	1	1	1	2	2	1	1	1	0	2	2	2	2	1	1	0	2	2	1	2	1	1	1	0	2	2	1	2	0	2	2	0	2	2	0
1541	3084311|F|0-61:A>C-61:A>C	chrA03	43.4695	chrA03	NA	TGCAGCTGTACATATCCTCTGCATCATGTCACCTATTCCCATACCATAAAAAACATCAACAAAAATGTA	0	0	2	2	2	0	2	2	2	2	2	2	2	2	2	2	0	2	2	2	2	2	2	0	2	2	2	2	2	2	2	0	2	2	2	2	0	2	2	0	2	2	0
1542	3097200	chrA03	43.4695	chrA03	5088358	TGCAGTTACAGTCTTACAGAAAAGTCCAATATCATTTAC	0	0	1	1	1	0	1	1	1	1	1	1	1	1	1	1	0	1	1	1	1	1	1	0	1	-	1	-	1	1	1	0	1	1	1	1	0	-	1	0	1	-	0
1543	3097995|F|0-20:T>C-20:T>C	chrA03	43.4695	chrA03	NA	TGCAGGTACCTAACCAAGGATAGTTTCCCATAACCCTGATATAAAACAAATTAC	0	0	2	2	2	0	2	2	2	2	2	2	2	2	2	2	0	2	2	2	2	2	2	0	2	2	2	2	2	2	2	0	2	2	2	2	0	2	2	0	2	2	0
1544	3101382	chrA03	43.4695	chrA03	4711837	TGCAGGCTATAAATCTTAGTGAGAAGACTTGATGGTTTGAAAAGCATACTGGTTGCAGCCATATTCATC	0	0	1	1	1	0	1	1	1	1	1	1	1	1	1	1	0	1	1	1	1	1	1	0	-	1	1	1	1	1	1	0	1	1	1	1	0	1	1	0	1	-	0
1545	3104472|F|0-56:C>T-56:C>T	chrA03	43.4695	chrA03	NA	TGCAGAGCAACTTCTGCGATCACGCACGTTGTCTTGGGACAGTTCAAGACATGTGTCCTCCTCCTTGGG	0	0	2	2	2	0	2	2	2	2	2	2	2	2	2	2	0	2	2	2	2	2	2	0	2	2	2	2	2	2	2	0	2	2	2	0	0	2	0	0	2	2	0
1546	3105352	chrA03	43.4695	chrA03	NA	TGCAGGTACCTAACCAAGGACAGTTTCCCATACCCATGATATAAAACAAATTAC	0	0	1	1	1	0	1	1	1	1	1	1	1	1	1	1	0	1	1	-	1	1	1	0	1	1	1	1	1	1	1	0	1	-	1	1	0	1	1	0	1	-	0
1547	3111317|F|0-43:T>A-43:T>A	chrA03	43.4695	chrA03	NA	TGCAGGACAGGTTCTACTGCTGAAAAAAGTGAGTGATCCTCTTTGTTACTATTACAACGGGAGTTTCGA	0	0	2	2	2	0	2	2	2	2	2	2	2	2	2	2	0	2	2	2	2	2	2	0	2	2	2	2	2	2	2	0	2	2	2	2	0	2	2	0	2	2	0
1548	3143664|F|0-6:A>C-6:A>C	chrA03	43.4695	chrA03	NA	TGCAGAAAATGGACAACATATAAGTATTGCGTTCCGACCACACTAATTAC	0	0	2	2	2	0	2	2	2	2	2	2	2	2	2	2	0	2	2	2	2	2	2	0	2	2	2	2	2	2	2	0	2	2	2	2	0	2	2	0	2	2	0
1549	3149541|F|0-19:A>C-19:A>C	chrA03	43.4695	chrA03	NA	TGCAGAACTGGCGGAATTTAGAGTAGTAGAGATTATCAGCCATCACTATCAAAGCGTGTTGACGCTTCA	0	0	2	2	2	0	2	2	2	2	2	2	2	2	2	2	0	2	2	2	2	2	2	0	2	2	2	2	2	2	2	0	2	0	2	2	0	2	2	0	2	2	0
1550	3164029|F|0-66:T>C-66:T>C	chrA03	43.4695	chrA03	NA	TGCAGCTGAGGAAGGTGGTGGTGCACGTGAGAAGCACGTGTGTGTGACTTGCAACAAGTCGTTTACTTC	0	0	2	2	2	0	2	2	2	2	2	2	2	2	2	2	0	2	2	2	2	2	2	0	2	2	2	2	2	2	2	0	2	2	2	2	0	2	2	0	2	2	0
1551	4111090	chrA03	43.4695	chrA03	NA	TGCAGAATCAGCTAAGCTTGGATTAC	0	0	1	1	1	0	1	1	1	1	1	1	1	1	1	1	0	1	1	1	1	1	1	0	1	1	1	1	1	1	1	0	1	1	1	1	0	1	-	0	1	1	0
1552	5029918	chrA03	43.4695	chrA03	5034669	TGCAGTTTAGCTGAAGAGGAATCAACAAATCCCAAAAGCTCGGTCTTGGGTATAGAGTTTTCAATTGCA	0	0	1	1	1	0	1	1	1	1	1	-	1	1	1	1	0	1	1	1	1	1	1	0	1	1	1	1	1	1	1	0	0	1	1	1	0	1	1	-	1	1	0
1553	5030168	chrA03	43.4695	chrA03	4658116	TGCAGAACTGGCGGAATTTCGAGTAGTAGAGATTATCCGCCATCACTATCAAAGCGTGTTGACGCTTCA	0	0	1	1	1	0	1	1	1	1	1	1	1	1	1	1	0	1	1	1	1	1	1	0	1	1	1	-	1	1	1	0	-	0	1	1	0	1	1	0	1	-	0
1554	5030795	chrA03	43.4695	chrA03	4703185	TGCAGCTACAGATAACTTCTCTTCCCGTAAAATAATCGGTGAAGGAGGATACGGAAAAGTATACAAATG	0	0	1	1	1	0	1	1	1	1	1	1	1	1	1	1	0	1	1	1	1	1	1	0	1	1	1	-	1	1	1	0	-	-	1	1	0	1	1	0	1	1	0
1555	5121668	chrA03	43.4695	chrA03	4684534	TGCAGACAAAAGAGAAAGTACATCATACTTGAACATCATATCGAGAGACTTCTAACTTCTAAAAGATCA	0	0	1	-	1	0	1	1	1	1	1	1	1	1	1	1	0	1	1	1	1	1	1	0	1	-	1	1	1	1	1	0	-	1	1	1	0	1	1	0	1	1	0
1556	7250020|F|0-29:G>T-29:G>T	chrA03	43.4695	chrA03	NA	TGCAGTTCAGCTGAAGAGGAATCAACAAAGCCCAAAAGCTCGGTCTTGGGTATAGAGTTTTCAATTGCA	0	0	2	2	2	0	2	2	2	2	2	2	2	2	2	2	0	2	2	2	2	2	2	0	2	2	2	2	2	2	2	0	0	2	2	2	0	2	2	2	2	2	0
1557	3130655	chrA03	43.9797	chrA03	NA	TGCAGGAACAACCATGGTGACATATTCACGGCTCTGAAAAGTTTGAGTTTCTCCACTTGTAACATTTAC	0	0	1	1	1	0	1	-	1	1	1	0	1	1	1	1	0	1	1	1	1	1	1	0	1	1	1	1	1	1	1	0	-	1	1	1	0	1	1	0	1	-	0
1558	5121709	chrA03	43.9797	chrA03	5203786	TGCAGTGAAATCACTGGTTCTTGGTGAACAAGAGGATAAACTTGGTTTTGATTCAGGAGACGAGAAAAA	0	0	1	1	1	0	1	1	1	1	1	0	1	1	1	1	0	1	1	1	1	1	1	0	1	-	1	-	1	1	1	0	1	1	1	1	0	-	1	0	1	-	0
1559	3086800|F|0-32:A>C-32:A>C	chrA03	44.6599	chrA03	NA	TGCAGTCAAAATCAAGTTCACCTTCTCCATCAATGTTGCCTACAATATATTTAC	2	1	2	2	2	1	2	2	0	0	0	2	2	0	-	0	1	0	2	2	2	-	0	1	1	1	0	2	-	0	0	2	1	2	0	2	2	2	2	1	2	2	1
1560	3102109|F|0-59:T>G-59:T>G	chrA03	44.6599	chrA03	4790998	TGCAGCTTCTCTCTCATTCAGTGTTCCTCCATAGCCTGACCACTGGAGATTCTCGAGATTGAAGCTCAA	1	1	2	2	2	1	2	2	0	0	0	2	2	0	0	0	1	0	2	2	2	0	0	1	2	2	0	2	0	0	0	1	2	2	0	2	1	2	2	1	2	2	1
1561	4114750	chrA03	44.6599	chrA03	4789251	TGCAGACTAATATCGTCTTGTCCTGTTCTTGAAGATCTCTTAC	1	1	1	1	1	1	1	1	0	0	0	1	1	0	0	0	1	0	1	1	1	0	0	1	1	1	0	1	0	0	0	1	1	1	0	-	1	-	1	1	1	-	1
1562	5237705	chrA03	44.6599	chrA03	NA	TGCAGGACTAAAGTTCTTCATACCCTGAGAGTTAC	1	1	1	1	1	1	1	1	0	0	0	1	1	0	0	0	1	0	-	1	1	0	0	1	1	1	0	1	0	0	0	1	1	-	0	-	1	-	1	1	1	1	1
1563	3082832	chrA03	45.1702	chrA03	NA	TGCAGAAACGAATCATAATTGGCTGATTAGATCATAGACAAATCAAGAACATAACAGACTTCAATAAAA	1	1	1	1	1	1	1	1	0	0	0	1	1	0	0	0	1	0	1	1	-	0	0	1	1	1	0	1	0	0	0	1	1	1	0	1	1	1	1	1	1	1	1
1564	3098250	chrA03	45.1702	chrA03	NA	TGCAGCTAGATCTTGATTCAAGTTCAACCATATGATACGAACCAATAGCTGAAGGCAACGTATCAAGAC	1	1	1	1	1	1	1	1	0	0	0	1	1	0	0	0	1	0	1	1	1	0	0	1	1	1	0	1	0	0	0	1	-	1	0	1	1	1	1	1	1	1	1
1565	3116840|F|0-5:C>G-5:C>G	chrA03	45.1702	chrA03	NA	TGCAGCTGTGGAATCCGCCGGAAATAGTGAAGCGAACTGATGAACATCAAGAACTAGATTCTCATCAGT	2	2	2	2	2	2	2	2	0	0	0	2	2	0	0	0	2	0	2	2	2	0	0	2	2	2	0	2	0	0	0	2	2	2	0	2	2	2	2	2	2	2	2
1566	5029694	chrA03	45.1702	chrA03	5020576	TGCAGGTGCTGCTCTTCCCGCTCTCGCCTTGCTCGCTGGTCTTGTTGGTAGTTGGATCGGCTAGAGACA	1	1	1	1	1	1	1	1	0	0	0	1	1	0	0	0	1	0	1	-	1	0	0	1	1	1	0	0	0	0	0	1	1	1	0	1	1	1	1	1	1	1	1
1567	5029918|F|0-7:T>C-7:T>C	chrA03	45.6804	chrA03	5034669	TGCAGTTTAGCTGAAGAGGAATCAACAAATCCCAAAAGCTCGGTCTTGGGTATAGAGTTTTCAATTGCA	1	1	2	2	2	1	2	2	0	0	0	2	2	0	0	0	1	0	2	2	2	0	0	1	2	2	0	2	0	0	0	1	1	2	0	2	1	2	2	2	2	2	1
1568	26680429	chrA03	47.211	chrA03	NA	TGCAGCTTTGACAACTTTGATTCATTTTGGTCTATTTCTTGAATATTTCGTTTTCGTTTTTTTTTTGTT	0	0	1	1	1	0	1	1	1	1	1	0	1	1	1	1	0	1	1	1	1	1	1	0	1	1	1	1	1	-	1	0	-	1	1	0	0	-	1	0	1	1	0
1569	3083258|F|0-21:C>A-21:C>A	chrA03	47.211	chrA03	5294872	TGCAGCTATATTTACCTCAAACCCTCTTTCAAGATTGTTCATCTGATCATATCAGTTACTAAAACCTGT	0	0	2	2	2	0	2	2	1	1	1	0	2	1	1	1	0	1	2	2	2	1	1	0	2	2	1	2	1	1	1	0	2	2	1	0	0	2	2	0	2	2	0
1570	3090930|F|0-28:T>A-28:T>A	chrA03	47.211	chrA03	NA	TGCAGGGAGTCGTTGACTTTGGTTCTTCTGACATTCTCTGCATTAGTTTTAGAATTACACATTTTCTTC	0	0	2	2	2	0	2	2	1	1	1	0	2	1	1	1	0	1	2	2	2	1	1	0	2	2	1	2	1	1	1	0	2	2	1	0	0	2	2	0	2	2	0
1571	3117288|F|0-62:A>T-62:A>T	chrA03	47.211	chrA03	NA	TGCAGGGGTACAATTGTCATTTCGTGTTTGTCTTTTTAGGTCGTCTCTCTCTGCATAAACCCATTGTTC	0	0	2	2	2	0	2	2	1	1	1	0	2	1	1	1	0	1	2	2	2	1	1	0	2	2	1	2	1	1	1	0	2	2	1	0	0	2	2	0	2	2	0
1572	3166318	chrA03	47.211	chrA03	5311129	TGCAGTTGCCTCCGCATCTTAGCATCTTCCCTCTTCATGTTTTAC	0	0	1	1	1	0	1	1	1	1	1	0	1	1	1	1	0	1	1	1	1	1	1	0	1	1	1	1	1	1	1	0	1	1	1	0	0	1	1	0	1	1	0
1573	5030266	chrA03	47.211	chrA03	5294938	TGCAGGGAGTCGTTGACTTTGGTTCTTCAGACATTCTCTGCATTAGTTTTAGAATTACACACTTTCTTC	0	0	1	1	1	0	1	1	1	1	1	0	1	1	1	1	0	1	1	1	1	1	1	0	1	1	1	1	1	1	1	0	1	1	1	0	0	-	1	0	-	1	0
1574	4334032	chrA03	47.7238	chrA03	NA	TGCAGGAGAGAGGAGAACCTCTTGAATTCGTGGGTGGTGTGAACGATATGATGCCTGGTCAGATGAATA	1	1	1	1	1	1	1	1	0	0	0	1	1	0	0	0	1	1	1	1	1	0	0	1	1	1	0	1	0	0	0	1	1	-	0	1	1	1	-	1	1	-	1
1575	7247750	chrA03	48.2366	chrA03	NA	TGCAGCTTTGACAACTTCGATTCATTTTGGTTTGTTGAGCATTCCTTGGTCTATTTCTTGATTATTTCG	1	1	1	1	1	1	1	0	0	0	0	1	1	0	0	0	1	1	1	1	-	0	0	1	1	1	0	1	0	0	0	1	1	1	0	1	1	1	1	1	1	-	1
1576	3076706|F|0-39:A>G-39:A>G	chrA03	49.7751	chrA03	NA	TGCAGTTTGTACTGCACACACATTCATTTTTTACCATCCACGACAGTCCTTAGCTTCGCTAATGCAGCG	0	0	2	2	2	0	2	2	2	2	2	0	2	2	2	2	0	2	2	2	2	2	2	0	2	2	2	2	2	2	2	0	2	2	2	0	0	2	2	0	2	2	0
1577	3139966|F|0-11:A>G-11:A>G	chrA03	49.7751	chrA03	5529619	TGCAGATAGATAATGATTGATGTCCAGGGTCAAATATTGACACCTGATATTTGTCGGGGTTAC	1	1	2	1	2	1	2	2	0	0	0	1	2	0	0	0	1	2	2	2	2	0	0	1	2	2	0	2	0	0	0	1	2	2	0	1	1	2	2	1	0	2	1
1578	3159698|F|0-31:A>G-31:A>G	chrA03	49.7751	chrA03	NA	TGCAGACACTTGCTGAGAAGCTAGGACTAGAATGCGACAACAGGTCGAACTTTAC	0	0	2	2	2	0	2	2	1	1	1	0	2	1	1	1	0	2	2	2	2	1	1	0	2	2	1	2	1	1	1	0	2	2	1	0	0	2	2	0	2	2	0
1579	4107413	chrA03	49.7751	chrA03	5519875	TGCAGACACTTGCTGAGAAGCTAGGACTAGAGTGCGACAACAGGTCGAACTTTAC	0	0	1	1	1	0	1	1	1	1	1	0	1	1	1	1	0	1	1	1	1	1	1	0	-	-	1	1	1	1	1	0	1	1	1	0	0	1	1	0	1	1	0
1580	4116330	chrA03	49.7751	chrA03	NA	TGCAGCAGCGGTTGCTACGCTCTCGGCCGGTGATTTAC	1	1	1	1	1	1	1	1	0	0	0	1	1	0	0	0	1	1	1	1	1	0	0	1	1	1	0	1	0	0	0	1	1	1	0	1	1	1	-	1	1	1	1
1581	5029974	chrA03	49.7751	chrA03	5614921	TGCAGTTTGTACTGCACACACATTCATTTTTTACCATCCGCGACAGTCCTTAGGTTCGCTAATGCAGCG	0	0	1	1	1	0	1	1	1	1	1	0	1	1	1	1	0	1	1	1	-	1	1	0	-	1	1	1	1	1	1	0	-	1	1	0	0	-	-	0	-	1	0
1582	3098235	chrA03	51.3057	chrA03	5614921	TGCAGTTTGACTGCACACACATTCATTTTTTACCATCCGCGACAGTCCTTAGGTTCGCTAATGCAGCGA	1	1	1	1	1	1	1	1	0	0	0	1	1	0	0	0	1	1	1	1	1	0	0	1	1	1	0	1	0	0	0	1	-	-	0	1	1	1	1	1	1	1	1
1583	3075010	chrA03	51.8159	chrA03	5726717	TGCAGGACACATACGAAACACTCTTTTTCATCGTTGATCTTCATGCGGTATGTGTCATCACTACCTTTC	1	1	1	1	1	1	1	1	0	0	0	1	1	0	0	0	1	1	1	-	1	0	0	1	-	1	0	1	0	0	0	1	1	1	0	1	1	1	1	1	1	1	1
1584	3082193|F|0-13:A>G-13:A>G	chrA03	51.8159	chrA03	NA	TGCAGAACCAAAAAGCTCATTCATGTTTTTACATCACTGGGTACAGATAAAACAATAAATATTTACAGA	0	0	2	2	2	2	2	2	1	1	1	0	2	1	1	1	0	2	2	2	2	1	1	2	2	2	1	2	1	1	1	0	2	2	1	0	0	2	2	0	2	2	0
1585	3088510|F|0-60:G>T-60:G>T	chrA03	51.8159	chrA03	5875586	TGCAGTTGAAGGAGGCAACTTGGAAGTTACATACACTCACAAAGAAGAAAATGTATAAACGTGTTATCC	0	0	2	2	2	2	2	2	1	1	1	0	2	1	1	1	0	2	0	2	2	1	1	0	2	2	1	2	1	1	1	0	2	2	1	0	0	2	0	0	0	2	0
1586	3089970	chrA03	51.8159	chrA03	5726071	TGCAGAGTATAAGCATCAGCGAGACAATGCAATAAGCTGAAGAGATCTATAGCTAATATAAGCTTGTTA	1	1	1	1	1	1	1	1	0	0	0	1	-	0	0	0	1	1	1	1	1	0	0	1	1	1	0	1	0	0	0	1	1	1	0	1	1	1	1	1	-	-	1
1587	3089970|F|0-22:G>C-22:G>C	chrA03	51.8159	chrA03	5726071	TGCAGAGTATAAGCATCAGCGAGACAATGCAATAAGCTGAAGAGATCTATAGCTAATATAAGCTTGTTA	0	0	2	2	2	2	2	2	1	1	1	0	2	1	1	1	0	2	2	2	2	1	1	0	2	2	1	2	1	1	1	0	2	2	1	0	0	2	2	0	2	2	0
1588	3105287	chrA03	51.8159	chrA03	5736306	TGCAGTGGTGTCGAGTCTACACCTGCTACACAATAATATTGTGTGGACTGTGGAGCTCACTACAGGAAG	1	1	1	1	-	1	1	1	0	0	0	1	1	0	0	0	1	1	1	1	1	0	0	1	1	1	0	1	0	0	0	1	-	0	0	1	1	1	1	1	1	1	1
1589	3106799	chrA03	51.8159	chrA03	5876554	TGCAGGGTGAACCACTTGGTTGGCTAAAGAGCCATGAACCAGTGGGGTTGCAAGAAACAAAGATTGTCT	1	1	1	1	1	1	1	-	0	0	0	1	1	0	0	0	1	1	1	-	-	0	0	1	-	1	0	1	0	0	0	1	-	-	0	1	1	-	1	1	1	1	1
1590	3129306	chrA03	51.8159	chrA03	5726717	TGCAGGATACTTACGAGACGCTCTTTTTCATCGTTGATCTTCATGCGGTATGTATCATCACAACTACCT	0	0	1	1	1	1	1	1	1	1	1	0	1	1	1	1	0	1	1	1	1	1	1	0	-	-	1	1	1	1	1	0	1	-	1	0	0	1	-	0	-	1	0
1591	4110946	chrA03	51.8159	chrA03	NA	TGCAGAGTATAAGCATCAGCGACACAATGCAACAAGCTGAAGAGATCTATAGCTAATATAAGCTTGTTA	0	0	1	1	1	1	1	1	1	1	1	0	1	1	1	1	0	1	1	1	1	1	1	0	1	-	1	1	1	1	1	0	1	1	1	0	0	1	1	0	1	1	0
1592	5148873|F|0-12:A>G-12:A>G	chrA03	51.8159	chrA03	NA	TGCAGCAAGTCAAAGTATTGGTAGCTTAC	0	0	2	2	2	2	2	2	2	2	2	0	2	2	2	2	0	2	2	2	2	2	2	0	2	2	2	2	2	2	2	0	2	2	2	0	0	2	2	0	2	2	0
1593	5148873|F|0-19:G>A-19:G>A	chrA03	51.8159	chrA03	5666135	TGCAGCAAGTCAGAGTATTGGTAGCTTAC	0	0	2	2	2	2	2	2	1	1	1	0	2	1	1	1	0	2	2	2	2	1	1	0	2	2	1	2	1	1	1	0	2	2	1	0	0	2	2	0	2	2	0
1594	3083091	chrA03	52.8363	chrA03	NA	TGCAGAAGATTACCAACCCTAAGACGTTGAAGAAGATTGCCAAGTCTAAGCAGAGGAAGCATCTTACAG	1	1	1	1	1	1	1	1	0	0	0	1	1	0	0	0	1	1	1	1	1	0	0	1	1	1	0	1	0	0	0	1	1	1	0	1	1	1	1	1	1	1	1
1595	3096266	chrA03	52.8363	chrA03	6058392	TGCAGCATCTACAGCTTCCATAGTGTATTTGCAGTTGTGATGGGCTTCGTATTTTTCACGAAGGCCTAT	1	1	1	1	1	1	1	1	0	0	0	1	1	0	0	0	1	1	1	1	1	0	0	1	-	1	0	1	0	0	0	1	-	1	0	1	1	1	1	1	1	1	1
1596	3096266|F|0-11:C>T-11:C>T	chrA03	52.8363	chrA03	6058392	TGCAGCATCTACAGCTTCCATAGTGTATTTGCAGTTGTGATGGGCTTCGTATTTTTCACGAAGGCCTAT	0	0	2	2	2	2	2	2	1	2	1	0	2	1	1	1	0	2	0	2	2	1	1	0	2	2	1	2	1	1	1	0	2	2	1	0	0	2	0	0	0	2	0
1597	3131962	chrA03	52.8363	chrA03	NA	TGCAGCAGGCAACGATGAGTATGATTTCTTCTTTTATATAATTACAAATTAC	0	0	1	-	1	-	1	1	1	1	1	0	1	1	1	1	0	1	0	1	1	1	1	0	1	1	1	-	1	1	1	0	1	1	1	0	0	1	0	0	0	1	0
1598	3142589	chrA03	52.8363	chrA03	6057849	TGCAGTGATCTGCTGAACTGGAATTCCAGACCAAGCCGATGCAACCGCTGCAATGTCATCAGGTCCCAC	1	1	1	1	1	1	1	1	0	0	0	1	1	0	0	0	1	1	1	1	1	0	0	1	-	1	0	-	0	0	0	1	1	1	0	1	1	-	1	1	1	1	1
1599	3218634	chrA03	52.8363	chrA03	6057965	TGCAGCAGGCAACGATGAGTATGATTAGCTTTTTTTTTTTATATGTCCAAATAGTTATTTTAC	1	1	1	1	1	1	1	1	0	0	0	1	1	0	0	0	1	1	1	1	1	0	0	1	-	1	0	-	0	0	0	1	1	1	0	1	1	1	1	1	1	1	1
1600	4112901	chrA03	52.8363	chrA03	6023956	TGCAGAACTATGTCAGTAGTGTTCATGCTGGTGCCGATGGCAGAAGAAGAAGAAGGGGAGGAGGCGGGC	1	1	1	1	1	1	1	1	0	0	0	1	1	0	0	0	1	1	1	1	1	0	0	1	1	1	0	1	0	0	0	1	1	1	0	1	1	1	1	1	1	1	1
1601	4118427|F|0-10:A>G-10:A>G	chrA03	52.8363	chrA03	6024022	TGCAGACATCATCTCCGAAACTCTCACAGAAGCAAGACTACATCTTCCATGGAGGTGATTCCTTCAAAC	1	1	2	2	2	2	2	2	0	0	0	1	2	0	0	0	1	2	1	2	2	0	0	1	2	2	0	2	0	0	0	1	2	2	0	1	1	2	1	1	1	2	1
1602	5031355	chrA03	52.8363	chrA03	6023956	TGCAGAACTATGTCAGTACGTAGTGTTCATGCTGGTGCCGATGGCAGAAGAAGAAGAAGGGGAGGAGGC	0	0	1	1	1	1	1	1	1	1	1	0	1	1	1	1	0	1	0	1	1	1	1	0	1	1	1	-	1	1	1	0	-	1	1	0	0	1	0	0	0	1	0
1603	5591708|F|0-12:G>A-12:G>A	chrA03	52.8363	chrA03	NA	TGCAGCATCTATGGCTTCCATAGTGTATTTGCAGTTGTGATGGGCTTCGTATTTTTCACGAAGGCCTAT	2	2	2	2	2	2	2	2	0	0	0	2	2	0	0	0	2	2	2	2	2	0	0	2	2	2	0	2	0	0	0	2	2	2	0	2	2	2	2	2	2	2	2
1604	4120577|F|0-13:G>C-13:G>C	chrA03	53.3465	chrA03	NA	TGCAGAAGATTACGAACCCTAAGACGTTGAAGAAGATCGCCAAGTCGAAGCAGAGGAAGCATCTTACAG	2	2	2	2	2	2	2	2	0	0	0	2	2	0	0	0	2	2	2	2	2	0	0	2	2	2	0	2	0	0	0	2	2	2	0	2	2	2	2	2	2	2	2
1605	3094216	chrA03	54.3669	chrA03	6674669	TGCAGTCTTTTGGGCACCAACGTTAGTGGTATGATCAAGCTTCCTATTATATTTTGATGTTACTTCAAC	1	1	1	1	-	1	-	1	0	0	0	1	1	0	0	0	1	1	1	1	-	0	0	1	1	1	0	1	0	0	0	1	1	1	0	1	1	1	1	1	1	1	1
1606	3099618	chrA03	54.3669	chrA03	6674735	TGCAGTGGAATTCCATATTCTTTTTTATGATCATATTCAGAAGAATTTGTAAACTATAAAATTGAATGG	1	1	1	1	1	1	1	1	0	0	0	1	1	0	0	0	1	0	1	1	1	0	0	1	1	1	0	1	0	0	0	1	1	1	0	1	1	-	1	1	-	1	1
1607	3077218|F|0-26:C>A-26:C>A	chrA03	55.8975	chrA03	NA	TGCAGATTTTCCAACTTCAACTTATACGTTTTTATCTCCTGAGCTTGATCTTTGTGAAGTTTCTTACAG	0	0	2	2	2	0	2	2	2	2	2	0	2	2	2	2	0	2	2	2	2	2	2	0	2	2	2	2	2	2	2	0	2	2	2	0	0	2	0	0	0	2	0
1608	3124165	chrA03	55.8975	chrA03	NA	TGCAGAATCGATAGTATGCTGCCTTCTGGACGATGAAGAAGAAATGTGCAATAACAAGTTAC	0	0	1	1	1	0	1	1	1	1	1	0	1	1	1	1	0	1	0	1	1	1	1	0	1	1	1	-	1	1	1	0	-	-	1	0	0	1	0	0	0	-	0
1609	3134159|F|0-37:G>T-37:G>T	chrA03	55.8975	chrA03	NA	TGCAGACGTTGAAAGATGCAGCTTATAAGGCATGCTGGATATTTACTTGTTTGACGTTATTTATTATTT	0	0	2	2	2	0	2	2	2	2	2	0	2	2	2	2	0	2	0	2	2	2	2	0	2	2	2	2	2	2	2	0	2	2	2	0	0	2	0	0	0	2	0
1610	7248117	chrA03	55.8975	chrA03	NA	TGCAGTAACGAGCCCAAAGGCTTAC	0	0	-	-	1	0	1	1	1	1	1	0	1	1	1	1	0	-	0	1	1	1	1	0	1	-	1	1	1	1	1	0	1	1	1	0	0	1	0	0	0	1	0
1611	3076779	chrA03	56.9179	chrA03	6983548	TGCAGACAAAATAATGCAAGTTAGTTATGTACTTATGTCACGTAACAAAATTTTTAC	1	1	1	-	1	1	1	-	0	0	0	1	1	0	0	0	1	1	1	1	1	0	0	1	1	1	0	-	0	0	-	1	1	1	0	1	1	-	1	1	1	1	1
1612	3080526|F|0-51:C>A-51:C>A	chrA03	56.9179	chrA03	NA	TGCAGCTTTTCTCAATATCTAGTGCTCGTGTATATTTCGACTAATCAAATTCTATCCCAAGAACTTATA	0	0	2	2	2	0	2	2	2	2	2	0	2	2	2	2	0	2	0	2	0	2	2	0	0	2	2	2	2	2	2	0	2	2	2	2	0	2	0	0	0	2	0
1613	3082413|F|0-50:C>T-50:C>T	chrA03	56.9179	chrA03	NA	TGCAGCTTTGATTCTCCATCAAACGCACTCTTGAAATAGCATATCCGAAACAAAAGACATCCAAGAGCC	0	0	2	2	2	0	2	2	2	2	2	0	2	2	2	2	0	2	0	2	0	2	2	0	0	2	2	2	2	2	2	0	2	2	2	2	0	2	0	0	0	2	0
1614	3087889	chrA03	56.9179	chrA03	7319377	TGCAGAAACAGCAGCGACTTGAATAATGATTCAAGTACAATCATAGTTTGACAACAAACAGTTTCAAGC	0	0	-	1	1	0	1	1	1	1	1	0	1	1	1	1	0	1	0	-	0	1	1	0	0	1	1	1	1	1	1	0	-	-	1	1	0	-	0	0	0	1	0
1615	3088588|F|0-53:C>T-53:C>T	chrA03	56.9179	chrA03	NA	TGCAGTGTCATCCACTTTCTCGGATATCTCGTCTTTCTCCTGAATCACTGACACATTCATTTCTTTAGA	2	2	2	2	2	2	2	2	0	0	0	2	2	0	0	0	2	2	2	2	2	0	0	2	2	2	0	2	0	0	2	2	2	2	0	2	2	2	2	2	2	2	2
1616	3089544	chrA03	56.9179	chrA03	7105281	TGCAGTTTCTTGTAACATTCTATAATAAGAAAAAAGAGCTCGTCTAATTTTGATCTTGGCCGACCTTTT	0	0	1	1	1	0	1	1	1	1	1	0	1	1	1	1	0	1	0	1	0	1	1	0	0	1	1	1	1	1	1	0	1	-	1	1	0	1	0	0	0	1	0
1617	3090097	chrA03	56.9179	chrA03	7132897	TGCAGCTTTTCTCAATATCTAGTGCTCGTGTATATTTCGACTAATCAAATTATATCCCAAGAACTAATA	0	0	-	1	1	0	1	1	1	1	1	0	1	1	1	1	0	1	0	1	0	1	1	0	0	1	1	-	1	1	1	0	-	-	1	1	0	1	0	0	0	1	0
1618	3097865	chrA03	56.9179	chrA03	NA	TGCAGCTTTTCTCAATATCTAGTGCTCGTGTATATTTCGATTAC	1	1	1	1	1	1	1	-	0	0	0	1	1	0	0	0	1	-	1	1	1	0	0	1	1	1	0	1	0	0	-	1	1	-	0	1	1	1	1	1	1	1	1
1619	3099438|F|0-23:T>C-23:T>C	chrA03	56.9179	chrA03	NA	TGCAGCTTTGATTCTCCATCAAATGCATTCTTGAAATAACATATCCGAAACAAAAGACATCCAAGAGCC	0	0	2	2	2	0	2	2	2	2	2	0	2	2	2	2	0	2	0	2	0	2	2	0	0	2	2	2	2	2	2	0	2	2	2	2	0	2	0	0	0	2	0
1620	3099961|F|0-37:T>C-37:T>C	chrA03	56.9179	chrA03	NA	TGCAGCCAATGTGATCTGGAACGTCTACCAATGATTATTGCTACACCGTTAGTGACACAATAATTCTGG	0	0	2	2	2	0	2	2	2	2	2	0	2	2	2	2	0	2	0	2	0	2	2	0	0	2	2	2	2	2	2	0	-	2	2	2	0	0	0	0	0	2	0
1621	3104277	chrA03	56.9179	chrA03	7146860	TGCAGTGATGATGAAGAGGGACAAGGAGAAGTAAGCAATGTATCTTCGGTTATCAGTAAGAAACCACGG	1	1	1	1	1	1	1	1	0	0	0	1	1	0	0	0	1	1	1	1	1	0	0	1	1	1	0	1	0	0	1	1	-	1	0	1	1	1	1	1	1	-	1
1622	3114834|F|0-59:A>T-59:A>T	chrA03	56.9179	chrA03	7146926	TGCAGTAAGTCTCATATCTTGATGGTAGAGTTGGTTCAAAGGTTTGTACATTCAAATCAAATCTGACTC	0	0	2	2	2	0	2	2	1	1	1	0	2	1	1	1	0	2	0	2	0	1	1	0	0	2	1	2	1	1	2	0	0	2	1	2	0	2	0	0	0	2	0
1623	3132728	chrA03	56.9179	chrA03	NA	TGCAGAACAGAAACATAAGTCAAGAAGAGTAAGAATACATCTTTGTTTAC	0	0	1	1	1	0	1	1	1	1	1	0	1	1	1	1	0	1	0	1	0	1	1	0	0	-	1	1	1	1	1	0	1	1	1	1	0	1	0	0	0	1	0
1624	3133135	chrA03	56.9179	chrA03	NA	TGCAGAATCGAGTGAAGAAAGATTAGTTACCAATTATAATCTTAC	0	0	1	1	1	0	1	1	1	1	1	0	-	1	1	1	0	1	0	1	0	1	1	0	0	1	1	-	1	1	1	0	1	-	1	-	0	-	0	0	0	1	0
1625	3152569|F|0-44:G>A-44:G>A	chrA03	56.9179	chrA03	NA	TGCAGTGTTTCAGACGACCACTATCTTGAAATGGGTCAAACTTTGTCACTTGAAGGTTCGTTTTACTTG	0	0	2	2	2	0	2	2	2	2	2	0	2	2	2	2	0	2	0	2	0	2	2	0	0	2	2	2	2	2	2	0	2	2	2	2	0	2	0	0	0	2	0
1626	3175415	chrA03	56.9179	chrA03	7148507	TGCAGCAATGGTTTTATCTTTGATGTGATAGAATAGAGAAATTAGTTTTTTTTTTAC	1	1	1	1	1	1	1	1	0	0	0	1	1	0	0	0	1	1	1	1	1	0	0	1	1	1	0	-	0	0	1	1	1	1	0	-	1	-	1	1	1	1	1
1627	3209706|F|0-33:G>A-33:G>A	chrA03	56.9179	chrA03	NA	TGCAGCACTAGACTCGACTCTCATGAAGAAAGTGCACAACAGAAGTGTTAC	0	0	2	2	2	0	2	2	2	2	2	0	2	2	2	2	0	2	0	2	0	2	2	0	0	2	2	2	2	2	2	0	2	2	2	2	0	2	0	0	0	2	0
1628	4110804	chrA03	56.9179	chrA03	NA	TGCAGAATCAAGTGAAGAAGATCACTTACACGAAATAAATAGACTGAGAGTGGGTAGGCAATCCCTTCC	1	1	1	1	1	1	1	1	0	0	0	1	1	0	0	0	1	1	1	1	1	0	0	1	1	1	0	1	0	0	-	1	-	1	0	1	1	-	1	1	1	1	1
1629	4112555	chrA03	56.9179	chrA03	NA	TGCAGTCAAATCCAGTTTTAGAAGCTTTTGGTAATGCAAAAACCGTCAAAAACAATAATTCAAGGTGGG	0	0	1	1	1	0	1	1	1	1	1	0	1	1	1	1	0	1	0	1	0	1	1	0	0	-	1	1	1	1	1	0	1	-	1	1	0	1	0	0	0	1	0
1630	4113240	chrA03	56.9179	chrA03	7079958	TGCAGTGTTTCAGACGACCATTATCTTGAAATGGGTCAAACTTTATCACTTGAAGGTTCGTTTTACTTG	0	0	1	1	1	0	1	1	1	1	1	0	1	1	1	1	0	1	0	1	0	1	1	0	0	-	1	1	1	1	1	0	-	1	1	-	-	1	0	0	0	1	0
1631	4113240|F|0-20:T>C-20:T>C	chrA03	56.9179	chrA03	7079958	TGCAGTGTTTCAGACGACCATTATCTTGAAATGGGTCAAACTTTATCACTTGAAGGTTCGTTTTACTTG	1	1	2	2	2	1	2	2	0	0	0	1	2	0	0	0	1	2	1	2	1	0	0	1	1	2	0	2	0	0	2	1	2	2	0	2	1	2	1	1	1	2	1
1632	4116390|F|0-22:G>A-22:G>A	chrA03	56.9179	chrA03	7148561	TGCAGTGTATTTTCTAGTTTTTGTTTTAC	0	0	2	2	2	0	2	2	1	1	1	0	2	1	1	1	0	2	0	2	0	1	1	0	0	2	1	2	1	1	2	0	2	2	1	2	0	2	0	0	0	2	0
1633	4118346	chrA03	56.9179	chrA03	7085965	TGCAGCCAGTAACAGGCCAAGAGTGTCAAAGGACGATGCGTTTAC	0	0	1	1	1	0	1	1	1	1	1	0	1	1	1	1	0	1	0	1	0	1	1	0	0	-	1	-	1	1	-	0	1	1	1	-	0	1	0	0	0	1	0
1634	4333911	chrA03	56.9179	chrA03	NA	TGCAGCTTTCCAGGGCATATTTTCTTTTTGGTTAC	1	1	-	1	1	1	1	1	0	0	0	1	1	0	0	0	1	1	1	1	1	0	0	1	1	1	0	-	0	0	-	1	1	1	0	1	1	1	1	1	1	1	1
1635	4706367	chrA03	56.9179	chrA03	7208492	TGCAGGCTAAATTTACAAACAGTATCAAGCCCAAATTAC	0	0	1	-	-	0	1	1	1	1	1	0	1	1	1	1	0	1	0	1	0	1	1	0	0	1	1	1	1	1	-	0	1	1	1	1	0	1	0	0	0	1	0
1636	5047461	chrA03	56.9179	chrA03	7132831	TGCAGAGAAGATATTGTTCACAACTCATCGGCTATCAAAGGCTTCGGTTTCCTCTATTCTATTCTCTCA	1	1	1	1	1	1	1	1	0	0	0	1	1	0	0	0	1	1	1	1	1	0	0	1	1	1	0	1	0	0	1	1	-	1	0	-	1	1	1	1	1	1	1
1637	5047461|F|0-6:G>A-6:G>A	chrA03	56.9179	chrA03	7132831	TGCAGAGAAGATATTGTTCACAACTCATCGGCTATCAAAGGCTTCGGTTTCCTCTATTCTATTCTCTCA	0	0	2	2	2	0	2	2	1	1	1	0	2	1	1	1	0	2	0	2	0	1	1	0	0	2	1	2	1	1	2	0	0	2	1	2	0	2	0	0	0	2	0
1638	5708896	chrA03	56.9179	chrA03	NA	TGCAGTTTCTTGTATCATTCTATTTTTTTTTTTAC	1	1	1	-	1	1	0	1	0	0	0	1	-	0	0	0	1	1	1	1	1	0	0	1	1	1	0	1	0	0	-	1	1	-	0	-	1	-	1	-	1	-	1
1639	5709048	chrA03	56.9179	chrA03	NA	TGCAGAACGAAAAAATATAAAAAAACATTAC	1	1	1	1	1	1	-	1	0	0	0	1	1	0	0	0	1	1	1	1	1	0	0	1	1	1	0	-	0	0	-	1	1	1	0	-	1	-	1	1	1	1	1
1640	7245436	chrA03	56.9179	chrA03	NA	TGCAGAATACTCAAAGAAATTGGAACAGCTTAC	1	1	1	1	1	1	1	1	0	0	0	1	1	0	0	0	1	1	1	1	1	0	0	1	1	1	0	1	0	0	1	1	1	1	0	1	1	1	1	1	1	1	1
1641	3082161	chrA03	56.9285	chrA03	6983549	TGCAGACAAAATAATGCAAGTTAGTTATGTACTTATGTCACGTAACAAAATTTTAC	0	0	1	1	1	0	1	-	1	1	1	0	1	1	1	1	0	1	0	1	0	1	1	0	-	-	1	-	1	1	1	-	1	1	1	0	0	1	0	0	0	-	0
1642	3079768|F|0-22:C>T-22:C>T	chrA03	57.4281	chrA03	7258681	TGCAGGGATTATGCTTCTCACTCTAGCTCCATTTCTCATTGTGACACTGCCTGATTTACTTGATGCACA	0	0	2	2	2	0	2	2	1	1	1	0	2	1	1	1	0	2	0	2	0	1	1	0	0	2	1	2	1	1	2	0	2	2	1	2	0	2	0	0	0	2	0
1643	3081771	chrA03	57.4281	chrA03	NA	TGCAGAGCAGCATTCTTCACCAAGATTTTGAAATTAGGGTTAGAGTTTTCTCTGGCAAAAACACTGAGA	1	1	1	1	1	1	1	1	0	0	0	1	1	0	0	0	1	1	1	1	1	0	0	1	1	1	0	1	0	0	1	1	1	-	0	-	1	-	1	1	1	1	1
1644	3086341	chrA03	57.4281	chrA03	NA	TGCAGAAACAGCAGCGACTTGAATAATGATTCTTGCACAATAATAGTTCGACACAAACAGTTTCAAGCG	1	1	1	1	1	1	1	1	0	0	0	1	-	0	0	0	1	1	1	1	1	0	0	1	1	1	0	1	0	0	1	1	-	-	0	1	1	1	1	1	1	1	1
1645	3090661|F|0-54:C>T-54:C>T	chrA03	57.4281	chrA03	7386444	TGCAGCGTCTTTGGTCTCAAGCAGAGCTGCTACTACTAGAAAGAAAGCAGTTATCAGTTCGAATTTACA	1	1	2	2	2	1	2	2	0	0	0	1	2	0	0	0	1	2	1	2	1	0	0	1	1	2	0	2	0	0	2	1	2	2	0	2	1	2	1	1	1	2	1
1646	3091950	chrA03	57.4281	chrA03	NA	TGCAGTAGTTATCACTATCTTACTCATAAACTAAGTTTTTGCTTGAACAACACGAAAATGGCACCAATA	1	1	1	1	1	1	1	1	0	0	0	1	1	0	0	0	1	1	1	1	1	0	0	1	1	-	0	1	0	0	1	1	-	1	0	-	1	1	1	1	1	1	1
1647	3098334	chrA03	57.4281	chrA03	NA	TGCAGTACATATCGCCGCCAAGATAGCACTTCCAGCCACCAAATGATCAATTAGAGCGATTCTGCTGAA	1	-	1	1	1	1	1	1	0	0	0	1	1	0	0	0	1	1	1	1	1	0	0	1	1	1	0	1	0	0	1	1	-	1	0	1	1	-	1	1	1	1	1
1648	3101881	chrA03	57.4281	chrA03	7351989	TGCAGACCTTCCTCTCGCTTGTGTAGTTTCCATTAGTTTTTCTCTTTTCTTTTCTTTAC	1	1	1	1	-	1	1	1	0	0	0	1	1	0	0	0	1	1	1	1	1	0	0	1	1	1	0	-	0	0	1	1	1	1	0	-	1	1	1	1	1	1	1
1649	3102357	chrA03	57.4281	chrA03	7250604	TGCAGGAAAGGAAAACATAAGCTCCAACAAAAAAAGAACACAAATGAAAAGAAGTTACTGAGTTTCCAG	1	1	1	1	1	1	1	1	0	0	0	1	1	0	0	0	1	1	1	1	1	0	0	1	1	1	0	-	0	0	-	1	-	1	0	1	1	1	1	1	1	-	1
1650	3118689|F|0-8:A>T-8:A>T	chrA03	57.4281	chrA03	7226242	TGCAGGAGATCCCATTATCACACCACCCTTGACCAAAAAACTTGCAGGGAAGTGCTGCACGTTTCTGTT	0	0	2	2	2	0	2	2	1	1	1	0	2	1	1	1	0	2	0	2	0	1	1	0	0	2	1	0	1	1	2	0	1	2	1	2	0	2	0	0	0	2	0
1651	3124495	chrA03	57.4281	chrA03	NA	TGCAGTTACAATAAAAAACAAACAAAATGAGGGGGGAAAGTCTAGTAAATCCGAATTTGCAGTTCTGAT	1	1	1	1	1	1	1	1	0	0	0	1	1	0	0	0	1	1	1	1	1	0	0	1	1	1	0	-	0	0	-	1	-	1	0	1	1	1	1	1	1	1	1
1652	3127270	chrA03	57.4281	chrA03	NA	TGCAGAGAGAAAGAAACTTGAGTTAGCCTCTCAGCAGATTAC	1	1	1	1	1	1	1	-	0	0	0	1	1	0	0	0	1	1	1	1	1	0	0	1	1	1	0	1	0	0	1	1	1	1	0	1	1	1	1	1	1	1	1
1653	3127270|F|0-22:T>G-22:T>G	chrA03	57.4281	chrA03	NA	TGCAGAGAGAAAGAAACTTGAGTTAGCCTCTCAGCAGATTAC	0	0	2	2	2	0	2	2	1	1	1	0	2	1	1	1	0	2	0	2	0	1	1	0	0	2	1	2	1	1	2	0	2	2	1	2	0	2	0	0	0	2	0
1654	3134211	chrA03	57.4281	chrA03	7278339	TGCAGCTAATGAGTGACACAATAATTCTGGTAATAACTACGGAAGGCAAAAGAGGTTTGTTGAAGTCAT	1	1	1	1	1	1	1	1	0	0	0	1	1	0	0	0	1	1	1	1	1	0	0	1	1	-	0	-	0	0	1	-	-	-	0	1	1	1	1	1	1	-	1
1655	3154841|F|0-32:C>G-32:C>G	chrA03	57.4281	chrA03	7417595	TGCAGAATATATTACTACATCATTTTGGCAGGCCAATTATTTTCATCATAAGAATACAATTCATTGTGA	0	0	2	2	2	0	2	2	2	1	1	0	2	1	1	1	0	2	0	2	0	1	1	0	0	2	1	2	1	1	1	0	2	0	1	2	0	2	0	0	0	2	0
1656	3160643	chrA03	57.4281	chrA03	7146860	TGCAGTGATGATGAAGAGGGACAAGGAGAAGTGAGCAATGTATTTTATCGGTAAGAAACCACGGTATTG	0	0	1	1	1	0	1	1	1	1	1	0	1	1	1	1	0	1	0	1	0	1	1	0	0	1	1	-	1	1	1	0	-	1	1	-	0	1	0	0	0	1	0
1657	3179046|F|0-17:T>C-17:T>C	chrA03	57.4281	chrA03	NA	TGCAGGTTTCTTTCTCTTCCATTATGTCTTTAGTTATTTATACACGAGTGTTTTCTGACGAGTATTTTA	0	0	2	2	2	0	2	2	1	1	1	0	2	1	1	1	0	2	0	2	0	1	1	0	0	2	1	2	1	1	2	0	2	2	1	2	0	2	0	0	0	2	0
1658	4109453|F|0-23:G>A-23:G>A	chrA03	57.4281	chrA03	NA	TGCAGACATGTTGGCAAAATGAAGGCATGACTTGTGGAGCCGACGTGTCGATGTAAGCATCACATCACC	2	2	2	2	2	2	2	2	0	0	0	2	2	0	0	0	2	2	2	2	2	0	0	2	2	2	0	2	0	0	2	2	2	2	0	2	2	2	2	2	2	2	2
1659	4110191	chrA03	57.4281	chrA03	NA	TGCAGTGTTGCAGTGGTGTGTGTGGCTATCTAGGCGCGTGCGGGTAGCTAGTGGCGTCACACTTGCTTC	1	1	1	1	1	1	1	1	0	0	0	1	1	0	0	0	1	1	1	1	1	0	0	1	1	1	0	-	0	0	1	1	1	-	0	-	1	1	1	1	1	-	1
1660	4117972	chrA03	57.4281	chrA03	NA	TGCAGAAGATGAACTCAGGATCCGAAACCCTGGGAATGCAGAGTGCGAAGAAGAAGAAGAAGCTATTGT	1	1	-	1	1	1	1	1	0	0	0	1	1	0	0	0	1	1	1	1	1	0	0	1	1	1	0	1	0	0	1	1	-	1	0	1	1	-	1	1	1	-	1
1661	4338587	chrA03	57.4281	chrA03	NA	TGCAGAGCCGCATTCTTCACCACGATATTGAAATTAGGGTTAGGGTTTTCTCCGGGAAAAACACTGAGA	0	0	1	1	1	0	1	1	1	1	1	0	1	1	1	1	0	1	0	1	0	1	1	0	0	1	1	1	1	1	1	0	1	1	1	1	0	1	0	0	0	-	0
1662	5121986	chrA03	57.4281	chrA03	NA	TGCAGCTTTCCAGGGCATATTTTTTTTTGGTTAC	0	0	1	1	1	0	1	1	1	1	1	0	1	1	1	1	0	1	0	1	0	1	1	0	0	1	1	-	1	1	1	0	1	1	1	1	0	-	0	0	0	1	0
1663	5122582	chrA03	57.4281	chrA03	7425014	TGCAGTTGTTTCCGGCGTGAGGTGAAAGATCATGATTAC	0	0	1	1	1	0	1	1	1	1	1	0	1	1	1	1	0	-	0	1	0	1	1	0	0	1	1	1	1	1	1	0	1	1	1	1	0	1	0	0	0	1	0
1664	5149546|F|0-26:G>A-26:G>A	chrA03	57.4281	chrA03	NA	TGCAGTTTGAGCGGTGCGGGACAAACGGTTTAC	0	0	1	2	1	-	2	1	2	2	2	0	1	2	2	1	0	2	0	2	0	1	2	0	0	2	2	2	2	2	2	0	2	2	2	1	-	2	0	0	-	2	0
1665	5708977	chrA03	57.4281	chrA03	NA	TGCAGGGACTATAATGAAAAGTAAATTTTAC	1	1	1	1	1	1	-	1	0	0	0	1	1	0	0	0	1	1	1	1	1	0	0	1	1	1	0	-	0	0	1	1	1	1	0	1	1	1	1	1	1	1	1
1666	3074631|F|0-54:T>A-54:T>A	chrA03	57.5302	chrA03	NA	TGCAGACTGTTATTCAGACCATACAATAGTGGAACGATAGACTCCTGAAAGAAATTTCACAATGCAAAT	0	0	2	2	2	0	2	2	2	2	2	0	2	2	2	2	0	2	0	2	0	2	2	0	0	2	2	2	2	2	2	0	2	2	2	2	0	2	0	0	0	2	0
1667	3090661	chrA03	57.5302	chrA03	7386444	TGCAGCGTCTTTGGTCTCAAGCAGAGCTGCTACTACTAGAAAGAAAGCAGTTATCAGTTCGAATTTACA	0	0	1	1	1	0	1	1	1	1	1	0	1	1	1	1	0	1	0	1	0	1	1	0	0	1	1	1	1	1	1	0	1	1	1	-	0	-	0	0	0	1	0
1668	3098473	chrA03	57.5302	chrA03	7381779	TGCAGTTGCAATAAAAATACCCAAAATTGGCCACAAGTGAGGAGAAAAAGTCTAGCAAGTCCGAATTTT	0	0	1	1	1	0	1	1	1	1	1	0	1	1	1	1	0	1	0	1	0	1	1	0	0	1	1	-	1	1	1	0	-	1	1	1	0	1	0	0	0	1	0
1669	3129979	chrA03	57.5302	chrA03	7399311	TGCAGTTGATGACAAGTACATAACCAATAACCGTATCTACTTAC	0	0	1	-	1	0	1	1	1	1	1	0	1	1	1	1	0	1	0	1	0	1	1	0	0	1	1	-	1	1	-	0	1	1	1	-	0	-	0	0	0	1	0
1670	3150366|F|0-34:A>G-34:A>G	chrA03	57.5302	chrA03	NA	TGCAGGGACCAAACCCACTTTCATGCATGAAGAAAAAGAAGGTGAACGATGCCAAGAAACCTCAATCAA	0	0	2	2	2	0	2	2	2	2	2	0	2	2	2	2	0	2	0	2	0	2	2	0	0	2	2	2	2	2	2	0	2	2	2	2	0	2	0	0	0	2	0
1671	3211540|F|0-10:G>A-10:G>A	chrA03	57.5302	chrA03	NA	TGCAGAGAGAGAGAAACTTGAGGTAGTCTCTCAACAGATTAC	0	0	2	2	2	0	2	2	2	2	2	0	2	2	2	2	0	2	0	2	0	2	2	0	0	2	2	2	2	2	2	0	2	2	2	2	0	2	0	0	0	2	0
1672	3215876	chrA03	57.5302	chrA03	7385231	TGCAGGTTTCTTTCTCTCCCATTATGTCTTTAGTTATTTATACACGAGTGTTTTCTGATGAGTATTTTA	0	0	1	1	1	0	1	1	1	1	1	0	1	1	1	1	0	1	0	1	0	1	1	0	0	-	1	1	1	1	1	0	-	1	1	1	0	-	0	0	0	-	0
1673	5120937	chrA03	57.5302	chrA03	7345866	TGCAGAAGAATCAAACCATGCACCTCTGGCCGCAACTTATGACTCTCATACCACTGGTCTACGTTTTTC	0	0	1	1	1	0	1	1	1	1	1	0	1	1	1	1	0	1	0	1	0	1	1	0	0	1	1	1	1	1	1	0	1	-	1	1	0	1	0	0	0	1	0
1674	5153827|F|0-26:C>T-26:C>T	chrA03	57.5302	chrA03	NA	TGCAGCACCCTCTTCTTCCTCATCAGCCTCAGGCTTTCTCAAATCCGGGCTAAAAGGAGGAGGAGGTGG	0	0	2	2	2	0	2	2	2	2	2	0	2	2	2	2	0	2	2	2	0	2	2	0	0	2	2	2	2	2	2	0	2	2	2	2	0	2	2	0	0	2	0
1675	5708964	chrA03	57.5302	chrA03	NA	TGCAGTACACTTCTTGCGTTATTAC	0	0	-	1	1	0	1	1	1	1	1	0	1	1	1	1	0	1	0	1	0	1	1	0	0	1	1	1	1	1	1	0	1	1	1	-	0	1	0	0	0	1	0
1676	7247705	chrA03	57.5302	chrA03	NA	TGCAGTGCAACTTTTCTCCTCTTTTAC	0	0	1	1	1	0	1	1	1	1	1	0	1	1	1	1	0	1	0	1	0	1	1	0	0	1	1	-	1	1	1	0	1	1	1	1	0	-	0	0	0	1	0
1677	3098475|F|0-31:A>G-31:A>G	chrA03	57.9383	chrA03	7319443	TGCAGGTGAATAAAAAAACAAGAAGCAGAGCATATGACGTACTTGTTCAGATTGGGCATGCATATGCAG	0	0	2	2	2	2	2	2	1	1	1	0	2	1	1	1	0	2	0	2	0	1	1	0	0	2	1	2	1	1	2	0	2	2	1	2	0	2	0	0	0	2	0
1678	3120690	chrA03	57.9383	chrA03	7399778	TGCAGTAGTTATCAAGAACATCACTATCTTACATTCTTACTTATAAACTAAGTTTTTGCTTGAACAACA	0	0	1	1	1	0	1	1	1	1	1	0	1	1	1	1	0	1	0	1	0	1	1	0	0	0	1	1	1	1	1	0	-	1	1	1	0	1	0	0	0	1	0
1679	3162839|F|0-8:C>T-8:C>T	chrA03	57.9383	chrA03	NA	TGCAGGATCTGTCATTTTGGTTCTGATCAAACGCCGGATAGAGTTTCTGGCAAGTCAGTAAGTGTAGAC	0	0	2	2	2	0	2	2	2	2	2	0	2	2	2	2	0	2	0	2	0	2	2	0	0	2	2	2	2	2	2	0	2	2	2	2	0	2	0	0	0	2	0
1680	4331764	chrA03	57.9383	chrA03	7399529	TGCAGACATGTTGGCAAAATGAAGCCATGACTTGTGGAGCCGACGTGTCGATCTAATAAGCATCACATC	0	0	1	1	1	0	1	1	1	1	1	0	1	1	1	1	0	1	0	1	0	1	1	0	0	-	1	1	1	1	1	0	-	-	1	1	0	1	0	0	0	1	0
1681	3146776|F|0-20:A>T-20:A>T	chrA03	58.9588	chrA03	7379878	TGCAGACTAATTCAGATGGTACTCCATGCGAAATAAAGGGTGCTACTACTTCGTCATATCTGCTGTCAG	1	1	2	2	2	1	2	2	0	0	0	1	2	0	0	0	1	2	1	2	1	0	0	1	1	0	0	2	0	0	2	1	2	2	0	2	1	2	1	1	1	2	1
1682	3108982	chrA03	59.4742	chrA03	7662403	TGCAGGTATATGACCTAAAGACGAATCTTACTTTATTTTTTTTCTGTTTCTTACAGAACAGGTTTTGGC	1	1	1	1	1	1	1	1	0	0	0	1	1	0	0	0	1	1	1	1	-	0	0	1	1	0	0	1	0	0	1	1	-	-	0	1	1	-	1	1	1	-	1
1683	3215569|F|0-12:C>G-12:C>G	chrA03	59.9897	chrA03	NA	TGCAGTACTTGCCGTTTGGCAGAAGTCTCCAAACTGCTGACAAATGGGGAGCCAATTGGTGTTTGCGTT	2	2	2	2	2	2	2	2	0	0	0	2	2	0	0	0	2	2	2	2	2	2	0	2	2	0	0	2	0	0	2	2	2	2	0	2	2	2	2	2	2	2	2
1684	5120974|F|0-65:T>C-65:T>C	chrA03	59.9897	chrA03	7715626	TGCAGTACTTGCGGTTTGGCAGAAGTCTCCAAACTGCTGACAAATGGGGAGCCAATTGGTGTTTGTGTT	1	1	2	2	2	1	2	2	0	0	0	1	2	0	0	0	1	2	1	2	2	2	0	1	1	0	0	2	0	0	2	1	2	2	0	2	1	2	1	1	1	2	1
1685	3088880	chrA03	61.0101	chrA03	NA	TGCAGATGCTCTTACATGTTTACTAATTTTTGAGAGTATTTCCATATGTCTAGAGGAGATTTTCAAAAA	1	1	1	1	1	1	-	1	0	0	0	1	1	0	0	0	1	1	1	1	1	1	0	1	1	0	0	1	0	0	-	1	-	1	0	1	1	1	1	1	1	1	1
1686	3100051	chrA03	61.0101	chrA03	7691413	TGCAGAAAACCTACAATATTTACTTACACAAAATATAAATATTTGAGGAAGAAAGGAAGAAAGAAGATG	1	1	1	1	1	1	1	1	0	0	0	1	1	0	0	0	1	1	1	1	1	1	0	1	1	0	0	1	0	0	1	1	-	1	0	1	1	1	1	1	1	1	1
1687	4108371	chrA03	61.0101	chrA03	NA	TGCAGACAGGACACGTAGGATTGAGTCTAAGCCACGTGTCGATACATTTAC	1	1	1	1	1	1	1	1	0	0	0	1	1	0	0	0	1	1	1	1	1	1	0	1	1	0	0	1	0	0	1	1	1	1	0	1	1	1	1	1	1	1	1
1688	4109813|F|0-58:C>T-58:C>T	chrA03	61.0101	chrA03	NA	TGCAGCTTTGTTTAGGTCCAGCATCCCATCTTCGGCTTGTTTGATTAGATTGACAAACCTTTTTGTAAG	2	2	2	2	2	2	2	2	0	0	0	2	2	0	0	0	2	2	2	2	2	2	0	2	2	0	0	2	0	0	2	2	2	2	0	2	2	2	2	2	2	2	2
1689	4111024	chrA03	61.0101	chrA03	7710337	TGCAGCTTTGTTTAGGTCCAGCATTCCATCTTCGGCTTGTTTGATTAGATTGACAAACTTTTTCGTAAG	1	1	1	1	1	1	1	1	0	0	0	1	1	0	0	0	1	1	1	1	1	1	0	1	1	0	0	1	0	0	-	1	1	1	0	1	1	-	1	1	1	-	1
1690	4111024|F|0-24:T>C-24:T>C	chrA03	61.0101	chrA03	7710337	TGCAGCTTTGTTTAGGTCCAGCATTCCATCTTCGGCTTGTTTGATTAGATTGACAAACTTTTTCGTAAG	0	0	2	2	2	0	2	2	1	1	1	0	2	1	1	1	0	2	0	2	2	2	1	0	0	1	1	2	1	1	2	0	2	2	1	2	0	2	0	0	0	2	0
1691	4113629	chrA03	61.0101	chrA03	NA	TGCAGACTGCGCCGCTGCTCCAACGCTAGCCACAGTCAAGTAAGCTACGGCCTGCTTACACATAGTGAC	1	1	1	-	1	1	1	-	0	0	0	1	1	0	0	0	1	1	1	1	1	1	0	1	1	0	0	1	0	0	1	1	1	-	0	1	1	1	1	1	1	1	1
1692	4118319|F|0-42:C>A-42:C>A	chrA03	61.0101	chrA03	NA	TGCAGACTGCGCCGCTGCTCCAACGCTAGCCACAGTCAAGTACGCTACCGCCTGCTTACACGTAGTGAC	1	1	2	2	2	1	2	2	0	0	0	1	2	0	0	0	1	2	1	2	1	2	0	1	1	0	0	2	0	0	2	1	2	2	0	2	1	2	1	1	1	2	1
1693	3080036	chrA03	61.1802	chrA03	7656385	TGCAGTGCCTTTGTTTTGTCTTATTTGGTGATTATCAACCAGTATAAATTATATGATACGAGAAAACTT	0	0	1	1	1	0	1	1	1	1	1	0	1	1	1	1	0	1	0	1	1	1	1	0	0	1	1	1	1	1	1	0	1	-	1	-	0	1	0	0	0	-	0
1694	3118618	chrA03	61.1802	chrA03	NA	TGCAGAAAAACCCACTTTTGTTTGATCTTATGTAGGCAATCCGCCAATCCGCCAATCCGTCTGAAACGC	0	0	1	1	1	0	1	1	1	1	1	0	1	1	1	1	0	-	0	1	1	1	1	0	0	1	1	1	1	1	-	0	1	1	1	-	0	1	0	0	0	-	0
1695	3207609	chrA03	61.1802	chrA03	7726591	TGCAGGAAGAAGAAGTGTGGCCACAGCAACCAGGTTTTTGCTTCCCTCTCTTTTTGATTCTTTGCTTTT	0	0	1	1	1	0	1	1	1	1	1	0	1	1	1	1	0	1	0	1	1	1	1	0	0	1	1	-	1	1	1	0	1	1	1	1	0	1	0	0	0	1	0
1696	4115281	chrA03	61.1802	chrA03	NA	TGCAGCTTTGTTTAGGTCCAGCATCCCATCTTCGGCTTGCTTGATTAGACTGACAAACTTTTTTGTAAG	0	0	1	1	1	0	1	1	1	1	1	0	1	1	1	1	0	1	0	1	1	1	1	0	0	1	1	1	1	1	-	0	-	1	1	1	0	1	0	0	0	1	0
1697	4115397	chrA03	61.1802	chrA03	7764312	TGCAGTGGCCAAAGTTTCTAAAGTGTTTGAAGATGAGGGTGAGACGTTAC	0	0	1	1	1	0	1	1	1	1	1	0	1	1	1	1	0	1	0	1	1	1	1	0	0	1	1	1	1	1	1	0	1	-	1	-	0	1	0	0	0	1	0
1698	5120974	chrA03	61.1802	chrA03	7715626	TGCAGTACTTGCGGTTTGGCAGAAGTCTCCAAACTGCTGACAAATGGGGAGCCAATTGGTGTTTGTGTT	0	0	1	1	0	0	1	-	1	1	1	0	1	1	1	1	0	1	0	1	1	1	1	0	0	1	1	-	1	1	1	0	1	1	1	1	0	1	0	0	0	1	0
1699	7249363	chrA03	61.1802	chrA03	NA	TGCAGGTATATGACCTAGAGACGAATCTTACTTTATTTTTTTTTCTGTTTCTTACAGAACAGGTTTTGG	0	0	1	1	1	0	1	-	1	1	1	0	1	1	1	1	0	1	0	1	1	1	1	0	0	1	1	1	1	1	-	0	-	-	1	1	0	1	0	0	0	1	0
1700	3103128	chrA03	61.5203	chrA03	7656451	TGCAGAAAAACCCACTTTTGTTTGATCTTATGTAGGCAATCCGCCAATCCGTCTGAAACGCCTAACTGT	1	1	1	1	1	1	1	1	0	0	0	1	1	0	0	0	1	1	1	1	1	1	0	1	1	0	0	-	0	0	1	1	-	1	0	1	1	1	1	1	1	-	1
1701	4107750	chrA03	61.5203	chrA03	7652159	TGCAGGACTTCGCCGCTTCCTACTCCTCTCCCCACTCCCCTCGCCGAGGTTGTTCCCTTAGCCTCCTCC	1	1	1	1	1	1	1	1	0	1	0	1	1	0	-	0	1	1	1	1	1	1	-	1	1	0	0	1	-	0	1	1	1	1	0	1	1	1	1	1	1	1	1
1702	3088978	chrA03	62.5407	chrA03	NA	TGCAGAACTCGGTGACCTAATTATTGTTTTTTTCAGATTTTCGAAGAATTTTATCGATTAC	1	1	1	1	1	1	1	1	0	0	0	1	1	0	0	0	1	1	1	1	1	1	0	1	1	0	0	1	0	0	1	1	1	1	0	1	1	1	1	1	1	1	1
1703	3111588|F|0-7:G>C-7:G>C	chrA03	62.5407	chrA03	7726525	TGCAGTTGACAGCCCTTGGGTGCAGACGAGCGTAACACCTAAAAACAAAGATATAATAAACTCTCACCA	0	0	2	2	2	0	2	2	1	1	1	0	2	1	1	1	0	2	0	2	2	2	1	0	0	1	1	2	1	1	2	0	2	2	1	0	0	2	0	0	0	2	0
1704	4108437	chrA03	62.5407	chrA03	7726591	TGCAGGAAGAAGAAGTGTGGCCACAGCAACCAGGTTTTTGCTTCCGTCTCTTTTTTGATTCTTTGCTTT	1	1	1	1	1	1	1	1	0	0	0	1	1	0	0	0	1	1	1	1	-	1	0	1	1	0	0	-	0	0	1	1	1	-	0	1	1	1	1	1	1	1	1
1705	5708933	chrA03	62.5407	chrA03	NA	TGCAGACAAGAACAATGAGGAGGCCCCATTAC	1	1	1	-	1	1	-	1	0	0	0	1	1	0	0	0	1	1	1	1	1	1	0	1	1	0	0	-	0	0	-	1	1	1	0	1	1	-	1	1	1	1	1
1706	3134823|F|0-8:T>C-8:T>C	chrA03	64.0713	chrA03	8074012	TGCAGTAGTTGCTAGTAACATTTGATGTCAGTAATTATTTGACTGGGAAGTTGAAGGAACGTTGTGTAT	0	0	2	2	2	0	2	2	1	1	1	0	2	1	1	1	0	2	0	2	2	2	1	0	0	1	1	2	1	1	2	0	1	2	1	2	0	2	0	0	0	2	0
1707	5047652|F|0-32:G>T-32:G>T	chrA03	64.0713	chrA03	7974475	TGCAGCATGATTGTCATTCCATGGTCAAACTCGAACATTGTGAGAAGTCTTCTCAAATACGAAAGATGT	1	1	2	2	2	1	2	2	0	0	0	1	2	0	0	0	1	2	1	2	2	2	0	1	1	0	0	2	0	0	2	1	0	2	0	2	1	2	1	1	1	2	1
1708	26680254	chrA03	64.8002	chrA03	8000487	TGCAGAAAAAAATTGTTTTAGTGATTTTGGGTTCTTGAATTTTCATTTAC	0	0	1	1	1	0	1	1	1	1	1	0	1	1	1	1	0	1	0	1	1	1	1	0	-	1	1	1	1	1	1	0	1	1	1	1	0	1	0	-	-	1	-
1709	3098157	chrA03	64.8002	chrA03	NA	TGCAGAGTAACAAACATAGTAAGAGCATAGTTCTTGAGTTTAC	0	0	1	1	-	0	1	1	1	1	1	0	1	1	1	1	0	1	0	1	1	1	1	0	0	1	1	-	1	1	1	0	1	1	1	1	0	1	0	0	0	-	0
1710	3101457|F|0-25:G>C-25:G>C	chrA03	64.8002	chrA03	NA	TGCAGATTGAGCATTATTGGCCATAGAATCTCCCATCTACAATAACTATAAGAGAAAATTAGTTGATTA	0	0	2	2	2	0	2	2	2	2	2	0	2	2	2	2	0	2	0	2	2	2	2	0	0	2	2	2	2	2	2	0	2	2	2	2	0	2	0	0	0	2	0
1711	3102144	chrA03	64.8002	chrA03	NA	TGCAGATTGAGCATTATTGGCCATACAATATCCCATCTACAATAACTATAAGAGAAAATTAGTTGATTA	0	0	1	1	1	0	1	1	1	1	1	0	1	1	1	1	0	1	0	1	1	-	1	0	0	1	1	-	1	1	1	0	-	-	1	1	0	1	0	0	0	-	0
1712	3111158	chrA03	64.8002	chrA03	NA	TGCAGCTTGACTACGTCGATCTCTATTTGGTCAATGGAAATGTTATGTGATAAAATGTGAACTAAGTCT	0	0	1	1	1	0	1	1	1	1	1	0	1	1	1	1	0	1	0	1	1	1	1	0	0	1	1	1	1	1	1	0	-	1	1	1	0	-	0	0	0	-	0
1713	4114752|F|0-7:C>T-7:C>T	chrA03	64.8002	chrA03	NA	TGCAGGTCTCAAGGAAAATTGATCTAGTCTATGGAGGTGGGAGCATAGGCTTGATGGGTTTGGTTTCAC	0	0	2	2	2	0	2	2	2	2	2	0	2	2	2	2	0	2	0	2	2	2	2	0	0	2	2	2	2	2	2	0	2	2	2	2	0	2	0	0	0	2	0
1714	4120490	chrA03	64.8002	chrA03	7854912	TGCAGAAAATGAATATGAAGTGGCGAATTTTAC	0	0	1	1	1	0	1	1	1	1	1	0	1	1	1	1	0	1	0	1	-	1	1	0	0	1	1	-	1	1	1	0	1	1	1	-	0	-	0	0	0	1	0
1715	4121612|F|0-21:A>G-21:A>G	chrA03	64.8002	chrA03	NA	TGCAGGGGATAAGAAATCTGTAGGTCACAATGGGAAGTCAGACACTGCTTGGACCGGTGGAGGTTTTCT	0	0	2	2	2	0	2	2	2	2	2	0	2	2	2	2	0	2	0	2	2	2	2	0	0	2	2	2	2	2	2	0	2	2	2	2	0	2	0	0	0	2	0
1716	4331304	chrA03	64.8002	chrA03	7974056	TGCAGTTGTAACAAAAGTAGAACAAGAGAAATGGACTAGCTAGTCACAAGTATGTGTATGCATGGCCCA	0	0	1	1	1	0	1	1	1	1	1	0	1	1	1	1	0	1	0	1	1	1	1	0	0	1	1	1	1	1	1	0	-	1	1	1	0	-	0	0	0	-	0
1717	4331574	chrA03	64.8002	chrA03	7998818	TGCAGATTCATCCATTGCTTCCCTATTCGCCAAATCAAACTGTCTCCTACACACCAAATATAAACATCT	0	0	1	1	1	0	1	1	1	1	1	0	1	1	1	1	0	1	0	1	1	1	1	0	0	1	1	1	1	-	1	0	-	1	1	-	0	1	0	0	0	1	0
1718	5030101	chrA03	64.8002	chrA03	NA	TGCAGGGGATAAGAAATCTGTGGGTCGCAATGGGAAGTCAGACACTGCTTGGACCGGTGGAGGTTTTCT	0	0	1	1	1	0	-	1	1	1	1	0	1	1	1	1	0	1	0	1	1	1	1	0	0	1	1	1	1	1	1	0	-	1	1	1	0	1	0	0	0	1	0
1719	5047652	chrA03	64.8002	chrA03	7974475	TGCAGCATGATTGTCATTCCATGGTCAAACTCGAACATTGTGAGAAGTCTTCTCAAATACGAAAGATGT	0	0	1	1	1	0	1	1	1	1	1	0	1	1	1	1	0	1	0	1	1	1	1	0	0	1	1	1	1	1	1	0	-	1	1	1	0	-	0	0	0	1	0
1720	5150904	chrA03	64.8002	chrA03	NA	TGCAGACAGGTCTCATTTTGTTAC	0	0	1	1	1	0	1	1	1	1	1	0	1	1	1	1	0	1	0	1	1	1	1	0	0	1	1	-	1	1	1	0	1	1	1	1	0	1	0	0	0	1	0
1721	5818323|F|0-23:T>C-23:T>C	chrA03	64.8002	chrA03	NA	TGCAGGTTTCAAGGAATATTGATTTAGTCTATGGAGGTGGGAGCATAGGATTGATGGGTTTGGTTTCAC	0	0	2	2	2	0	2	2	2	2	2	0	2	2	2	2	0	2	0	2	2	2	2	0	0	2	2	2	2	2	2	0	2	2	2	2	0	2	0	0	0	2	0
1722	5818323|F|0-59:T>C-59:T>C	chrA03	64.8002	chrA03	NA	TGCAGGTTTCAAGGAATATTGATCTAGTCTATGGAGGTGGGAGCATAGGATTGATGGGTTTGGTTTCAC	0	0	2	2	2	0	2	2	2	2	2	0	2	2	2	2	0	2	0	2	2	2	2	0	0	2	2	2	2	2	2	0	2	2	2	2	0	2	0	0	0	2	0
1723	7247822	chrA03	64.8002	chrA03	NA	TGCAGAACAAAAAACATATAAAAAAACAATATTGAAGCTTTGAGACTCTCAAACCCATTTAC	0	0	1	1	-	0	1	1	1	1	1	0	1	1	1	1	0	1	0	1	1	1	1	0	0	1	1	1	1	1	1	0	-	1	1	-	0	1	0	0	0	1	0
1724	7249262	chrA03	64.8002	chrA03	NA	TGCAGAAAGCGATTTTCTAAACAAAATTACTGTTTTAC	0	0	1	1	1	0	1	1	1	1	1	0	1	1	1	1	0	1	0	1	1	1	1	0	0	1	1	-	1	1	1	0	1	1	1	-	0	1	0	0	0	1	0
1725	3081109	chrA03	65.0917	chrA03	7954705	TGCAGCCATCATGCAGGTTAGCTGATGTAGATTACACAACCATGTCTTGCCATATGCGTTAC	1	1	1	1	1	1	1	1	0	0	0	1	1	0	0	0	1	1	1	1	1	1	0	1	1	-	0	1	0	0	-	1	1	1	0	1	1	1	1	1	1	-	1
1726	3084132	chrA03	65.0917	chrA03	7992992	TGCAGCAAGCGATTTTCTAAACAAAATTATTGTTTTAC	1	1	1	1	1	1	1	1	0	0	0	1	1	0	0	0	1	1	1	1	-	1	0	1	1	0	0	1	0	0	1	1	1	1	0	1	1	-	1	1	1	1	1
1727	3084132|F|0-5:C>A-5:C>A	chrA03	65.0917	chrA03	7992992	TGCAGCAAGCGATTTTCTAAACAAAATTATTGTTTTAC	0	0	2	2	2	0	2	2	1	1	1	0	2	1	1	1	0	2	0	2	2	2	1	0	0	1	1	2	1	1	2	0	2	2	1	2	0	2	0	0	0	2	0
1728	3086618	chrA03	65.0917	chrA03	7998818	TGCAGATTCATCCATTGCTTCCCTATTCGCCAAATCAAACTGTCTCCTACACACCAAATATAAACTATC	1	1	1	1	-	1	1	1	0	0	0	1	1	0	0	0	1	1	1	1	1	1	0	1	1	0	0	1	0	0	1	1	-	1	0	1	1	1	1	1	1	0	1
1729	3097657|F|0-54:A>C-54:A>C	chrA03	65.0917	chrA03	8055255	TGCAGATATATTATGTAATGGATAAATATGAAAATGAATAGTTACAGTTACCAGATTTTTTTTTTTTTT	1	1	2	2	2	1	2	2	0	0	0	1	2	0	0	0	1	2	2	2	2	2	0	1	1	0	0	2	0	0	2	1	2	2	0	2	1	2	1	1	1	2	1
1730	3102339	chrA03	65.0917	chrA03	8002293	TGCAGAACAAAAAAACATAGTTACACCCCTAGATTTGCTAAACTAAAGGATAATAAAAAAAACAATATT	1	1	1	1	1	1	1	1	0	0	0	1	1	0	0	0	1	1	1	1	1	1	0	1	1	0	0	1	0	0	1	1	1	1	0	1	1	0	1	1	1	-	1
1731	3105843	chrA03	65.0917	chrA03	NA	TGCAGCTATGTTCTAGATGTTGCTTCTGAAACAGAGCTCAGCTGCTGTTCTTGTCTCTGGGAATCCAGG	1	1	0	1	1	1	1	-	0	0	0	1	1	0	0	0	1	1	1	1	1	1	0	1	1	0	0	1	0	0	1	1	-	-	0	1	1	1	1	1	1	1	1
1732	3107214	chrA03	65.0917	chrA03	NA	TGCAGTTGTAACAAAAGTAGAACGAGAGAAATGGACTAGCTAGTCACAACTAAGTATATGCATGGCCCA	1	1	1	1	1	1	1	1	0	0	0	1	-	0	0	0	1	1	1	1	1	1	0	1	1	0	0	-	0	0	-	1	-	-	0	1	1	-	1	1	1	1	1
1733	3107214|F|0-23:G>A-23:G>A	chrA03	65.0917	chrA03	NA	TGCAGTTGTAACAAAAGTAGAACGAGAGAAATGGACTAGCTAGTCACAACTAAGTATATGCATGGCCCA	0	0	2	2	2	0	2	2	1	1	1	0	2	1	1	1	0	2	0	2	2	2	1	0	0	1	1	2	1	1	2	0	2	2	1	2	0	2	0	0	0	2	0
1734	3111544|F|0-15:T>G-15:T>G	chrA03	65.0917	chrA03	NA	TGCAGAAAAAGTATTTCTATCGCAAATTTCATAATACCATCTATCAGTTAC	0	0	2	2	2	0	2	2	1	1	1	0	2	1	1	1	0	2	0	2	2	2	1	0	0	1	1	2	1	1	2	0	2	2	1	2	0	2	0	0	0	2	0
1735	3113435	chrA03	65.0917	chrA03	7980368	TGCAGCTTCACACTGTTTCCCTGGAACTTCAACGCAATCTGCAAGCAGCTCCCGCTTCTCTCATAGGTC	1	1	1	1	1	1	-	1	0	0	0	1	1	0	0	0	1	1	1	1	1	1	0	1	1	0	0	1	0	0	1	1	1	-	0	-	1	1	1	1	1	-	1
1736	3150588	chrA03	65.0917	chrA03	8000487	TGCAGAAAAAAAATTGTTTTAGTGATTTTGGGTTCTTGAATTTTCATTTAC	1	1	1	1	1	1	1	1	0	0	0	1	1	0	0	0	1	1	1	1	1	1	0	1	1	-	0	1	0	0	-	1	1	-	0	1	1	-	1	1	1	1	1
1737	3154425	chrA03	65.0917	chrA03	7827126	TGCAGAGAAACAAACATAGCATGAGCATAGTTCTTGAGTTTTTTTAC	1	1	1	1	1	1	1	1	0	0	0	1	1	0	0	0	1	1	1	1	1	1	0	1	1	0	0	-	0	0	1	1	1	-	0	1	1	1	1	1	1	1	1
1738	3193433	chrA03	65.0917	chrA03	8054553	TGCAGCAAAAGATACTCCGATTTCCCCACGCGCCGCCGCATTTTTGCCAGGGAGATTCAGTAGCAGCGA	1	1	1	1	1	1	1	1	0	0	0	1	1	0	0	0	1	1	1	1	1	1	0	1	1	0	0	-	0	0	1	1	-	1	0	1	1	1	1	1	1	-	1
1739	3219990|F|0-64:T>A-64:T>A	chrA03	65.0917	chrA03	7992688	TGCAGAGGATGGGGTGTCTCTTTCTATCAAGAGTAACCATAGCCTTGGCTTGATACTCAACAAGTGGCC	0	0	2	2	2	0	2	2	1	1	1	0	2	1	1	1	0	2	0	2	2	2	1	0	0	1	1	2	1	1	2	0	2	2	1	2	0	0	0	0	0	2	0
1740	4106873	chrA03	65.0917	chrA03	NA	TGCAGGTACTTGCAGAACAATTTGTTAC	1	1	1	-	1	1	1	1	0	0	0	1	1	0	0	0	1	1	1	1	1	1	0	1	1	0	0	-	0	0	1	1	1	1	0	-	1	-	1	1	1	1	1
1741	5048660	chrA03	65.0917	chrA03	8055255	TGCAGATATATTATGTAATGGATAAATATGAAAATGAATAGTTACAGTTACCAGCTTTTTTTTTTTCTT	1	1	1	1	1	1	1	1	0	0	0	1	1	0	0	0	1	1	1	1	1	1	0	1	1	0	0	1	0	0	1	1	1	-	0	1	1	-	1	1	1	-	1
1742	5157039	chrA03	65.0917	chrA03	7992754	TGCAGACCCACTCCTCCTACACCAAACCCTTAC	1	1	1	1	1	1	1	1	0	0	0	1	1	0	0	0	1	1	1	1	1	1	0	1	1	0	0	-	0	0	1	1	1	1	0	1	1	-	1	1	1	1	1
1743	3101469|F|0-13:A>G-13:A>G	chrA03	66.6223	chrA03	8231368	TGCAGCCTGTGAAAGCAAGCATGTCTTTCTCGTAGCGTAAGTGTAGAGCAATGAAGGGTTCGCTATTGT	1	1	2	2	2	1	2	2	0	0	0	1	2	0	0	0	1	2	1	2	2	2	0	1	1	0	0	2	0	0	2	1	2	2	0	2	1	2	1	1	1	2	1
1744	3120939	chrA03	66.6223	chrA03	NA	TGCAGCCTGTGAAGGCAAGCATATCTTTCTCGTAGCGTAAGTGTAGAGCAATGAAGGGTTCGCTGTTGT	1	1	1	1	1	1	1	1	0	0	0	1	1	0	0	0	1	1	1	1	1	1	0	1	1	0	0	-	0	0	1	1	-	-	0	1	1	1	1	1	1	1	1
1745	3163905	chrA03	66.6223	chrA03	NA	TGCAGTGTTGTTCTGATTCAGCTGTTTGCTGGTCAAACCGATGCTCAAAGTCAAAGATCTCGAGGTCCA	1	1	1	1	1	1	1	1	0	0	0	1	1	0	0	0	1	1	1	1	-	1	0	1	1	0	0	-	0	0	1	1	-	1	0	1	1	1	1	1	1	1	1
1746	5708653	chrA03	67.1325	chrA03	NA	TGCAGAGTAAAAACATCCAAGCTCGTAGACCTCGCCTTGTCGGATTACTTGGCTTGAAATTTGTTGGTG	1	1	1	1	1	1	1	1	0	0	0	1	1	0	0	0	1	1	1	-	1	1	0	1	1	0	0	1	0	0	1	1	-	1	0	-	1	-	1	1	1	1	1
1747	3180951|F|0-23:C>G-23:C>G	chrA03	67.6427	chrA03	NA	TGCAGAAGAGAAACAAAGTTAGGCCTTGTCGTGAAACCTTTAC	0	0	2	2	2	0	2	2	1	1	1	0	2	1	1	1	0	2	0	2	2	2	1	0	0	1	1	2	1	1	2	0	2	2	1	2	0	2	0	0	0	2	0
1748	3101469	chrA03	67.9829	chrA03	8231368	TGCAGCCTGTGAAAGCAAGCATGTCTTTCTCGTAGCGTAAGTGTAGAGCAATGAAGGGTTCGCTATTGT	0	0	1	-	1	0	1	1	1	1	1	0	1	1	1	1	0	1	0	1	1	1	1	0	0	1	1	1	1	1	1	0	1	1	1	1	0	1	0	0	0	1	0
1749	5052082|F|0-23:A>T-23:A>T	chrA03	67.9829	chrA03	NA	TGCAGTATTGCAACTTGTGCTTGAGTGTTCTAGATCCAAAACTACCATATCTTTCTTATAATTCTGGAT	0	0	2	2	2	0	2	1	1	2	2	-	2	2	2	2	-	2	0	2	1	1	2	0	-	2	1	1	1	2	2	-	0	2	2	2	0	1	-	-	0	2	0
1750	3103273|F|0-20:A>G-20:A>G	chrA03	68.6631	chrA03	8318048	TGCAGAGCTCAGAAAAAGCTACTGGACAGACCTACAGTTGGAAACCGAAGAGATATAAAACAAGGGAAC	0	0	2	2	2	0	2	2	1	1	1	0	2	1	1	2	0	2	0	2	2	2	1	0	0	1	1	2	1	1	2	0	2	2	1	2	0	2	0	0	0	2	0
1751	3169200	chrA03	69.5135	chrA03	8428277	TGCAGCACGCACTGCTTATGGCCCCAGTACTTCCTCTCAAGTAGCTTATGCACGGTGCCATGTTGCTGA	0	0	1	1	1	0	1	1	1	1	1	0	1	1	1	1	0	1	0	1	1	1	1	0	0	1	1	1	1	1	-	0	0	1	1	1	0	1	0	0	0	1	0
1752	5047809	chrA03	69.5135	chrA03	8462275	TGCAGAACTATCGCTTTATTCTCCAAAATTGAACCCAAAGTAATATATGATATACCCTAGTAGTCTATA	0	0	1	0	1	0	1	1	1	1	1	0	1	1	1	1	0	1	0	1	1	1	1	0	0	1	1	1	1	1	1	0	1	1	1	1	0	1	0	0	0	1	0
1753	7249280|F|0-18:A>G-18:A>G	chrA03	69.5135	chrA03	NA	TGCAGCTAACTCCGCAGAACCTGTCACATTAC	0	0	2	2	2	0	2	2	2	2	2	0	2	2	2	2	0	2	0	2	2	2	2	0	0	2	2	2	2	2	2	0	2	2	2	2	0	2	0	0	0	2	0
1754	3074592|F|0-26:C>T-26:C>T	chrA03	69.6835	chrA03	NA	TGCAGTAGACTTCATTATTATATACCCATGCCATCAGCATGTATGTGGAGCAAAACTCCAACAAAAAAA	1	1	2	2	2	1	2	2	0	0	2	1	2	0	0	2	1	2	1	2	2	2	0	1	1	0	0	2	0	0	2	1	2	2	0	2	1	2	1	1	1	2	1
1755	3089116	chrA03	69.6835	chrA03	NA	TGCAGTATTGCAACTTGTGCTTGTGTGTTCTAGATCCAAAACTACCATATCTTTCTTATAATTCTGTAT	1	1	1	1	1	1	1	1	0	0	1	1	1	0	0	1	1	1	1	1	-	1	0	1	1	0	0	-	0	0	1	1	1	-	0	1	1	-	1	1	1	1	1
1756	3089116|F|0-66:T>G-66:T>G	chrA03	69.6835	chrA03	NA	TGCAGTATTGCAACTTGTGCTTGTGTGTTCTAGATCCAAAACTACCATATCTTTCTTATAATTCTGTAT	0	0	2	2	2	0	2	2	1	1	2	0	2	1	1	2	0	2	0	2	2	2	1	0	0	1	1	2	1	1	2	0	0	2	1	2	0	2	0	0	0	2	0
1757	3113266	chrA03	69.6835	chrA03	NA	TGCAGCACGCACCGCTTATGGTCTCACTTCCTCCCAAGTAGCTTATGCACCGTGCCATGTTGCTGACCA	1	1	1	1	1	1	1	1	0	0	1	1	-	0	0	1	1	1	1	1	1	1	0	1	1	0	0	1	0	0	1	1	1	1	0	1	1	1	1	1	1	1	1
1758	3117927	chrA03	69.6835	chrA03	8514970	TGCAGAGATAGTGAAGTTTTCAGAAGGTGATGATGACATCGAGTCACAAGAATCTGATTTGGAGGAGAC	1	1	1	1	1	1	1	1	0	0	1	1	1	0	0	-	1	1	1	1	-	1	0	1	1	0	0	1	0	0	1	1	-	1	0	1	1	-	1	1	1	1	1
1759	3126610	chrA03	69.6835	chrA03	8510116	TGCAGAGATGGATAACAAGGTAAGCTATAATCATCCGTCTGAGAGGCGTTTCTAGTTATTTTGACATGT	1	1	-	-	1	1	1	1	0	0	1	1	1	0	0	1	1	1	1	1	1	0	0	1	1	0	0	-	0	0	1	1	1	-	0	1	1	1	1	1	1	1	1
1760	4112516|F|0-29:C>T-29:C>T	chrA03	69.6835	chrA03	8556075	TGCAGATTATTGTTCAATACACTAGACTACTGGGAGGTGGCTGTAAGGTTTAC	0	0	2	2	2	0	2	2	1	1	2	0	2	1	1	2	0	2	0	2	2	2	1	0	0	1	1	2	1	1	2	0	2	2	1	2	0	2	0	0	0	2	0
1761	4114328	chrA03	69.6835	chrA03	NA	TGCAGAGGCAGTTTAGCCATGGCCATAATAGCCCAAGGTTTGAGGACGGAGCTTCTTCTGCTGCTGGTA	1	1	1	0	1	1	1	1	0	0	1	1	1	0	0	1	1	1	1	1	1	1	0	1	1	0	0	1	0	0	1	1	-	1	0	1	1	1	1	1	1	1	1
1762	4115455	chrA03	69.6835	chrA03	8556009	TGCAGTAGATAAGATCGTTTCATCATCATTGGTGCCTTATTATAAACATCACAACAAACAACAGAACAA	0	0	1	1	1	0	1	1	1	1	1	0	1	1	1	1	0	-	0	1	1	1	1	0	0	1	1	1	1	1	-	0	-	1	1	1	0	1	0	0	0	-	0
1763	4115455|F|0-30:G>A-30:G>A	chrA03	69.6835	chrA03	8556009	TGCAGTAGATAAGATCGTTTCATCATCATTGGTGCCTTATTATAAACATCACAACAAACAACAGAACAA	1	1	2	2	2	1	2	2	0	0	2	1	2	0	0	2	1	2	1	2	2	2	0	1	1	0	0	2	0	0	2	1	2	2	0	2	1	2	1	1	1	2	1
1764	4117286	chrA03	69.6835	chrA03	8504722	TGCAGTAGACTTCATTATTATATACCTATGCCATCAGCATGTATGTGGAGCAAAACTCCAACAAAAAAA	1	1	1	1	1	1	1	1	0	0	1	1	1	0	0	1	1	1	1	1	1	1	0	1	1	0	0	-	0	0	1	1	-	1	0	1	1	1	1	1	1	1	1
1765	4335855	chrA03	69.6835	chrA03	NA	TGCAGCTTCGAGTTGAGTTCTTTAC	1	1	1	1	1	1	1	1	0	0	1	1	1	0	0	1	1	1	1	1	-	1	0	1	1	0	0	1	0	0	1	1	1	1	0	1	1	-	1	1	1	1	1
1766	5030571	chrA03	69.6835	chrA03	8478832	TGCAGAGGCAGTTTAGCCATGGGCATAATAGCCCAAGGTTTGAGGACGGAGCTTCTTCTGCTGGTGGTA	0	0	1	1	1	0	1	1	1	1	1	0	1	1	1	1	0	1	0	1	1	1	1	0	0	1	1	-	1	1	1	0	-	1	1	1	0	1	0	0	0	1	0
1767	5030571|F|0-22:G>C-22:G>C	chrA03	69.6835	chrA03	8478832	TGCAGAGGCAGTTTAGCCATGGGCATAATAGCCCAAGGTTTGAGGACGGAGCTTCTTCTGCTGGTGGTA	1	1	2	2	2	1	2	2	0	0	2	1	2	0	0	2	1	2	1	2	2	2	0	1	1	0	0	2	0	0	2	1	2	2	0	2	1	2	1	1	1	2	1
1768	5047861	chrA03	69.6835	chrA03	8467564	TGCAGAATTATCACTTTATTCTCCAAAATTGAACCCAAAGTAATATATGATATAACCTAGTAGTCTATA	1	1	1	1	1	1	1	1	0	0	1	1	1	0	0	1	1	1	1	1	1	1	0	1	1	0	0	1	0	0	-	1	-	1	0	-	1	1	1	1	1	1	1
1769	5047861|F|0-12:A>G-12:A>G	chrA03	69.6835	chrA03	8467564	TGCAGAATTATCACTTTATTCTCCAAAATTGAACCCAAAGTAATATATGATATAACCTAGTAGTCTATA	0	0	2	2	2	0	2	2	1	1	2	0	2	1	1	2	0	2	0	2	2	2	1	0	0	1	1	2	1	1	2	0	2	2	1	2	0	2	0	0	0	2	0
1770	5049735|F|0-7:T>C-7:T>C	chrA03	70.1938	chrA03	NA	TGCAGAATTATCGCTTTGTTCTCCAAAATTGAACCCAAAGTAATATATGATATACCCTAGTAGTCTATA	0	0	2	2	2	0	2	2	1	1	2	0	2	1	1	2	0	2	0	2	2	2	1	0	0	1	1	2	1	1	2	0	2	2	1	2	0	2	0	0	0	2	0
1771	3161013	chrA03	70.5764	chrA03	8721421	TGCAGACATTGTAATCTACGTGAACACAAACGTCTCATTTAGTTAC	0	0	1	-	1	0	-	1	1	1	1	0	1	1	1	1	0	1	0	1	1	1	1	0	0	1	1	1	1	1	-	0	1	1	1	1	0	-	0	0	0	1	0
1772	3162442	chrA03	70.5764	chrA03	8554440	TGCAGAGATACCATGGCATGTGGATCTGAACCTAGCCGGAAAGATCTCAGCAGGTACAACAAAGGTTGT	0	0	1	1	1	0	1	1	1	1	1	0	1	1	1	1	0	1	0	1	1	1	1	0	0	1	1	-	1	1	1	0	-	1	1	1	0	1	0	0	0	1	0
1773	4166066	chrA03	70.5764	chrA03	NA	TGCAGATACTCCACCTATCAATCCAATACTCGGTTTCGAACTCTTTTTAC	0	0	1	-	1	0	1	1	1	1	1	0	1	1	1	1	0	1	0	1	1	-	1	0	0	1	1	1	1	1	1	0	1	-	1	-	0	1	0	0	0	1	0
1774	4336037	chrA03	70.5764	chrA03	8764268	TGCAGTCAATTGCTCTACCACTGAGCTATGGACCCTTGAGCTCTAAGAACGTACTCTAAATCTTACAGA	0	0	1	1	1	0	1	1	1	1	1	0	1	1	1	1	0	1	0	1	1	1	1	0	0	1	1	-	1	1	1	0	1	1	1	1	0	1	0	0	0	1	0
1775	5149678	chrA03	70.5764	chrA03	NA	TGCAGTTCGCCCTCATCTCCAAGATGTTGAACTTAC	0	0	1	1	1	0	1	1	1	1	1	0	1	1	1	1	0	1	0	1	-	1	1	0	0	1	1	-	1	1	1	0	1	1	1	-	0	1	0	0	0	1	0
1776	3095275	chrA03	71.2142	chrA03	NA	TGCAGACATTGTAATCTACATGAAGATAAACGTCTCATTTAGTTAC	1	1	1	-	1	1	1	1	0	0	1	1	1	0	0	1	1	-	1	-	1	1	0	1	1	0	0	-	0	0	1	1	1	1	0	-	1	1	1	1	1	1	1
1777	3161013|F|0-19:G>A-19:G>A	chrA03	71.2142	chrA03	8721421	TGCAGACATTGTAATCTACGTGAACACAAACGTCTCATTTAGTTAC	1	1	2	2	2	1	2	2	0	0	2	1	2	0	0	2	1	2	1	2	2	2	0	1	1	0	0	2	0	0	2	1	2	2	0	2	1	2	1	1	1	2	1
1778	14788230|F|0-11:A>G-11:A>G	chrA03	71.7244	chrA03	NA	TGCAGGCAACAAACAAAGAAATTTTAC	0	0	2	2	2	0	2	2	2	2	2	0	2	2	2	2	0	2	0	2	2	2	2	0	0	2	2	2	2	2	2	0	2	2	2	2	0	2	0	0	0	2	0
1779	3078669|F|0-43:T>C-43:T>C	chrA03	71.7244	chrA03	NA	TGCAGGAATTTTATATTCATGTCGATCTAACCGTATATTATATTGCAATAATAACTATTTAC	2	2	2	2	2	2	2	2	0	0	2	2	2	0	0	2	2	2	2	2	2	2	0	2	2	0	0	2	0	0	2	2	2	2	0	2	2	2	2	2	2	2	2
1780	3079850|F|0-12:A>G-12:A>G	chrA03	71.7244	chrA03	NA	TGCAGCATGATCATCATTTAGGTTATATACCATCTTTAC	2	2	2	2	2	2	2	2	0	0	2	2	2	0	0	2	2	2	2	2	2	2	0	2	2	0	0	2	0	0	2	2	2	2	0	2	2	2	2	2	2	2	2
1781	3084576|F|0-7:G>A-7:G>A	chrA03	71.7244	chrA03	NA	TGCAGGTGTTTGCTGAATTTGACCCTGTTCCTATTGCAAGTGCTTCCCTTGCTCAAGTTCATGTTGCTC	-	1	2	2	2	1	2	2	2	2	2	1	2	0	2	2	-	2	1	2	2	2	2	-	1	2	2	2	2	2	2	-	0	2	2	2	1	2	1	1	1	2	1
1782	3088826	chrA03	71.7244	chrA03	8797234	TGCAGTGAAACTCAAATTAGTTGAATAAATATATGAAATTTGAAATTGATCGTTGCGCTAATATAGTTT	1	1	1	1	1	1	1	1	0	0	1	1	1	0	0	1	1	1	1	1	1	1	0	1	1	-	0	-	0	0	-	1	1	1	0	-	1	1	1	1	1	1	1
1783	3092008	chrA03	71.7244	chrA03	8896628	TGCAGCTCTGACCTGTCTTCTGTAGTTCCTTTGATGACTAAATGATCCGCTGATGTGTTAC	0	0	1	1	1	0	1	-	1	1	1	0	1	1	1	1	0	1	0	-	1	1	1	0	0	1	1	1	1	1	1	0	1	-	1	-	0	1	0	0	0	1	0
1784	3092008|F|0-26:T>G-26:T>G	chrA03	71.7244	chrA03	8896628	TGCAGCTCTGACCTGTCTTCTGTAGTTCCTTTGATGACTAAATGATCCGCTGATGTGTTAC	1	1	2	2	2	1	2	2	0	0	2	1	2	0	0	2	1	2	1	2	2	2	0	1	1	0	0	2	0	0	2	1	2	2	0	2	1	2	1	1	1	2	1
1785	3094372	chrA03	71.7244	chrA03	NA	TGCAGCTACTCCACCTATCAATCCAATATTCGGTTTCAAACTCTTTTTACTCGCCGGGAAAACAGCATC	1	1	1	1	1	1	1	1	0	0	1	1	1	0	0	1	1	1	1	1	1	1	0	1	1	0	0	1	0	0	-	1	-	1	0	1	1	-	1	1	1	1	1
1786	3094635	chrA03	71.7244	chrA03	NA	TGCAGATGGACGTGGTCTTGCTCAGAGAAATTGATTCAAACGGTTGGAGACTTGGCTTTAC	0	0	1	-	1	0	1	1	1	1	1	0	1	1	1	-	0	1	0	1	1	1	1	0	0	1	1	1	1	1	1	0	-	1	1	1	0	-	0	0	0	-	0
1787	3096137	chrA03	71.7244	chrA03	8841418	TGCAGGTCCTTCTGCAAACATGCAGATATTTCCACCGCATCAAGGAAACAGTTCAAAGGGTTATCAAAC	0	0	1	1	1	0	1	1	1	1	1	0	1	1	1	1	0	1	0	1	1	1	1	0	0	1	1	1	1	1	1	0	0	-	1	1	0	1	0	0	0	1	0
1788	3098265|F|0-47:T>C-47:T>C	chrA03	71.7244	chrA03	NA	TGCAGGTAACTACTGATTACTTCTTTTTGTAGCTTATGGATATGATTTTTAC	2	1	1	2	1	1	2	2	0	-	2	2	1	0	0	2	2	1	1	2	2	2	0	1	2	0	0	2	0	0	2	2	2	2	0	1	2	2	2	2	2	1	1
1789	3101427|F|0-16:T>C-16:T>C	chrA03	71.7244	chrA03	NA	TGCAGAGAGGCTATTATTTTTGATGTCTTCTGATCAAAGCAAGGAAAGGCAAAGGCTATAGAAAGTTTG	0	0	2	2	2	0	2	2	2	2	2	0	2	2	2	2	0	2	0	2	2	2	2	0	0	2	2	2	2	2	2	0	2	2	2	2	0	2	0	0	0	2	0
1790	3102741	chrA03	71.7244	chrA03	NA	TGCAGGTCCTTCTGCAAACATGCAGATATTTCCACCACATCAAGGAAACAATGGAGCAAAGGGTTATCA	1	1	1	1	1	1	1	1	0	0	1	1	1	0	0	1	1	1	1	1	1	-	0	1	1	0	0	1	0	0	1	1	-	1	0	1	1	1	1	1	1	-	1
1791	3106395	chrA03	71.7244	chrA03	NA	TGCAGCTCTGTGTGTTGCTTTAGTGTTTGGTGTGGTTATACTTTCTTTGTGCATAAGGAGAACAAGAAG	1	1	1	1	1	1	1	1	0	0	1	1	1	0	0	1	1	1	1	1	1	1	0	1	1	0	0	-	0	0	-	1	1	1	0	1	1	1	1	1	1	1	1
1792	3106395|F|0-33:G>C-33:G>C	chrA03	71.7244	chrA03	NA	TGCAGCTCTGTGTGTTGCTTTAGTGTTTGGTGTGGTTATACTTTCTTTGTGCATAAGGAGAACAAGAAG	0	0	2	2	2	0	2	2	1	1	2	0	2	1	1	2	0	2	0	2	2	2	1	0	0	1	1	2	1	1	2	0	2	2	1	2	0	2	0	0	0	2	0
1793	3120730|F|0-45:A>C-45:A>C	chrA03	71.7244	chrA03	NA	TGCAGATGCATAATTTTGAAAGTCAATAATGCGTTATGGGTTGTGACTTATCAGCAGAACCCACTAAAA	1	1	2	2	2	1	2	2	0	0	2	1	2	0	0	2	1	2	1	2	2	2	0	1	1	0	0	2	0	0	2	1	2	2	0	2	1	2	1	1	1	2	1
1794	3123367	chrA03	71.7244	chrA03	8768356	TGCAGAGAGGATACTACGTTTGATGTCTTCTGATCAAAGCAAGGAAAGGCAAAGAGGCTATAGAAAGGT	1	1	1	1	1	1	1	1	0	0	1	1	1	0	0	1	1	1	1	1	1	1	0	1	1	0	0	1	0	0	-	1	-	1	0	1	1	-	-	1	1	1	1
1795	3128604	chrA03	71.7244	chrA03	NA	TGCAGGCAAGTAACAAAGGCAGATTTGAATAAATTAC	1	1	-	1	1	1	1	1	0	0	1	1	1	0	0	1	1	-	1	1	1	1	0	1	1	0	0	-	0	0	1	1	1	-	0	-	1	1	1	1	1	1	1
1796	4107082	chrA03	71.7244	chrA03	NA	TGCAGCTCTGACCTGTCTTCTGTAGTGCCTTTGATGACCAAATGATCCGCTGATGTGTTAC	1	1	1	1	1	1	1	1	0	0	1	1	-	0	0	1	1	1	1	1	1	1	0	1	1	0	0	1	0	0	-	1	1	-	0	1	1	-	1	1	1	1	1
1797	4109699	chrA03	71.7244	chrA03	NA	TGCAGGTCACAAACAACGAAAATTTAC	1	1	1	1	1	1	1	1	0	0	1	1	0	0	0	1	1	1	1	1	1	1	0	1	1	0	0	-	0	0	1	1	1	-	0	1	1	1	1	1	1	1	1
1798	4111238	chrA03	71.7244	chrA03	NA	TGCAGTGCCCTTTTGATCAATTGAGTTAC	1	1	1	1	1	1	1	1	0	0	1	1	1	0	0	1	1	1	1	1	1	1	0	1	1	0	0	-	0	0	-	1	1	-	0	1	1	1	1	-	1	1	1
1799	4111688	chrA03	71.7244	chrA03	NA	TGCAGATAAAAATACCATAGCCAAATTAC	1	1	1	-	1	1	-	1	0	0	1	1	1	0	0	1	1	1	1	1	1	1	0	1	1	0	0	-	0	0	-	1	1	1	0	1	1	1	-	1	1	-	1
1800	4112665	chrA03	71.7244	chrA03	NA	TGCAGGTAACTACTGATTACTTCTTCTTGTAGCTTATGGATATGATTCTTAC	0	0	1	1	1	0	1	1	1	1	1	0	1	1	1	1	0	1	0	1	1	1	1	0	0	1	1	1	1	1	1	0	1	1	1	1	0	1	0	0	0	-	0
1801	4112665|F|0-15:A>T-15:A>T	chrA03	71.7244	chrA03	NA	TGCAGGTAACTACTGATTACTTCTTCTTGTAGCTTATGGATATGATTCTTAC	1	1	2	2	2	1	2	2	0	0	2	1	2	0	0	2	1	2	1	2	2	2	0	1	1	0	0	2	0	0	2	1	2	2	0	2	1	2	1	1	1	2	1
1802	4112996	chrA03	71.7244	chrA03	NA	TGCAGCAACTCACGACATCAAGATCACAATCAGATCGAGACTCTTAC	1	1	1	1	1	1	1	1	0	0	1	1	1	0	0	1	1	1	1	1	1	1	0	1	1	0	0	1	0	0	1	1	-	1	0	1	1	-	1	1	1	1	1
1803	4113164	chrA03	71.7244	chrA03	NA	TGCAGATCTTTCGCTTACGCTCAAAATCTGGTTTTGAGAGGTGGATTCAGTGGTCTTAGTGCTCTTACA	1	1	1	1	1	1	-	1	0	0	1	1	1	0	0	1	1	1	1	1	1	1	0	1	1	0	0	1	0	0	1	1	1	1	0	-	1	1	1	1	1	1	1
1804	4114124	chrA03	71.7244	chrA03	NA	TGCAGGTAACTACTGTTTACTTCTTTTTGTAGCTTATGGATATGATTCTTAC	1	1	1	1	1	1	1	1	0	0	1	1	1	0	0	1	1	1	1	1	1	1	0	1	1	0	0	-	0	0	1	1	1	1	0	1	1	-	1	-	1	1	1
1805	4115455|F|0-15:C>A-15:C>A	chrA03	71.7244	chrA03	8556009	TGCAGTAGATAAGATCGTTTCATCATCATTGGTGCCTTATTATAAACATCACAACAAACAACAGAACAA	1	1	2	2	2	1	2	0	0	2	2	-	2	2	2	2	-	2	1	2	0	0	2	1	-	2	0	0	0	2	2	-	2	2	2	2	1	0	-	-	1	2	1
1806	4116939	chrA03	71.7244	chrA03	8896562	TGCAGATGTATGCTTCACAGTACTTCCCTCAGATCTCAGAGCTTCTGAGGAGGCTGCCACGTGTGATCC	0	0	1	1	1	0	1	1	1	1	-	0	1	1	1	1	0	1	0	1	-	1	1	0	0	1	1	1	1	1	1	0	1	-	1	1	0	-	0	0	0	-	0
1807	4117644	chrA03	71.7244	chrA03	NA	TGCAGGCAATACAAATTATGTAAGAAAGTTTGTTTTTTTTTTAC	1	1	1	1	1	1	1	1	0	0	1	1	1	0	0	1	1	-	1	1	-	1	0	1	1	0	0	-	0	0	1	1	1	1	0	1	1	1	1	1	1	1	1
1808	4120282|F|0-50:A>T-50:A>T	chrA03	71.7244	chrA03	NA	TGCAGCTCTGACCTGTCTTCTGTAGTGCCTTTGATGACTAAATGATCCGCAGACGTGTTAC	2	1	1	2	1	1	2	2	0	-	2	2	1	0	0	2	2	1	1	2	2	2	0	1	2	0	0	2	0	0	2	2	2	2	0	1	2	2	2	2	2	1	1
1809	5050135	chrA03	71.7244	chrA03	NA	TGCAGGCAACAGACAACGAAATTTTAC	0	0	1	1	1	0	-	1	1	1	1	0	1	1	1	1	0	1	0	1	1	1	1	0	0	1	1	-	1	1	1	0	1	-	1	1	0	-	0	0	0	1	0
1810	5050227	chrA03	71.7244	chrA03	8868604	TGCAGAATTACACCTGATGCCATCCCCATTTGTGAAAATGAATAAGGTAGTGTCAATAGAACTTGAGCC	0	0	1	1	1	0	1	1	1	1	0	0	1	1	1	1	0	1	0	1	1	1	1	0	0	1	1	1	1	1	1	0	1	1	1	1	0	1	0	0	0	-	0
1811	5050227|F|0-68:C>A-68:C>A	chrA03	71.7244	chrA03	8868604	TGCAGAATTACACCTGATGCCATCCCCATTTGTGAAAATGAATAAGGTAGTGTCAATAGAACTTGAGCC	1	1	2	2	2	1	2	0	0	2	2	-	2	2	2	2	-	2	1	2	0	0	2	1	1	2	0	0	0	2	2	-	2	2	2	2	1	0	-	-	-	2	1
1812	5237617	chrA03	71.7244	chrA03	NA	TGCAGAAACAAGGAAAGAACCCATTAC	0	0	1	-	1	0	1	1	1	1	1	0	1	1	1	1	0	1	0	1	1	-	1	0	0	1	1	-	1	1	1	0	1	1	1	1	0	1	0	0	0	1	0
1813	5708955	chrA03	71.7244	chrA03	8897822	TGCAGATAAAATAAATAAACGAAACTTTAC	0	0	1	1	1	0	1	1	1	1	1	0	1	1	1	1	0	1	0	-	1	1	1	0	0	1	1	-	1	1	1	0	1	-	1	-	0	1	0	0	0	1	0
1814	3076390	chrA03	72.2346	chrA03	9115311	TGCAGCCTTTAGACATAGTTTGCAAAAATGTATGACTTCTATTTAGGACTGGCTCAACATTTATCTGGA	1	1	-	1	1	1	1	1	0	0	1	1	1	0	0	1	1	1	1	1	1	1	0	1	1	0	0	1	0	0	1	1	1	1	0	1	1	-	1	1	1	1	1
1815	3076390|F|0-58:A>T-58:A>T	chrA03	72.2346	chrA03	9115311	TGCAGCCTTTAGACATAGTTTGCAAAAATGTATGACTTCTATTTAGGACTGGCTCAACATTTATCTGGA	0	0	2	2	2	0	2	2	1	1	2	0	2	1	1	2	0	2	0	2	2	2	1	0	0	1	1	2	1	1	2	0	2	2	1	2	0	2	0	0	0	2	0
1816	3086623	chrA03	72.2346	chrA03	NA	TGCAGAACCCCCTGGTCCAGGCCTCACATATCCTCTTCCTGCTCCTCCAGATGACGATGATGGAATGTT	1	1	1	1	1	1	1	1	0	0	1	1	1	0	0	1	1	1	1	1	1	1	0	1	1	0	0	-	0	0	1	1	1	1	0	1	1	1	1	1	1	-	1
1817	3099143	chrA03	72.2346	chrA03	NA	TGCAGCTTTTTCATGTTGATTGCTTTGGTCTCAGATTCTATACTGTGTAATGGAACTTGGCTTTTGTTA	0	0	1	1	1	0	1	1	1	1	1	0	1	1	1	1	0	1	0	1	1	1	1	0	0	1	1	1	1	1	1	0	-	1	1	1	0	1	0	0	0	-	0
1818	3111386	chrA03	72.2346	chrA03	9115311	TGCAGCCTTTAGACATAGTTTGCAAAAATGTATGACTTCTATTTAGGACTGGCTCAACTTGTATTTGGA	0	0	1	1	1	0	1	1	1	1	1	0	1	1	1	1	0	-	0	1	1	1	1	0	0	1	1	-	1	1	-	0	-	1	1	1	0	-	0	0	0	1	0
1819	3161003	chrA03	72.2346	chrA03	8897628	TGCAGAGAATAGATCCAAGCTTACAAATAGAGTGAGTACAAAAAACACTCTTAC	0	0	1	1	1	0	1	1	1	1	1	0	1	1	1	1	0	1	0	1	1	1	1	0	0	1	1	1	1	1	1	0	1	1	1	1	0	-	0	0	0	1	0
1820	3208357	chrA03	72.2346	chrA03	NA	TGCAGCTCAGTGTCGGTGAATGGAACCAAAGCTTGAGGCCAGTTAC	1	1	1	1	1	1	-	1	0	0	1	1	1	0	0	1	1	1	1	1	1	1	0	1	1	0	0	-	0	0	1	1	1	1	0	1	1	1	1	1	1	1	1
1821	5030597	chrA03	72.2372	chrA03	8942241	TGCAGCCACTAACCTGGACTAAGACCCGATAATGCCTTTGCATTGCAGCCTCTGTTTCTGTTTTTTTAT	0	0	1	1	1	0	1	1	1	1	1	0	1	1	1	1	0	1	0	1	1	1	1	0	0	1	1	1	-	1	-	0	0	1	1	-	0	1	0	0	0	-	0
1822	3109560	chrA03	72.7448	chrA03	9134781	TGCAGAAATTGCAAAAACATTGTTGAGTTTTCTTTTTCCATTTAC	1	1	1	-	1	1	1	1	0	0	1	1	1	0	0	1	1	1	1	1	1	1	0	1	1	0	0	1	0	0	1	1	1	0	0	1	1	-	-	1	1	1	1
1823	3112315|F|0-63:G>A-63:G>A	chrA03	72.7448	chrA03	9117353	TGCAGCTCAACGAGCTCGAAAGGAGGTTCAAAGACCGGTTTATTATCATGGTTCTCTGATACTGAACCG	0	0	2	2	2	0	2	2	1	1	2	0	2	1	1	2	0	2	0	2	2	2	1	0	0	1	1	2	1	1	2	0	0	1	1	2	0	2	0	0	0	2	0
1824	3087227	chrA03	73.7652	chrA03	9263932	TGCAGGAGATGTGCAGGTTATCCTTTGTAACTTTTTTTGCTTTGTTTCTGTATTTGTATTAC	0	0	1	-	1	0	1	1	1	1	1	0	1	1	1	1	0	1	0	1	1	1	1	0	0	1	1	-	1	-	-	0	1	1	1	1	0	1	0	0	0	1	0
1825	3090272	chrA03	73.7652	chrA03	9218816	TGCAGATGAAAAGAGACCATAGAGAGATCAGTGTAAGCAGAATAGATACAATAAATAAAGAGAACTTTC	1	1	1	1	1	1	1	1	0	0	1	1	1	0	0	1	1	1	1	1	0	1	0	1	1	0	0	1	0	0	1	1	1	0	0	1	1	1	1	1	1	1	1
1826	3090272|F|0-7:G>T-7:G>T	chrA03	73.7652	chrA03	9218816	TGCAGATGAAAAGAGACCATAGAGAGATCAGTGTAAGCAGAATAGATACAATAAATAAAGAGAACTTTC	0	0	2	2	2	0	2	2	1	1	2	0	2	1	1	2	0	2	0	2	2	2	1	0	0	1	1	2	1	1	2	0	2	1	1	2	0	2	0	0	0	2	0
1827	3106484	chrA03	73.7652	chrA03	9243926	TGCAGTTTTAGCTGGCTGGTGTAGATTGGATAAATAAATATTCTTTCTTACTATGAAAACTTTTACAGA	1	1	1	1	1	1	1	1	0	0	1	1	1	0	0	1	1	-	1	1	1	1	0	1	1	0	0	-	0	0	1	1	1	0	0	1	1	-	1	1	1	1	1
1828	3150981|F|0-36:T>C-36:T>C	chrA03	73.7652	chrA03	NA	TGCAGTGGGAGCGTTTTATCAACTGCTTAGTCAGTCTAGCTTAC	0	0	2	2	2	0	2	2	1	1	2	0	2	1	1	2	0	2	0	2	2	2	1	0	0	1	1	2	1	1	2	0	2	1	1	2	0	0	0	0	0	2	0
1829	3192470	chrA03	73.7652	chrA03	NA	TGCAGCTAACTGATTGTTCGGAGCAGGGAACGGAGTCATAAGTCATAACTGATCTGACCTGGTATAGTT	1	1	1	1	1	1	1	1	0	0	1	1	1	0	0	-	1	1	1	-	1	1	0	1	1	0	0	1	0	0	-	1	1	0	0	-	1	-	1	1	1	1	1
1830	5708939	chrA03	73.7652	chrA03	NA	TGCAGGAGCTGGAGAAGACTTAC	1	1	1	1	1	1	1	1	0	0	1	1	1	0	0	1	1	1	1	1	1	1	0	1	1	0	0	-	0	0	1	1	1	0	0	-	1	-	1	1	1	1	1
1831	3097731	chrA03	73.7652	chrA03	9114256	TGCAGTTACTTATTCTCATATATTGATTACGTACATGACTCATTTATATATAAGAATTTTAC	0	0	1	1	1	0	1	1	1	1	1	0	1	1	1	1	0	1	0	1	1	1	1	0	0	1	1	-	1	1	1	0	-	-	1	1	0	-	0	0	0	1	0
1832	3079403	chrA03	74.2754	chrA03	9263933	TGCAGGAGATGTGCAGGTTATGCTTTGTAACTTTTTTGCTTTGTTTCTGTATTTGTATTAC	1	1	1	1	1	1	1	1	0	0	-	1	1	0	0	1	1	1	1	1	1	1	0	1	1	0	0	1	0	1	1	-	1	0	0	1	1	-	1	1	1	1	1
1833	3096110	chrA03	74.2754	chrA03	NA	TGCAGCCATTTTCCTTCTTCACCTTACGCGCCAAAGCCAAAGCATTATCTCTTTGCTCTTTTAGTCCTC	1	1	-	1	1	1	1	1	0	0	1	1	1	0	0	1	1	1	1	1	1	1	0	1	1	0	0	1	0	1	-	1	1	0	0	1	1	1	1	1	1	-	1
1834	26680256	chrA03	74.2754	chrA03	NA	TGCAGTCCACAATCAATGTTTTTAC	0	0	1	1	1	0	1	-	1	1	1	0	1	1	1	1	0	1	0	1	1	-	1	0	0	1	1	-	1	1	1	0	1	1	1	-	0	1	0	0	0	-	0
1835	3094689	chrA03	74.2754	chrA03	9265687	TGCAGCCATTTGTTTTTTGCCCTTCTTCACCTTACGCGCCAAAGCCAAAGCATTATCTCTTTGCTCTTT	0	0	1	1	1	0	1	1	1	1	1	0	-	1	1	1	0	1	0	1	1	1	1	0	0	1	1	1	1	-	1	0	1	1	1	-	0	1	0	0	0	1	0
1836	3143660	chrA03	74.2754	chrA03	9280621	TGCAGAACAGAGTCGAGTTAGGAAAGAAACAAAAAAACGACAAACTAAAATCATTGCATAATATCGAAA	0	0	1	1	1	0	1	1	1	1	1	0	1	1	1	1	0	1	0	1	1	1	1	0	0	1	1	1	1	-	1	0	-	1	1	1	0	1	0	0	0	1	0
1837	26680251	chrA03	74.7856	chrA03	9287028	TGCAGTATCGAGTGCGTCTTTTGTTTTCTCTTTCCGAGGGTTTGTGTTTTTGGTTGGAGGGGGAAGAAG	0	0	1	1	1	0	1	1	1	1	1	0	1	1	1	-	0	1	0	1	1	1	1	0	0	1	1	1	1	1	1	0	1	1	1	1	0	-	0	0	0	1	0
1838	3075497|F|0-12:G>A-12:G>A	chrA03	74.7856	chrA03	NA	TGCAGAGGCTAAGCCAGAGAACACAGTACATCTGAGAATTACGTGATGGTTTTATCAAATTATGGAAAA	0	0	2	2	2	0	2	2	2	2	2	0	2	2	2	2	0	2	0	2	2	2	2	0	0	2	2	2	2	2	2	0	2	2	2	2	0	2	0	0	0	2	0
1839	3075497|F|0-14:C>A-14:C>A	chrA03	74.7856	chrA03	NA	TGCAGAGGCTAAACCAGAGAACACAGTACATCTGAGAATTACGTGATGGTTTTATCAAATTATGGAAAA	2	2	2	2	2	2	2	2	0	0	2	2	2	0	0	2	2	2	2	2	2	2	0	2	2	0	0	2	0	2	2	2	2	0	0	2	2	2	2	2	2	2	2
1840	3089452	chrA03	74.7856	chrA03	9300165	TGCAGTATAGTCATGAGAATCCTAATAGAACTGTGGTGAATCCTTATATTCATTTCGGACAGCGTTCGG	1	1	1	1	1	1	1	1	0	0	1	1	1	0	0	1	1	1	1	1	1	1	0	1	1	0	0	-	0	1	1	1	1	0	0	-	1	1	1	1	1	-	1
1841	3089452|F|0-28:A>G-28:A>G	chrA03	74.7856	chrA03	9300165	TGCAGTATAGTCATGAGAATCCTAATAGAACTGTGGTGAATCCTTATATTCATTTCGGACAGCGTTCGG	0	0	2	2	2	0	2	2	1	1	2	0	2	1	1	2	0	2	0	2	2	2	1	0	0	1	1	2	1	2	2	0	2	1	1	2	0	2	0	0	0	2	0
1842	3102347	chrA03	74.7856	chrA03	9289699	TGCAGCAGCACAAGGATAACTATCATGAAGCCAAGAAGACGGAACAAGCAACCTTAC	1	1	1	1	1	1	1	1	0	0	1	1	1	0	0	1	1	1	1	1	1	1	0	1	1	0	0	1	0	1	1	1	1	0	0	1	1	-	1	1	1	1	1
1843	3147349	chrA03	74.7856	chrA03	NA	TGCAGTGGTTACAGTAATAGATGTCATCGTGTAATCTACATCACAATTCTCTTTAC	0	0	1	1	1	0	1	1	1	1	1	0	1	1	1	1	0	1	0	1	1	1	1	0	0	1	1	-	1	1	1	0	1	1	1	-	0	-	0	0	0	1	0
1844	3162094	chrA03	74.7856	chrA03	9326393	TGCAGCTTTGTTATCCAAACAAATGTTTCGACGAGTGCATATATGTCTTTTCATTTGGCTTTTTGTTCC	0	0	1	1	1	0	1	1	1	1	1	0	1	1	1	1	0	1	0	1	1	1	1	0	0	1	1	1	1	-	1	0	-	1	1	1	0	-	0	0	0	1	0
1845	4167985|F|0-44:C>T-44:C>T	chrA03	74.7856	chrA03	9288941	TGCAGGTGGAACCTCCTCTTCTTCTGAAGCCTCTACTTGATCATCTTTGGCTTCAGCTGTGGAGGGAGG	1	1	2	2	2	1	2	2	0	0	2	1	2	0	0	2	1	2	1	2	2	2	0	1	1	0	0	2	0	2	2	1	2	0	0	2	1	2	1	1	1	2	1
1846	4331891	chrA03	74.7856	chrA03	9287094	TGCAGAAGCAAAGAGAGAGAGAGAGAGACAATGCGAGTGAGAGAAGAAAGAAAGTGATGGCTTCTAATG	0	0	1	1	1	0	1	1	1	1	1	0	1	1	1	1	0	1	0	1	1	1	1	0	0	1	1	-	1	1	1	0	-	1	1	1	0	1	0	0	0	1	0
1847	5053854	chrA03	74.7856	chrA03	9300165	TGCAGTATAGTCATGAGAATCCTAATAGGACTGTGGTGAATCCTTATATTCATTTCGGACAGCGTTCTG	0	0	1	1	-	0	1	1	1	1	1	0	1	1	1	1	0	1	0	1	1	1	1	0	0	1	1	1	1	-	1	0	1	1	1	1	0	1	0	0	0	1	0
1848	3096322	chrA03	75.806	chrA03	NA	TGCAGTAAGACAAAAAATGATATTAGTCTCCAAATATCTAGAAAGATGAAACAACATACATATCATCAA	1	1	1	1	1	1	1	1	0	0	1	1	1	0	0	1	1	1	1	1	1	1	0	1	1	0	0	1	0	1	-	1	1	0	0	-	1	0	1	1	1	1	1
1849	3096747	chrA03	75.806	chrA03	NA	TGCAGTGCACGCATTGCAGCATGAGCAGCTCGGATATCATAGTAGGATATCATTACAAAGCCCCTGCTT	1	1	1	1	1	1	1	1	0	0	1	1	1	0	0	1	1	1	1	1	1	1	0	1	1	-	0	1	0	1	1	1	-	0	0	-	1	0	1	1	1	1	1
1850	3114592|F|0-5:G>A-5:G>A	chrA03	75.806	chrA03	NA	TGCAGGATCTTCTCAAGGAGCTGAAAATCAACGCCACCAACGTACCCAATGTAGCGTACATTATCAATA	2	2	2	2	2	2	2	2	0	0	2	2	2	0	0	2	2	2	2	2	2	2	0	2	2	0	0	2	0	2	2	2	2	0	0	2	2	0	2	2	2	2	2
1851	3094594	chrA03	76.3162	chrA03	NA	TGCAGAGCAAGATACATATATTATACAGTAAGGTAGATCTATAGAAAATTGAAAAAATAAAAAGGACGT	1	1	1	1	1	1	1	1	0	0	1	1	1	0	0	1	1	1	1	1	1	1	0	1	1	1	0	1	0	-	-	1	-	0	0	1	1	0	1	1	1	1	1
1852	3135738|F|0-18:A>G-18:A>G	chrA03	76.3162	chrA03	NA	TGCAGAGGCTGCAAGAGAATGCAAAAGCGTTCTTGATTCCGTCGAAAAAATCTTCCAGCAAGGGATATC	2	2	2	2	2	2	2	2	2	0	2	2	2	0	0	2	2	2	2	2	2	2	0	2	2	2	0	2	0	2	2	2	2	0	0	2	2	0	2	2	2	2	2
1853	3150029	chrA03	76.3162	chrA03	NA	TGCAGATTTGAAGCAAATAGAGATAAAAAGCCTAGTCCTTGCTGGTCTTGGTGGTTGTTGTACTCAGAT	1	1	1	1	1	1	1	-	0	0	1	1	1	0	0	1	1	1	1	1	1	1	0	1	1	1	0	1	0	-	1	1	-	0	0	1	1	0	1	1	1	0	1
1854	3200391	chrA03	76.3162	chrA03	9457341	TGCAGCACTGTACGTTGGAACAGCTCATGCATATAGAGGATTCCACGCAGGTAAGATTGATTAC	1	1	1	1	1	1	1	1	0	0	1	1	1	0	0	1	1	1	1	1	1	-	0	1	1	1	0	-	0	1	1	1	1	0	0	1	1	0	1	1	1	-	1
1855	3204822|F|0-21:C>A-21:C>A	chrA03	76.3162	chrA03	NA	TGCAGTGATCGCTGTTCCTCTCGGTGTCTTAC	2	2	2	2	2	2	2	2	0	0	2	2	2	0	0	2	2	2	2	2	2	2	0	2	2	2	0	2	0	2	2	2	2	0	0	2	2	0	2	2	2	2	2
1856	4110396	chrA03	76.3162	chrA03	NA	TGCAGTGATCGCTGTTCCTCTAGGTGTCTTAC	1	1	1	1	1	1	1	1	0	0	1	1	1	0	0	1	1	1	1	1	1	1	0	1	1	1	0	-	0	-	1	1	1	0	0	-	1	0	1	1	1	1	1
1857	4331776|F|0-6:A>G-6:A>G	chrA03	76.3162	chrA03	NA	TGCAGTAATCGCTGTTCCTCTCGGTGTCTTAC	2	2	2	2	2	2	2	2	0	0	2	2	2	0	0	2	2	2	2	2	2	2	0	2	2	2	0	2	0	2	2	2	2	0	0	2	2	0	2	2	2	2	2
1858	5238032|F|0-12:A>T-12:A>T	chrA03	76.3162	chrA03	NA	TGCAGTGATCGCAGTTCCTCTCGGTGTCTTAC	2	2	2	2	2	2	2	2	0	0	2	2	2	0	0	2	2	2	2	2	2	2	0	2	2	2	0	2	0	2	2	2	2	0	0	2	2	0	2	2	2	2	2
1859	5122516	chrA03	78.8672	chrA03	NA	TGCAGAGCAATGGAGACTCTTCTTAC	1	1	1	1	1	1	-	-	0	0	1	1	-	0	1	1	1	1	1	1	-	1	0	1	1	1	0	-	0	1	1	-	1	0	0	1	1	0	1	1	1	1	1
1860	5153686	chrA03	78.8672	chrA03	NA	TGCAGAGAGAGAGAGAGAGAGAGAGATACCTATTAC	1	1	1	1	1	1	1	1	0	0	1	1	1	0	1	1	1	1	1	1	1	1	0	1	1	1	0	-	-	1	1	1	1	0	0	1	1	-	1	1	1	1	1
1861	3077756|F|0-13:A>C-13:A>C	chrA03	79.3774	chrA03	10429919	TGCAGATTGATTCACAAGAAAGATCTCTCAACAACAAATTTTCAAGAAGGTAGAAGATTAC	0	0	2	0	0	2	2	2	1	1	2	0	2	1	2	2	0	2	0	0	2	2	1	0	0	2	1	2	1	2	2	2	2	1	1	2	0	1	0	0	0	2	0
1862	3091507	chrA03	79.3774	chrA03	10484145	TGCAGATTAGAGTGGTTTAGACGAGTAAGGATGGAGCAAAAGCTTATGTACATTTGAAATTTTTTTTTT	0	0	1	0	0	1	0	1	1	1	1	0	1	1	1	-	0	1	0	0	1	1	1	0	0	-	1	1	1	-	1	1	1	1	1	1	0	1	0	0	0	1	0
1863	3091507|F|0-7:T>A-7:T>A	chrA03	79.3774	chrA03	10484145	TGCAGATTAGAGTGGTTTAGACGAGTAAGGATGGAGCAAAAGCTTATGTACATTTGAAATTTTTTTTTT	1	1	2	1	1	2	1	2	0	0	2	1	2	0	2	2	1	2	1	1	2	2	0	1	1	2	0	2	0	2	2	2	2	0	0	2	1	0	1	1	1	2	1
1864	3092775	chrA03	79.3774	chrA03	10494621	TGCAGGCTGCACCTATTTATATCCAAAAGCATAGAACAATAGACACTGGTTGGCGTTATAACAAACTAA	0	0	1	0	0	1	0	1	1	1	-	0	1	1	1	1	0	1	0	0	1	1	1	0	0	1	1	-	1	-	1	1	1	1	1	1	0	1	0	0	0	-	0
1865	3093767	chrA03	79.3774	chrA03	NA	TGCAGGCTGTACCTATTTGGCTATTTATATCCAAAAGCATAGAACAATAGACACTGGTTGGCGTTATAA	1	1	1	1	1	1	1	1	0	0	1	1	1	0	-	1	1	1	1	1	1	1	0	1	1	-	0	1	0	1	1	-	-	0	0	1	1	0	1	1	1	-	1
1866	3100077|F|0-19:C>T-19:C>T	chrA03	79.3774	chrA03	NA	TGCAGATAGATACCGAGTTCATGGGAAAGCCGGTGAATACACATCTTCCTTATGGTTCATCGGACCATC	0	0	2	0	0	2	0	2	1	1	2	0	2	1	2	2	0	2	0	0	2	2	1	0	0	2	1	2	1	2	2	2	2	1	1	2	0	1	0	0	0	2	0
1867	3103908	chrA03	79.3774	chrA03	10599649	TGCAGATGCTTTTAGGATAACAAGAAGAAACCTTTGCAGCAAAAGGAATCCTCTCTGAGATAAAAAAAA	1	1	1	1	1	1	1	1	0	0	1	1	1	0	-	1	1	1	1	1	1	1	0	1	1	1	0	1	0	1	1	-	-	0	0	1	1	0	1	1	1	-	1
1868	3110228	chrA03	79.3774	chrA03	10169840	TGCAGCGACTGTGGCCAACAGGAAGAGCACATGAAGGGCACTTATTTTTCAATTTGGGACAGCAGGAGG	1	1	1	1	1	1	1	-	0	0	1	1	1	0	1	1	1	1	1	1	1	1	0	1	1	-	0	1	0	1	1	1	-	0	0	1	1	0	1	1	1	1	1
1869	3119080	chrA03	79.3774	chrA03	NA	TGCAGTACATGTTATAACGCCAATGGTTTTAGTCTTGATATATATCTACCTACTAGGTGAATCTTCCAT	1	1	1	1	1	1	1	1	0	0	1	1	1	0	1	1	1	1	1	1	1	1	0	1	1	-	0	1	0	-	1	1	1	0	0	1	1	0	1	1	1	1	1
1870	3126080	chrA03	79.3774	chrA03	NA	TGCAGAGACCTAATAAATTAGCTAAGAGCAAGGTATTAC	1	1	1	1	1	1	-	1	0	0	1	1	1	0	1	1	1	-	1	1	1	1	0	1	1	1	0	-	0	1	1	1	-	0	0	-	1	0	1	1	1	1	1
1871	3212310	chrA03	79.3774	chrA03	NA	TGCAGAATCTCTGCTACGACTTGGTGATTTTTCATTTTTATTTATTTTTAC	1	1	1	1	1	1	1	1	0	0	1	1	1	0	1	1	1	1	1	1	-	1	0	1	1	1	0	-	0	1	-	1	1	0	0	1	1	0	1	1	1	1	1
1872	4107366	chrA03	79.3774	chrA03	10282040	TGCAGATACACAAAATGCTTTACATTGTTATCACAAAGGTTTGAACTACTCGTTATGTTTTAC	1	1	1	1	1	1	1	-	0	0	1	1	1	0	1	1	1	1	1	1	1	1	0	1	1	1	0	-	0	1	1	-	1	0	0	-	1	0	1	1	1	-	1
1873	4107771	chrA03	79.3774	chrA03	10484145	TGCAGATAAGAGTGGTTTAGACGAGTAAGGATGGAGCAAAAGCTTATGTACATTTGAATTTTTTTTTTA	1	1	1	1	1	1	1	1	0	0	1	1	1	0	1	1	1	1	1	1	-	1	0	1	1	-	0	1	0	1	1	1	1	0	0	1	1	0	1	1	1	-	1
1874	4118106	chrA03	79.3774	chrA03	20774495	TGCAGTAAATATATCAACTTTTCCATTTTAC	1	1	1	1	1	1	1	-	0	0	-	1	-	0	1	1	1	1	1	1	-	1	0	1	1	1	0	-	0	1	1	1	1	0	0	-	1	0	1	1	1	1	1
1875	4707561	chrA03	79.3774	chrA03	NA	TGCAGAATATGTTGATCTTTTTTGAAGAATCCTTAC	1	1	1	1	1	1	1	1	0	0	1	1	1	0	1	1	1	1	1	1	1	1	0	1	1	1	0	-	0	-	1	1	-	-	0	-	1	0	1	1	1	-	1
1876	5029359	chrA03	79.3774	chrA03	NA	TGCAGATACTAAGGAGAGAATTGTAGCAAATTTGGCCAACTTTTCCTATGATCCTTACAACTACACTAT	1	1	1	1	1	1	1	1	0	0	1	1	1	0	1	1	1	1	1	1	1	1	0	1	1	1	0	-	0	-	-	1	-	0	0	1	1	0	1	1	1	1	1
1877	5047996	chrA03	79.3774	chrA03	NA	TGCAGCTTGGAATCTACTAGAAAGTGTAACATAATTACAAAAATACAAGTGATTCACTCATGAACTCAC	1	1	1	1	1	1	1	-	0	0	1	1	1	0	1	1	1	1	1	1	1	1	0	1	1	-	0	1	0	1	-	1	-	0	0	-	1	0	1	1	1	1	1
1878	5148703|F|0-61:A>T-61:A>T	chrA03	79.3774	chrA03	NA	TGCAGATTAGAGTGGTTTAGACGAGTAAGGATGGAGCAAAAGCTTATGTACATTTGAATTTATTATTTT	2	2	2	2	2	2	2	2	0	0	2	2	2	0	2	2	2	2	2	2	2	2	0	2	2	2	0	2	0	2	2	2	2	0	0	2	2	0	2	2	2	2	2
1879	3074991|F|0-53:T>C-53:T>C	chrA03	79.8876	chrA03	NA	TGCAGATCGGTGCTATCCGTTTGGATGTGAAACTCCTTGGACGTAACATCGTTTTCAGTGATCCCAAAA	2	2	2	2	2	2	2	2	0	0	2	2	2	0	2	2	2	2	2	2	2	2	0	2	2	2	0	2	0	2	2	2	2	0	0	2	2	0	2	2	2	2	2
1880	3123080	chrA03	79.8876	chrA03	10745621	TGCAGCCAAAGATGGGCAACGAAATTGAGAAAGGGAGAGAAGAAGAAGAGGAAGATATAGTTTGCTTAG	1	1	1	1	1	1	1	1	0	0	1	1	1	0	1	-	1	1	1	1	1	1	0	1	1	1	0	-	0	1	-	1	1	0	0	-	1	0	1	1	1	1	1
1881	3140445|F|0-31:T>C-31:T>C	chrA03	79.8876	chrA03	NA	TGCAGCGACTTGGCTTACCAATTTACCCTGATGAAGTTCGTGAGCAAGCCATGAACGCCGCAGCTCAAA	2	2	2	2	2	2	2	2	0	0	2	2	2	0	2	2	2	2	2	2	2	2	0	2	2	2	0	2	0	2	2	2	2	0	0	2	2	0	2	2	2	1	2
1882	3200999|F|0-19:G>A-19:G>A	chrA03	79.8876	chrA03	10715265	TGCAGATGTAAGCACTCTGGTTTTTCATTAC	2	0	0	0	0	2	2	2	1	-	0	2	2	1	2	2	2	0	0	2	0	2	1	0	2	2	1	2	1	2	2	2	2	1	1	0	2	1	2	2	2	0	0
1883	4167565	chrA03	79.8876	chrA03	10715199	TGCAGGTAAGCTAAGCACTGCTTGCGCCACTCATTGTCAAAATAGAAATGAGTGCCTGAGGTATCGTTG	1	1	1	1	1	1	1	1	0	0	1	1	1	0	1	1	1	1	1	1	-	1	0	1	1	1	0	1	0	-	1	1	1	0	0	1	1	0	1	1	1	1	1
1884	4335436	chrA03	79.8876	chrA03	10742505	TGCAGATGAAGAAGAATATGGAGCTTTGTTCGGAAAAAATTAC	1	1	1	1	1	1	1	1	0	0	1	1	1	0	1	1	1	1	1	1	1	1	0	1	1	-	0	1	0	1	1	1	1	0	0	-	1	0	1	1	1	1	1
1885	3107759|F|0-15:T>C-15:T>C	chrA03	80.3978	chrA03	NA	TGCAGAATGTAACGATGCCCCCAATAAACTGTTCAGTTTCTTAGATTGAATCCCAAATAACTCGTGTTC	2	2	2	2	2	2	2	2	0	0	2	2	2	0	2	0	2	2	2	2	2	0	0	2	2	2	0	2	0	2	2	2	2	0	0	2	2	0	2	2	2	2	2
1886	26680148	chrA03	80.908	chrA03	NA	TGCAGGTACAGTCTTTTTTTTTTTTAC	1	1	1	1	1	1	1	-	0	0	1	1	1	0	1	1	1	1	1	1	1	1	0	1	1	1	0	-	0	1	1	1	1	0	0	1	1	0	1	1	1	1	1
1887	3127092|F|0-23:A>G-23:A>G	chrA03	80.908	chrA03	NA	TGCAGGCCATACTCAGGGGACCAAAGGGTAAATACTAGACTTATGACACATGTTTGGCAAACTGCATTT	2	2	2	2	2	2	2	2	0	0	2	2	2	0	2	2	2	2	2	2	2	2	0	2	2	2	0	2	0	2	2	2	2	0	0	2	2	0	2	2	2	0	2
1888	3086002	chrA03	84.4795	chrA03	NA	TGCAGAGTGAAAGAAACATTATTATTGCTATTATTTTTAC	1	1	1	1	1	1	1	1	0	0	1	1	1	0	1	1	1	1	1	1	1	1	0	1	1	1	0	-	0	0	1	1	1	0	0	1	1	0	-	1	1	1	1
1889	3090516	chrA03	84.4795	chrA03	12440753	TGCAGCAGTGTGCATTGTTTCAATAAATCAGAGCTAATTTGATTTTGTGAATAAAAATGCCAAATAAAC	1	1	1	1	1	1	1	1	0	0	1	1	1	0	1	1	1	-	1	1	1	1	0	1	1	1	0	1	0	0	1	1	-	0	0	1	1	0	1	1	1	1	1
1890	3096061	chrA03	84.4795	chrA03	NA	TGCAGTCTCCATCCCCAAGTTACCTAAATTCAACGTCATGGTTCCAAAAATACCGTTAC	1	1	1	1	1	1	1	1	0	0	1	1	-	0	1	1	1	1	1	1	1	1	0	1	1	1	0	1	0	0	1	1	1	0	0	1	-	0	1	1	1	-	1
1891	3099138	chrA03	84.4795	chrA03	NA	TGCAGATTTGAAAGAAACATTATTATTGCTTTTATTTTTAGAAACTAAACGAAACTGTCCTATCCAAAA	0	0	1	0	0	1	0	1	1	1	1	0	1	1	1	1	0	1	0	0	1	1	1	1	0	1	1	1	1	1	1	1	-	1	1	1	-	1	0	0	0	1	1
1892	3100191	chrA03	84.4795	chrA03	12503552	TGCAGATCAATTTTGCTTGTCTTCATTGAAATCGCAGCCATCTATTTATGATTAC	1	1	1	1	1	1	1	1	0	0	1	1	1	0	1	1	1	1	1	1	1	1	0	1	1	1	0	1	0	0	1	1	1	0	0	-	1	0	1	1	1	1	1
1893	3100645	chrA03	84.4795	chrA03	12436794	TGCAGAAGCAATCTATGACGGGAGAGAGAAGATCAAGCTCACTCATTTCTTTGATTGTCTCCAAGACGT	1	1	1	1	1	1	1	1	0	0	1	1	1	0	1	1	1	1	1	1	1	1	0	1	1	1	0	1	0	0	1	1	-	0	0	1	1	0	1	1	1	1	1
1894	3100645|F|0-24:A>T-24:A>T	chrA03	84.4795	chrA03	12436794	TGCAGAAGCAATCTATGACGGGAGAGAGAAGATCAAGCTCACTCATTTCTTTGATTGTCTCCAAGACGT	2	0	2	0	0	2	2	2	1	-	0	2	2	1	2	2	2	0	0	2	0	2	1	0	2	2	1	2	1	1	2	2	2	1	1	0	2	1	2	2	2	0	2
1895	3101377	chrA03	84.4795	chrA03	NA	TGCAGTTCAAATCATTACAATTTCAAACCAAAAAGAAGATGCAAAAAGCTAGCAACTCAGACAATTACA	1	1	1	1	1	1	1	1	0	0	1	1	1	0	1	1	1	-	1	1	1	1	0	-	1	1	0	1	0	0	1	1	-	0	0	1	1	0	1	1	1	1	1
1896	3101987|F|0-47:T>C-47:T>C	chrA03	84.4795	chrA03	NA	TGCAGCCATCTCTCTTTGAAAATTTCCCGGAAATTTACCATTCAGCCTTATCACAACAACTAAGAGCTT	0	0	2	0	0	2	0	2	2	2	2	0	2	2	2	2	0	2	0	0	2	2	2	2	0	2	2	2	2	2	2	2	1	2	2	2	2	2	0	0	0	2	2
1897	3112481	chrA03	84.4795	chrA03	NA	TGCAGATCAGAAGCATGAGCTGCTCGGAGAAACCTCCTGCATAAAAAACGGAAACTTAGAATCACCAAA	1	1	1	1	1	1	1	1	0	0	1	1	1	0	1	1	1	1	1	1	1	1	0	1	1	-	0	-	0	0	1	-	-	0	0	-	1	0	1	1	1	-	-
1898	3113760|F|0-40:A>C-40:A>C	chrA03	84.4795	chrA03	12529318	TGCAGGAGCATCAGTCTTTGTCTTGTTATGTTTTTTTGAAAGGATGCAAAGACTTAC	0	0	2	0	0	2	0	2	1	1	2	0	2	1	2	2	0	2	0	0	2	2	1	2	0	2	1	2	1	1	2	2	2	1	1	2	2	1	0	0	0	2	2
1899	3121339|F|0-14:C>G-14:C>G	chrA03	84.4795	chrA03	NA	TGCAGATCAACTTTCCCTGTCTTCGTTGAAATCGCAGCCATCTATTTATGAATAAGGTACATGTCCAAT	0	0	2	0	0	2	0	2	2	2	2	0	2	2	2	2	0	2	0	0	2	2	2	2	0	2	2	2	2	2	2	2	2	2	2	2	2	2	0	0	0	2	2
1900	3122438	chrA03	84.4795	chrA03	12503552	TGCAGATCAACTTTGCTTGTCTTCATTGAAATCGCAGCCATCTATTTATGAATAAGGTACATGTCCAAT	0	0	1	0	0	1	0	1	1	1	1	0	1	1	1	1	0	1	0	0	1	1	1	1	0	1	1	1	1	1	1	1	-	1	1	1	1	1	0	0	0	1	1
1901	3124608	chrA03	84.4795	chrA03	12543564	TGCAGAAAAATTACCGTAAATACAGAACATAGTAAAATAACCACAGTTTTTTTTAC	0	0	1	0	0	1	0	1	1	1	1	0	1	1	1	1	0	1	0	0	-	1	1	1	0	1	1	1	1	1	1	-	1	1	1	1	1	1	0	0	0	1	1
1902	3128800|F|0-27:G>A-27:G>A	chrA03	84.4795	chrA03	12409090	TGCAGGTCCAATGATGATGTTGTTGTGGTAAACGTTGTTCCTCTGCTTCCCCAAGTAGTATATCGTTGA	1	1	2	1	1	2	1	0	0	2	2	-	2	2	2	2	-	2	1	1	2	0	2	2	1	2	2	2	0	2	0	0	2	2	0	2	0	2	-	-	-	2	2
1903	3128800|F|0-56:A>G-56:A>G	chrA03	84.4795	chrA03	12409090	TGCAGGTCCAATGATGATGTTGTTGTGGTAAACGTTGTTCCTCTGCTTCCCCAAGTAGTATATCGTTGA	1	1	2	1	1	2	1	2	0	0	2	1	2	0	2	2	1	2	1	1	2	2	0	2	1	2	0	2	0	0	2	2	2	0	0	2	2	0	1	1	1	2	2
1904	3130471	chrA03	84.4795	chrA03	NA	TGCAGATGGAAACTAAGGGAGAAGCTTCTTCTGAATAAGAATCTTGTATGAAGAGATGATCTTTTGTAT	0	0	1	0	0	1	0	1	1	1	0	0	1	1	1	1	0	1	0	0	-	1	1	1	0	1	1	1	1	1	-	1	0	1	1	1	1	1	0	0	0	1	-
1905	3139301	chrA03	84.4795	chrA03	NA	TGCAGATCAGAAGCATGAGCTGCTCGGAGAAACCTCCTGCATAAAAAAATCGAAACTTAGAATCACCAA	0	0	1	0	0	1	0	1	1	1	1	0	1	1	1	1	0	1	0	0	1	1	1	1	0	-	1	1	1	1	1	1	-	1	1	1	1	1	0	0	0	1	1
1906	3140048	chrA03	84.4795	chrA03	12529252	TGCAGATGAAAAGTAAGGGAGAAGCTTCTTTTGAATAAGAATCTTGTATGTATGAAGGGATGATCTTTT	1	1	1	1	1	1	1	1	0	0	1	1	1	0	1	1	1	1	1	1	1	1	0	1	1	1	0	-	0	0	1	-	-	0	0	-	1	0	1	1	1	1	-
1907	3145693	chrA03	84.4795	chrA03	NA	TGCAGTTGGAAAATCAAAACATTGAAACACGCCAATGGTTTAC	0	0	1	0	0	1	0	1	1	1	1	0	1	1	-	1	0	1	0	0	1	1	1	1	0	1	1	-	1	1	1	1	1	1	1	1	1	1	0	0	0	1	-
1908	3153554	chrA03	84.4795	chrA03	NA	TGCAGTTTCAGAGACGTCAGATTGGGAATACCGCTGACGTCTGGACTGTATCGACACAACTGGACTGTA	1	1	1	1	1	-	1	1	0	0	1	1	1	0	1	1	1	1	1	1	1	1	0	1	1	1	0	-	0	0	1	-	1	0	0	1	1	0	1	1	1	1	1
1909	3162412|F|0-47:C>T-47:C>T	chrA03	84.4795	chrA03	NA	TGCAGATTCTTGATTCTCTTGTTTGGTTTTGTGTTTGTTTGTTCTGTCTTTTCTTATTTTTTTCTGTTT	2	2	2	2	2	2	2	2	0	0	2	2	2	0	2	2	2	2	2	2	2	2	0	2	2	2	0	2	0	0	2	2	2	0	0	2	2	0	2	2	2	2	2
1910	3162999	chrA03	84.4795	chrA03	NA	TGCAGAAACCGAGGGTCGAAATGGAGTTTCTAGCGAACTATCTCATCGAACTGACGTTAC	1	1	1	1	1	1	1	1	0	0	1	1	1	0	1	1	1	1	1	1	1	1	0	1	1	-	0	-	0	0	1	1	1	0	0	1	1	0	1	1	1	1	-
1911	3162999|F|0-11:A>G-11:A>G	chrA03	84.4795	chrA03	NA	TGCAGAAACCGAGGGTCGAAATGGAGTTTCTAGCGAACTATCTCATCGAACTGACGTTAC	0	0	2	0	0	2	0	2	1	1	2	0	2	1	2	2	0	2	0	0	2	2	1	2	0	2	1	2	1	1	2	2	2	1	1	2	2	1	2	0	0	2	2
1912	3203481	chrA03	84.4795	chrA03	NA	TGCAGAAAAATTACTGTAAATGCAGAACATAGTAAAAATAACCAGAGTTTTTTTTTTAC	1	1	1	1	1	1	1	1	0	0	1	1	1	0	1	1	1	-	1	1	1	1	0	1	1	1	0	-	0	0	1	-	1	0	0	1	1	0	1	1	1	1	1
1913	3208987	chrA03	84.4795	chrA03	NA	TGCAGCCGGTATAAGAGCTCGTCTTCATTTTTATGAGAACTATCTCTCCAAAAAAACAAGTGTGTACAT	1	1	1	1	1	1	1	1	0	0	1	1	1	0	1	1	1	1	1	1	-	1	0	1	1	1	0	-	0	0	-	1	1	0	0	-	1	0	1	1	1	1	1
1914	3218190	chrA03	84.4795	chrA03	12503317	TGCAGCCGGTATAAGAGCTCGTCTTCATTTTTGTGAGAACCATCTCTCCGTAAACACAAGTGTGTACAT	0	0	1	0	0	1	0	1	1	1	1	0	1	1	1	1	0	1	0	0	1	1	1	1	0	-	1	1	1	1	1	1	1	1	1	1	1	1	0	0	0	1	1
1915	3218190|F|0-32:G>A-32:G>A	chrA03	84.4795	chrA03	12503317	TGCAGCCGGTATAAGAGCTCGTCTTCATTTTTGTGAGAACCATCTCTCCGTAAACACAAGTGTGTACAT	1	1	2	1	1	2	1	2	0	0	2	1	2	0	2	2	1	2	1	1	2	2	0	2	1	2	0	2	0	0	2	2	2	0	0	2	2	0	1	1	1	2	2
1916	4108339	chrA03	84.4795	chrA03	12449580	TGCAGCCAGGCCTAGGCTTGCAGGAGCAGCAGGCTCAGCAGAAGTGCTGGAACCAGCGACTTTGCCAAC	1	1	1	1	1	1	1	1	0	0	1	1	1	0	1	1	1	1	1	1	1	1	0	1	1	-	0	1	0	0	1	1	1	0	0	1	1	0	1	1	1	-	1
1917	4108339|F|0-8:G>A-8:G>A	chrA03	84.4795	chrA03	12449580	TGCAGCCAGGCCTAGGCTTGCAGGAGCAGCAGGCTCAGCAGAAGTGCTGGAACCAGCGACTTTGCCAAC	2	0	2	0	0	2	2	2	1	-	0	2	2	1	2	2	2	0	0	2	0	2	1	0	2	2	1	2	1	1	2	2	2	1	1	0	2	1	2	2	2	0	2
1918	4109393	chrA03	84.4795	chrA03	12228727	TGCAGACCTTTGTGTTGCAGCAACAAAGCAAGACTCAGCATTTCGTCTTCTTCTTCTTCTTCGGTGGAA	1	1	1	1	1	1	1	1	0	0	1	1	1	0	1	1	1	1	1	1	1	1	0	-	1	1	0	1	0	0	1	-	0	0	0	1	1	0	1	1	1	1	1
1919	4109478	chrA03	84.4795	chrA03	12420387	TGCAGATGGTATAAGAAAATTGTGTCGGAGGAACACTAATTTTGTTTTTAC	1	1	1	1	1	1	1	1	0	0	1	1	1	0	-	1	1	1	1	1	1	1	0	1	1	1	0	-	0	0	1	1	-	0	0	1	1	0	1	1	1	1	-
1920	4113000	chrA03	84.4795	chrA03	NA	TGCAGATTCTTGATTCTCTTGTTTGGTTTTGTGTTTGTTTGTTCTGTTTTTTCTTATCTTTTTCTGTTT	1	1	1	1	1	1	1	1	0	0	1	1	1	0	1	1	1	1	1	1	1	1	0	1	1	1	0	1	0	0	1	1	-	0	0	1	1	0	1	1	1	1	-
1921	4116183|F|0-30:C>A-30:C>A	chrA03	84.4795	chrA03	NA	TGCAGCTGTCGCCAAGCTCTTCTGGCAAGACAAGAAGGTGGAGAAAGCTAGAGCGTGGTTAC	2	0	2	0	0	2	2	2	1	-	0	2	2	1	2	2	2	0	0	2	0	2	1	0	2	2	1	2	1	1	2	2	2	1	1	0	2	-	2	2	2	0	2
1922	4116589	chrA03	84.4795	chrA03	12528968	TGCAGTTCTCTCACACCGACACGCGCGACATGAGCGAGAAGGCGCGTGACCTATGTTCATTTGACCAAG	1	1	1	1	1	1	1	1	0	0	1	1	1	0	1	1	1	1	1	1	1	1	0	1	1	1	0	1	0	0	1	1	1	0	0	1	1	0	1	1	1	-	1
1923	4116589|F|0-51:T>A-51:T>A	chrA03	84.4795	chrA03	12528968	TGCAGTTCTCTCACACCGACACGCGCGACATGAGCGAGAAGGCGCGTGACCTATGTTCATTTGACCAAG	0	0	2	0	0	2	0	2	1	1	2	0	2	1	2	2	0	2	0	0	2	2	1	2	0	2	1	2	1	1	2	2	2	1	1	2	2	1	0	0	0	2	2
1924	4167394	chrA03	84.4795	chrA03	NA	TGCAGAAACCGGGTGTCGAAATGGAGTTTCTGGCGAACTATCTCATCGAACTGACGTTAC	0	0	1	0	0	1	0	1	1	1	1	0	1	1	1	1	0	1	0	0	1	1	1	1	0	1	1	-	-	1	1	-	1	1	1	1	1	1	-	0	0	1	1
1925	4168345	chrA03	84.4795	chrA03	NA	TGCAGAAGGTATAAGAAAATTGTGTCGGAGGAACACTTATTAC	0	0	1	0	0	1	0	1	1	1	1	0	-	1	1	1	0	1	0	0	1	1	1	1	0	1	1	-	1	1	-	-	1	1	1	1	1	1	0	0	0	1	1
1926	5031197	chrA03	84.4795	chrA03	12528968	TGCAGTTCTCTCACACCGACACGCGCGACATGAGCGAGAAGGCGCGTGACCAATGTTCGTTTGACCAAG	0	0	1	0	0	1	0	1	1	1	1	0	1	1	1	1	0	1	0	0	1	-	1	1	0	1	1	1	1	1	-	1	1	1	1	1	1	1	0	0	0	1	1
1927	4116183|F|0-38:T>G-38:T>G	chrA03	84.9897	chrA03	NA	TGCAGCTGTCGCCAAGCTCTTCTGGCAAGACAAGAAGGTGGAGAAAGCTAGAGCGTGGTTAC	0	0	2	0	0	2	0	2	1	1	2	0	2	1	2	2	0	2	0	0	2	2	1	2	0	2	1	2	1	1	2	2	2	1	1	2	2	1	0	0	0	2	2
1928	17421298|F|0-55:T>A-55:T>A	chrA03	87.0305	chrA03	NA	TGCAGAGCTTGTTTGCGTCAGCCTTTGCTTGTCAAGGTGTGAGATCATTTTTTCTTTGTGAATCTATTG	2	2	2	2	2	2	2	2	0	0	2	2	2	0	2	2	2	2	2	2	2	2	0	2	2	2	0	2	0	0	2	2	1	0	0	2	2	0	2	2	2	2	2
1929	3092612	chrA03	87.0305	chrA03	13336062	TGCAGGATAAAAGATACAAGAACAGAGAACTTCAGATCATGCGCTTGCAAGACCATCCCAATGTTGTTC	1	1	1	1	1	1	1	1	0	0	1	1	1	0	1	1	1	1	1	1	1	1	0	1	1	-	0	-	0	0	1	1	-	0	0	1	-	0	1	1	1	-	1
1930	5238163|F|0-55:C>T-55:C>T	chrA03	87.0305	chrA03	NA	TGCAGGATAAAAGATACAAGAACAGAGAACTTCAGATCATGCGCTTGCAAGACCACCCCAATGTCGTGC	2	2	2	2	2	2	2	2	0	0	2	2	2	0	2	2	2	2	2	2	2	2	0	2	2	2	0	2	0	0	2	2	2	0	0	2	2	0	2	2	2	2	2
1931	3076540|F|0-6:C>G-6:C>G	chrA03	88.0509	chrA03	NA	TGCAGCCCTTGCATCTGAGTCTGTGTGGGTTATGAATGTCATCCCAGCTCGGAAGCCATTAC	2	2	2	2	2	2	2	2	0	0	2	2	2	0	2	2	2	2	2	2	2	2	0	2	2	2	0	2	0	0	2	2	2	0	0	2	2	0	2	2	2	2	2
1932	3116503	chrA03	88.0509	chrA03	NA	TGCAGTAGATAGCGAAGAAAATAACAATCGTAGTCAATCTTTATAAGCCTCAAAGTATGGGAGACATGA	1	1	1	1	1	1	1	1	0	0	1	1	1	0	1	1	1	1	1	1	1	1	0	1	1	-	0	1	0	0	1	-	-	0	0	1	1	0	1	1	1	1	1
1933	5052537	chrA03	88.0509	chrA03	13297660	TGCAGTCTTCCGCTTCTTCGTTTCACGGCCGTTTCACATCTCTAGCTGCTCCATCCTCCGTACGGGTGC	1	1	1	1	1	1	1	1	0	0	1	1	1	0	1	1	1	1	1	1	0	1	0	1	1	1	0	1	0	0	1	1	1	0	0	1	1	0	1	1	1	1	1
1934	3082763|F|0-7:T>A-7:T>A	chrA03	88.5611	chrA03	NA	TGCAGTTTCCAGATGTGTCCTGTGGTGTGAAAAATTCAGTGCGAGATGAATTTCAAAATAGCGTTACAG	0	0	2	0	0	2	0	2	1	1	2	0	2	1	2	2	0	2	0	0	2	2	1	2	2	2	1	2	1	1	2	2	2	1	1	2	2	1	0	0	0	2	2
1935	3086811|F|0-56:A>G-56:A>G	chrA03	88.5611	chrA03	NA	TGCAGTAGAGCAGCTATGCGCTCCTTTAGTTCTCTAATATCCTTACTGCGCTTGGTATGTTTTCGATGT	0	0	2	0	0	2	0	2	1	1	2	0	2	1	2	2	0	2	0	0	2	2	1	2	2	2	1	2	1	1	2	2	2	1	1	2	2	1	0	0	0	2	2
1936	3093449	chrA03	88.5611	chrA03	NA	TGCAGATACATTAGTAAAGGACTTTTCAAGTGGATAATTAC	0	0	1	0	0	1	0	1	1	1	1	0	1	1	1	1	0	1	0	0	1	1	1	-	1	1	1	1	1	1	1	1	1	1	1	1	-	1	0	0	0	1	1
1937	3102212	chrA03	88.5611	chrA03	NA	TGCAGTGACAGACAAGTCTCCAAGCCTTCAACAGAGAGCTTTGTTTCTTTTAGAATGCCTCCATCAGGC	1	1	1	1	1	1	1	1	0	0	1	1	1	0	1	1	1	1	1	1	1	1	0	1	1	1	0	1	0	0	1	1	-	0	0	1	1	0	1	1	1	1	-
1938	3104639|F|0-50:C>T-50:C>T	chrA03	88.5611	chrA03	NA	TGCAGTGTTTACGAAAAATCTTTTGATTATAGTTAGGAAACTAACTATATCGGTGAATACCACTGTCTG	0	0	2	0	0	2	0	2	1	1	2	0	2	1	2	2	0	2	0	0	2	2	1	2	2	2	1	2	1	1	2	2	0	1	1	2	2	1	0	0	0	2	2
1939	3106993|F|0-49:A>T-49:A>T	chrA03	88.5611	chrA03	NA	TGCAGTTAGTTAGGTGAGGAGACGGGTTTTGATGATTGAAATAAATGCAAACGAGAATCAATAAAAACA	1	1	2	1	1	2	1	2	0	0	2	1	2	0	2	2	1	2	1	1	2	2	0	2	2	2	0	2	0	0	2	2	2	0	0	2	2	0	1	1	1	2	2
1940	3112213|F|0-31:A>G-31:A>G	chrA03	88.5611	chrA03	NA	TGCAGCGGTAACTCAGTAACTACCCTAGCTAAAATTAC	0	0	2	0	0	2	0	2	2	2	2	0	2	2	2	2	0	2	0	0	2	2	2	2	2	2	2	2	2	2	2	2	2	2	2	2	2	2	0	0	0	2	2
1941	3126670|F|0-61:A>T-61:A>T	chrA03	88.5611	chrA03	13296015	TGCAGAAAGAAAATTTTGCAATTTCCAGATTTTGATCGAATGGCGGAAAAGAGAAGATCGAATTCAGCA	0	0	2	0	0	2	0	2	1	1	2	0	2	1	2	2	0	2	0	0	2	2	1	2	2	2	1	2	1	1	2	2	2	1	1	2	2	1	0	0	0	2	2
1942	3152995	chrA03	88.5611	chrA03	NA	TGCAGTAGATAGCGACGAAAATAACAATCGTAGTCAATCTTTATAAGCATCAAAGTATGGGAGACATGA	0	0	1	0	0	1	0	1	1	1	1	0	1	1	1	1	0	-	0	0	1	1	1	1	1	1	1	1	1	1	-	1	1	1	1	1	1	1	0	0	0	1	1
1943	3152995|F|0-15:C>A-15:C>A	chrA03	88.5611	chrA03	NA	TGCAGTAGATAGCGACGAAAATAACAATCGTAGTCAATCTTTATAAGCATCAAAGTATGGGAGACATGA	1	1	2	1	1	2	1	2	0	0	2	1	2	0	2	2	1	2	1	1	2	2	0	2	2	2	0	2	0	0	2	2	2	0	0	2	2	0	1	1	1	2	2
1944	4334105	chrA03	88.5611	chrA03	NA	TGCAGTAAACAAAAGTACTCACATGTCTTTTTAC	1	1	1	1	1	1	1	1	0	0	1	1	1	0	1	1	1	1	1	1	1	1	0	1	1	1	0	-	0	0	1	1	1	0	0	1	1	0	1	-	1	-	1
1945	4707934	chrA03	88.5611	chrA03	13380978	TGCAGTAAACAAAAGTACTCCCAGGTCTTTAC	0	0	1	0	0	1	0	1	1	1	1	0	1	1	1	1	0	1	0	0	-	-	1	1	-	1	1	1	1	1	1	-	1	1	1	1	1	1	0	0	0	1	1
1946	5029455	chrA03	88.5611	chrA03	13358918	TGCAGCTTTGAGCAAGAGAAGAGAGTATTAC	1	1	1	1	1	1	1	1	0	0	1	1	1	0	1	1	1	-	1	1	1	1	0	1	1	-	0	-	0	0	1	-	1	-	0	1	-	0	1	1	1	1	1
1947	5029837	chrA03	88.5611	chrA03	13297660	TGCAGTCTTCCGCTTCTTCTTTTCACGGCCGTTTTCCATCTCTAGCTGCTCCATCCTCCGTACGGGTGC	0	0	1	0	0	1	0	1	1	1	1	0	1	1	1	1	0	-	0	0	1	1	1	-	-	1	1	1	1	1	1	-	-	1	1	1	1	1	0	0	0	-	1
1948	5030441	chrA03	88.5611	chrA03	NA	TGCAGAAAGAAAATTTTGCAATTTCCAGATTTTGATCGAATGGCGGAAAAGAGAAGATCGATTTGAGCA	0	0	1	0	0	1	0	1	1	1	1	0	1	1	1	-	0	1	0	0	1	1	1	1	1	-	1	1	1	1	1	1	1	1	1	1	1	1	0	0	0	-	1
1949	5052537|F|0-19:G>T-19:G>T	chrA03	88.5611	chrA03	13297660	TGCAGTCTTCCGCTTCTTCGTTTCACGGCCGTTTCACATCTCTAGCTGCTCCATCCTCCGTACGGGTGC	0	0	2	0	0	2	0	2	1	1	2	0	2	1	2	2	0	2	0	0	2	2	1	2	2	2	1	2	1	1	2	2	2	1	1	2	2	1	0	0	0	2	2
1950	5708359	chrA03	88.5611	chrA03	NA	TGCAGGTAAAAACACTAAAGAGTTCTTAC	0	0	1	0	0	1	0	1	1	1	1	0	1	1	1	1	0	1	0	0	-	1	1	1	1	1	1	-	1	1	1	1	1	1	1	-	-	1	0	0	0	1	1
1951	3076667	chrA03	89.5815	chrA03	13728458	TGCAGTTCTGGTATCATTCTAGACTTTACTCTGTTTCAAATGTATTAC	1	1	1	1	1	1	1	1	0	0	1	1	1	1	1	1	1	1	1	1	1	1	0	1	1	-	0	-	0	0	1	1	1	0	0	-	1	0	1	1	1	1	1
1952	3078803	chrA03	89.5815	chrA03	13742534	TGCAGTGGTCACAAACGCCATCTCTCTCGTTCTCTCACCTTGCTTGATTCAGAACTATATGATCATCAA	-	1	1	1	1	1	1	1	0	0	1	1	1	1	1	1	1	1	1	1	1	1	0	1	1	1	0	1	0	0	1	-	1	0	0	1	-	0	1	1	1	1	1
1953	3079759	chrA03	89.5815	chrA03	13737433	TGCAGATCAACATTTTGAATGAAGACAAACATGTGTTTGTGTTCATTTTCTACTCTTATCAGTCTCAAT	1	1	1	1	1	1	1	1	0	0	1	1	1	1	1	-	1	1	1	1	1	1	0	-	1	1	0	-	0	0	1	1	1	0	0	1	1	0	1	1	1	1	-
1954	3087698	chrA03	89.5815	chrA03	13728503	TGCAGACAAACAAAGCAATCTGCTTCTTCTTCTTATGTTACCGTCAGATTGTAAAAAGAAGAAAGACTT	1	1	1	1	1	1	1	1	0	0	1	1	1	1	1	1	1	1	1	1	1	1	0	1	1	1	0	-	0	0	1	1	1	0	0	-	1	0	1	1	1	1	1
1955	3100966|F|0-29:C>A-29:C>A	chrA03	89.5815	chrA03	NA	TGCAGCTCCAGTTTCCACTTCACTGCCAACTGTCAATGTTGGCAACCCCAGACAAATTCGAAAAGTCAC	2	2	2	2	2	2	2	2	0	0	2	2	2	2	2	2	2	2	2	2	2	2	0	2	2	2	0	2	0	0	2	2	2	0	0	2	2	0	2	2	2	2	2
1956	3119270	chrA03	89.5815	chrA03	NA	TGCAGGTTGTGTTCATAGAATCATAGTACTACTGTTAC	1	1	-	1	1	1	1	1	0	0	1	1	1	-	1	1	1	1	1	1	1	-	0	1	1	-	0	1	0	0	1	-	1	0	0	1	1	0	1	1	1	1	1
1957	3175258	chrA03	89.5815	chrA03	NA	TGCAGCCTGTACACATATAACAACGCCCAACCGGGTAGATCAAACGGTTCATTTCCATATATACAAGCA	1	1	1	1	1	1	1	1	0	0	1	1	1	1	1	1	1	1	1	1	1	1	0	1	1	1	0	1	0	0	1	1	1	0	0	1	1	0	-	1	1	-	1
1958	4118031	chrA03	89.5815	chrA03	NA	TGCAGAGTCTTTTTGGATCATGTGTTGAAAACAAAACTCGCTTAGAAAAGGAGTAAACGACTACACAAA	1	1	1	1	1	1	1	1	0	0	1	1	1	1	-	1	1	1	1	1	1	1	0	-	-	1	0	-	0	0	1	1	1	0	0	1	1	0	1	1	1	1	1
1959	4165643	chrA03	89.5815	chrA03	13634047	TGCAGACGCTCGCAGGCTTCTTTATCCACACAGATTCTTCAGAACGCAGAGCATCGTCCTCTGGTAAGA	1	1	1	1	1	1	1	1	0	0	1	1	1	1	1	-	1	1	1	1	1	1	0	1	1	-	0	1	0	0	1	1	1	0	0	-	1	0	1	1	1	-	1
1960	4167141	chrA03	89.5815	chrA03	NA	TGCAGGTTTCATTACAACGATCGATGAAGGTCTGAAGTTCATGGCTGGACTTGTTGCTGGTGGAACTGG	1	1	1	1	1	1	1	1	0	0	-	1	1	1	-	1	1	1	1	1	1	1	0	0	1	1	0	1	0	0	1	-	1	0	0	1	1	0	1	1	1	1	1
1961	3083493	chrA03	90.0917	chrA03	NA	TGCAGACATCTGGTCAACATATGCAAACCAATTCAATAATTATTTTTTCCAACACATATGTTTAC	1	0	-	0	1	1	0	1	1	1	1	0	1	1	1	1	0	1	0	0	1	1	1	1	1	-	1	1	1	1	1	0	0	1	1	1	1	1	0	0	0	1	1
1962	4110670	chrA03	90.0917	chrA03	NA	TGCAGCTGCTTTTGCTAAAGGTCTGCTTGACCTAGAAGGACAGCTGACACCAATCCTGGTTTTTCTTTC	1	0	-	0	1	1	0	1	1	1	1	0	1	1	1	1	0	1	0	0	1	1	1	1	1	-	1	1	1	1	1	-	0	1	1	1	1	1	0	0	0	1	1
1963	4110670|F|0-21:T>C-21:T>C	chrA03	90.0917	chrA03	NA	TGCAGCTGCTTTTGCTAAAGGTCTGCTTGACCTAGAAGGACAGCTGACACCAATCCTGGTTTTTCTTTC	2	1	0	1	2	2	1	2	0	2	2	1	0	0	2	2	1	2	1	1	2	0	2	2	0	0	2	2	0	2	2	2	1	2	2	0	0	0	1	1	1	2	0
1964	3133478	chrA03	90.6071	chrA03	13544576	TGCAGACATCTGTTTCAACATATGCAAACCAGTTTAC	1	1	1	1	-	1	1	1	0	0	1	1	1	1	1	1	1	1	1	1	1	1	0	1	1	1	0	1	0	0	1	-	1	0	0	1	-	0	1	1	1	1	1
1965	3110199	chrA03	92.1325	chrA03	13737433	TGCAGATCAACATTTTGAATGAAGACAAACATGTGTTTGTGTTCATTTTCTACTCTTTATCGGTCTCAA	1	0	1	0	1	1	0	1	1	1	1	0	1	1	1	1	0	1	0	0	1	1	1	1	1	1	1	1	1	1	0	1	0	1	1	1	-	1	0	0	0	1	1
1966	4109332|F|0-33:T>A-33:T>A	chrA03	92.1325	chrA03	13731024	TGCAGAAACAGACACATCCACAATCGAAACACCTGCGACTCTATCAACAGGCAGTGAGCAAGTCGGTAT	2	0	2	0	2	2	0	2	1	1	2	0	2	2	2	2	0	2	0	0	2	2	1	2	2	2	1	2	1	1	0	2	0	1	1	2	2	1	0	0	0	2	2
1967	4117198	chrA03	92.1325	chrA03	13730934	TGCAGCTAGGAGGATGTTGAAGCAAGGTGGAGTTTATATGAACAATGAGAGAGTTGATGATGAGAATAA	1	0	1	0	1	1	0	1	1	1	1	0	1	1	1	1	0	1	0	0	1	1	1	1	1	-	1	-	1	1	0	1	0	1	1	1	1	1	0	0	0	-	1
1968	4118120	chrA03	92.6427	chrA03	13730693	TGCAGCATAGAACTCAATACCTTTATTTTGCATTTGTTCTATCAATCTGGAATAGCTTTTGAATGTTAT	1	0	1	0	-	1	0	-	1	1	1	0	1	1	1	1	0	1	0	0	1	1	1	1	-	1	1	1	1	1	0	-	0	1	1	1	1	1	0	0	0	1	1
1969	14766326	chrA03	92.6584	chrA03	NA	TGCAGTCTTCTTTTTCATTTTTTTTTAC	1	1	1	1	1	1	1	1	0	0	1	1	1	1	1	1	1	1	1	1	1	1	0	1	0	1	0	1	0	0	1	1	1	0	0	1	0	0	1	1	1	1	1
1970	3085483	chrA03	92.6584	chrA03	14151163	TGCAGCAGTGGTATCAAGACTATTCCAGATTGCACCATATCTCTCTCGGGACTAATTAC	1	1	1	1	1	1	1	1	0	0	1	1	1	1	1	1	1	1	1	1	1	1	0	1	0	1	0	1	0	0	1	-	1	0	0	1	0	0	1	1	1	1	1
1971	4120899|F|0-65:T>C-65:T>C	chrA03	92.6584	chrA03	NA	TGCAGAAGTGGTGAAAGCAGATGAATCTAATGATAAGGGGAAAGATGAGAATGGTGAGGAGAAGGTAGC	2	2	2	2	2	2	2	2	0	0	2	2	2	2	2	2	2	2	2	2	2	2	0	2	0	2	0	2	0	0	2	2	2	0	0	2	0	0	2	2	2	2	2
1972	5238867	chrA03	92.6584	chrA03	NA	TGCAGAGACGGTGGAGATAAGAGTTAC	1	1	1	1	1	1	1	1	0	0	1	1	1	1	1	1	1	1	1	1	1	1	0	-	0	1	0	-	0	0	1	1	1	0	0	1	0	0	1	1	1	1	1
1973	3077252	chrA03	93.1686	chrA03	14237972	TGCAGATTTCGTGAATAAACTTTTGATTGTTAGGTTGTAACGCAGAGCATCTAAATTAGGAATTACAGA	1	1	1	1	1	1	1	1	0	0	1	1	1	1	1	1	1	1	1	1	1	1	0	-	0	1	0	-	0	0	1	1	1	0	0	1	0	0	1	1	1	1	-
1974	3077867|F|0-19:T>C-19:T>C	chrA03	93.1686	chrA03	14241148	TGCAGCAATACACTCAGTTTTGCAACATGATCTTCGATGCCCACAAAGTTCTCTGAATCCTTCGATGAA	2	2	2	2	2	2	2	2	0	0	2	2	2	2	2	2	2	2	2	2	2	2	0	2	0	2	0	2	0	0	2	2	2	0	0	2	0	0	2	2	2	2	2
1975	3079585|F|0-35:T>C-35:T>C	chrA03	93.1686	chrA03	NA	TGCAGCATTTTATATTTTTATCAAATTCAAAATGATAATACATTATGTAGTTTTCGATTGATTAC	2	2	2	2	2	2	2	2	0	0	2	2	2	2	2	2	2	2	2	2	2	2	0	2	0	2	0	2	0	0	2	2	2	0	0	2	0	0	2	2	2	2	2
1976	3082195	chrA03	93.1686	chrA03	14254805	TGCAGCAACAACACTTATTAGACATATTCTTTTTGTTTGAATAACAATTTTACCTTCATTAC	1	1	1	1	1	1	1	-	0	0	1	1	1	1	1	1	1	1	1	1	1	1	0	1	0	1	0	-	0	0	1	1	1	0	0	1	0	0	1	1	1	1	1
1977	3098006	chrA03	93.1686	chrA03	NA	TGCAGCATTTTTAGCATAGTGGTATAAATTTACTTTCCAAGTGTTACATTTGAAACTTTGGTGAAGGAA	1	1	-	1	1	1	1	1	0	0	1	1	1	1	1	1	1	1	1	1	1	1	0	-	0	-	0	1	0	0	1	-	1	0	0	1	0	0	1	1	1	1	-
1978	3122533|F|0-49:G>T-49:G>T	chrA03	93.1686	chrA03	NA	TGCAGGGGACACTCATGTGACCAACATCTATTTAGATTAGGCAAAATCTGCAAACTACAAAAGTCAATT	2	1	2	1	2	2	1	2	0	0	2	1	2	2	2	2	1	2	1	1	2	1	0	2	0	2	0	2	0	0	1	2	1	0	0	1	0	0	1	1	1	2	2
1979	4166232	chrA03	93.1686	chrA03	14241148	TGCAGCAATACACTCAGTTCTGCAAGATGATCTTCGATGCCCACAAAGTTCTCTGAATCCTTCGATGAA	1	1	-	1	-	1	1	1	0	0	1	1	1	1	1	1	1	1	1	1	-	1	0	1	0	1	0	1	0	0	1	1	1	0	0	1	0	0	1	1	1	1	1
1980	4166636	chrA03	93.1686	chrA03	NA	TGCAGGGGACACTCATGTGACCAACATCTATTTAGATTAGGCAAAATCTTCAAACGACAAAAGTCAATT	1	1	-	1	1	1	1	1	0	0	1	1	1	1	1	1	1	1	1	1	1	1	0	1	0	-	0	1	0	0	1	1	1	0	0	1	0	0	1	1	1	1	1
1981	4333043|F|0-20:T>C-20:T>C	chrA03	93.1686	chrA03	NA	TGCAGGGGACACTCATGTGATCAACATCTATTTAGATTAGGCAAAATCTTCAGACGACAAAAGTCAATT	2	2	2	2	2	2	2	2	0	0	2	2	2	2	2	2	2	2	2	2	2	2	0	2	0	2	0	2	0	0	2	2	2	0	0	2	0	0	2	2	2	2	2
1982	5149911|F|0-50:G>A-50:G>A	chrA03	95.2094	chrA03	14517283	TGCAGTAGCTCCCGAACAGTGCTCATGTACCTGACTAATGATGTGCTTCTGAGGGAAGCTATGGTGGGT	2	0	2	0	2	2	0	2	1	1	2	0	2	2	0	2	0	2	0	0	2	0	1	2	1	2	2	2	1	1	0	2	0	1	1	0	1	1	0	0	0	2	2
1983	4109130|F|0-39:T>C-39:T>C	chrA03	96.2299	chrA03	14697732	TGCAGATTCGGTTTATTCGGATCGGGTATTTTGGTTAGATTGATTAC	2	1	2	1	2	2	1	2	0	0	2	1	2	2	1	2	2	2	1	1	2	1	0	2	0	2	2	2	0	0	1	0	1	0	0	1	0	0	1	1	2	2	2
1984	4115162	chrA03	96.2299	chrA03	NA	TGCAGAGAATGAAGCACACAAGGACATCATTACAAACACATGTGCAAAGCCTGTGATGGATAATAGATT	1	1	1	1	1	1	1	1	0	0	1	1	1	1	1	1	1	1	1	1	1	1	0	1	0	1	-	1	0	0	1	1	-	0	0	1	0	0	1	1	1	1	-
1985	4118131	chrA03	96.2299	chrA03	NA	TGCAGGTAAACACAACAGGTAAACACACAAGGAAGAGTGCTCATTACCCGTTTACTAGGCACTTCCTTT	1	1	-	1	1	1	1	-	0	0	1	1	1	1	1	1	1	1	1	1	1	1	0	-	0	1	1	1	0	0	1	1	1	0	0	1	0	0	1	1	1	1	1
1986	4168352	chrA03	96.2299	chrA03	14634123	TGCAGCAACTTTGAGCTGAGAGGATAGAGAAAGAGAGAACCTTTAC	1	1	1	1	1	1	1	-	0	0	1	1	1	1	1	1	1	1	1	1	1	1	0	-	0	1	1	1	0	0	1	1	1	0	0	1	0	0	1	1	1	1	1
1987	3078573	chrA03	96.7401	chrA03	NA	TGCAGAAAGACAACTACTTAGTAACTCATATATTTTCAGAATGATATACAAAACCATACATTTTTCAAA	1	0	1	0	1	1	0	1	1	1	1	0	1	1	0	1	0	1	0	0	1	0	1	1	1	1	1	1	1	1	0	1	0	1	1	0	1	1	0	0	1	1	1
1988	3095606|F|0-36:A>T-36:A>T	chrA03	96.7401	chrA03	14823303	TGCAGCTAAGAAACGAGTTTCTCCTGCACCCAAACCAAGACGATCCTCAGCTCCGTCCAAGGTTGAAAA	2	0	2	0	2	2	0	2	1	1	2	0	2	2	0	2	0	2	0	0	2	0	1	2	1	2	2	2	1	1	0	2	0	1	1	0	1	1	0	0	2	2	2
1989	3131790|F|0-31:A>T-31:A>T	chrA03	96.7401	chrA03	14868656	TGCAGAAGCTCTGAGAAGAGGCTCCAAGAGCATGCTTGCCACATCAGGAGGCAACTCGTCTTCACCAGG	2	0	2	0	2	2	0	2	1	1	2	2	2	2	0	2	0	2	0	0	2	0	1	2	1	2	2	2	1	1	0	2	0	1	1	0	1	1	0	0	2	2	2
1990	3166260|F|0-12:A>G-12:A>G	chrA03	96.7401	chrA03	14883532	TGCAGAAGCTCTAAGAAGAGGCTCCAAGAGCTTGCTTGCCACATCAGGAGGCAAAGCGTCTTCACCGGG	2	2	2	2	2	2	2	2	0	0	2	2	2	2	2	2	2	2	2	2	2	2	0	2	0	2	2	2	0	0	2	2	2	0	0	2	0	0	2	2	2	2	2
1991	4706764	chrA03	96.7401	chrA03	NA	TGCAGGTTCTATTATCGATTCATTATTGTTGATCGTAAGTGTGGCTGGAGACTTTACTTCACTATGTTT	1	0	1	0	1	1	0	1	1	1	1	0	1	1	0	1	0	1	0	0	1	0	1	1	1	1	-	1	1	1	0	1	0	1	1	0	1	1	0	0	-	-	1
1992	5030156	chrA03	96.7401	chrA03	14867974	TGCAGCGAAATTTGGTGTTAGCGAACGTGCGAGAGAGTGGAGAGGATTAGGGTTTAC	1	1	1	1	1	1	1	-	0	0	1	1	1	1	1	1	1	1	1	1	1	1	0	1	0	-	1	1	0	0	1	1	1	0	0	1	0	0	1	1	-	1	1
1993	5120615	chrA03	96.7401	chrA03	14935933	TGCAGAATCTTCGTGAGCATTGCCTTTTGCCTCAAATCAAATGTGCTTGTAGGTATATCAAGTGTGTTA	1	0	1	0	1	1	0	1	1	1	1	1	1	1	0	1	0	1	0	0	1	0	1	1	1	1	1	1	1	1	0	1	0	1	1	0	1	1	0	0	-	1	1
1994	7247682	chrA03	96.7401	chrA03	NA	TGCAGGACTACACTCTTTTTTTTTTTAGTTTTGTATGTTAC	1	0	1	0	1	1	0	1	1	1	1	0	1	0	0	1	0	1	0	0	-	0	1	1	1	1	-	1	1	1	0	1	0	1	1	0	1	1	0	0	1	1	1
1995	4110433	chrA03	97.7605	chrA03	NA	TGCAGAGGAATCTTATAGACTTGGCTTATTACCTGCATGGTTTACTAAATAGGGATTCAAAACTGCATA	1	1	1	1	1	1	1	-	0	0	1	1	1	1	1	1	1	1	1	1	1	1	0	-	0	1	1	1	0	0	1	1	1	0	0	1	0	0	1	1	1	1	1
1996	3096835	chrA03	102.969	chrA03	15880476	TGCAGTGAGAGTTTGAAGATTTTAGATAACCTACTTTTGCCCTTTTGCGGAATACATCAGCCACTTCAG	1	1	1	1	0	1	1	-	0	0	1	1	1	1	1	1	1	1	1	1	1	1	0	1	0	-	1	1	0	0	1	1	1	0	0	1	-	0	1	1	1	1	1
1997	3100670|F|0-31:A>G-31:A>G	chrA03	108.698	chrA03	NA	TGCAGAATTTTCAAATGGCCTTTACTAGTTTATCTTACTAGTTCTTATAAATTTTGCAGGCTTTCATGT	2	1	2	1	0	2	1	2	0	2	2	2	2	2	1	2	1	2	1	1	2	1	0	2	2	2	1	2	0	0	1	2	1	2	2	1	1	2	1	1	2	2	2
1998	3146303|F|0-17:A>G-17:A>G	chrA03	109.208	chrA03	NA	TGCAGCAGACAGAGGAAAGAGAAGAACAAGAAGAAGACAAATGAGATGATGGATCTGCCACTGGACGTG	2	0	2	2	1	2	0	2	1	2	2	2	2	2	0	2	0	2	0	0	2	0	1	2	2	2	0	2	1	1	0	2	2	2	2	0	0	2	0	0	2	2	2
[truncated: 13,502 more rows]
[truncated: 164 more columns]
