# Supplementary material for: Novel quantitative trait loci from an interspecific Brassica rapa derivative improve pod shatter resistance in Brassica napus
Source: Front Plant Sci. 2023 Sep 6;14:1233996. doi: 10.3389/fpls.2023.1233996 (PMC10510201; doi:10.3389/fpls.2023.1233996)
Supplement: Supplementary file 1 [file DataSheet_1.zip › Table S10.xlsx]

## Sheet: FUL copies info in pan-genome
Table S10a FRUITFULL homologues in the 26 individual and pan-genome B. napus assemblies. Statistics of the individual reference assemblies are given in column G to AF)
#	Pan-genome gene ID	Pan-genome transcript ID	A. thaliana	Function annotation	Function description	Darmor v5	HZAU ZS11	Darmor v10	Express617	ZS11 FAFU	HZAU Gangan	HZAU No2127	HZAU Quinta	HZAU Shengli	HZAU Tapidor	HZAU Westar	HZAU Zheyou7	HTR001	Kale	Laurentian_ONT	Laurentian	Mendel	Ningyou7	Tapidor v6.3	Westar_ONT	Westar	ZS11 2016	ZS11 ONT	ZS4-2	ZS9	ZY821
1	PBnPA02G0029070	PBnPA02G0029070.1	AT5G60910	AGAMOUS-like 8	MADS box gene negatively regulated by APETALA1	-	-	-	-	-	-	-	-	-	-	-	-	-	-	-	-	-	-	-	-	-	-	-	-	-	-
2	PBnPA02G0046650	PBnPA02G0046650.1	AT5G60910	AGAMOUS-like 8	MADS box gene negatively regulated by APETALA1	BnaAnng06660D	BnaA02G0391500ZS	A02p41280.1_BnaDAR	A02p038190.1_BnaEXP	ZS11A02G042520	BnaA02G0371500GG	BnaA02G0382400NO	BnaA02G0377400QU	BnaA02G0371700SL	BnaA02G0347200TA	BnaA02G0386000WE	BnaA02G0405900ZY	J9707-ZhouA02g0042830	kaleA020043940	LT_ONTA02g0046430	LTA020043140	mendelA020044480	chrA02g004870	-	westar_ONTA02g0040830	westarA020043330	BnA02g0086480.1	ZS11_ONTA02g0042310	ZS4-2A02g0042240	-	ZY821A02g0034220
3	PBnPA03G0038360	PBnPA03G0038360.1; PBnPA03G0038360.2	AT5G60910	AGAMOUS-like 8	MADS box gene negatively regulated by APETALA1	BnaA03g39820D	BnaA03G0404700ZS	-	A03p040620.1_BnaEXP	ZS11A03G041770	BnaA03G0353900GG	BnaA03G0400700NO	BnaA03G0391200QU	BnaA03G0322700SL	BnaA03G0395200TA	BnaA03G0414900WE	BnaA03G0418300ZY	J9707-ZhouA03g0034810	kaleA030041910	LT_ONTA03g0034100	LTA030034280	mendelA030041930	chrA03g004357	-	westar_ONTA03g0033940	westarA030036150	BnA03g0139590.1	ZS11_ONTA03g0035250	-	ZS9A03g0025000	ZY821A03g0029700
4	PBnPA09G0007870	PBnPA09G0007870.1	AT5G60910	AGAMOUS-like 8	MADS box gene negatively regulated by APETALA1	BnaA09g05500D	Bnascaffold0450G0000100ZS	A09p07140.1_BnaDAR	A09p006010.1_BnaEXP	ZS11A09G006480	BnaA09G0074600GG	-	BnaA09G0066200QU	BnaA09G0080300SL	BnaA09G0059700TA	BnaA09G0065700WE	BnaA09G0073200ZY	J9707-ZhouA09g0006150	-	LT_ONTA09g0008770	LTA090056760	mendelA090006470	chrA09g000819	BnaA09g03120T	westar_ONTA09g0006620	westarA090007320	BnA09g0340130.1	ZS11_ONTA09g0005940	ZS4-2A09g0004880	ZS9A09g0006380	ZY821A09g0006370
5	PBnPC02G0068830	PBnPC02G0068830.1	AT5G60910	AGAMOUS-like 8	MADS box gene negatively regulated by APETALA1	BnaC02g41870D	BnaC02G0523700ZS	C02p61250.1_BnaDAR	C02p038780.1_BnaEXP	ZS11C02G064570	BnaC02G0481400GG	-	BnaC02G0489200QU	-	BnaC02G0415700TA	BnaC02G0504500WE	BnaC02G0358300ZY	J9707-ZhouC02g0061680	kaleC020060430	-	LTC020062520	mendelC020061490	chrC02g004150	-	westar_ONTC02g0062680	westarC020062320	-	ZS11_ONTC02g0063030	ZS4-2C02g0061640	-	ZY821C02g0043960
6	PBnPC07G0050030	PBnPC07G0050030.1	AT5G60910	AGAMOUS-like 8	MADS box gene negatively regulated by APETALA1	BnaC07g49790D	BnaC07G0377400ZS	C07p44700.1_BnaDAR	C07p024190.1_BnaEXP	ZS11C07G046730	BnaC07G0365000GG	BnaC07G0274300NO	BnaC07G0357200QU	BnaC07G0339700SL	BnaC07G0365900TA	BnaC07G0371300WE	BnaC07G0352300ZY	J9707-ZhouC07g0046080	kaleC070044650	LT_ONTC07g0048970	LTC070047940	mendelC070045300	chrC07g003929	BnaC07g43550T	westar_ONTC07g0047720	westarC070046110	BnC07g0816260.1	ZS11_ONTC07g0046620	ZS4-2C07g0047670	ZS9C07g0048300	ZY821C07g0038640
7	PBnPC09G0007940	PBnPC09G0007940.1	AT5G60910	AGAMOUS-like 8	MADS box gene negatively regulated by APETALA1	-	BnaC09G0064500ZS	C09p08000.1_BnaDAR	C09p006740.1_BnaEXP	ZS11C09G007370	BnaC09G0045600GG	BnaC09G0035100NO	BnaC09G0069100QU	BnaA09G0093400SL	BnaC09G0068900TA	BnaC09G0073800WE	BnaC09G0052800ZY	J9707-ZhouC09g0007340	-	-	-	mendelC090007310	chrC09g000594	-	-	westarC090007370	-	-	ZS4-2C09g0007710	ZS9C09g0002770	-

## Sheet: domain validation
Table S10b Validation of FRUITFULL homologues for the presence of K box-coil -coil region and MADS-box domain. Both FUL copies on the A06 lack K-box and MADS domains.
Query	Hit type	PSSM-ID	From	To	E-Value	Bitscore	Accession	Short name	Incomplete	Superfamily
Q#1 - >BnaAnng06660D	specific	238165	2	79	9.90217e-41	134.217	cd00265	MADS_MEF2_like	-	cl00109
Q#1 - >BnaAnng06660D	specific	426286	84	173	5.20694e-34	117.561	pfam01486	K-box	-	cl03234
Q#2 - >BnaA03g39820D	specific	238165	2	79	6.71908e-40	132.291	cd00265	MADS_MEF2_like	-	cl00109
Q#2 - >BnaA03g39820D	specific	426286	84	173	6.28694e-31	109.471	pfam01486	K-box	-	cl03234
Q#3 - >BnaA09g05500D	specific	238165	2	79	1.25123e-40	134.217	cd00265	MADS_MEF2_like	-	cl00109
Q#3 - >BnaA09g05500D	specific	426286	84	168	8.12304e-32	111.783	pfam01486	K-box	-	cl03234
Q#4 - >BnaC02g41870D	specific	238165	2	79	1.32096e-40	133.832	cd00265	MADS_MEF2_like	-	cl00109
Q#4 - >BnaC02g41870D	specific	426286	84	173	8.08813e-33	114.479	pfam01486	K-box	-	cl03234
Q#5 - >BnaC07g49790D	specific	238165	2	79	5.40924e-40	132.291	cd00265	MADS_MEF2_like	-	cl00109
Q#5 - >BnaC07g49790D	specific	426286	84	173	1.63024e-32	113.709	pfam01486	K-box	-	cl03234
Q#6 - >BnaA06g29430D	specific	238166	10	87	2.73309e-18	77.6855	cd00266	MADS_SRF_like	-	cl00109
Q#7 - >BnaA06g29690D	-	-	-	-	-	-	-	-	-	-
Query	Hit type	PSSM-ID	From	To	E-Value	Bitscore	Accession	Short name	Incomplete	Superfamily
Q#1 - >PBnPA02G0029070	specific	238165	29	96	8.10836e-34	121.505	cd00265	MADS_MEF2_like	-	cl00109
Q#1 - >PBnPA02G0029070	specific	426286	114	198	3.10436e-21	87.515	pfam01486	K-box	-	cl03234
Q#2 - >PBnPA02G0046650	specific	238165	2	79	9.90217e-41	134.217	cd00265	MADS_MEF2_like	-	cl00109
Q#2 - >PBnPA02G0046650	specific	426286	84	173	5.20694e-34	117.561	pfam01486	K-box	-	cl03234
Q#3 - >PBnPA03G0038360	specific	238165	2	79	6.52086e-40	132.291	cd00265	MADS_MEF2_like	-	cl00109
Q#3 - >PBnPA03G0038360	specific	426286	84	173	6.12017e-31	109.471	pfam01486	K-box	-	cl03234
Q#5 - >PBnPA09G0007870	specific	238165	2	79	1.21407e-40	134.217	cd00265	MADS_MEF2_like	-	cl00109
Q#5 - >PBnPA09G0007870	specific	426286	84	168	7.90467e-32	111.783	pfam01486	K-box	-	cl03234
Q#6 - >PBnPC02G0068830	specific	238165	2	79	1.28173e-40	133.832	cd00265	MADS_MEF2_like	-	cl00109
Q#6 - >PBnPC02G0068830	specific	426286	84	173	7.86758e-33	114.479	pfam01486	K-box	-	cl03234
Q#7 - >PBnPC07G0050030	specific	238165	2	79	5.24952e-40	132.291	cd00265	MADS_MEF2_like	-	cl00109
Q#7 - >PBnPC07G0050030	specific	426286	84	173	1.58597e-32	113.709	pfam01486	K-box	-	cl03234
Q#8 - >PBnPC09G0007940	specific	238165	2	79	9.33582e-41	134.217	cd00265	MADS_MEF2_like	-	cl00109
Q#8 - >PBnPC09G0007940	specific	426286	84	168	4.44258e-32	112.553	pfam01486	K-box	-	cl03234

## Sheet: SNP based kaks
Table S10c: Evluation rate of different copies of FUL among 363 accessions of Brassica napus. Evolution rate was calculated with SNPGenie (https://github.com/chasewnelson/SNPGenie)
gene	Ka	Ks	Ka/Ks
BnaA03g39820D	0.0206876	0.0785889	0.263238
BnaA09g05500D	0.00736196	0.0796038	0.0924826
BnaAnng06660D	0.0147965	0.0744021	0.198873
BnaC02g41870D	0.0176713	0.0901697	0.195978
BnaC07g49790D	0.0191722	0.0738656	0.259554
Graphical representation of evolution rate of FUL homologues among 363 resequenced accessions of Brassica napus (Table S9c)
