# Supplementary material for: Novel quantitative trait loci from an interspecific Brassica rapa derivative improve pod shatter resistance in Brassica napus
Source: Front Plant Sci. 2023 Sep 6;14:1233996. doi: 10.3389/fpls.2023.1233996 (PMC10510201; doi:10.3389/fpls.2023.1233996)
Supplement: Supplementary file 1 [file DataSheet_1.zip › Table S11.xlsx]

## Sheet: Sheet1
Supplementary Table 11. Sequence variants within the FRUITFUL gene in B. napus
Gene ID (reference version 4.1)	Gene ID (reference version 10	Downstream	exonic	intergenic	intronic	splicing	upstream	Total variant
BnaA03g39820D		-	29	273	119	-	99	520
BnaA09g05500D		1	19	182	93	1	74	370
BnaAnng06660D		75	36	209	115	2	57	494
BnaC02g41870D		13	29	26	202	-	11	281
BnaC07g49790D		-	27	331	154	-	66	578
Variants		89	140	1021	683	3	307	2243
