# Supplementary material for: Novel quantitative trait loci from an interspecific Brassica rapa derivative improve pod shatter resistance in Brassica napus
Source: Front Plant Sci. 2023 Sep 6;14:1233996. doi: 10.3389/fpls.2023.1233996 (PMC10510201; doi:10.3389/fpls.2023.1233996)
Supplement: Supplementary file 1 [file DataSheet_1.zip › TABLE S12.xlsx]

## Sheet: Sheet3
Table S12 Motifs detected in the promoter region of FRUITFUL homologues in B. napus
BnaA03g39820D negative						BnaA09g05500D negative						BnaAnng06660D negative						BnaC02g41870D negative						BnaC07g49790D negative
Factor or Site Name	Loc	Str	Signal Sequence	SITE #		Factor or Site Name	Loc.(St	r.)	Signal Sequence	SITE #		Factor or Site Name	Loc.(Str	.)	Signal Sequence	SITE #		Factor or Site Name	Loc.(Str	.)	Signal Sequence	SITE #		Factor or Site Name	Loc.(Str	.)	Signal Sequence	SITE #
-10PEHVPSBD	1586	(-)	TATTCT	S000392		-10PEHVPSBD	2250	(+)	TATTCT	S000392		NODCON2GM	3	(+)	CTCTT	S000462		-10PEHVPSBD	502	(-)	TATTCT	S000392		-10PEHVPSBD	1183	(-)	TATTCT	S000392
-10PEHVPSBD	1626	(-)	TATTCT	S000392		-10PEHVPSBD	3327	(+)	TATTCT	S000392		OSE2ROOTNODULE	3	(+)	CTCTT	S000468		-10PEHVPSBD	3651	(+)	TATTCT	S000392		-10PEHVPSBD	1538	(-)	TATTCT	S000392
-10PEHVPSBD	1809	(+)	TATTCT	S000392		-10PEHVPSBD	4759	(-)	TATTCT	S000392		DOFCOREZM	5	(-)	AAAG	S000265		-10PEHVPSBD	4784	(-)	TATTCT	S000392		-10PEHVPSBD	1733	(+)	TATTCT	S000392
-10PEHVPSBD	1983	(+)	TATTCT	S000392		2SSEEDPROTBANAPA	797	(+)	CAAACAC	S000143		POLLEN1LELAT52	6	(-)	AGAAA	S000245		-10PEHVPSBD	4803	(+)	TATTCT	S000392		-10PEHVPSBD	1908	(+)	TATTCT	S000392
-10PEHVPSBD	2150	(-)	TATTCT	S000392		2SSEEDPROTBANAPA	1179	(+)	CAAACAC	S000143		NODCON2GM	9	(+)	CTCTT	S000462		-300CORE	2031	(-)	TGTAAAG	S000001		-10PEHVPSBD	2082	(-)	TATTCT	S000392
-10PEHVPSBD	2291	(-)	TATTCT	S000392		-300ELEMENT	640	(+)	TGHAAARK	S000122		OSE2ROOTNODULE	9	(+)	CTCTT	S000468		-300CORE	3357	(+)	TGTAAAG	S000001		-10PEHVPSBD	3473	(+)	TATTCT	S000392
-10PEHVPSBD	3506	(+)	TATTCT	S000392		-300ELEMENT	1609	(+)	TGHAAARK	S000122		NODCON2GM	29	(-)	CTCTT	S000462		-300ELEMENT	1360	(+)	TGHAAARK	S000122		-10PEHVPSBD	3479	(+)	TATTCT	S000392
-10PEHVPSBD	4416	(-)	TATTCT	S000392		-300ELEMENT	4165	(-)	TGHAAARK	S000122		OSE2ROOTNODULE	29	(-)	CTCTT	S000468		-300ELEMENT	1770	(+)	TGHAAARK	S000122		-10PEHVPSBD	4622	(-)	TATTCT	S000392
2SSEEDPROTBANAPA	1457	(+)	CAAACAC	S000143		-300ELEMENT	4693	(+)	TGHAAARK	S000122		CTRMCAMV35S	30	(-)	TCTCTCTCT	S000460		-300ELEMENT	2583	(+)	TGHAAARK	S000122		-10PEHVPSBD	4686	(-)	TATTCT	S000392
-300ELEMENT	2722	(+)	TGHAAARK	S000122		-300ELEMENT	4965	(-)	TGHAAARK	S000122		POLLEN1LELAT52	36	(+)	AGAAA	S000245		-300ELEMENT	2803	(-)	TGHAAARK	S000122		-300ELEMENT	2828	(-)	TGHAAARK	S000122
-300ELEMENT	2824	(-)	TGHAAARK	S000122		AACACOREOSGLUB1	1279	(+)	AACAAAC	S000353		GATABOX	42	(+)	GATA	S000039		-300ELEMENT	3621	(-)	TGHAAARK	S000122		-300ELEMENT	4035	(+)	TGHAAARK	S000122
-300ELEMENT	3463	(-)	TGHAAARK	S000122		AACACOREOSGLUB1	2263	(+)	AACAAAC	S000353		IBOXCORE	42	(+)	GATAA	S000199		-300ELEMENT	4434	(-)	TGHAAARK	S000122		AACACOREOSGLUB1	1440	(+)	AACAAAC	S000353
-300ELEMENT	4065	(+)	TGHAAARK	S000122		AACACOREOSGLUB1	4659	(-)	AACAAAC	S000353		WBOXNTERF3	55	(+)	TGACY	S000457		-300ELEMENT	4555	(-)	TGHAAARK	S000122		ABRELATERD1	2254	(-)	ACGTG	S000414
-300ELEMENT	4532	(+)	TGHAAARK	S000122		ABRELATERD1	1259	(+)	ACGTG	S000414		WRKY71OS	55	(+)	TGAC	S000447		AACACOREOSGLUB1	1629	(+)	AACAAAC	S000353		ABRELATERD1	2482	(-)	ACGTG	S000414
ABRELATERD1	1185	(-)	ACGTG	S000414		ABRELATERD1	1880	(-)	ACGTG	S000414		TBOXATGAPB	59	(-)	ACTTTG	S000383		AACACOREOSGLUB1	2379	(-)	AACAAAC	S000353		ABRELATERD1	3498	(+)	ACGTG	S000414
ABRELATERD1	1186	(+)	ACGTG	S000414		ABRELATERD1	2946	(-)	ACGTG	S000414		DOFCOREZM	60	(+)	AAAG	S000265		AACACOREOSGLUB1	3009	(+)	AACAAAC	S000353		ABRELATERD1	3662	(-)	ACGTG	S000414
ABRELATERD1	1221	(-)	ACGTG	S000414		ABRELATERD1	4874	(+)	ACGTG	S000414		CACTFTPPCA1	62	(-)	YACT	S000449		AACACOREOSGLUB1	3825	(+)	AACAAAC	S000353		ABRELATERD1	4462	(-)	ACGTG	S000414
ABRELATERD1	1222	(+)	ACGTG	S000414		ABRERATCAL	1258	(+)	MACGYGB	S000507		GATABOX	64	(-)	GATA	S000039		ABRELATERD1	1609	(+)	ACGTG	S000414		ABREMOTIFAOSOSEM	3660	(-)	TACGTGTC	S000299
ABRELATERD1	2320	(-)	ACGTG	S000414		ABRERATCAL	1879	(-)	MACGYGB	S000507		NODCON2GM	67	(+)	CTCTT	S000462		ABRELATERD1	2020	(-)	ACGTG	S000414		ABRERATCAL	4461	(-)	MACGYGB	S000507
ABRELATERD1	2321	(+)	ACGTG	S000414		ABRERATCAL	2945	(-)	MACGYGB	S000507		OSE2ROOTNODULE	67	(+)	CTCTT	S000468		ABRELATERD1	2551	(+)	ACGTG	S000414		ACGTABOX	1524	(-)	TACGTA	S000130
ABRELATERD1	2548	(-)	ACGTG	S000414		ABRERATCAL	4873	(+)	MACGYGB	S000507		DOFCOREZM	69	(-)	AAAG	S000265		ABRELATERD1	2838	(-)	ACGTG	S000414		ACGTABOX	1524	(+)	TACGTA	S000130
ABRELATERD1	3525	(+)	ACGTG	S000414		ACGTABOX	1721	(-)	TACGTA	S000130		POLLEN1LELAT52	70	(-)	AGAAA	S000245		ABRELATERD1	3370	(+)	ACGTG	S000414		ACGTABOX	2208	(-)	TACGTA	S000130
ABRELATERD1	3687	(-)	ACGTG	S000414		ACGTABOX	1721	(+)	TACGTA	S000130		IBOXCORENT	72	(-)	GATAAGR	S000424		ABRELATERD1	4386	(-)	ACGTG	S000414		ACGTABOX	2208	(+)	TACGTA	S000130
ABRELATERD1	4311	(-)	ACGTG	S000414		ACGTABOX	2787	(-)	TACGTA	S000130		IBOX	73	(-)	GATAAG	S000124		ABRELATERD1	4846	(-)	ACGTG	S000414		ACGTABOX	3920	(-)	TACGTA	S000130
ABRELATERD1	4929	(+)	ACGTG	S000414		ACGTABOX	2787	(+)	TACGTA	S000130		IBOXCORE	74	(-)	GATAA	S000199		ABRERATCAL	1608	(+)	MACGYGB	S000507		ACGTABOX	3920	(+)	TACGTA	S000130
ABREMOTIFAOSOSEM	3685	(-)	TACGTGTC	S000299		ACGTATERD1	446	(-)	ACGT	S000415		GATABOX	75	(-)	GATA	S000039		ABRERATCAL	4385	(-)	MACGYGB	S000507		ACGTABREMOTIFA2OSEM	3660	(-)	ACGTGKC	S000394
ABRERATCAL	1184	(-)	MACGYGB	S000507		ACGTATERD1	446	(+)	ACGT	S000415		CTRMCAMV35S	77	(+)	TCTCTCTCT	S000460		ACGTATERD1	224	(-)	ACGT	S000415		ACGTABREMOTIFAOSOSEM	3660	(-)	TACGTGTC	S000281
ABRERATCAL	1185	(+)	MACGYGB	S000507		ACGTATERD1	940	(-)	ACGT	S000415		GATABOX	89	(-)	GATA	S000039		ACGTATERD1	224	(+)	ACGT	S000415		ACGTATERD1	172	(-)	ACGT	S000415
ABRERATCAL	1220	(-)	MACGYGB	S000507		ACGTATERD1	940	(+)	ACGT	S000415		RGATAOS	89	(-)	CAGAAGATA	S000191		ACGTATERD1	452	(-)	ACGT	S000415		ACGTATERD1	172	(+)	ACGT	S000415
ABRERATCAL	1221	(+)	MACGYGB	S000507		ACGTATERD1	1259	(-)	ACGT	S000415		GATABOX	106	(+)	GATA	S000039		ACGTATERD1	452	(+)	ACGT	S000415		ACGTATERD1	192	(-)	ACGT	S000415
ABRERATCAL	2319	(-)	MACGYGB	S000507		ACGTATERD1	1259	(+)	ACGT	S000415		GT1CONSENSUS	106	(+)	GRWAAW	S000198		ACGTATERD1	1254	(-)	ACGT	S000415		ACGTATERD1	192	(+)	ACGT	S000415
ABRERATCAL	4928	(+)	MACGYGB	S000507		ACGTATERD1	1525	(-)	ACGT	S000415		IBOXCORE	106	(+)	GATAA	S000199		ACGTATERD1	1254	(+)	ACGT	S000415		ACGTATERD1	418	(-)	ACGT	S000415
ACGTABOX	1805	(-)	TACGTA	S000130		ACGTATERD1	1525	(+)	ACGT	S000415		POLASIG1	114	(-)	AATAAA	S000080		ACGTATERD1	1270	(-)	ACGT	S000415		ACGTATERD1	418	(+)	ACGT	S000415
ACGTABOX	1805	(+)	TACGTA	S000130		ACGTATERD1	1722	(-)	ACGT	S000415		TATABOX5	115	(+)	TTATTT	S000203		ACGTATERD1	1270	(+)	ACGT	S000415		ACGTATERD1	693	(-)	ACGT	S000415
ACGTABOX	2276	(-)	TACGTA	S000130		ACGTATERD1	1722	(+)	ACGT	S000415		POLASIG1	123	(-)	AATAAA	S000080		ACGTATERD1	1609	(-)	ACGT	S000415		ACGTATERD1	693	(+)	ACGT	S000415
ACGTABOX	2276	(+)	TACGTA	S000130		ACGTATERD1	1881	(-)	ACGT	S000415		POLASIG3	126	(-)	AATAAT	S000088		ACGTATERD1	1609	(+)	ACGT	S000415		ACGTATERD1	1288	(-)	ACGT	S000415
ACGTABOX	3985	(-)	TACGTA	S000130		ACGTATERD1	1881	(+)	ACGT	S000415		TATABOX5	127	(+)	TTATTT	S000203		ACGTATERD1	2021	(-)	ACGT	S000415		ACGTATERD1	1288	(+)	ACGT	S000415
ACGTABOX	3985	(+)	TACGTA	S000130		ACGTATERD1	2788	(-)	ACGT	S000415		CACTFTPPCA1	135	(+)	YACT	S000449		ACGTATERD1	2021	(+)	ACGT	S000415		ACGTATERD1	1525	(-)	ACGT	S000415
ACGTABREMOTIFA2OSEM	3685	(-)	ACGTGKC	S000394		ACGTATERD1	2788	(+)	ACGT	S000415		ARR1AT	148	(+)	NGATT	S000454		ACGTATERD1	2415	(-)	ACGT	S000415		ACGTATERD1	1525	(+)	ACGT	S000415
ACGTABREMOTIFAOSOSEM	3685	(-)	TACGTGTC	S000281		ACGTATERD1	2947	(-)	ACGT	S000415		SEF3MOTIFGM	165	(-)	AACCCA	S000115		ACGTATERD1	2415	(+)	ACGT	S000415		ACGTATERD1	1663	(-)	ACGT	S000415
ACGTATERD1	194	(-)	ACGT	S000415		ACGTATERD1	2947	(+)	ACGT	S000415		GTGANTG10	175	(+)	GTGA	S000378		ACGTATERD1	2551	(-)	ACGT	S000415		ACGTATERD1	1663	(+)	ACGT	S000415
ACGTATERD1	194	(+)	ACGT	S000415		ACGTATERD1	4874	(-)	ACGT	S000415		CACTFTPPCA1	185	(-)	YACT	S000449		ACGTATERD1	2551	(+)	ACGT	S000415		ACGTATERD1	1705	(-)	ACGT	S000415
ACGTATERD1	214	(-)	ACGT	S000415		ACGTATERD1	4874	(+)	ACGT	S000415		GTGANTG10	186	(+)	GTGA	S000378		ACGTATERD1	2839	(-)	ACGT	S000415		ACGTATERD1	1705	(+)	ACGT	S000415
ACGTATERD1	214	(+)	ACGT	S000415		ACGTATERD1	4917	(-)	ACGT	S000415		ASF1MOTIFCAMV	187	(+)	TGACG	S000024		ACGTATERD1	2839	(+)	ACGT	S000415		ACGTATERD1	2209	(-)	ACGT	S000415
ACGTATERD1	441	(-)	ACGT	S000415		ACGTATERD1	4917	(+)	ACGT	S000415		AUXRETGA1GMGH3	187	(+)	TGACGTAA	S000234		ACGTATERD1	2975	(-)	ACGT	S000415		ACGTATERD1	2209	(+)	ACGT	S000415
ACGTATERD1	441	(+)	ACGT	S000415		ACGTTBOX	445	(-)	AACGTT	S000132		HEXMOTIFTAH3H4	187	(-)	ACGTCA	S000053		ACGTATERD1	2975	(+)	ACGT	S000415		ACGTATERD1	2255	(-)	ACGT	S000415
ACGTATERD1	943	(-)	ACGT	S000415		ACGTTBOX	445	(+)	AACGTT	S000132		TGACGTVMAMY	187	(+)	TGACGT	S000377		ACGTATERD1	3370	(-)	ACGT	S000415		ACGTATERD1	2255	(+)	ACGT	S000415
ACGTATERD1	943	(+)	ACGT	S000415		AMYBOX1	1200	(+)	TAACARA	S000020		WRKY71OS	187	(+)	TGAC	S000447		ACGTATERD1	3370	(+)	ACGT	S000415		ACGTATERD1	2330	(-)	ACGT	S000415
ACGTATERD1	1186	(-)	ACGT	S000415		AMYBOX1	1278	(+)	TAACARA	S000020		ACGTATERD1	189	(-)	ACGT	S000415		ACGTATERD1	4387	(-)	ACGT	S000415		ACGTATERD1	2330	(+)	ACGT	S000415
ACGTATERD1	1186	(+)	ACGT	S000415		AMYBOX1	3663	(-)	TAACARA	S000020		ACGTATERD1	189	(+)	ACGT	S000415		ACGTATERD1	4387	(+)	ACGT	S000415		ACGTATERD1	2483	(-)	ACGT	S000415
ACGTATERD1	1222	(-)	ACGT	S000415		AMYBOX1	4978	(-)	TAACARA	S000020		GTGANTG10	199	(+)	GTGA	S000378		ACGTATERD1	4847	(-)	ACGT	S000415		ACGTATERD1	2483	(+)	ACGT	S000415
ACGTATERD1	1222	(+)	ACGT	S000415		AMYBOX2	1044	(-)	TATCCAT	S000021		CACTFTPPCA1	205	(-)	YACT	S000449		ACGTATERD1	4847	(+)	ACGT	S000415		ACGTATERD1	2487	(-)	ACGT	S000415
ACGTATERD1	1498	(-)	ACGT	S000415		AMYBOX2	2553	(-)	TATCCAT	S000021		GTGANTG10	206	(+)	GTGA	S000378		AMMORESIIUDCRNIA1	3939	(+)	GGWAGGGT	S000374		ACGTATERD1	2487	(+)	ACGT	S000415
ACGTATERD1	1498	(+)	ACGT	S000415		AMYBOX2	4001	(-)	TATCCAT	S000021		ASF1MOTIFCAMV	207	(+)	TGACG	S000024		AMYBOX1	1628	(+)	TAACARA	S000020		ACGTATERD1	3498	(-)	ACGT	S000415
ACGTATERD1	1534	(-)	ACGT	S000415		ANAERO1CONSENSUS	141	(-)	AAACAAA	S000477		AUXRETGA1GMGH3	207	(+)	TGACGTAA	S000234		AMYBOX1	2380	(-)	TAACARA	S000020		ACGTATERD1	3498	(+)	ACGT	S000415
ACGTATERD1	1534	(+)	ACGT	S000415		ANAERO1CONSENSUS	647	(-)	AAACAAA	S000477		HEXMOTIFTAH3H4	207	(-)	ACGTCA	S000053		AMYBOX1	3008	(+)	TAACARA	S000020		ACGTATERD1	3663	(-)	ACGT	S000415
ACGTATERD1	1735	(-)	ACGT	S000415		ANAERO1CONSENSUS	1164	(-)	AAACAAA	S000477		TGACGTVMAMY	207	(+)	TGACGT	S000377		AMYBOX1	3824	(+)	TAACARA	S000020		ACGTATERD1	3663	(+)	ACGT	S000415
ACGTATERD1	1735	(+)	ACGT	S000415		ANAERO1CONSENSUS	2262	(+)	AAACAAA	S000477		WRKY71OS	207	(+)	TGAC	S000447		AMYBOX1	3990	(+)	TAACARA	S000020		ACGTATERD1	3921	(-)	ACGT	S000415
ACGTATERD1	1777	(-)	ACGT	S000415		ANAERO1CONSENSUS	3402	(-)	AAACAAA	S000477		ACGTATERD1	209	(-)	ACGT	S000415		AMYBOX1	4563	(-)	TAACARA	S000020		ACGTATERD1	3921	(+)	ACGT	S000415
ACGTATERD1	1777	(+)	ACGT	S000415		ANAERO1CONSENSUS	3902	(-)	AAACAAA	S000477		ACGTATERD1	209	(+)	ACGT	S000415		AMYBOX1	4839	(-)	TAACARA	S000020		ACGTATERD1	4276	(-)	ACGT	S000415
ACGTATERD1	1806	(-)	ACGT	S000415		ANAERO1CONSENSUS	4660	(-)	AAACAAA	S000477		CACTFTPPCA1	214	(-)	YACT	S000449		ANAERO1CONSENSUS	426	(-)	AAACAAA	S000477		ACGTATERD1	4276	(+)	ACGT	S000415
ACGTATERD1	1806	(+)	ACGT	S000415		ARR1AT	24	(-)	NGATT	S000454		GTGANTG10	215	(+)	GTGA	S000378		ANAERO1CONSENSUS	872	(+)	AAACAAA	S000477		ACGTATERD1	4325	(-)	ACGT	S000415
ACGTATERD1	2277	(-)	ACGT	S000415		ARR1AT	521	(-)	NGATT	S000454		RAV1AAT	219	(-)	CAACA	S000314		ANAERO1CONSENSUS	2224	(+)	AAACAAA	S000477		ACGTATERD1	4325	(+)	ACGT	S000415
ACGTATERD1	2277	(+)	ACGT	S000415		ARR1AT	552	(-)	NGATT	S000454		TATABOX2	224	(+)	TATAAAT	S000109		ANAERO1CONSENSUS	2376	(-)	AAACAAA	S000477		ACGTATERD1	4376	(-)	ACGT	S000415
ACGTATERD1	2321	(-)	ACGT	S000415		ARR1AT	674	(+)	NGATT	S000454		CURECORECR	234	(-)	GTAC	S000493		ANAERO1CONSENSUS	3012	(+)	AAACAAA	S000477		ACGTATERD1	4376	(+)	ACGT	S000415
ACGTATERD1	2321	(+)	ACGT	S000415		ARR1AT	716	(+)	NGATT	S000454		CURECORECR	234	(+)	GTAC	S000493		ANAERO5CONSENSUS	1601	(-)	TTCCCTGTT	S000481		ACGTATERD1	4413	(-)	ACGT	S000415
ACGTATERD1	2396	(-)	ACGT	S000415		ARR1AT	870	(-)	NGATT	S000454		ACGTATERD1	236	(-)	ACGT	S000415		ARFAT	1917	(+)	TGTCTC	S000270		ACGTATERD1	4413	(+)	ACGT	S000415
ACGTATERD1	2396	(+)	ACGT	S000415		ARR1AT	932	(-)	NGATT	S000454		ACGTATERD1	236	(+)	ACGT	S000415		ARFAT	4241	(+)	TGTCTC	S000270		ACGTATERD1	4463	(-)	ACGT	S000415
ACGTATERD1	2549	(-)	ACGT	S000415		ARR1AT	1054	(+)	NGATT	S000454		GTGANTG10	244	(+)	GTGA	S000378		ARR1AT	151	(+)	NGATT	S000454		ACGTATERD1	4463	(+)	ACGT	S000415
ACGTATERD1	2549	(+)	ACGT	S000415		ARR1AT	1084	(+)	NGATT	S000454		DOFCOREZM	252	(+)	AAAG	S000265		ARR1AT	272	(+)	NGATT	S000454		ACGTATERD1	4556	(-)	ACGT	S000415
ACGTATERD1	2553	(-)	ACGT	S000415		ARR1AT	1127	(+)	NGATT	S000454		GATABOX	258	(+)	GATA	S000039		ARR1AT	525	(-)	NGATT	S000454		ACGTATERD1	4556	(+)	ACGT	S000415
ACGTATERD1	2553	(+)	ACGT	S000415		ARR1AT	1187	(+)	NGATT	S000454		GATABOX	276	(+)	GATA	S000039		ARR1AT	617	(-)	NGATT	S000454		ACGTCBOX	692	(-)	GACGTC	S000131
ACGTATERD1	3525	(-)	ACGT	S000415		ARR1AT	1220	(+)	NGATT	S000454		BOXIINTPATPB	277	(+)	ATAGAA	S000296		ARR1AT	940	(+)	NGATT	S000454		ACGTCBOX	692	(+)	GACGTC	S000131
ACGTATERD1	3525	(+)	ACGT	S000415		ARR1AT	1360	(+)	NGATT	S000454		POLLEN1LELAT52	279	(+)	AGAAA	S000245		ARR1AT	1004	(+)	NGATT	S000454		ACGTOSGLUB1	2482	(-)	GTACGTG	S000278
ACGTATERD1	3688	(-)	ACGT	S000415		ARR1AT	1415	(-)	NGATT	S000454		DOFCOREZM	282	(+)	AAAG	S000265		ARR1AT	1246	(-)	NGATT	S000454		ACGTTBOX	4275	(-)	AACGTT	S000132
ACGTATERD1	3688	(+)	ACGT	S000415		ARR1AT	1548	(-)	NGATT	S000454		SORLIP1AT	285	(+)	GCCAC	S000482		ARR1AT	1387	(+)	NGATT	S000454		ACGTTBOX	4275	(+)	AACGTT	S000132
ACGTATERD1	3986	(-)	ACGT	S000415		ARR1AT	1571	(+)	NGATT	S000454		CACTFTPPCA1	294	(-)	YACT	S000449		ARR1AT	1441	(+)	NGATT	S000454		AMYBOX1	143	(-)	TAACARA	S000020
ACGTATERD1	3986	(+)	ACGT	S000415		ARR1AT	1598	(-)	NGATT	S000454		NODCON2GM	299	(-)	CTCTT	S000462		ARR1AT	1497	(-)	NGATT	S000454		AMYBOX1	2009	(-)	TAACARA	S000020
ACGTATERD1	4312	(-)	ACGT	S000415		ARR1AT	1746	(-)	NGATT	S000454		OSE2ROOTNODULE	299	(-)	CTCTT	S000468		ARR1AT	1507	(+)	NGATT	S000454		AMYBOX1	3063	(+)	TAACARA	S000020
ACGTATERD1	4312	(+)	ACGT	S000415		ARR1AT	1817	(-)	NGATT	S000454		SURECOREATSULTR11	301	(+)	GAGAC	S000499		ARR1AT	1655	(+)	NGATT	S000454		AMYBOX2	3270	(-)	TATCCAT	S000021
ACGTATERD1	4519	(-)	ACGT	S000415		ARR1AT	1958	(-)	NGATT	S000454		CAATBOX1	314	(+)	CAAT	S000028		ARR1AT	1735	(+)	NGATT	S000454		ANAERO1CONSENSUS	1353	(-)	AAACAAA	S000477
ACGTATERD1	4519	(+)	ACGT	S000415		ARR1AT	1994	(-)	NGATT	S000454		POLASIG1	315	(+)	AATAAA	S000080		ARR1AT	1838	(+)	NGATT	S000454		ANAERO1CONSENSUS	1432	(+)	AAACAAA	S000477
ACGTATERD1	4687	(-)	ACGT	S000415		ARR1AT	2169	(+)	NGATT	S000454		NTBBF1ARROLB	317	(-)	ACTTTA	S000273		ARR1AT	2026	(-)	NGATT	S000454		ANAERO1CONSENSUS	1439	(+)	AAACAAA	S000477
ACGTATERD1	4687	(+)	ACGT	S000415		ARR1AT	2336	(+)	NGATT	S000454		TAAAGSTKST1	317	(+)	TAAAG	S000387		ARR1AT	2120	(+)	NGATT	S000454		ANAERO1CONSENSUS	2781	(-)	AAACAAA	S000477
ACGTATERD1	4929	(-)	ACGT	S000415		ARR1AT	2387	(-)	NGATT	S000454		DOFCOREZM	318	(+)	AAAG	S000265		ARR1AT	2455	(-)	NGATT	S000454		ANAERO1CONSENSUS	3589	(-)	AAACAAA	S000477
ACGTATERD1	4929	(+)	ACGT	S000415		ARR1AT	2403	(+)	NGATT	S000454		GT1CONSENSUS	336	(+)	GRWAAW	S000198		ARR1AT	2498	(-)	NGATT	S000454		ANAERO1CONSENSUS	4471	(-)	AAACAAA	S000477
ACGTOSGLUB1	2548	(-)	GTACGTG	S000278		ARR1AT	2441	(+)	NGATT	S000454		ROOTMOTIFTAPOX1	339	(-)	ATATT	S000098		ARR1AT	2934	(+)	NGATT	S000454		ANAERO1CONSENSUS	4603	(+)	AAACAAA	S000477
ACGTTBOX	1497	(-)	AACGTT	S000132		ARR1AT	2446	(+)	NGATT	S000454		S1FBOXSORPS1L21	343	(-)	ATGGTA	S000223		ARR1AT	3270	(-)	NGATT	S000454		ANAERO3CONSENSUS	1066	(+)	TCATCAC	S000479
ACGTTBOX	1497	(+)	AACGTT	S000132		ARR1AT	2498	(-)	NGATT	S000454		CATATGGMSAUR	346	(-)	CATATG	S000370		ARR1AT	3364	(+)	NGATT	S000454		ARE1	3149	(+)	RGTGACNNNGC	S000022
AMYBOX1	2078	(-)	TAACARA	S000020		ARR1AT	2529	(-)	NGATT	S000454		CATATGGMSAUR	346	(+)	CATATG	S000370		ARR1AT	3555	(-)	NGATT	S000454		ARFAT	602	(+)	TGTCTC	S000270
AMYBOX1	3094	(+)	TAACARA	S000020		ARR1AT	2584	(-)	NGATT	S000454		EBOXBNNAPA	346	(-)	CANNTG	S000144		ARR1AT	3663	(-)	NGATT	S000454		ARFAT	3765	(-)	TGTCTC	S000270
AMYBOX2	1014	(-)	TATCCAT	S000021		ARR1AT	2812	(-)	NGATT	S000454		EBOXBNNAPA	346	(+)	CANNTG	S000144		ARR1AT	3699	(-)	NGATT	S000454		ARFAT	4705	(-)	TGTCTC	S000270
AMYBOX2	1280	(+)	TATCCAT	S000021		ARR1AT	2883	(-)	NGATT	S000454		MYCCONSENSUSAT	346	(-)	CANNTG	S000407		ARR1AT	3709	(+)	NGATT	S000454		ARR1AT	475	(-)	NGATT	S000454
AMYBOX2	3302	(-)	TATCCAT	S000021		ARR1AT	3006	(+)	NGATT	S000454		MYCCONSENSUSAT	346	(+)	CANNTG	S000407		ARR1AT	3861	(-)	NGATT	S000454		ARR1AT	484	(+)	NGATT	S000454
ANAERO1CONSENSUS	2072	(-)	AAACAAA	S000477		ARR1AT	3024	(-)	NGATT	S000454		CAATBOX1	356	(-)	CAAT	S000028		ARR1AT	3931	(+)	NGATT	S000454		ARR1AT	735	(-)	NGATT	S000454
ANAERO1CONSENSUS	2777	(-)	AAACAAA	S000477		ARR1AT	3060	(-)	NGATT	S000454		BIHD1OS	358	(+)	TGTCA	S000498		ARR1AT	3995	(-)	NGATT	S000454		ARR1AT	751	(-)	NGATT	S000454
ANAERO1CONSENSUS	3615	(-)	AAACAAA	S000477		ARR1AT	3214	(+)	NGATT	S000454		WBOXATNPR1	359	(-)	TTGAC	S000390		ARR1AT	4002	(-)	NGATT	S000454		ARR1AT	757	(-)	NGATT	S000454
ANAERO3CONSENSUS	733	(+)	TCATCAC	S000479		ARR1AT	3455	(-)	NGATT	S000454		WRKY71OS	359	(-)	TGAC	S000447		ARR1AT	4058	(+)	NGATT	S000454		ARR1AT	778	(-)	NGATT	S000454
ARE1	3180	(+)	RGTGACNNNGC	S000022		ARR1AT	3509	(+)	NGATT	S000454		DOFCOREZM	377	(-)	AAAG	S000265		ARR1AT	4069	(+)	NGATT	S000454		ARR1AT	788	(+)	NGATT	S000454
ARFAT	618	(+)	TGTCTC	S000270		ARR1AT	3514	(+)	NGATT	S000454		POLLEN1LELAT52	379	(-)	AGAAA	S000245		ARR1AT	4098	(-)	NGATT	S000454		ARR1AT	1047	(-)	NGATT	S000454
ARFAT	3825	(-)	TGTCTC	S000270		ARR1AT	3533	(-)	NGATT	S000454		CAATBOX1	389	(-)	CAAT	S000028		ARR1AT	4170	(-)	NGATT	S000454		ARR1AT	1280	(-)	NGATT	S000454
ARR1AT	498	(-)	NGATT	S000454		ARR1AT	3610	(+)	NGATT	S000454		GATABOX	392	(+)	GATA	S000039		ARR1AT	4279	(-)	NGATT	S000454		ARR1AT	1467	(-)	NGATT	S000454
ARR1AT	935	(-)	NGATT	S000454		ARR1AT	3618	(-)	NGATT	S000454		IBOXCORE	392	(+)	GATAA	S000199		ARR1AT	4297	(+)	NGATT	S000454		ARR1AT	1634	(-)	NGATT	S000454
ARR1AT	1024	(+)	NGATT	S000454		ARR1AT	3680	(-)	NGATT	S000454		MYB1LEPR	404	(+)	GTTAGTT	S000443		ARR1AT	4352	(-)	NGATT	S000454		ARR1AT	1643	(+)	NGATT	S000454
ARR1AT	1057	(-)	NGATT	S000454		ARR1AT	3684	(+)	NGATT	S000454		ANAERO1CONSENSUS	410	(-)	AAACAAA	S000477		ARR1AT	4455	(-)	NGATT	S000454		ARR1AT	1745	(+)	NGATT	S000454
ARR1AT	1103	(+)	NGATT	S000454		ARR1AT	3781	(+)	NGATT	S000454		DOFCOREZM	427	(-)	AAAG	S000265		ARR1AT	4619	(+)	NGATT	S000454		ARR1AT	1962	(+)	NGATT	S000454
ARR1AT	1179	(-)	NGATT	S000454		ARR1AT	3787	(-)	NGATT	S000454		ACGTATERD1	436	(-)	ACGT	S000415		ARR1AT	4966	(-)	NGATT	S000454		ARR1AT	2120	(-)	NGATT	S000454
ARR1AT	1215	(-)	NGATT	S000454		ARR1AT	3846	(-)	NGATT	S000454		ACGTATERD1	436	(+)	ACGT	S000415		ASF1MOTIFCAMV	202	(+)	TGACG	S000024		ARR1AT	2126	(+)	NGATT	S000454
ARR1AT	1232	(+)	NGATT	S000454		ARR1AT	3851	(-)	NGATT	S000454		CURECORECR	447	(-)	GTAC	S000493		ASF1MOTIFCAMV	222	(+)	TGACG	S000024		ARR1AT	2199	(-)	NGATT	S000454
ARR1AT	1248	(-)	NGATT	S000454		ARR1AT	3871	(-)	NGATT	S000454		CURECORECR	447	(+)	GTAC	S000493		ASF1MOTIFCAMV	1268	(+)	TGACG	S000024		ARR1AT	2246	(-)	NGATT	S000454
ARR1AT	1581	(+)	NGATT	S000454		ARR1AT	3890	(-)	NGATT	S000454		CURECORECR	452	(-)	GTAC	S000493		ASF1MOTIFCAMV	2542	(+)	TGACG	S000024		ARR1AT	2301	(-)	NGATT	S000454
ARR1AT	1706	(-)	NGATT	S000454		ARR1AT	3898	(+)	NGATT	S000454		CURECORECR	452	(+)	GTAC	S000493		ASF1MOTIFCAMV	2847	(-)	TGACG	S000024		ARR1AT	2348	(-)	NGATT	S000454
ARR1AT	1715	(+)	NGATT	S000454		ARR1AT	4152	(+)	NGATT	S000454		DOFCOREZM	459	(-)	AAAG	S000265		ASF1MOTIFCAMV	4262	(-)	TGACG	S000024		ARR1AT	2558	(-)	NGATT	S000454
ARR1AT	1821	(+)	NGATT	S000454		ARR1AT	4203	(+)	NGATT	S000454		POLASIG1	461	(-)	AATAAA	S000080		AUXRETGA1GMGH3	222	(+)	TGACGTAA	S000234		ARR1AT	2920	(+)	NGATT	S000454
ARR1AT	2031	(+)	NGATT	S000454		ARR1AT	4270	(+)	NGATT	S000454		CAATBOX1	464	(-)	CAAT	S000028		AUXRETGA1GMGH3	1268	(+)	TGACGTAA	S000234		ARR1AT	3057	(+)	NGATT	S000454
ARR1AT	2188	(-)	NGATT	S000454		ARR1AT	4280	(+)	NGATT	S000454		WBOXATNPR1	465	(+)	TTGAC	S000390		BIHD1OS	374	(+)	TGTCA	S000498		ARR1AT	3093	(-)	NGATT	S000454
ARR1AT	2194	(+)	NGATT	S000454		ARR1AT	4316	(+)	NGATT	S000454		BIHD1OS	466	(-)	TGTCA	S000498		BIHD1OS	482	(-)	TGTCA	S000498		ARR1AT	3174	(-)	NGATT	S000454
ARR1AT	2267	(-)	NGATT	S000454		ARR1AT	4352	(-)	NGATT	S000454		WRKY71OS	466	(+)	TGAC	S000447		BIHD1OS	1099	(-)	TGTCA	S000498		ARR1AT	3178	(+)	NGATT	S000454
ARR1AT	2367	(-)	NGATT	S000454		ARR1AT	4378	(+)	NGATT	S000454		CAATBOX1	470	(-)	CAAT	S000028		BIHD1OS	1418	(-)	TGTCA	S000498		ARR1AT	3233	(+)	NGATT	S000454
ARR1AT	2414	(-)	NGATT	S000454		ARR1AT	4414	(-)	NGATT	S000454		DOFCOREZM	474	(-)	AAAG	S000265		BIHD1OS	2143	(-)	TGTCA	S000498		ARR1AT	3427	(+)	NGATT	S000454
ARR1AT	2624	(-)	NGATT	S000454		ARR1AT	4429	(-)	NGATT	S000454		GT1CORE	481	(+)	GGTTAA	S000125		BIHD1OS	2460	(+)	TGTCA	S000498		ARR1AT	3526	(-)	NGATT	S000454
ARR1AT	3088	(+)	NGATT	S000454		ARR1AT	4440	(+)	NGATT	S000454		-10PEHVPSBD	486	(-)	TATTCT	S000392		BIHD1OS	2929	(-)	TGTCA	S000498		ARR1AT	3673	(-)	NGATT	S000454
ARR1AT	3124	(-)	NGATT	S000454		ARR1AT	4469	(+)	NGATT	S000454		ARR1AT	509	(-)	NGATT	S000454		BIHD1OS	3247	(+)	TGTCA	S000498		ARR1AT	3694	(-)	NGATT	S000454
ARR1AT	3205	(-)	NGATT	S000454		ARR1AT	4489	(+)	NGATT	S000454		PREATPRODH	516	(-)	ACTCAT	S000450		BIHD1OS	3969	(+)	TGTCA	S000498		ARR1AT	3706	(+)	NGATT	S000454
ARR1AT	3209	(+)	NGATT	S000454		ARR1AT	4526	(-)	NGATT	S000454		CACTFTPPCA1	519	(-)	YACT	S000449		BIHD1OS	4139	(-)	TGTCA	S000498		ARR1AT	3739	(+)	NGATT	S000454
ARR1AT	3265	(+)	NGATT	S000454		ARR1AT	4537	(-)	NGATT	S000454		TAAAGSTKST1	524	(+)	TAAAG	S000387		BIHD1OS	4226	(-)	TGTCA	S000498		ARR1AT	3839	(+)	NGATT	S000454
ARR1AT	3538	(+)	NGATT	S000454		ARR1AT	4567	(+)	NGATT	S000454		DOFCOREZM	525	(+)	AAAG	S000265		BIHD1OS	4391	(+)	TGTCA	S000498		ARR1AT	3883	(-)	NGATT	S000454
ARR1AT	3553	(-)	NGATT	S000454		ARR1AT	4597	(+)	NGATT	S000454		GT1CONSENSUS	528	(+)	GRWAAW	S000198		BIHD1OS	4668	(-)	TGTCA	S000498		ARR1AT	4082	(-)	NGATT	S000454
ARR1AT	3704	(-)	NGATT	S000454		ARR1AT	4618	(+)	NGATT	S000454		TATABOX5	530	(-)	TTATTT	S000203		BP5OSWX	4386	(-)	CAACGTG	S000436		ARR1AT	4221	(-)	NGATT	S000454
ARR1AT	3725	(-)	NGATT	S000454		ARR1AT	4738	(+)	NGATT	S000454		POLASIG1	531	(+)	AATAAA	S000080		CAATBOX1	330	(+)	CAAT	S000028		ARR1AT	4306	(+)	NGATT	S000454
ARR1AT	3737	(+)	NGATT	S000454		ARR1AT	4989	(-)	NGATT	S000454		DOFCOREZM	544	(-)	AAAG	S000265		CAATBOX1	372	(-)	CAAT	S000028		ARR1AT	4529	(+)	NGATT	S000454
ARR1AT	3799	(+)	NGATT	S000454		ASF1MOTIFCAMV	3599	(+)	TGACG	S000024		TAAAGSTKST1	544	(-)	TAAAG	S000387		CAATBOX1	405	(-)	CAAT	S000028		ARR1AT	4725	(+)	NGATT	S000454
ARR1AT	3898	(+)	NGATT	S000454		BIHD1OS	49	(-)	TGTCA	S000498		CACTFTPPCA1	567	(+)	YACT	S000449		CAATBOX1	486	(-)	CAAT	S000028		ARR1AT	4801	(-)	NGATT	S000454
ARR1AT	3948	(-)	NGATT	S000454		BIHD1OS	219	(-)	TGTCA	S000498		ROOTMOTIFTAPOX1	575	(+)	ATATT	S000098		CAATBOX1	601	(-)	CAAT	S000028		ARR1AT	4989	(+)	NGATT	S000454
ARR1AT	4331	(+)	NGATT	S000454		BIHD1OS	655	(+)	TGTCA	S000498		CAATBOX1	577	(-)	CAAT	S000028		CAATBOX1	642	(+)	CAAT	S000028		ASF1MOTIFCAMV	170	(+)	TGACG	S000024
ARR1AT	4376	(-)	NGATT	S000454		BIHD1OS	1890	(+)	TGTCA	S000498		POLLEN1LELAT52	596	(+)	AGAAA	S000245		CAATBOX1	819	(-)	CAAT	S000028		ASF1MOTIFCAMV	190	(+)	TGACG	S000024
ARR1AT	4489	(-)	NGATT	S000454		BIHD1OS	2028	(+)	TGTCA	S000498		AMYBOX1	609	(-)	TAACARA	S000020		CAATBOX1	843	(-)	CAAT	S000028		ASF1MOTIFCAMV	3311	(+)	TGACG	S000024
ARR1AT	4598	(+)	NGATT	S000454		BIHD1OS	2677	(+)	TGTCA	S000498		GAREAT	609	(-)	TAACAAR	S000439		CAATBOX1	1097	(-)	CAAT	S000028		ASF1MOTIFCAMV	4679	(+)	TGACG	S000024
ARR1AT	4629	(-)	NGATT	S000454		BIHD1OS	2956	(+)	TGTCA	S000498		MYBGAHV	609	(-)	TAACAAA	S000181		CAATBOX1	1184	(+)	CAAT	S000028		AUXRETGA1GMGH3	170	(+)	TGACGTAA	S000234
ARR1AT	4641	(-)	NGATT	S000454		BIHD1OS	3094	(+)	TGTCA	S000498		LECPLEACS2	615	(-)	TAAAATAT	S000465		CAATBOX1	1186	(-)	CAAT	S000028		AUXRETGA1GMGH3	190	(+)	TGACGTAA	S000234
ARR1AT	4710	(+)	NGATT	S000454		BOXIINTPATPB	956	(+)	ATAGAA	S000296		ROOTMOTIFTAPOX1	615	(+)	ATATT	S000098		CAATBOX1	1467	(+)	CAAT	S000028		BIHD1OS	449	(+)	TGTCA	S000498
ARR1AT	4749	(+)	NGATT	S000454		BOXIINTPATPB	2564	(+)	ATAGAA	S000296		GT1CONSENSUS	619	(-)	GRWAAW	S000198		CAATBOX1	1483	(-)	CAAT	S000028		BIHD1OS	860	(-)	TGTCA	S000498
ARR1AT	4845	(-)	NGATT	S000454		BOXIINTPATPB	4012	(+)	ATAGAA	S000296		IBOXCORE	620	(-)	GATAA	S000199		CAATBOX1	1707	(-)	CAAT	S000028		BIHD1OS	929	(-)	TGTCA	S000498
ARR1AT	4980	(-)	NGATT	S000454		BOXIINTPATPB	4516	(+)	ATAGAA	S000296		GATABOX	621	(-)	GATA	S000039		CAATBOX1	1737	(-)	CAAT	S000028		BIHD1OS	1799	(+)	TGTCA	S000498
ASF1MOTIFCAMV	192	(+)	TGACG	S000024		BOXLCOREDCPAL	2204	(+)	ACCWWCC	S000492		CAATBOX1	624	(+)	CAAT	S000028		CAATBOX1	1744	(-)	CAAT	S000028		BIHD1OS	1862	(+)	TGTCA	S000498
ASF1MOTIFCAMV	212	(+)	TGACG	S000024		BOXLCOREDCPAL	3281	(+)	ACCWWCC	S000492		CACTFTPPCA1	627	(+)	YACT	S000449		CAATBOX1	1947	(+)	CAAT	S000028		BIHD1OS	1870	(+)	TGTCA	S000498
ASF1MOTIFCAMV	1454	(-)	TGACG	S000024		BP5OSWX	1880	(-)	CAACGTG	S000436		NTBBF1ARROLB	628	(+)	ACTTTA	S000273		CAATBOX1	1951	(-)	CAAT	S000028		BIHD1OS	2158	(-)	TGTCA	S000498
ASF1MOTIFCAMV	3343	(+)	TGACG	S000024		BP5OSWX	2946	(-)	CAACGTG	S000436		CARGCW8GAT	629	(-)	CWWWWWWWWG	S000431		CAATBOX1	1961	(+)	CAAT	S000028		BIHD1OS	2493	(+)	TGTCA	S000498
AUXREPSIAA4	1574	(+)	KGTCCCAT	S000026		CAATBOX1	129	(-)	CAAT	S000028		CARGCW8GAT	629	(+)	CWWWWWWWWG	S000431		CAATBOX1	2050	(+)	CAAT	S000028		BIHD1OS	2625	(+)	TGTCA	S000498
AUXRETGA1GMGH3	192	(+)	TGACGTAA	S000234		CAATBOX1	371	(-)	CAAT	S000028		DOFCOREZM	629	(-)	AAAG	S000265		CAATBOX1	2052	(-)	CAAT	S000028		BIHD1OS	3659	(-)	TGTCA	S000498
AUXRETGA1GMGH3	212	(+)	TGACGTAA	S000234		CAATBOX1	482	(-)	CAAT	S000028		TAAAGSTKST1	629	(-)	TAAAG	S000387		CAATBOX1	2497	(+)	CAAT	S000028		BIHD1OS	3744	(+)	TGTCA	S000498
BBOXSITE1STPAT	3071	(-)	GCTAAACAAT	S000398		CAATBOX1	636	(+)	CAAT	S000028		POLASIG2	630	(-)	AATTAAA	S000081		CAATBOX1	2524	(+)	CAAT	S000028		BIHD1OS	3998	(+)	TGTCA	S000498
BIHD1OS	472	(+)	TGTCA	S000498		CAATBOX1	638	(-)	CAAT	S000028		PRECONSCRHSP70A	634	(-)	SCGAYNRNNNNNNNNNNNNNNNHD	S000506		CAATBOX1	2581	(-)	CAAT	S000028		BIHD1OS	4796	(-)	TGTCA	S000498
BIHD1OS	1875	(+)	TGTCA	S000498		CAATBOX1	787	(-)	CAAT	S000028		EBOXBNNAPA	648	(-)	CANNTG	S000144		CAATBOX1	2692	(-)	CAAT	S000028		BOXIINTPATPB	276	(+)	ATAGAA	S000296
BIHD1OS	1937	(+)	TGTCA	S000498		CAATBOX1	889	(+)	CAAT	S000028		EBOXBNNAPA	648	(+)	CANNTG	S000144		CAATBOX1	2809	(+)	CAAT	S000028		BOXIINTPATPB	1137	(-)	ATAGAA	S000296
BIHD1OS	1945	(+)	TGTCA	S000498		CAATBOX1	954	(+)	CAAT	S000028		MYB2CONSENSUSAT	648	(-)	YAACKG	S000409		CAATBOX1	2866	(-)	CAAT	S000028		BOXIINTPATPB	1186	(+)	ATAGAA	S000296
BIHD1OS	2226	(-)	TGTCA	S000498		CAATBOX1	1023	(+)	CAAT	S000028		MYBCORE	648	(+)	CNGTTR	S000176		CAATBOX1	3339	(+)	CAAT	S000028		BOXIINTPATPB	1196	(-)	ATAGAA	S000296
BIHD1OS	2559	(+)	TGTCA	S000498		CAATBOX1	1090	(-)	CAAT	S000028		MYCCONSENSUSAT	648	(-)	CANNTG	S000407		CAATBOX1	3341	(-)	CAAT	S000028		BOXIINTPATPB	1735	(-)	ATAGAA	S000296
BIHD1OS	2691	(+)	TGTCA	S000498		CAATBOX1	1247	(-)	CAAT	S000028		MYCCONSENSUSAT	648	(+)	CANNTG	S000407		CAATBOX1	3430	(-)	CAAT	S000028		BOXIINTPATPB	2550	(-)	ATAGAA	S000296
BIHD1OS	3684	(-)	TGTCA	S000498		CAATBOX1	1355	(+)	CAAT	S000028		CACTFTPPCA1	659	(+)	YACT	S000449		CAATBOX1	3440	(+)	CAAT	S000028		BOXIINTPATPB	2766	(+)	ATAGAA	S000296
BIHD1OS	3804	(+)	TGTCA	S000498		CAATBOX1	1362	(-)	CAAT	S000028		RAV1AAT	672	(+)	CAACA	S000314		CAATBOX1	3444	(-)	CAAT	S000028		BOXIINTPATPB	2854	(-)	ATAGAA	S000296
BIHD1OS	4028	(+)	TGTCA	S000498		CAATBOX1	1396	(-)	CAAT	S000028		DPBFCOREDCDC3	691	(+)	ACACNNG	S000292		CAATBOX1	3789	(+)	CAAT	S000028		BOXIINTPATPB	3448	(+)	ATAGAA	S000296
BIHD1OS	4162	(+)	TGTCA	S000498		CAATBOX1	1492	(-)	CAAT	S000028		SEF4MOTIFGM7S	698	(-)	RTTTTTR	S000103		CAATBOX1	3860	(+)	CAAT	S000028		BOXIINTPATPB	3462	(+)	ATAGAA	S000296
BIHD1OS	4209	(+)	TGTCA	S000498		CAATBOX1	1573	(-)	CAAT	S000028		INRNTPSADB	726	(-)	YTCANTYY	S000395		CAATBOX1	4292	(+)	CAAT	S000028		BOXIINTPATPB	4167	(+)	ATAGAA	S000296
BIHD1OS	4652	(-)	TGTCA	S000498		CAATBOX1	1906	(+)	CAAT	S000028		GT1CONSENSUS	734	(-)	GRWAAW	S000198		CAATBOX1	4407	(-)	CAAT	S000028		CAATBOX1	341	(-)	CAAT	S000028
BIHD1OS	4919	(-)	TGTCA	S000498		CAATBOX1	1932	(-)	CAAT	S000028		POLLEN1LELAT52	736	(-)	AGAAA	S000245		CAATBOX1	4684	(+)	CAAT	S000028		CAATBOX1	410	(-)	CAAT	S000028
BOXCPSAS1	4777	(-)	CTCCCAC	S000226		CAATBOX1	1993	(+)	CAAT	S000028		DOFCOREZM	757	(-)	AAAG	S000265		CAATBOX1	4812	(+)	CAAT	S000028		CAATBOX1	726	(+)	CAAT	S000028
BOXIINTPATPB	298	(+)	ATAGAA	S000296		CAATBOX1	2338	(-)	CAAT	S000028		RAV1AAT	766	(+)	CAACA	S000314		CAATBOX1	4923	(+)	CAAT	S000028		CAATBOX1	777	(+)	CAAT	S000028
BOXIINTPATPB	803	(-)	ATAGAA	S000296		CAATBOX1	2654	(-)	CAAT	S000028		RYREPEATBNNAPA	769	(+)	CATGCA	S000264		CAATBOX1	4965	(+)	CAAT	S000028		CAATBOX1	1235	(+)	CAAT	S000028
BOXIINTPATPB	857	(-)	ATAGAA	S000296		CAATBOX1	2972	(+)	CAAT	S000028		RYREPEATGMGY2	769	(+)	CATGCAT	S000105		CACTFTPPCA1	62	(-)	YACT	S000449		CAATBOX1	1302	(+)	CAAT	S000028
BOXIINTPATPB	865	(-)	ATAGAA	S000296		CAATBOX1	2998	(-)	CAAT	S000028		RYREPEATLEGUMINBOX	769	(+)	CATGCAY	S000100		CACTFTPPCA1	138	(+)	YACT	S000449		CAATBOX1	1329	(+)	CAAT	S000028
BOXIINTPATPB	1811	(-)	ATAGAA	S000296		CAATBOX1	3059	(+)	CAAT	S000028		MYBCORE	775	(-)	CNGTTR	S000176		CACTFTPPCA1	190	(+)	YACT	S000449		CAATBOX1	1466	(+)	CAAT	S000028
BOXIINTPATPB	2289	(+)	ATAGAA	S000296		CAATBOX1	3595	(-)	CAAT	S000028		CACTFTPPCA1	779	(-)	YACT	S000449		CACTFTPPCA1	200	(-)	YACT	S000449		CAATBOX1	1577	(-)	CAAT	S000028
BOXIINTPATPB	2616	(-)	ATAGAA	S000296		CAATBOX1	3606	(+)	CAAT	S000028		CACTFTPPCA1	784	(-)	YACT	S000449		CACTFTPPCA1	220	(-)	YACT	S000449		CAATBOX1	1739	(-)	CAAT	S000028
BOXIINTPATPB	2762	(+)	ATAGAA	S000296		CAATBOX1	3617	(+)	CAAT	S000028		ARR1AT	797	(+)	NGATT	S000454		CACTFTPPCA1	229	(-)	YACT	S000449		CAATBOX1	1817	(+)	CAAT	S000028
BOXIINTPATPB	2850	(-)	ATAGAA	S000296		CAATBOX1	3622	(+)	CAAT	S000028		PREATPRODH	807	(-)	ACTCAT	S000450		CACTFTPPCA1	310	(-)	YACT	S000449		CAATBOX1	1859	(+)	CAAT	S000028
BOXIINTPATPB	3495	(+)	ATAGAA	S000296		CAATBOX1	3686	(-)	CAAT	S000028		CACTFTPPCA1	810	(-)	YACT	S000449		CACTFTPPCA1	531	(-)	YACT	S000449		CAATBOX1	1873	(+)	CAAT	S000028
BOXIINTPATPB	4574	(+)	ATAGAA	S000296		CAATBOX1	3762	(-)	CAAT	S000028		CURECORECR	811	(-)	GTAC	S000493		CACTFTPPCA1	535	(-)	YACT	S000449		CAATBOX1	1881	(+)	CAAT	S000028
CAATBOX1	476	(-)	CAAT	S000028		CAATBOX1	4066	(+)	CAAT	S000028		CURECORECR	811	(+)	GTAC	S000493		CACTFTPPCA1	573	(+)	YACT	S000449		CAATBOX1	1915	(+)	CAAT	S000028
CAATBOX1	795	(-)	CAAT	S000028		CAATBOX1	4092	(-)	CAAT	S000028		CACTFTPPCA1	812	(+)	YACT	S000449		CACTFTPPCA1	645	(+)	YACT	S000449		CAATBOX1	1936	(-)	CAAT	S000028
CAATBOX1	890	(+)	CAAT	S000028		CAATBOX1	4172	(-)	CAAT	S000028		POLLEN1LELAT52	816	(+)	AGAAA	S000245		CACTFTPPCA1	674	(+)	YACT	S000449		CAATBOX1	2017	(+)	CAAT	S000028
CAATBOX1	957	(+)	CAAT	S000028		CAATBOX1	4246	(+)	CAAT	S000028		TATABOX5	818	(-)	TTATTT	S000203		CACTFTPPCA1	1125	(-)	YACT	S000449		CAATBOX1	2104	(-)	CAAT	S000028
CAATBOX1	996	(+)	CAAT	S000028		CAATBOX1	4442	(-)	CAAT	S000028		POLASIG3	819	(+)	AATAAT	S000088		CACTFTPPCA1	1127	(+)	YACT	S000449		CAATBOX1	2111	(+)	CAAT	S000028
CAATBOX1	1094	(-)	CAAT	S000028		CAATBOX1	4599	(-)	CAAT	S000028		CAATBOX1	826	(+)	CAAT	S000028		CACTFTPPCA1	1168	(-)	YACT	S000449		CAATBOX1	2156	(-)	CAAT	S000028
CAATBOX1	1109	(+)	CAAT	S000028		CAATBOX1	4620	(-)	CAAT	S000028		EBOXBNNAPA	826	(-)	CANNTG	S000144		CACTFTPPCA1	1170	(+)	YACT	S000449		CAATBOX1	2161	(+)	CAAT	S000028
CAATBOX1	1234	(-)	CAAT	S000028		CAATBOX1	4653	(+)	CAAT	S000028		EBOXBNNAPA	826	(+)	CANNTG	S000144		CACTFTPPCA1	1226	(-)	YACT	S000449		CAATBOX1	2178	(+)	CAAT	S000028
CAATBOX1	1383	(-)	CAAT	S000028		CAATBOX1	4688	(+)	CAAT	S000028		MYCCONSENSUSAT	826	(-)	CANNTG	S000407		CACTFTPPCA1	1262	(+)	YACT	S000449		CAATBOX1	2279	(+)	CAAT	S000028
CAATBOX1	1481	(+)	CAAT	S000028		CAATBOX1	4730	(+)	CAAT	S000028		MYCCONSENSUSAT	826	(+)	CANNTG	S000407		CACTFTPPCA1	1302	(+)	YACT	S000449		CAATBOX1	2281	(-)	CAAT	S000028
CAATBOX1	1665	(-)	CAAT	S000028		CAATBOX1	4810	(+)	CAAT	S000028		CAATBOX1	828	(-)	CAAT	S000028		CACTFTPPCA1	1403	(-)	YACT	S000449		CAATBOX1	2337	(+)	CAAT	S000028
CAATBOX1	1800	(-)	CAAT	S000028		CAATBOX1	4831	(+)	CAAT	S000028		CAATBOX1	835	(+)	CAAT	S000028		CACTFTPPCA1	1422	(-)	YACT	S000449		CAATBOX1	2507	(+)	CAAT	S000028
CAATBOX1	1815	(-)	CAAT	S000028		CAATBOX1	4945	(-)	CAAT	S000028		ARR1AT	836	(-)	NGATT	S000454		CACTFTPPCA1	1427	(-)	YACT	S000449		CAATBOX1	2915	(+)	CAAT	S000028
CAATBOX1	1893	(+)	CAAT	S000028		CAATBOX1	4959	(+)	CAAT	S000028		GTGANTG10	838	(-)	GTGA	S000378		CACTFTPPCA1	1461	(-)	YACT	S000449		CAATBOX1	3180	(-)	CAAT	S000028
CAATBOX1	1934	(+)	CAAT	S000028		CACTFTPPCA1	70	(-)	YACT	S000449		GT1CONSENSUS	842	(-)	GRWAAW	S000198		CACTFTPPCA1	1472	(-)	YACT	S000449		CAATBOX1	3197	(-)	CAAT	S000028
CAATBOX1	1948	(+)	CAAT	S000028		CACTFTPPCA1	197	(-)	YACT	S000449		POLLEN1LELAT52	844	(-)	AGAAA	S000245		CACTFTPPCA1	1493	(+)	YACT	S000449		CAATBOX1	3222	(-)	CAAT	S000028
CAATBOX1	1956	(+)	CAAT	S000028		CACTFTPPCA1	217	(-)	YACT	S000449		NODCON2GM	847	(+)	CTCTT	S000462		CACTFTPPCA1	1551	(+)	YACT	S000449		CAATBOX1	3293	(+)	CAAT	S000028
CAATBOX1	1990	(+)	CAAT	S000028		CACTFTPPCA1	226	(-)	YACT	S000449		OSE2ROOTNODULE	847	(+)	CTCTT	S000468		CACTFTPPCA1	1731	(-)	YACT	S000449		CAATBOX1	3295	(-)	CAAT	S000028
CAATBOX1	2016	(+)	CAAT	S000028		CACTFTPPCA1	309	(-)	YACT	S000449		DOFCOREZM	849	(-)	AAAG	S000265		CACTFTPPCA1	1779	(+)	YACT	S000449		CAATBOX1	3416	(+)	CAAT	S000028
CAATBOX1	2086	(+)	CAAT	S000028		CACTFTPPCA1	324	(-)	YACT	S000449		WBBOXPCWRKY1	851	(+)	TTTGACY	S000310		CACTFTPPCA1	1939	(-)	YACT	S000449		CAATBOX1	3454	(-)	CAAT	S000028
CAATBOX1	2106	(-)	CAAT	S000028		CACTFTPPCA1	395	(+)	YACT	S000449		ELRECOREPCRP1	852	(+)	TTGACC	S000142		CACTFTPPCA1	1956	(+)	YACT	S000449		CAATBOX1	3515	(+)	CAAT	S000028
CAATBOX1	2172	(-)	CAAT	S000028		CACTFTPPCA1	404	(-)	YACT	S000449		WBOXATNPR1	852	(+)	TTGAC	S000390		CACTFTPPCA1	1969	(-)	YACT	S000449		CAATBOX1	3693	(+)	CAAT	S000028
CAATBOX1	2179	(+)	CAAT	S000028		CACTFTPPCA1	458	(+)	YACT	S000449		WBOXNTERF3	853	(+)	TGACY	S000457		CACTFTPPCA1	2036	(+)	YACT	S000449		CAATBOX1	3785	(-)	CAAT	S000028
CAATBOX1	2224	(-)	CAAT	S000028		CACTFTPPCA1	606	(-)	YACT	S000449		WRKY71OS	853	(+)	TGAC	S000447		CACTFTPPCA1	2082	(+)	YACT	S000449		CAATBOX1	3793	(-)	CAAT	S000028
CAATBOX1	2229	(+)	CAAT	S000028		CACTFTPPCA1	625	(+)	YACT	S000449		LTRE1HVBLT49	856	(+)	CCGAAA	S000250		CACTFTPPCA1	2296	(+)	YACT	S000449		CAATBOX1	3835	(-)	CAAT	S000028
CAATBOX1	2246	(+)	CAAT	S000028		CACTFTPPCA1	679	(-)	YACT	S000449		DOFCOREZM	860	(+)	AAAG	S000265		CACTFTPPCA1	2300	(-)	YACT	S000449		CAATBOX1	4139	(+)	CAAT	S000028
CAATBOX1	2313	(-)	CAAT	S000028		CACTFTPPCA1	737	(+)	YACT	S000449		NODCON2GM	861	(-)	CTCTT	S000462		CACTFTPPCA1	2326	(+)	YACT	S000449		CAATBOX1	4145	(+)	CAAT	S000028
CAATBOX1	2345	(+)	CAAT	S000028		CACTFTPPCA1	749	(-)	YACT	S000449		OSE2ROOTNODULE	861	(-)	CTCTT	S000468		CACTFTPPCA1	2394	(+)	YACT	S000449		CAATBOX1	4153	(+)	CAAT	S000028
CAATBOX1	2347	(-)	CAAT	S000028		CACTFTPPCA1	860	(+)	YACT	S000449		POLLEN1LELAT52	886	(+)	AGAAA	S000245		CACTFTPPCA1	2996	(-)	YACT	S000449		CAATBOX1	4785	(+)	CAAT	S000028
CAATBOX1	2403	(+)	CAAT	S000028		CACTFTPPCA1	948	(+)	YACT	S000449		DOFCOREZM	889	(+)	AAAG	S000265		CACTFTPPCA1	3065	(-)	YACT	S000449		CAATBOX1	4794	(-)	CAAT	S000028
CAATBOX1	2573	(+)	CAAT	S000028		CACTFTPPCA1	974	(+)	YACT	S000449		ARR1AT	893	(-)	NGATT	S000454		CACTFTPPCA1	3091	(+)	YACT	S000449		CAATBOX1	4917	(+)	CAAT	S000028
CAATBOX1	2791	(-)	CAAT	S000028		CACTFTPPCA1	1082	(-)	YACT	S000449		ACGTATERD1	901	(-)	ACGT	S000415		CACTFTPPCA1	3095	(-)	YACT	S000449		CACTFTPPCA1	168	(-)	YACT	S000449
CAATBOX1	2854	(-)	CAAT	S000028		CACTFTPPCA1	1106	(-)	YACT	S000449		ACGTATERD1	901	(+)	ACGT	S000415		CACTFTPPCA1	3222	(-)	YACT	S000449		CACTFTPPCA1	188	(-)	YACT	S000449
CAATBOX1	2912	(+)	CAAT	S000028		CACTFTPPCA1	1183	(+)	YACT	S000449		CIACADIANLELHC	907	(-)	CAANNNNATC	S000252		CACTFTPPCA1	3309	(-)	YACT	S000449		CACTFTPPCA1	197	(-)	YACT	S000449
CAATBOX1	2928	(+)	CAAT	S000028		CACTFTPPCA1	1311	(-)	YACT	S000449		GATABOX	907	(+)	GATA	S000039		CACTFTPPCA1	3355	(-)	YACT	S000449		CACTFTPPCA1	282	(-)	YACT	S000449
CAATBOX1	2959	(+)	CAAT	S000028		CACTFTPPCA1	1418	(+)	YACT	S000449		CACTFTPPCA1	909	(+)	YACT	S000449		CACTFTPPCA1	3422	(+)	YACT	S000449		CACTFTPPCA1	297	(-)	YACT	S000449
CAATBOX1	3071	(-)	CAAT	S000028		CACTFTPPCA1	1438	(+)	YACT	S000449		NODCON2GM	911	(+)	CTCTT	S000462		CACTFTPPCA1	3435	(-)	YACT	S000449		CACTFTPPCA1	371	(+)	YACT	S000449
CAATBOX1	3211	(-)	CAAT	S000028		CACTFTPPCA1	1510	(+)	YACT	S000449		OSE2ROOTNODULE	911	(+)	CTCTT	S000468		CACTFTPPCA1	3452	(+)	YACT	S000449		CACTFTPPCA1	553	(-)	YACT	S000449
CAATBOX1	3228	(-)	CAAT	S000028		CACTFTPPCA1	1588	(+)	YACT	S000449		MARTBOX	921	(-)	TTWTWTTWTT	S000067		CACTFTPPCA1	3477	(-)	YACT	S000449		CACTFTPPCA1	599	(+)	YACT	S000449
CAATBOX1	3254	(-)	CAAT	S000028		CACTFTPPCA1	1615	(-)	YACT	S000449		MARTBOX	922	(-)	TTWTWTTWTT	S000067		CACTFTPPCA1	3536	(-)	YACT	S000449		CACTFTPPCA1	764	(-)	YACT	S000449
CAATBOX1	3325	(+)	CAAT	S000028		CACTFTPPCA1	1632	(-)	YACT	S000449		MARTBOX	923	(-)	TTWTWTTWTT	S000067		CACTFTPPCA1	3619	(+)	YACT	S000449		CACTFTPPCA1	863	(+)	YACT	S000449
CAATBOX1	3327	(-)	CAAT	S000028		CACTFTPPCA1	1719	(-)	YACT	S000449		MARTBOX	924	(-)	TTWTWTTWTT	S000067		CACTFTPPCA1	3645	(+)	YACT	S000449		CACTFTPPCA1	870	(-)	YACT	S000449
CAATBOX1	3448	(+)	CAAT	S000028		CACTFTPPCA1	1914	(-)	YACT	S000449		MARTBOX	925	(-)	TTWTWTTWTT	S000067		CACTFTPPCA1	3649	(-)	YACT	S000449		CACTFTPPCA1	893	(+)	YACT	S000449
CAATBOX1	3450	(-)	CAAT	S000028		CACTFTPPCA1	2096	(+)	YACT	S000449		MARTBOX	926	(-)	TTWTWTTWTT	S000067		CACTFTPPCA1	3744	(-)	YACT	S000449		CACTFTPPCA1	920	(-)	YACT	S000449
CAATBOX1	3487	(-)	CAAT	S000028		CACTFTPPCA1	2104	(-)	YACT	S000449		MARTBOX	927	(-)	TTWTWTTWTT	S000067		CACTFTPPCA1	3746	(+)	YACT	S000449		CACTFTPPCA1	949	(+)	YACT	S000449
CAATBOX1	3724	(+)	CAAT	S000028		CACTFTPPCA1	2315	(+)	YACT	S000449		MARTBOX	928	(-)	TTWTWTTWTT	S000067		CACTFTPPCA1	3781	(+)	YACT	S000449		CACTFTPPCA1	965	(-)	YACT	S000449
CAATBOX1	3845	(-)	CAAT	S000028		CACTFTPPCA1	2425	(+)	YACT	S000449		DOFCOREZM	935	(+)	AAAG	S000265		CACTFTPPCA1	3809	(+)	YACT	S000449		CACTFTPPCA1	1015	(-)	YACT	S000449
CAATBOX1	3853	(-)	CAAT	S000028		CACTFTPPCA1	2640	(+)	YACT	S000449		CACTFTPPCA1	945	(+)	YACT	S000449		CACTFTPPCA1	3818	(-)	YACT	S000449		CACTFTPPCA1	1044	(-)	YACT	S000449
CAATBOX1	3894	(-)	CAAT	S000028		CACTFTPPCA1	2681	(-)	YACT	S000449		GT1CONSENSUS	950	(-)	GRWAAW	S000198		CACTFTPPCA1	3820	(+)	YACT	S000449		CACTFTPPCA1	1074	(-)	YACT	S000449
CAATBOX1	4017	(+)	CAAT	S000028		CACTFTPPCA1	2698	(-)	YACT	S000449		S1FBOXSORPS1L21	952	(-)	ATGGTA	S000223		CACTFTPPCA1	3915	(+)	YACT	S000449		CACTFTPPCA1	1179	(+)	YACT	S000449
CAATBOX1	4059	(+)	CAAT	S000028		CACTFTPPCA1	2785	(-)	YACT	S000449		GT1CONSENSUS	956	(-)	GRWAAW	S000198		CACTFTPPCA1	3926	(-)	YACT	S000449		CACTFTPPCA1	1191	(-)	YACT	S000449
CAATBOX1	4158	(+)	CAAT	S000028		CACTFTPPCA1	2980	(-)	YACT	S000449		NODCON2GM	968	(+)	CTCTT	S000462		CACTFTPPCA1	4021	(+)	YACT	S000449		CACTFTPPCA1	1258	(-)	YACT	S000449
CAATBOX1	4160	(-)	CAAT	S000028		CACTFTPPCA1	3159	(-)	YACT	S000449		OSE2ROOTNODULE	968	(+)	CTCTT	S000468		CACTFTPPCA1	4091	(-)	YACT	S000449		CACTFTPPCA1	1296	(+)	YACT	S000449
CAATBOX1	4379	(+)	CAAT	S000028		CACTFTPPCA1	3167	(+)	YACT	S000449		DOFCOREZM	970	(-)	AAAG	S000265		CACTFTPPCA1	4137	(-)	YACT	S000449		CACTFTPPCA1	1385	(-)	YACT	S000449
CAATBOX1	4452	(+)	CAAT	S000028		CACTFTPPCA1	3175	(-)	YACT	S000449		TAAAGSTKST1	970	(-)	TAAAG	S000387		CACTFTPPCA1	4217	(+)	YACT	S000449		CACTFTPPCA1	1425	(+)	YACT	S000449
CAATBOX1	4546	(+)	CAAT	S000028		CACTFTPPCA1	3493	(+)	YACT	S000449		MYB1LEPR	974	(-)	GTTAGTT	S000443		CACTFTPPCA1	4231	(+)	YACT	S000449		CACTFTPPCA1	1637	(+)	YACT	S000449
CAATBOX1	4552	(+)	CAAT	S000028		CACTFTPPCA1	3738	(+)	YACT	S000449		GATABOX	983	(-)	GATA	S000039		CACTFTPPCA1	4265	(+)	YACT	S000449		CACTFTPPCA1	1655	(+)	YACT	S000449
CAATBOX1	4560	(+)	CAAT	S000028		CACTFTPPCA1	3928	(-)	YACT	S000449		WBOXNTCHN48	988	(+)	CTGACY	S000508		CACTFTPPCA1	4318	(+)	YACT	S000449		CACTFTPPCA1	1668	(-)	YACT	S000449
CAATBOX1	4725	(+)	CAAT	S000028		CACTFTPPCA1	4266	(+)	YACT	S000449		WBOXHVISO1	989	(+)	TGACT	S000442		CACTFTPPCA1	4340	(+)	YACT	S000449		CACTFTPPCA1	1678	(+)	YACT	S000449
CAATBOX1	4886	(+)	CAAT	S000028		CACTFTPPCA1	4357	(-)	YACT	S000449		WBOXNTERF3	989	(+)	TGACY	S000457		CACTFTPPCA1	4419	(+)	YACT	S000449		CACTFTPPCA1	1697	(+)	YACT	S000449
CAATBOX1	4907	(-)	CAAT	S000028		CACTFTPPCA1	4388	(+)	YACT	S000449		WRKY71OS	989	(+)	TGAC	S000447		CACTFTPPCA1	4699	(-)	YACT	S000449		CACTFTPPCA1	1727	(+)	YACT	S000449
CAATBOX1	4923	(-)	CAAT	S000028		CACTFTPPCA1	4404	(-)	YACT	S000449		MYB1LEPR	994	(-)	GTTAGTT	S000443		CACTFTPPCA1	4927	(-)	YACT	S000449		CACTFTPPCA1	1786	(+)	YACT	S000449
CAATBOX1	4955	(+)	CAAT	S000028		CACTFTPPCA1	4461	(-)	YACT	S000449		PREATPRODH	999	(+)	ACTCAT	S000450		CACTFTPPCA1	4929	(+)	YACT	S000449		CACTFTPPCA1	1843	(-)	YACT	S000449
CACGTGMOTIF	1185	(-)	CACGTG	S000042		CACTFTPPCA1	4494	(+)	YACT	S000449		EBOXBNNAPA	1002	(-)	CANNTG	S000144		CANBNNAPA	3777	(+)	CNAACAC	S000148		CACTFTPPCA1	1847	(+)	YACT	S000449
CACGTGMOTIF	1185	(+)	CACGTG	S000042		CACTFTPPCA1	4632	(-)	YACT	S000449		EBOXBNNAPA	1002	(+)	CANNTG	S000144		CAREOSREP1	4608	(-)	CAACTC	S000421		CACTFTPPCA1	1940	(+)	YACT	S000449
CACGTGMOTIF	1221	(-)	CACGTG	S000042		CACTFTPPCA1	4743	(-)	YACT	S000449		MYCCONSENSUSAT	1002	(-)	CANNTG	S000407		CARGCW8GAT	4684	(-)	CWWWWWWWWG	S000431		CACTFTPPCA1	1945	(+)	YACT	S000449
CACGTGMOTIF	1221	(+)	CACGTG	S000042		CACTFTPPCA1	4776	(-)	YACT	S000449		MYCCONSENSUSAT	1002	(+)	CANNTG	S000407		CARGCW8GAT	4684	(+)	CWWWWWWWWG	S000431		CACTFTPPCA1	1960	(-)	YACT	S000449
CACGTGMOTIF	2320	(-)	CACGTG	S000042		CACTFTPPCA1	4797	(+)	YACT	S000449		-300ELEMENT	1006	(+)	TGHAAARK	S000122		CATATGGMSAUR	362	(-)	CATATG	S000370		CACTFTPPCA1	2048	(+)	YACT	S000449
CACGTGMOTIF	2320	(+)	CACGTG	S000042		CACTFTPPCA1	4952	(+)	YACT	S000449		DOFCOREZM	1010	(+)	AAAG	S000265		CATATGGMSAUR	362	(+)	CATATG	S000370		CACTFTPPCA1	2087	(-)	YACT	S000449
CACTFTPPCA1	190	(-)	YACT	S000449		CANBNNAPA	797	(+)	CNAACAC	S000148		NODCON1GM	1010	(+)	AAAGAT	S000461		CBFHV	1645	(-)	RYCGAC	S000497		CACTFTPPCA1	2115	(-)	YACT	S000449
CACTFTPPCA1	210	(-)	YACT	S000449		CANBNNAPA	1179	(+)	CNAACAC	S000148		OSE1ROOTNODULE	1010	(+)	AAAGAT	S000467		CCAATBOX1	1466	(+)	CCAAT	S000030		CACTFTPPCA1	2141	(-)	YACT	S000449
CACTFTPPCA1	219	(-)	YACT	S000449		CANBNNAPA	4993	(+)	CNAACAC	S000148		GATABOX	1013	(+)	GATA	S000039		CCAATBOX1	2692	(-)	CCAAT	S000030		CACTFTPPCA1	2165	(-)	YACT	S000449
CACTFTPPCA1	304	(-)	YACT	S000449		CARGCW8GAT	1000	(-)	CWWWWWWWWG	S000431		GT1CONSENSUS	1013	(+)	GRWAAW	S000198		CEREGLUBOX2PSLEGA	2534	(+)	TGAAAACT	S000033		CACTFTPPCA1	2182	(-)	YACT	S000449
CACTFTPPCA1	319	(-)	YACT	S000449		CARGCW8GAT	1000	(+)	CWWWWWWWWG	S000431		IBOXCORE	1013	(+)	GATAA	S000199		CEREGLUBOX2PSLEGA	2852	(-)	TGAAAACT	S000033		CACTFTPPCA1	2189	(+)	YACT	S000449
CACTFTPPCA1	393	(+)	YACT	S000449		CARGCW8GAT	1758	(-)	CWWWWWWWWG	S000431		MARTBOX	1016	(-)	TTWTWTTWTT	S000067		CGACGOSAMY3	2416	(-)	CGACG	S000205		CACTFTPPCA1	2232	(-)	YACT	S000449
CACTFTPPCA1	569	(-)	YACT	S000449		CARGCW8GAT	1758	(+)	CWWWWWWWWG	S000431		TATABOX5	1020	(-)	TTATTT	S000203		CGACGOSAMY3	2973	(+)	CGACG	S000205		CACTFTPPCA1	2321	(-)	YACT	S000449
CACTFTPPCA1	615	(+)	YACT	S000449		CARGCW8GAT	1906	(-)	CWWWWWWWWG	S000431		POLASIG1	1021	(+)	AATAAA	S000080		CGCGBOXAT	4131	(-)	VCGCGB	S000501		CACTFTPPCA1	2376	(+)	YACT	S000449
CACTFTPPCA1	712	(-)	YACT	S000449		CARGCW8GAT	1906	(+)	CWWWWWWWWG	S000431		SEF1MOTIF	1021	(-)	ATATTTAWW	S000006		CGCGBOXAT	4131	(+)	VCGCGB	S000501		CACTFTPPCA1	2381	(-)	YACT	S000449
CACTFTPPCA1	741	(-)	YACT	S000449		CARGCW8GAT	2824	(-)	CWWWWWWWWG	S000431		ROOTMOTIFTAPOX1	1025	(-)	ATATT	S000098		CIACADIANLELHC	1260	(-)	CAANNNNATC	S000252		CACTFTPPCA1	2941	(+)	YACT	S000449
CACTFTPPCA1	845	(+)	YACT	S000449		CARGCW8GAT	2824	(+)	CWWWWWWWWG	S000431		ROOTMOTIFTAPOX1	1026	(+)	ATATT	S000098		CIACADIANLELHC	1922	(+)	CAANNNNATC	S000252		CACTFTPPCA1	3001	(+)	YACT	S000449
CACTFTPPCA1	852	(-)	YACT	S000449		CARGCW8GAT	2972	(-)	CWWWWWWWWG	S000431		CPBCSPOR	1027	(+)	TATTAG	S000491		CIACADIANLELHC	2227	(+)	CAANNNNATC	S000252		CACTFTPPCA1	3029	(+)	YACT	S000449
CACTFTPPCA1	913	(-)	YACT	S000449		CARGCW8GAT	2972	(+)	CWWWWWWWWG	S000431		ARR1AT	1036	(+)	NGATT	S000454		CIACADIANLELHC	3463	(-)	CAANNNNATC	S000252		CACTFTPPCA1	3076	(+)	YACT	S000449
CACTFTPPCA1	951	(+)	YACT	S000449		CARGCW8GAT	4223	(-)	CWWWWWWWWG	S000431		RAV1AAT	1046	(-)	CAACA	S000314		CPBCSPOR	1378	(+)	TATTAG	S000491		CACTFTPPCA1	3149	(-)	YACT	S000449
CACTFTPPCA1	1049	(+)	YACT	S000449		CARGCW8GAT	4223	(+)	CWWWWWWWWG	S000431		CACTFTPPCA1	1052	(-)	YACT	S000449		CPBCSPOR	1409	(+)	TATTAG	S000491		CACTFTPPCA1	3261	(+)	YACT	S000449
CACTFTPPCA1	1061	(-)	YACT	S000449		CARGCW8GAT	4730	(-)	CWWWWWWWWG	S000431		HDZIP2ATATHB2	1054	(-)	TAATMATTA	S000373		CPBCSPOR	4464	(+)	TATTAG	S000491		CACTFTPPCA1	3375	(+)	YACT	S000449
CACTFTPPCA1	1063	(+)	YACT	S000449		CARGCW8GAT	4730	(+)	CWWWWWWWWG	S000431		POLASIG3	1056	(-)	AATAAT	S000088		CPBCSPOR	4931	(-)	TATTAG	S000491		CACTFTPPCA1	3380	(-)	YACT	S000449
CACTFTPPCA1	1071	(-)	YACT	S000449		CATATGGMSAUR	361	(-)	CATATG	S000370		CPBCSPOR	1058	(+)	TATTAG	S000491		CTRMCAMV35S	30	(-)	TCTCTCTCT	S000460		CACTFTPPCA1	3423	(+)	YACT	S000449
CACTFTPPCA1	1117	(+)	YACT	S000449		CATATGGMSAUR	361	(+)	CATATG	S000370		BIHD1OS	1067	(-)	TGTCA	S000498		CURECORECR	463	(-)	GTAC	S000493		CACTFTPPCA1	3484	(+)	YACT	S000449
CACTFTPPCA1	1274	(+)	YACT	S000449		CATATGGMSAUR	2124	(-)	CATATG	S000370		WRKY71OS	1067	(+)	TGAC	S000447		CURECORECR	463	(+)	GTAC	S000493		CACTFTPPCA1	3565	(-)	YACT	S000449
CACTFTPPCA1	1337	(-)	YACT	S000449		CATATGGMSAUR	2124	(+)	CATATG	S000370		CACTFTPPCA1	1071	(-)	YACT	S000449		CURECORECR	468	(-)	GTAC	S000493		CACTFTPPCA1	3678	(-)	YACT	S000449
CACTFTPPCA1	1397	(+)	YACT	S000449		CATATGGMSAUR	2224	(-)	CATATG	S000370		CACTFTPPCA1	1076	(-)	YACT	S000449		CURECORECR	468	(+)	GTAC	S000493		CACTFTPPCA1	3732	(-)	YACT	S000449
CACTFTPPCA1	1408	(+)	YACT	S000449		CATATGGMSAUR	2224	(+)	CATATG	S000370		ARR1AT	1089	(+)	NGATT	S000454		CURECORECR	1126	(-)	GTAC	S000493		CACTFTPPCA1	3734	(+)	YACT	S000449
CACTFTPPCA1	1461	(+)	YACT	S000449		CATATGGMSAUR	4118	(-)	CATATG	S000370		CACTFTPPCA1	1109	(-)	YACT	S000449		CURECORECR	1126	(+)	GTAC	S000493		CACTFTPPCA1	3747	(+)	YACT	S000449
CACTFTPPCA1	1709	(+)	YACT	S000449		CATATGGMSAUR	4118	(+)	CATATG	S000370		GTGANTG10	1110	(+)	GTGA	S000378		CURECORECR	1169	(-)	GTAC	S000493		CACTFTPPCA1	3886	(+)	YACT	S000449
CACTFTPPCA1	1727	(+)	YACT	S000449		CBFHV	1296	(-)	RYCGAC	S000497		WBOXNTERF3	1111	(+)	TGACY	S000457		CURECORECR	1169	(+)	GTAC	S000493		CACTFTPPCA1	4149	(-)	YACT	S000449
CACTFTPPCA1	1740	(-)	YACT	S000449		CBFHV	2388	(+)	RYCGAC	S000497		WRKY71OS	1111	(+)	TGAC	S000447		CURECORECR	1732	(-)	GTAC	S000493		CACTFTPPCA1	4173	(+)	YACT	S000449
CACTFTPPCA1	1750	(+)	YACT	S000449		CBFHV	3456	(+)	RYCGAC	S000497		CCAATBOX1	1114	(+)	CCAAT	S000030		CURECORECR	1732	(+)	GTAC	S000493		CACTFTPPCA1	4250	(-)	YACT	S000449
CACTFTPPCA1	1769	(+)	YACT	S000449		CCA1ATLHCB1	2403	(-)	AAMAATCT	S000149		CAATBOX1	1115	(+)	CAAT	S000028		CURECORECR	1984	(-)	GTAC	S000493		CACTFTPPCA1	4383	(-)	YACT	S000449
CACTFTPPCA1	1862	(+)	YACT	S000449		CCAATBOX1	953	(+)	CCAAT	S000030		EBOXBNNAPA	1115	(-)	CANNTG	S000144		CURECORECR	1984	(+)	GTAC	S000493		CACTFTPPCA1	4386	(-)	YACT	S000449
CACTFTPPCA1	1922	(+)	YACT	S000449		CCAATBOX1	1090	(-)	CCAAT	S000030		EBOXBNNAPA	1115	(+)	CANNTG	S000144		CURECORECR	2251	(-)	GTAC	S000493		CACTFTPPCA1	4392	(+)	YACT	S000449
CACTFTPPCA1	2029	(-)	YACT	S000449		CCAATBOX1	1354	(+)	CCAAT	S000030		MYCCONSENSUSAT	1115	(-)	CANNTG	S000407		CURECORECR	2251	(+)	GTAC	S000493		CACTFTPPCA1	4418	(+)	YACT	S000449
CACTFTPPCA1	2117	(+)	YACT	S000449		CCAATBOX1	1573	(-)	CCAAT	S000030		MYCCONSENSUSAT	1115	(+)	CANNTG	S000407		CURECORECR	3140	(-)	GTAC	S000493		CACTFTPPCA1	4511	(-)	YACT	S000449
CACTFTPPCA1	2155	(-)	YACT	S000449		CCAATBOX1	1905	(+)	CCAAT	S000030		CAATBOX1	1117	(-)	CAAT	S000028		CURECORECR	3140	(+)	GTAC	S000493		CACTFTPPCA1	4594	(-)	YACT	S000449
CACTFTPPCA1	2183	(-)	YACT	S000449		CCAATBOX1	2971	(+)	CCAAT	S000030		CCAATBOX1	1117	(-)	CCAAT	S000030		CURECORECR	3407	(-)	GTAC	S000493		CACTFTPPCA1	4677	(-)	YACT	S000449
CACTFTPPCA1	2209	(-)	YACT	S000449		CCAATBOX1	3605	(+)	CCAAT	S000030		GT1CONSENSUS	1120	(+)	GRWAAW	S000198		CURECORECR	3407	(+)	GTAC	S000493		CACTFTPPCA1	4767	(+)	YACT	S000449
CACTFTPPCA1	2233	(-)	YACT	S000449		CCAATBOX1	3621	(+)	CCAAT	S000030		POLASIG3	1128	(-)	AATAAT	S000088		CURECORECR	3745	(-)	GTAC	S000493		CACTFTPPCA1	4852	(+)	YACT	S000449
CACTFTPPCA1	2250	(-)	YACT	S000449		CCAATBOX1	4442	(-)	CCAAT	S000030		CAATBOX1	1131	(-)	CAAT	S000028		CURECORECR	3745	(+)	GTAC	S000493		CACTFTPPCA1	4903	(-)	YACT	S000449
CACTFTPPCA1	2257	(+)	YACT	S000449		CCAATBOX1	4599	(-)	CCAAT	S000030		WBOXHVISO1	1136	(-)	TGACT	S000442		CURECORECR	3808	(-)	GTAC	S000493		CACTFTPPCA1	4906	(-)	YACT	S000449
CACTFTPPCA1	2300	(-)	YACT	S000449		CEREGLUBOX3PSLEGA	1609	(+)	TGTAAAAGT	S000034		WBOXNTERF3	1136	(-)	TGACY	S000457		CURECORECR	3808	(+)	GTAC	S000493		CACTFTPPCA1	4909	(-)	YACT	S000449
CACTFTPPCA1	2306	(+)	YACT	S000449		CGACGOSAMY3	4918	(-)	CGACG	S000205		WRKY71OS	1137	(-)	TGAC	S000447		CURECORECR	3819	(-)	GTAC	S000493		CAREOSREP1	637	(-)	CAACTC	S000421
CACTFTPPCA1	2387	(-)	YACT	S000449		CGCGBOXAT	3775	(-)	VCGCGB	S000501		GTGANTG10	1138	(-)	GTGA	S000378		CURECORECR	3819	(+)	GTAC	S000493		CAREOSREP1	3188	(-)	CAACTC	S000421
CACTFTPPCA1	2447	(-)	YACT	S000449		CGCGBOXAT	3775	(+)	VCGCGB	S000501		CACTFTPPCA1	1141	(+)	YACT	S000449		CURECORECR	3927	(-)	GTAC	S000493		CAREOSREP1	3332	(-)	CAACTC	S000421
CACTFTPPCA1	2972	(+)	YACT	S000449		CGCGBOXAT	3777	(-)	VCGCGB	S000501		ARR1AT	1145	(-)	NGATT	S000454		CURECORECR	3927	(+)	GTAC	S000493		CARGATCONSENSUS	3108	(-)	CCWWWWWWGG	S000404
CACTFTPPCA1	3032	(+)	YACT	S000449		CGCGBOXAT	3777	(+)	VCGCGB	S000501		ARR1AT	1155	(+)	NGATT	S000454		CURECORECR	4928	(-)	GTAC	S000493		CARGATCONSENSUS	3108	(+)	CCWWWWWWGG	S000404
CACTFTPPCA1	3060	(+)	YACT	S000449		CIACADIANLELHC	835	(-)	CAANNNNATC	S000252		PRECONSCRHSP70A	1172	(+)	SCGAYNRNNNNNNNNNNNNNNNHD	S000506		CURECORECR	4928	(+)	GTAC	S000493		CARGCW8GAT	2360	(-)	CWWWWWWWWG	S000431
CACTFTPPCA1	3107	(+)	YACT	S000449		CIACADIANLELHC	2648	(-)	CAANNNNATC	S000252		NODCON2GM	1177	(-)	CTCTT	S000462		DOFCOREZM	5	(-)	AAAG	S000265		CARGCW8GAT	2360	(+)	CWWWWWWWWG	S000431
CACTFTPPCA1	3180	(-)	YACT	S000449		CIACADIANLELHC	3759	(+)	CAANNNNATC	S000252		OSE2ROOTNODULE	1177	(-)	CTCTT	S000468		DOFCOREZM	60	(+)	AAAG	S000265		CARGCW8GAT	4489	(-)	CWWWWWWWWG	S000431
CACTFTPPCA1	3293	(+)	YACT	S000449		CPBCSPOR	4072	(-)	TATTAG	S000491		GT1CONSENSUS	1184	(-)	GRWAAW	S000198		DOFCOREZM	69	(-)	AAAG	S000265		CARGCW8GAT	4489	(+)	CWWWWWWWWG	S000431
CACTFTPPCA1	3407	(+)	YACT	S000449		CTRMCAMV35S	95	(+)	TCTCTCTCT	S000460		IBOXCORE	1185	(-)	GATAA	S000199		DOFCOREZM	94	(-)	AAAG	S000265		CATATGGMSAUR	978	(-)	CATATG	S000370
CACTFTPPCA1	3412	(-)	YACT	S000449		CURECORECR	457	(-)	GTAC	S000493		GATABOX	1186	(-)	GATA	S000039		DOFCOREZM	166	(-)	AAAG	S000265		CATATGGMSAUR	978	(+)	CATATG	S000370
CACTFTPPCA1	3456	(+)	YACT	S000449		CURECORECR	457	(+)	GTAC	S000493		EBOXBNNAPA	1222	(-)	CANNTG	S000144		DOFCOREZM	267	(+)	AAAG	S000265		CATATGGMSAUR	1173	(-)	CATATG	S000370
CACTFTPPCA1	3511	(+)	YACT	S000449		CURECORECR	462	(-)	GTAC	S000493		EBOXBNNAPA	1222	(+)	CANNTG	S000144		DOFCOREZM	298	(+)	AAAG	S000265		CATATGGMSAUR	1173	(+)	CATATG	S000370
CACTFTPPCA1	3592	(-)	YACT	S000449		CURECORECR	462	(+)	GTAC	S000493		MYB2CONSENSUSAT	1222	(+)	YAACKG	S000409		DOFCOREZM	334	(+)	AAAG	S000265		CATATGGMSAUR	2631	(-)	CATATG	S000370
CACTFTPPCA1	3694	(+)	YACT	S000449		CURECORECR	750	(-)	GTAC	S000493		MYBCORE	1222	(-)	CNGTTR	S000176		DOFCOREZM	393	(-)	AAAG	S000265		CATATGGMSAUR	2631	(+)	CATATG	S000370
CACTFTPPCA1	3709	(-)	YACT	S000449		CURECORECR	750	(+)	GTAC	S000493		MYCCONSENSUSAT	1222	(-)	CANNTG	S000407		DOFCOREZM	443	(-)	AAAG	S000265		CATATGGMSAUR	3909	(-)	CATATG	S000370
CACTFTPPCA1	3792	(-)	YACT	S000449		CURECORECR	1560	(-)	GTAC	S000493		MYCCONSENSUSAT	1222	(+)	CANNTG	S000407		DOFCOREZM	475	(-)	AAAG	S000265		CATATGGMSAUR	3909	(+)	CATATG	S000370
CACTFTPPCA1	3794	(+)	YACT	S000449		CURECORECR	1560	(+)	GTAC	S000493		POLLEN1LELAT52	1229	(-)	AGAAA	S000245		DOFCOREZM	490	(-)	AAAG	S000265		CBFHV	3250	(-)	RYCGAC	S000497
CACTFTPPCA1	3807	(+)	YACT	S000449		CURECORECR	1720	(-)	GTAC	S000493		DOFCOREZM	1232	(-)	AAAG	S000265		DOFCOREZM	541	(+)	AAAG	S000265		CBFHV	4238	(+)	RYCGAC	S000497
CACTFTPPCA1	3951	(+)	YACT	S000449		CURECORECR	1720	(+)	GTAC	S000493		LTRECOREATCOR15	1243	(-)	CCGAC	S000153		DOFCOREZM	560	(-)	AAAG	S000265		CBFHV	4612	(-)	RYCGAC	S000497
CACTFTPPCA1	4089	(+)	YACT	S000449		CURECORECR	1780	(-)	GTAC	S000493		ANAERO5CONSENSUS	1248	(-)	TTCCCTGTT	S000481		DOFCOREZM	647	(-)	AAAG	S000265		CCA1ATLHCB1	3427	(-)	AAMAATCT	S000149
CACTFTPPCA1	4135	(+)	YACT	S000449		CURECORECR	1780	(+)	GTAC	S000493		ABRERATCAL	1255	(+)	MACGYGB	S000507		DOFCOREZM	791	(+)	AAAG	S000265		CCAATBOX1	410	(-)	CCAAT	S000030
CACTFTPPCA1	4224	(+)	YACT	S000449		CURECORECR	2105	(-)	GTAC	S000493		QARBNEXTA	1255	(+)	AACGTGT	S000244		DOFCOREZM	833	(-)	AAAG	S000265		CCAATBOX1	1465	(+)	CCAAT	S000030
CACTFTPPCA1	4269	(-)	YACT	S000449		CURECORECR	2105	(+)	GTAC	S000493		T/GBOXATPIN2	1255	(+)	AACGTG	S000458		DOFCOREZM	876	(+)	AAAG	S000265		CCAATBOX1	2104	(-)	CCAAT	S000030
CACTFTPPCA1	4317	(-)	YACT	S000449		CURECORECR	2786	(-)	GTAC	S000493		ABRELATERD1	1256	(+)	ACGTG	S000414		DOFCOREZM	898	(+)	AAAG	S000265		CCAATBOX1	2281	(-)	CCAAT	S000030
CACTFTPPCA1	4397	(+)	YACT	S000449		CURECORECR	2786	(+)	GTAC	S000493		ACGTATERD1	1256	(-)	ACGT	S000415		DOFCOREZM	983	(+)	AAAG	S000265		CCAATBOX1	2506	(+)	CCAAT	S000030
CACTFTPPCA1	4434	(-)	YACT	S000449		CURECORECR	2846	(-)	GTAC	S000493		ACGTATERD1	1256	(+)	ACGT	S000415		DOFCOREZM	1060	(-)	AAAG	S000265		CCAATBOX1	3180	(-)	CCAAT	S000030
CACTFTPPCA1	4507	(+)	YACT	S000449		CURECORECR	2846	(+)	GTAC	S000493		PRECONSCRHSP70A	1263	(+)	SCGAYNRNNNNNNNNNNNNNNNHD	S000506		DOFCOREZM	1207	(-)	AAAG	S000265		CCAATBOX1	3292	(+)	CCAAT	S000030
CACTFTPPCA1	4556	(-)	YACT	S000449		CURECORECR	3176	(-)	GTAC	S000493		GATABOX	1265	(+)	GATA	S000039		DOFCOREZM	1218	(+)	AAAG	S000265		CCAATBOX1	3295	(-)	CCAAT	S000030
CACTFTPPCA1	4579	(-)	YACT	S000449		CURECORECR	3176	(+)	GTAC	S000493		IBOX	1265	(+)	GATAAG	S000124		DOFCOREZM	1280	(+)	AAAG	S000265		CCAATBOX1	3692	(+)	CCAAT	S000030
CACTFTPPCA1	4635	(+)	YACT	S000449		CURECORECR	4050	(-)	GTAC	S000493		IBOXCORE	1265	(+)	GATAA	S000199		DOFCOREZM	1284	(+)	AAAG	S000265		CEREGLUBOX2PSLEGA	2726	(+)	TGAAAACT	S000033
CACTFTPPCA1	4702	(-)	YACT	S000449		CURECORECR	4050	(+)	GTAC	S000493		IBOXCORENT	1265	(+)	GATAAGR	S000424		DOFCOREZM	1292	(+)	AAAG	S000265		CGACGOSAMY3	691	(+)	CGACG	S000205
CACTFTPPCA1	4728	(+)	YACT	S000449		CURECORECR	4420	(-)	GTAC	S000493		AMYBOX1	1275	(+)	TAACARA	S000020		DOFCOREZM	1327	(-)	AAAG	S000265		CGACGOSAMY3	4121	(+)	CGACG	S000205
CACTFTPPCA1	4784	(-)	YACT	S000449		CURECORECR	4420	(+)	GTAC	S000493		GAREAT	1275	(+)	TAACAAR	S000439		DOFCOREZM	1665	(-)	AAAG	S000265		CGACGOSAMY3	4285	(-)	CGACG	S000205
CACTFTPPCA1	4809	(-)	YACT	S000449		CURECORECR	4462	(-)	GTAC	S000493		MYBGAHV	1275	(+)	TAACAAA	S000181		DOFCOREZM	1716	(+)	AAAG	S000265		CGACGOSAMY3	4298	(+)	CGACG	S000205
CACTFTPPCA1	4870	(-)	YACT	S000449		CURECORECR	4462	(+)	GTAC	S000493		AACACOREOSGLUB1	1276	(+)	AACAAAC	S000353		DOFCOREZM	1759	(+)	AAAG	S000265		CGACGOSAMY3	4323	(+)	CGACG	S000205
CACTFTPPCA1	4890	(-)	YACT	S000449		CURECORECR	4922	(-)	GTAC	S000493		RAV1AAT	1282	(+)	CAACA	S000314		DOFCOREZM	1765	(-)	AAAG	S000265		CGACGOSAMY3	4374	(+)	CGACG	S000205
CACTFTPPCA1	4934	(+)	YACT	S000449		CURECORECR	4922	(+)	GTAC	S000493		LTREATLTI78	1291	(-)	ACCGACA	S000157		DOFCOREZM	1774	(+)	AAAG	S000265		CIACADIANLELHC	777	(+)	CAANNNNATC	S000252
CANBNNAPA	1304	(+)	CNAACAC	S000148		DOFCOREZM	9	(-)	AAAG	S000265		CBFHV	1292	(-)	RYCGAC	S000497		DOFCOREZM	1817	(-)	AAAG	S000265		CPBCSPOR	1398	(-)	TATTAG	S000491
CANBNNAPA	1457	(+)	CNAACAC	S000148		DOFCOREZM	68	(+)	AAAG	S000265		DRE2COREZMRAB17	1292	(-)	ACCGAC	S000402		DOFCOREZM	1827	(-)	AAAG	S000265		CPBCSPOR	1721	(+)	TATTAG	S000491
CANBNNAPA	4230	(-)	CNAACAC	S000148		DOFCOREZM	83	(-)	AAAG	S000265		DRECRTCOREAT	1292	(-)	RCCGAC	S000418		DOFCOREZM	1896	(-)	AAAG	S000265		CPBCSPOR	1947	(-)	TATTAG	S000491
CAREOSREP1	3219	(-)	CAACTC	S000421		DOFCOREZM	87	(-)	AAAG	S000265		LTRECOREATCOR15	1292	(-)	CCGAC	S000153		DOFCOREZM	2001	(-)	AAAG	S000265		CTRMCAMV35S	2	(+)	TCTCTCTCT	S000460
CAREOSREP1	3364	(-)	CAACTC	S000421		DOFCOREZM	110	(-)	AAAG	S000265		WBOXNTERF3	1295	(-)	TGACY	S000457		DOFCOREZM	2012	(-)	AAAG	S000265		CTRMCAMV35S	4	(+)	TCTCTCTCT	S000460
CAREOSREP1	3762	(+)	CAACTC	S000421		DOFCOREZM	170	(-)	AAAG	S000265		WRKY71OS	1296	(-)	TGAC	S000447		DOFCOREZM	2031	(-)	AAAG	S000265		CTRMCAMV35S	6	(+)	TCTCTCTCT	S000460
CARGCW8GAT	1506	(-)	CWWWWWWWWG	S000431		DOFCOREZM	295	(+)	AAAG	S000265		GTGANTG10	1297	(-)	GTGA	S000378		DOFCOREZM	2078	(-)	AAAG	S000265		CTRMCAMV35S	8	(+)	TCTCTCTCT	S000460
CARGCW8GAT	1506	(+)	CWWWWWWWWG	S000431		DOFCOREZM	315	(+)	AAAG	S000265		EBOXBNNAPA	1298	(-)	CANNTG	S000144		DOFCOREZM	2084	(-)	AAAG	S000265		CTRMCAMV35S	36	(-)	TCTCTCTCT	S000460
CARGCW8GAT	2055	(-)	CWWWWWWWWG	S000431		DOFCOREZM	333	(+)	AAAG	S000265		EBOXBNNAPA	1298	(+)	CANNTG	S000144		DOFCOREZM	2116	(-)	AAAG	S000265		CURECORECR	429	(-)	GTAC	S000493
CARGCW8GAT	2055	(+)	CWWWWWWWWG	S000431		DOFCOREZM	437	(-)	AAAG	S000265		MYCATERD1	1298	(-)	CATGTG	S000413		DOFCOREZM	2159	(-)	AAAG	S000265		CURECORECR	429	(+)	GTAC	S000493
CARGCW8GAT	2426	(-)	CWWWWWWWWG	S000431		DOFCOREZM	486	(-)	AAAG	S000265		MYCATRD22	1298	(+)	CACATG	S000174		DOFCOREZM	2181	(-)	AAAG	S000265		CURECORECR	434	(-)	GTAC	S000493
CARGCW8GAT	2426	(+)	CWWWWWWWWG	S000431		DOFCOREZM	568	(+)	AAAG	S000265		MYCCONSENSUSAT	1298	(-)	CANNTG	S000407		DOFCOREZM	2228	(+)	AAAG	S000265		CURECORECR	434	(+)	GTAC	S000493
CATATGGMSAUR	675	(-)	CATATG	S000370		DOFCOREZM	696	(-)	AAAG	S000265		MYCCONSENSUSAT	1298	(+)	CANNTG	S000407		DOFCOREZM	2375	(-)	AAAG	S000265		CURECORECR	1178	(-)	GTAC	S000493
CATATGGMSAUR	675	(+)	CATATG	S000370		DOFCOREZM	739	(-)	AAAG	S000265		ARR1AT	1302	(+)	NGATT	S000454		DOFCOREZM	2468	(-)	AAAG	S000265		CURECORECR	1178	(+)	GTAC	S000493
CATATGGMSAUR	839	(-)	CATATG	S000370		DOFCOREZM	768	(-)	AAAG	S000265		GT1CONSENSUS	1311	(-)	GRWAAW	S000198		DOFCOREZM	2511	(+)	AAAG	S000265		CURECORECR	1886	(-)	GTAC	S000493
CATATGGMSAUR	839	(+)	CATATG	S000370		DOFCOREZM	838	(-)	AAAG	S000265		WBOXNTCHN48	1321	(+)	CTGACY	S000508		DOFCOREZM	2607	(-)	AAAG	S000265		CURECORECR	1886	(+)	GTAC	S000493
CATATGGMSAUR	876	(-)	CATATG	S000370		DOFCOREZM	897	(-)	AAAG	S000265		QELEMENTZMZM13	1322	(-)	AGGTCA	S000254		DOFCOREZM	2629	(+)	AAAG	S000265		CURECORECR	1939	(-)	GTAC	S000493
CATATGGMSAUR	876	(+)	CATATG	S000370		DOFCOREZM	1000	(-)	AAAG	S000265		WBOXNTERF3	1322	(+)	TGACY	S000457		DOFCOREZM	2713	(-)	AAAG	S000265		CURECORECR	1939	(+)	GTAC	S000493
CATATGGMSAUR	2697	(-)	CATATG	S000370		DOFCOREZM	1066	(+)	AAAG	S000265		WRKY71OS	1322	(+)	TGAC	S000447		DOFCOREZM	2718	(-)	AAAG	S000265		CURECORECR	2207	(-)	GTAC	S000493
CATATGGMSAUR	2697	(+)	CATATG	S000370		DOFCOREZM	1072	(+)	AAAG	S000265		GTGANTG10	1332	(+)	GTGA	S000378		DOFCOREZM	2732	(-)	AAAG	S000265		CURECORECR	2207	(+)	GTAC	S000493
CATATGGMSAUR	3974	(-)	CATATG	S000370		DOFCOREZM	1078	(-)	AAAG	S000265		GATABOX	1334	(+)	GATA	S000039		DOFCOREZM	2760	(-)	AAAG	S000265		CURECORECR	2322	(-)	GTAC	S000493
CATATGGMSAUR	3974	(+)	CATATG	S000370		DOFCOREZM	1162	(-)	AAAG	S000265		CAATBOX1	1354	(-)	CAAT	S000028		DOFCOREZM	2782	(+)	AAAG	S000265		CURECORECR	2322	(+)	GTAC	S000493
CBFHV	1085	(-)	RYCGAC	S000497		DOFCOREZM	1420	(-)	AAAG	S000265		DOFCOREZM	1363	(+)	AAAG	S000265		DOFCOREZM	2879	(-)	AAAG	S000265		CURECORECR	2382	(-)	GTAC	S000493
CBFHV	1571	(-)	RYCGAC	S000497		DOFCOREZM	1470	(-)	AAAG	S000265		NODCON1GM	1363	(+)	AAAGAT	S000461		DOFCOREZM	2922	(+)	AAAG	S000265		CURECORECR	2382	(+)	GTAC	S000493
CBFHV	3282	(-)	RYCGAC	S000497		DOFCOREZM	1529	(-)	AAAG	S000265		OSE1ROOTNODULE	1363	(+)	AAAGAT	S000467		DOFCOREZM	3016	(+)	AAAG	S000265		CURECORECR	2485	(-)	GTAC	S000493
CBFHV	4115	(+)	RYCGAC	S000497		DOFCOREZM	1613	(+)	AAAG	S000265		GATABOX	1366	(+)	GATA	S000039		DOFCOREZM	3210	(+)	AAAG	S000265		CURECORECR	2485	(+)	GTAC	S000493
CCAATBOX1	1383	(-)	CCAAT	S000030		DOFCOREZM	1663	(+)	AAAG	S000265		ROOTMOTIFTAPOX1	1367	(+)	ATATT	S000098		DOFCOREZM	3232	(+)	AAAG	S000265		CURECORECR	2691	(-)	GTAC	S000493
CCAATBOX1	1800	(-)	CCAAT	S000030		DOFCOREZM	1820	(-)	AAAG	S000265		CACTFTPPCA1	1378	(-)	YACT	S000449		DOFCOREZM	3275	(+)	AAAG	S000265		CURECORECR	2691	(+)	GTAC	S000493
CCAATBOX1	2172	(-)	CCAAT	S000030		DOFCOREZM	1964	(-)	AAAG	S000265		CURECORECR	1379	(-)	GTAC	S000493		DOFCOREZM	3307	(+)	AAAG	S000265		CURECORECR	3733	(-)	GTAC	S000493
CCAATBOX1	2313	(-)	CCAAT	S000030		DOFCOREZM	2002	(+)	AAAG	S000265		CURECORECR	1379	(+)	GTAC	S000493		DOFCOREZM	3313	(+)	AAAG	S000265		CURECORECR	3733	(+)	GTAC	S000493
CCAATBOX1	2347	(-)	CCAAT	S000030		DOFCOREZM	2066	(-)	AAAG	S000265		CAATBOX1	1382	(+)	CAAT	S000028		DOFCOREZM	3360	(+)	AAAG	S000265		CURECORECR	3919	(-)	GTAC	S000493
CCAATBOX1	2572	(+)	CCAAT	S000030		DOFCOREZM	2164	(+)	AAAG	S000265		EBOXBNNAPA	1382	(-)	CANNTG	S000144		DOFCOREZM	3379	(+)	AAAG	S000265		CURECORECR	3919	(+)	GTAC	S000493
CCAATBOX1	2791	(-)	CCAAT	S000030		DOFCOREZM	2187	(-)	AAAG	S000265		EBOXBNNAPA	1382	(+)	CANNTG	S000144		DOFCOREZM	3390	(+)	AAAG	S000265		CURECORECR	4150	(-)	GTAC	S000493
CCAATBOX1	2927	(+)	CCAAT	S000030		DOFCOREZM	2333	(-)	AAAG	S000265		MYCCONSENSUSAT	1382	(-)	CANNTG	S000407		DOFCOREZM	3475	(+)	AAAG	S000265		CURECORECR	4150	(+)	GTAC	S000493
CCAATBOX1	2958	(+)	CCAAT	S000030		DOFCOREZM	2413	(+)	AAAG	S000265		MYCCONSENSUSAT	1382	(+)	CANNTG	S000407		DOFCOREZM	3483	(+)	AAAG	S000265		CURECORECR	4766	(-)	GTAC	S000493
CCAATBOX1	3211	(-)	CCAAT	S000030		DOFCOREZM	2427	(-)	AAAG	S000265		CAATBOX1	1384	(-)	CAAT	S000028		DOFCOREZM	3534	(+)	AAAG	S000265		CURECORECR	4766	(+)	GTAC	S000493
CCAATBOX1	3324	(+)	CCAAT	S000030		DOFCOREZM	2642	(-)	AAAG	S000265		GATABOX	1387	(+)	GATA	S000039		DOFCOREZM	3569	(+)	AAAG	S000265		DOFCOREZM	22	(+)	AAAG	S000265
CCAATBOX1	3327	(-)	CCAAT	S000030		DOFCOREZM	2729	(+)	AAAG	S000265		GT1CONSENSUS	1387	(+)	GRWAAW	S000198		DOFCOREZM	3578	(+)	AAAG	S000265		DOFCOREZM	34	(+)	AAAG	S000265
CCAATBOX1	3450	(-)	CCAAT	S000030		DOFCOREZM	2886	(-)	AAAG	S000265		IBOXCORE	1387	(+)	GATAA	S000199		DOFCOREZM	3583	(+)	AAAG	S000265		DOFCOREZM	86	(-)	AAAG	S000265
CCAATBOX1	3723	(+)	CCAAT	S000030		DOFCOREZM	3030	(-)	AAAG	S000265		CAATBOX1	1391	(-)	CAAT	S000028		DOFCOREZM	3621	(-)	AAAG	S000265		DOFCOREZM	141	(-)	AAAG	S000265
CCAATBOX1	4157	(+)	CCAAT	S000030		DOFCOREZM	3068	(+)	AAAG	S000265		ROOTMOTIFTAPOX1	1400	(-)	ATATT	S000098		DOFCOREZM	3686	(-)	AAAG	S000265		DOFCOREZM	268	(+)	AAAG	S000265
CELLCYCLESC	3080	(+)	CACGAAAA	S000031		DOFCOREZM	3132	(-)	AAAG	S000265		GATABOX	1402	(-)	GATA	S000039		DOFCOREZM	3763	(-)	AAAG	S000265		DOFCOREZM	280	(+)	AAAG	S000265
CGACGOSAMY3	4117	(+)	CGACG	S000205		DOFCOREZM	3235	(+)	AAAG	S000265		CAATBOX1	1408	(-)	CAAT	S000028		DOFCOREZM	3901	(-)	AAAG	S000265		DOFCOREZM	306	(+)	AAAG	S000265
CGACGOSAMY3	4179	(+)	CGACG	S000205		DOFCOREZM	3264	(-)	AAAG	S000265		GTGANTG10	1411	(+)	GTGA	S000378		DOFCOREZM	4085	(-)	AAAG	S000265		DOFCOREZM	457	(-)	AAAG	S000265
CGACGOSAMY3	4685	(+)	CGACG	S000205		DOFCOREZM	3355	(-)	AAAG	S000265		DOFCOREZM	1414	(+)	AAAG	S000265		DOFCOREZM	4160	(-)	AAAG	S000265		DOFCOREZM	515	(+)	AAAG	S000265
CGACGOSAMY3	4854	(+)	CGACG	S000205		DOFCOREZM	3401	(-)	AAAG	S000265		CAATBOX1	1419	(-)	CAAT	S000028		DOFCOREZM	4329	(+)	AAAG	S000265		DOFCOREZM	740	(+)	AAAG	S000265
CIACADIANLELHC	3753	(+)	CAANNNNATC	S000252		DOFCOREZM	3474	(-)	AAAG	S000265		GATABOX	1422	(+)	GATA	S000039		DOFCOREZM	4356	(-)	AAAG	S000265		DOFCOREZM	745	(+)	AAAG	S000265
CIACADIANLELHC	4725	(+)	CAANNNNATC	S000252		DOFCOREZM	3481	(+)	AAAG	S000265		IBOXCORE	1422	(+)	GATAA	S000199		DOFCOREZM	4369	(-)	AAAG	S000265		DOFCOREZM	804	(-)	AAAG	S000265
CIACADIANLELHC	4886	(+)	CAANNNNATC	S000252		DOFCOREZM	3495	(-)	AAAG	S000265		IBOX	1427	(-)	GATAAG	S000124		DOFCOREZM	4434	(-)	AAAG	S000265		DOFCOREZM	865	(-)	AAAG	S000265
CPBCSPOR	1276	(-)	TATTAG	S000491		DOFCOREZM	3537	(+)	AAAG	S000265		IBOXCORE	1428	(-)	GATAA	S000199		DOFCOREZM	4451	(-)	AAAG	S000265		DOFCOREZM	908	(-)	AAAG	S000265
CPBCSPOR	1793	(+)	TATTAG	S000491		DOFCOREZM	3585	(-)	AAAG	S000265		SREATMSD	1428	(+)	TTATCC	S000470		DOFCOREZM	4556	(-)	AAAG	S000265		DOFCOREZM	1042	(+)	AAAG	S000265
CPBCSPOR	3696	(-)	TATTAG	S000491		DOFCOREZM	3632	(-)	AAAG	S000265		GATABOX	1429	(-)	GATA	S000039		DOFCOREZM	4574	(-)	AAAG	S000265		DOFCOREZM	1059	(-)	AAAG	S000265
CTRMCAMV35S	2	(+)	TCTCTCTCT	S000460		DOFCOREZM	3801	(-)	AAAG	S000265		MYBST1	1429	(-)	GGATA	S000180		DOFCOREZM	4582	(+)	AAAG	S000265		DOFCOREZM	1103	(+)	AAAG	S000265
CTRMCAMV35S	4	(+)	TCTCTCTCT	S000460		DOFCOREZM	4041	(+)	AAAG	S000265		TATCCAOSAMY	1429	(+)	TATCCA	S000403		DOFCOREZM	4587	(-)	AAAG	S000265		DOFCOREZM	1157	(-)	AAAG	S000265
CTRMCAMV35S	6	(+)	TCTCTCTCT	S000460		DOFCOREZM	4219	(-)	AAAG	S000265		CACTFTPPCA1	1435	(-)	YACT	S000449		DOFCOREZM	4595	(-)	AAAG	S000265		DOFCOREZM	1243	(-)	AAAG	S000265
CTRMCAMV35S	8	(+)	TCTCTCTCT	S000460		DOFCOREZM	4238	(-)	AAAG	S000265		ARR1AT	1438	(-)	NGATT	S000454		DOFCOREZM	4615	(-)	AAAG	S000265		DOFCOREZM	1256	(+)	AAAG	S000265
CTRMCAMV35S	36	(-)	TCTCTCTCT	S000460		DOFCOREZM	4262	(-)	AAAG	S000265		HDZIP2ATATHB2	1446	(-)	TAATMATTA	S000373		DOFCOREZM	4631	(+)	AAAG	S000265		DOFCOREZM	1311	(+)	AAAG	S000265
CTRMCAMV35S	74	(+)	TCTCTCTCT	S000460		DOFCOREZM	4298	(-)	AAAG	S000265		POLASIG3	1448	(-)	AATAAT	S000088		DOFCOREZM	4663	(+)	AAAG	S000265		DOFCOREZM	1472	(-)	AAAG	S000265
CTRMCAMV35S	93	(+)	TCTCTCTCT	S000460		DOFCOREZM	4302	(-)	AAAG	S000265		POLASIG3	1451	(-)	AATAAT	S000088		DOFCOREZM	4673	(+)	AAAG	S000265		DOFCOREZM	1599	(+)	AAAG	S000265
CURECORECR	452	(-)	GTAC	S000493		DOFCOREZM	4371	(+)	AAAG	S000265		POLASIG3	1454	(-)	AATAAT	S000088		DOFCOREZM	4679	(+)	AAAG	S000265		DOFCOREZM	1750	(+)	AAAG	S000265
CURECORECR	452	(+)	GTAC	S000493		DOFCOREZM	4390	(-)	AAAG	S000265		POLASIG3	1457	(-)	AATAAT	S000088		DOFCOREZM	4734	(+)	AAAG	S000265		DOFCOREZM	1781	(+)	AAAG	S000265
CURECORECR	457	(-)	GTAC	S000493		DOFCOREZM	4402	(+)	AAAG	S000265		TATABOX5	1458	(+)	TTATTT	S000203		DOFCOREZM	4807	(-)	AAAG	S000265		DOFCOREZM	1788	(-)	AAAG	S000265
CURECORECR	457	(+)	GTAC	S000493		DOFCOREZM	4459	(+)	AAAG	S000265		GT1CONSENSUS	1460	(-)	GRWAAW	S000198		DOFCOREZM	4877	(+)	AAAG	S000265		DOFCOREZM	1829	(+)	AAAG	S000265
CURECORECR	844	(-)	GTAC	S000493		DOFCOREZM	4483	(-)	AAAG	S000265		POLLEN1LELAT52	1462	(-)	AGAAA	S000245		DOFCOREZM	4917	(+)	AAAG	S000265		DOFCOREZM	1849	(-)	AAAG	S000265
CURECORECR	844	(+)	GTAC	S000493		DOFCOREZM	4696	(+)	AAAG	S000265		ACGTATERD1	1477	(-)	ACGT	S000415		DOFCOREZM	4940	(-)	AAAG	S000265		DOFCOREZM	1903	(+)	AAAG	S000265
CURECORECR	1062	(-)	GTAC	S000493		DOFCOREZM	4887	(+)	AAAG	S000265		ACGTATERD1	1477	(+)	ACGT	S000415		DOFCOREZM	4949	(-)	AAAG	S000265		DOFCOREZM	1992	(+)	AAAG	S000265
CURECORECR	1062	(+)	GTAC	S000493		DPBFCOREDCDC3	1182	(+)	ACACNNG	S000292		ANAERO1CONSENSUS	1488	(-)	AAACAAA	S000477		DPBFCOREDCDC3	1851	(+)	ACACNNG	S000292		DOFCOREZM	2001	(-)	AAAG	S000265
CURECORECR	1804	(-)	GTAC	S000493		DRE2COREZMRAB17	1296	(-)	ACCGAC	S000402		GT1CONSENSUS	1492	(-)	GRWAAW	S000198		DPBFCOREDCDC3	2215	(-)	ACACNNG	S000292		DOFCOREZM	2007	(-)	AAAG	S000265
CURECORECR	1804	(+)	GTAC	S000493		DRECRTCOREAT	1296	(-)	RCCGAC	S000418		GT1GMSCAM4	1492	(-)	GAAAAA	S000453		DPBFCOREDCDC3	3173	(+)	ACACNNG	S000292		DOFCOREZM	2022	(+)	AAAG	S000265
CURECORECR	1961	(-)	GTAC	S000493		EBOXBNNAPA	361	(-)	CANNTG	S000144		POLLEN1LELAT52	1494	(-)	AGAAA	S000245		DPBFCOREDCDC3	3540	(-)	ACACNNG	S000292		DOFCOREZM	2259	(+)	AAAG	S000265
CURECORECR	1961	(+)	GTAC	S000493		EBOXBNNAPA	361	(+)	CANNTG	S000144		PYRIMIDINEBOXOSRAMY1A	1499	(+)	CCTTTT	S000259		DPBFCOREDCDC3	4317	(+)	ACACNNG	S000292		DOFCOREZM	2265	(+)	AAAG	S000265
CURECORECR	2275	(-)	GTAC	S000493		EBOXBNNAPA	636	(-)	CANNTG	S000144		DOFCOREZM	1500	(-)	AAAG	S000265		DRE2COREZMRAB17	1645	(-)	ACCGAC	S000402		DOFCOREZM	2565	(-)	AAAG	S000265
CURECORECR	2275	(+)	GTAC	S000493		EBOXBNNAPA	636	(+)	CANNTG	S000144		POLASIG1	1502	(-)	AATAAA	S000080		DRECRTCOREAT	1645	(-)	RCCGAC	S000418		DOFCOREZM	2602	(+)	AAAG	S000265
CURECORECR	2388	(-)	GTAC	S000493		EBOXBNNAPA	712	(-)	CANNTG	S000144		CAATBOX1	1505	(-)	CAAT	S000028		E2FCONSENSUS	2719	(+)	WTTSSCSS	S000476		DOFCOREZM	2659	(-)	AAAG	S000265
CURECORECR	2388	(+)	GTAC	S000493		EBOXBNNAPA	712	(+)	CANNTG	S000144		POLLEN1LELAT52	1516	(+)	AGAAA	S000245		E2FCONSENSUS	3933	(+)	WTTSSCSS	S000476		DOFCOREZM	2780	(-)	AAAG	S000265
CURECORECR	2448	(-)	GTAC	S000493		EBOXBNNAPA	753	(-)	CANNTG	S000144		CAATBOX1	1521	(+)	CAAT	S000028		EBOXBNNAPA	362	(-)	CANNTG	S000144		DOFCOREZM	2800	(+)	AAAG	S000265
CURECORECR	2448	(+)	GTAC	S000493		EBOXBNNAPA	753	(+)	CANNTG	S000144		POLASIG2	1522	(+)	AATTAAA	S000081		EBOXBNNAPA	362	(+)	CANNTG	S000144		DOFCOREZM	2982	(-)	AAAG	S000265
CURECORECR	2551	(-)	GTAC	S000493		EBOXBNNAPA	874	(-)	CANNTG	S000144		POLLEN1LELAT52	1529	(-)	AGAAA	S000245		EBOXBNNAPA	661	(-)	CANNTG	S000144		DOFCOREZM	3003	(-)	AAAG	S000265
CURECORECR	2551	(+)	GTAC	S000493		EBOXBNNAPA	874	(+)	CANNTG	S000144		CURECORECR	1534	(-)	GTAC	S000493		EBOXBNNAPA	661	(+)	CANNTG	S000144		DOFCOREZM	3085	(+)	AAAG	S000265
CURECORECR	3793	(-)	GTAC	S000493		EBOXBNNAPA	1225	(-)	CANNTG	S000144		CURECORECR	1534	(+)	GTAC	S000493		EBOXBNNAPA	1106	(-)	CANNTG	S000144		DOFCOREZM	3486	(-)	AAAG	S000265
CURECORECR	3793	(+)	GTAC	S000493		EBOXBNNAPA	1225	(+)	CANNTG	S000144		CARGCW8GAT	1540	(-)	CWWWWWWWWG	S000431		EBOXBNNAPA	1106	(+)	CANNTG	S000144		DOFCOREZM	3529	(-)	AAAG	S000265
CURECORECR	3984	(-)	GTAC	S000493		EBOXBNNAPA	1554	(-)	CANNTG	S000144		CARGCW8GAT	1540	(+)	CWWWWWWWWG	S000431		EBOXBNNAPA	1184	(-)	CANNTG	S000144		DOFCOREZM	3563	(+)	AAAG	S000265
CURECORECR	3984	(+)	GTAC	S000493		EBOXBNNAPA	1554	(+)	CANNTG	S000144		ROOTMOTIFTAPOX1	1541	(+)	ATATT	S000098		EBOXBNNAPA	1184	(+)	CANNTG	S000144		DOFCOREZM	3568	(+)	AAAG	S000265
CURECORECR	4223	(-)	GTAC	S000493		EBOXBNNAPA	1601	(-)	CANNTG	S000144		TAAAGSTKST1	1545	(+)	TAAAG	S000387		EBOXBNNAPA	1574	(-)	CANNTG	S000144		DOFCOREZM	3610	(+)	AAAG	S000265
CURECORECR	4223	(+)	GTAC	S000493		EBOXBNNAPA	1601	(+)	CANNTG	S000144		DOFCOREZM	1546	(+)	AAAG	S000265		EBOXBNNAPA	1574	(+)	CANNTG	S000144		DOFCOREZM	3684	(-)	AAAG	S000265
CURECORECR	4557	(-)	GTAC	S000493		EBOXBNNAPA	1652	(-)	CANNTG	S000144		CANBNNAPA	1551	(-)	CNAACAC	S000148		EBOXBNNAPA	1651	(-)	CANNTG	S000144		DOFCOREZM	3699	(+)	AAAG	S000265
CURECORECR	4557	(+)	GTAC	S000493		EBOXBNNAPA	1652	(+)	CANNTG	S000144		CAATBOX1	1563	(+)	CAAT	S000028		EBOXBNNAPA	1651	(+)	CANNTG	S000144		DOFCOREZM	3736	(-)	AAAG	S000265
DOFCOREZM	22	(+)	AAAG	S000265		EBOXBNNAPA	1677	(-)	CANNTG	S000144		CARGCW8GAT	1563	(-)	CWWWWWWWWG	S000431		EBOXBNNAPA	1852	(-)	CANNTG	S000144		DOFCOREZM	3891	(-)	AAAG	S000265
DOFCOREZM	66	(+)	AAAG	S000265		EBOXBNNAPA	1677	(+)	CANNTG	S000144		CARGCW8GAT	1563	(+)	CWWWWWWWWG	S000431		EBOXBNNAPA	1852	(+)	CANNTG	S000144		DOFCOREZM	3895	(-)	AAAG	S000265
DOFCOREZM	81	(-)	AAAG	S000265		EBOXBNNAPA	2124	(-)	CANNTG	S000144		ROOTMOTIFTAPOX1	1564	(-)	ATATT	S000098		EBOXBNNAPA	2050	(-)	CANNTG	S000144		DOFCOREZM	3966	(-)	AAAG	S000265
DOFCOREZM	85	(-)	AAAG	S000265		EBOXBNNAPA	2124	(+)	CANNTG	S000144		ROOTMOTIFTAPOX1	1565	(+)	ATATT	S000098		EBOXBNNAPA	2050	(+)	CANNTG	S000144		DOFCOREZM	3983	(-)	AAAG	S000265
DOFCOREZM	108	(-)	AAAG	S000265		EBOXBNNAPA	2224	(-)	CANNTG	S000144		ARR1AT	1595	(-)	NGATT	S000454		EBOXBNNAPA	2307	(-)	CANNTG	S000144		DOFCOREZM	4038	(+)	AAAG	S000265
DOFCOREZM	163	(-)	AAAG	S000265		EBOXBNNAPA	2224	(+)	CANNTG	S000144		EBOXBNNAPA	1598	(-)	CANNTG	S000144		EBOXBNNAPA	2307	(+)	CANNTG	S000144		DOFCOREZM	4243	(-)	AAAG	S000265
DOFCOREZM	225	(+)	AAAG	S000265		EBOXBNNAPA	2718	(-)	CANNTG	S000144		EBOXBNNAPA	1598	(+)	CANNTG	S000144		EBOXBNNAPA	2445	(-)	CANNTG	S000144		DOFCOREZM	4270	(+)	AAAG	S000265
DOFCOREZM	290	(+)	AAAG	S000265		EBOXBNNAPA	2718	(+)	CANNTG	S000144		MYCCONSENSUSAT	1598	(-)	CANNTG	S000407		EBOXBNNAPA	2445	(+)	CANNTG	S000144		DOFCOREZM	4303	(+)	AAAG	S000265
DOFCOREZM	302	(+)	AAAG	S000265		EBOXBNNAPA	2743	(-)	CANNTG	S000144		MYCCONSENSUSAT	1598	(+)	CANNTG	S000407		EBOXBNNAPA	2943	(-)	CANNTG	S000144		DOFCOREZM	4381	(+)	AAAG	S000265
DOFCOREZM	328	(+)	AAAG	S000265		EBOXBNNAPA	2743	(+)	CANNTG	S000144		-300ELEMENT	1606	(+)	TGHAAARK	S000122		EBOXBNNAPA	2943	(+)	CANNTG	S000144		DOFCOREZM	4394	(-)	AAAG	S000265
DOFCOREZM	387	(-)	AAAG	S000265		EBOXBNNAPA	3704	(-)	CANNTG	S000144		CEREGLUBOX3PSLEGA	1606	(+)	TGTAAAAGT	S000034		EBOXBNNAPA	3082	(-)	CANNTG	S000144		DOFCOREZM	4448	(-)	AAAG	S000265
DOFCOREZM	432	(-)	AAAG	S000265		EBOXBNNAPA	3704	(+)	CANNTG	S000144		DOFCOREZM	1610	(+)	AAAG	S000265		EBOXBNNAPA	3082	(+)	CANNTG	S000144		DOFCOREZM	4592	(+)	AAAG	S000265
DOFCOREZM	480	(-)	AAAG	S000265		EBOXBNNAPA	4118	(-)	CANNTG	S000144		CACTFTPPCA1	1612	(-)	YACT	S000449		EBOXBNNAPA	3339	(-)	CANNTG	S000144		DOFCOREZM	4598	(+)	AAAG	S000265
DOFCOREZM	531	(+)	AAAG	S000265		EBOXBNNAPA	4118	(+)	CANNTG	S000144		CACTFTPPCA1	1629	(-)	YACT	S000449		EBOXBNNAPA	3339	(+)	CANNTG	S000144		DOFCOREZM	4684	(+)	AAAG	S000265
DOFCOREZM	726	(-)	AAAG	S000265		EBOXBNNAPA	4266	(-)	CANNTG	S000144		P1BS	1630	(-)	GNATATNC	S000459		EBOXBNNAPA	3540	(-)	CANNTG	S000144		DOFCOREZM	4748	(+)	AAAG	S000265
DOFCOREZM	769	(+)	AAAG	S000265		EBOXBNNAPA	4266	(+)	CANNTG	S000144		P1BS	1630	(+)	GNATATNC	S000459		EBOXBNNAPA	3540	(+)	CANNTG	S000144		DPBFCOREDCDC3	708	(+)	ACACNNG	S000292
DOFCOREZM	898	(-)	AAAG	S000265		EBOXBNNAPA	4286	(-)	CANNTG	S000144		CARGATCONSENSUS	1637	(-)	CCWWWWWWGG	S000404		EBOXBNNAPA	3884	(-)	CANNTG	S000144		DPBFCOREDCDC3	2702	(-)	ACACNNG	S000292
DOFCOREZM	911	(+)	AAAG	S000265		EBOXBNNAPA	4286	(+)	CANNTG	S000144		CARGATCONSENSUS	1637	(+)	CCWWWWWWGG	S000404		EBOXBNNAPA	3884	(+)	CANNTG	S000144		DRECRTCOREAT	4238	(+)	RCCGAC	S000418
DOFCOREZM	966	(+)	AAAG	S000265		EECCRCAH1	582	(-)	GANTTNC	S000494		CAATBOX1	1642	(-)	CAAT	S000028		EBOXBNNAPA	4318	(-)	CANNTG	S000144		DRECRTCOREAT	4612	(-)	RCCGAC	S000418
DOFCOREZM	1046	(-)	AAAG	S000265		EECCRCAH1	1055	(+)	GANTTNC	S000494		CCAATBOX1	1642	(-)	CCAAT	S000030		EBOXBNNAPA	4318	(+)	CANNTG	S000144		E2FCONSENSUS	3289	(-)	WTTSSCSS	S000476
DOFCOREZM	1166	(+)	AAAG	S000265		EECCRCAH1	2495	(-)	GANTTNC	S000494		EBOXBNNAPA	1651	(-)	CANNTG	S000144		EBOXBNNAPA	4561	(-)	CANNTG	S000144		EBOXBNNAPA	497	(-)	CANNTG	S000144
DOFCOREZM	1205	(+)	AAAG	S000265		EECCRCAH1	3677	(-)	GANTTNC	S000494		EBOXBNNAPA	1651	(+)	CANNTG	S000144		EBOXBNNAPA	4561	(+)	CANNTG	S000144		EBOXBNNAPA	497	(+)	CANNTG	S000144
DOFCOREZM	1319	(-)	AAAG	S000265		EECCRCAH1	4204	(+)	GANTTNC	S000494		MYCCONSENSUSAT	1651	(-)	CANNTG	S000407		EBOXBNNAPA	4722	(-)	CANNTG	S000144		EBOXBNNAPA	632	(-)	CANNTG	S000144
DOFCOREZM	1340	(+)	AAAG	S000265		EECCRCAH1	4490	(+)	GANTTNC	S000494		MYCCONSENSUSAT	1651	(+)	CANNTG	S000407		EBOXBNNAPA	4722	(+)	CANNTG	S000144		EBOXBNNAPA	632	(+)	CANNTG	S000144
DOFCOREZM	1506	(-)	AAAG	S000265		EECCRCAH1	4886	(-)	GANTTNC	S000494		RAV1AAT	1659	(-)	CAACA	S000314		EECCRCAH1	929	(+)	GANTTNC	S000494		EBOXBNNAPA	783	(-)	CANNTG	S000144
DOFCOREZM	1687	(+)	AAAG	S000265		ELRECOREPCRP1	900	(+)	TTGACC	S000142		CACTFTPPCA1	1693	(-)	YACT	S000449		EECCRCAH1	2023	(-)	GANTTNC	S000494		EBOXBNNAPA	783	(+)	CANNTG	S000144
DOFCOREZM	1724	(-)	AAAG	S000265		ERELEE4	1976	(-)	AWTTCAAA	S000037		CURECORECR	1694	(-)	GTAC	S000493		EECCRCAH1	2169	(+)	GANTTNC	S000494		EBOXBNNAPA	953	(-)	CANNTG	S000144
DOFCOREZM	1826	(+)	AAAG	S000265		ERELEE4	3042	(-)	AWTTCAAA	S000037		CURECORECR	1694	(+)	GTAC	S000493		EECCRCAH1	2292	(+)	GANTTNC	S000494		EBOXBNNAPA	953	(+)	CANNTG	S000144
DOFCOREZM	1857	(+)	AAAG	S000265		GAREAT	1200	(+)	TAACAAR	S000439		ROOTMOTIFTAPOX1	1704	(+)	ATATT	S000098		EECCRCAH1	2301	(-)	GANTTNC	S000494		EBOXBNNAPA	978	(-)	CANNTG	S000144
DOFCOREZM	1864	(-)	AAAG	S000265		GAREAT	1278	(+)	TAACAAR	S000439		ARR1AT	1709	(+)	NGATT	S000454		EECCRCAH1	2322	(+)	GANTTNC	S000494		EBOXBNNAPA	978	(+)	CANNTG	S000144
DOFCOREZM	1885	(-)	AAAG	S000265		GAREAT	3663	(-)	TAACAAR	S000439		POLLEN1LELAT52	1712	(-)	AGAAA	S000245		EECCRCAH1	2546	(+)	GANTTNC	S000494		EBOXBNNAPA	1072	(-)	CANNTG	S000144
DOFCOREZM	1905	(+)	AAAG	S000265		GAREAT	4978	(-)	TAACAAR	S000439		CAATBOX1	1721	(-)	CAAT	S000028		EECCRCAH1	2555	(-)	GANTTNC	S000494		EBOXBNNAPA	1072	(+)	CANNTG	S000144
DOFCOREZM	1924	(-)	AAAG	S000265		GATABOX	6	(-)	GATA	S000039		AMMORESIVDCRNIA1	1735	(-)	CGAACTT	S000375		EECCRCAH1	2628	(-)	GANTTNC	S000494		EBOXBNNAPA	1089	(-)	CANNTG	S000144
DOFCOREZM	1978	(+)	AAAG	S000265		GATABOX	76	(-)	GATA	S000039		CACTFTPPCA1	1753	(-)	YACT	S000449		EECCRCAH1	2832	(+)	GANTTNC	S000494		EBOXBNNAPA	1089	(+)	CANNTG	S000144
DOFCOREZM	2061	(+)	AAAG	S000265		GATABOX	93	(-)	GATA	S000039		CURECORECR	1754	(-)	GTAC	S000493		EECCRCAH1	2841	(-)	GANTTNC	S000494		EBOXBNNAPA	1173	(-)	CANNTG	S000144
DOFCOREZM	2070	(-)	AAAG	S000265		GATABOX	107	(-)	GATA	S000039		CURECORECR	1754	(+)	GTAC	S000493		EECCRCAH1	3066	(-)	GANTTNC	S000494		EBOXBNNAPA	1173	(+)	CANNTG	S000144
DOFCOREZM	2091	(+)	AAAG	S000265		GATABOX	273	(+)	GATA	S000039		GATABOX	1758	(+)	GATA	S000039		EECCRCAH1	3087	(+)	GANTTNC	S000494		EBOXBNNAPA	1637	(-)	CANNTG	S000144
DOFCOREZM	2331	(+)	AAAG	S000265		GATABOX	722	(-)	GATA	S000039		NODCON2GM	1772	(+)	CTCTT	S000462		EECCRCAH1	3096	(-)	GANTTNC	S000494		EBOXBNNAPA	1637	(+)	CANNTG	S000144
DOFCOREZM	2631	(-)	AAAG	S000265		GATABOX	731	(-)	GATA	S000039		OSE2ROOTNODULE	1772	(+)	CTCTT	S000468		EECCRCAH1	3365	(+)	GANTTNC	S000494		EBOXBNNAPA	2068	(-)	CANNTG	S000144
DOFCOREZM	2668	(+)	AAAG	S000265		GATABOX	856	(-)	GATA	S000039		TBOXATGAPB	1785	(+)	ACTTTG	S000383		EECCRCAH1	3710	(+)	GANTTNC	S000494		EBOXBNNAPA	2068	(+)	CANNTG	S000144
DOFCOREZM	2776	(-)	AAAG	S000265		GATABOX	879	(+)	GATA	S000039		DOFCOREZM	1786	(-)	AAAG	S000265		EECCRCAH1	3878	(-)	GANTTNC	S000494		EBOXBNNAPA	2202	(-)	CANNTG	S000144
DOFCOREZM	2796	(+)	AAAG	S000265		GATABOX	946	(+)	GATA	S000039		AGMOTIFNTMYB2	1788	(-)	AGATCCAA	S000444		EECCRCAH1	3999	(-)	GANTTNC	S000494		EBOXBNNAPA	2202	(+)	CANNTG	S000144
DOFCOREZM	3013	(-)	AAAG	S000265		GATABOX	992	(-)	GATA	S000039		NODCON1GM	1792	(-)	AAAGAT	S000461		EECCRCAH1	4123	(+)	GANTTNC	S000494		EBOXBNNAPA	2279	(-)	CANNTG	S000144
DOFCOREZM	3034	(-)	AAAG	S000265		GATABOX	1009	(+)	GATA	S000039		OSE1ROOTNODULE	1792	(-)	AAAGAT	S000467		EECCRCAH1	4202	(-)	GANTTNC	S000494		EBOXBNNAPA	2279	(+)	CANNTG	S000144
DOFCOREZM	3116	(+)	AAAG	S000265		GATABOX	1020	(-)	GATA	S000039		DOFCOREZM	1794	(-)	AAAG	S000265		EECCRCAH1	4581	(-)	GANTTNC	S000494		EBOXBNNAPA	2621	(-)	CANNTG	S000144
DOFCOREZM	3463	(-)	AAAG	S000265		GATABOX	1047	(+)	GATA	S000039		GT1CONSENSUS	1795	(-)	GRWAAW	S000198		EECCRCAH1	4792	(+)	GANTTNC	S000494		EBOXBNNAPA	2621	(+)	CANNTG	S000144
DOFCOREZM	3513	(-)	AAAG	S000265		GATABOX	1150	(-)	GATA	S000039		GT1GMSCAM4	1795	(-)	GAAAAA	S000453		ELRECOREPCRP1	1210	(+)	TTGACC	S000142		EBOXBNNAPA	2631	(-)	CANNTG	S000144
DOFCOREZM	3556	(-)	AAAG	S000265		GATABOX	1159	(-)	GATA	S000039		POLLEN1LELAT52	1797	(-)	AGAAA	S000245		ELRECOREPCRP1	2342	(-)	TTGACC	S000142		EBOXBNNAPA	2631	(+)	CANNTG	S000144
DOFCOREZM	3590	(+)	AAAG	S000265		GATABOX	1192	(-)	GATA	S000039		NODCON2GM	1800	(+)	CTCTT	S000462		ELRECOREPCRP1	2448	(+)	TTGACC	S000142		EBOXBNNAPA	3293	(-)	CANNTG	S000144
DOFCOREZM	3595	(+)	AAAG	S000265		GATABOX	1268	(+)	GATA	S000039		OSE2ROOTNODULE	1800	(+)	CTCTT	S000468		ELRECOREPCRP1	2681	(+)	TTGACC	S000142		EBOXBNNAPA	3293	(+)	CANNTG	S000144
DOFCOREZM	3635	(+)	AAAG	S000265		GATABOX	1333	(+)	GATA	S000039		EBOXBNNAPA	1827	(-)	CANNTG	S000144		ELRECOREPCRP1	2940	(-)	TTGACC	S000142		EBOXBNNAPA	3350	(-)	CANNTG	S000144
DOFCOREZM	3715	(-)	AAAG	S000265		GATABOX	1365	(+)	GATA	S000039		EBOXBNNAPA	1827	(+)	CANNTG	S000144		ELRECOREPCRP1	3047	(+)	TTGACC	S000142		EBOXBNNAPA	3350	(+)	CANNTG	S000144
DOFCOREZM	3730	(+)	AAAG	S000265		GATABOX	1379	(-)	GATA	S000039		MYCCONSENSUSAT	1827	(-)	CANNTG	S000407		ELRENTCHN50	4213	(-)	GGTCANNNAGTC	S000155		EBOXBNNAPA	3773	(-)	CANNTG	S000144
DOFCOREZM	3771	(-)	AAAG	S000265		GATABOX	1399	(+)	GATA	S000039		MYCCONSENSUSAT	1827	(+)	CANNTG	S000407		ERELEE4	2258	(-)	AWTTCAAA	S000037		EBOXBNNAPA	3773	(+)	CANNTG	S000144
DOFCOREZM	3790	(+)	AAAG	S000265		GATABOX	1473	(-)	GATA	S000039		ROOTMOTIFTAPOX1	1843	(+)	ATATT	S000098		ERELEE4	3129	(+)	AWTTCAAA	S000037		EBOXBNNAPA	3909	(-)	CANNTG	S000144
DOFCOREZM	3796	(-)	AAAG	S000265		GATABOX	1784	(+)	GATA	S000039		GATABOX	1849	(-)	GATA	S000039		ERELEE4	3902	(-)	AWTTCAAA	S000037		EBOXBNNAPA	3909	(+)	CANNTG	S000144
DOFCOREZM	3929	(+)	AAAG	S000265		GATABOX	1875	(-)	GATA	S000039		MYBST1	1849	(-)	GGATA	S000180		GAREAT	1628	(+)	TAACAAR	S000439		EBOXBNNAPA	4945	(-)	CANNTG	S000144
DOFCOREZM	3935	(+)	AAAG	S000265		GATABOX	1953	(-)	GATA	S000039		ABRERATCAL	1853	(-)	MACGYGB	S000507		GAREAT	2380	(-)	TAACAAR	S000439		EBOXBNNAPA	4945	(+)	CANNTG	S000144
DOFCOREZM	3956	(-)	AAAG	S000265		GATABOX	2111	(+)	GATA	S000039		ABRELATERD1	1854	(-)	ACGTG	S000414		GAREAT	3008	(+)	TAACAAR	S000439		EBOXBNNAPA	4981	(-)	CANNTG	S000144
DOFCOREZM	3960	(-)	AAAG	S000265		GATABOX	2137	(+)	GATA	S000039		BP5OSWX	1854	(-)	CAACGTG	S000436		GAREAT	3824	(+)	TAACAAR	S000439		EBOXBNNAPA	4981	(+)	CANNTG	S000144
DOFCOREZM	3996	(-)	AAAG	S000265		GATABOX	2154	(+)	GATA	S000039		T/GBOXATPIN2	1854	(-)	AACGTG	S000458		GAREAT	3990	(+)	TAACAAR	S000439		EECCRCAH1	1051	(+)	GANTTNC	S000494
DOFCOREZM	4013	(-)	AAAG	S000265		GATABOX	2191	(-)	GATA	S000039		ACGTATERD1	1855	(-)	ACGT	S000415		GAREAT	4563	(-)	TAACAAR	S000439		EECCRCAH1	1192	(-)	GANTTNC	S000494
DOFCOREZM	4069	(+)	AAAG	S000265		GATABOX	2231	(+)	GATA	S000039		ACGTATERD1	1855	(+)	ACGT	S000415		GAREAT	4839	(-)	TAACAAR	S000439		EECCRCAH1	2840	(+)	GANTTNC	S000494
DOFCOREZM	4591	(+)	AAAG	S000265		GATABOX	2248	(+)	GATA	S000039		BIHD1OS	1864	(+)	TGTCA	S000498		GATABOX	42	(+)	GATA	S000039		EECCRCAH1	2909	(-)	GANTTNC	S000494
DOFCOREZM	4596	(+)	AAAG	S000265		GATABOX	2357	(+)	GATA	S000039		WBOXATNPR1	1865	(-)	TTGAC	S000390		GATABOX	64	(-)	GATA	S000039		EECCRCAH1	3090	(-)	GANTTNC	S000494
DOFCOREZM	4608	(+)	AAAG	S000265		GATABOX	2519	(+)	GATA	S000039		WRKY71OS	1865	(-)	TGAC	S000447		GATABOX	75	(-)	GATA	S000039		EECCRCAH1	3171	(-)	GANTTNC	S000494
DOFCOREZM	4662	(+)	AAAG	S000265		GATABOX	2556	(+)	GATA	S000039		DOFCOREZM	1871	(-)	AAAG	S000265		GATABOX	81	(-)	GATA	S000039		EECCRCAH1	3188	(+)	GANTTNC	S000494
DOFCOREZM	4706	(+)	AAAG	S000265		GATABOX	2558	(-)	GATA	S000039		CCAATBOX1	1879	(+)	CCAAT	S000030		GATABOX	91	(-)	GATA	S000039		EECCRCAH1	3323	(-)	GANTTNC	S000494
DOFCOREZM	4897	(+)	AAAG	S000265		GATABOX	2563	(+)	GATA	S000039		CAATBOX1	1880	(+)	CAAT	S000028		GATABOX	110	(+)	GATA	S000039		EECCRCAH1	3332	(+)	GANTTNC	S000494
DPBFCOREDCDC3	702	(-)	ACACNNG	S000292		GATABOX	2631	(-)	GATA	S000039		CARGCW8GAT	1880	(-)	CWWWWWWWWG	S000431		GATABOX	292	(+)	GATA	S000039		EECCRCAH1	3880	(-)	GANTTNC	S000494
DPBFCOREDCDC3	1116	(+)	ACACNNG	S000292		GATABOX	2648	(+)	GATA	S000039		CARGCW8GAT	1880	(+)	CWWWWWWWWG	S000431		GATABOX	408	(+)	GATA	S000039		EECCRCAH1	4042	(+)	GANTTNC	S000494
DPBFCOREDCDC3	1460	(+)	ACACNNG	S000292		GATABOX	2673	(-)	GATA	S000039		ROOTMOTIFTAPOX1	1881	(-)	ATATT	S000098		GATABOX	593	(-)	GATA	S000039		EECCRCAH1	4307	(+)	GANTTNC	S000494
DPBFCOREDCDC3	4739	(+)	ACACNNG	S000292		GATABOX	2850	(+)	GATA	S000039		CACTFTPPCA1	1888	(-)	YACT	S000449		GATABOX	639	(-)	GATA	S000039		EECCRCAH1	4430	(+)	GANTTNC	S000494
DRE2COREZMRAB17	1085	(-)	ACCGAC	S000402		GATABOX	2941	(-)	GATA	S000039		GT1CONSENSUS	1907	(-)	GRWAAW	S000198		GATABOX	769	(-)	GATA	S000039		ELRECOREPCRP1	1092	(+)	TTGACC	S000142
DRE2COREZMRAB17	1571	(-)	ACCGAC	S000402		GATABOX	3019	(-)	GATA	S000039		POLASIG3	1913	(-)	AATAAT	S000088		GATABOX	907	(+)	GATA	S000039		ELRECOREPCRP1	1246	(+)	TTGACC	S000142
DRE2COREZMRAB17	4115	(+)	ACCGAC	S000402		GATABOX	3182	(+)	GATA	S000039		TATABOX3	1915	(+)	TATTAAT	S000110		GATABOX	1260	(+)	GATA	S000039		ELRECOREPCRP1	2038	(+)	TTGACC	S000142
DRECRTCOREAT	1085	(-)	RCCGAC	S000418		GATABOX	3208	(+)	GATA	S000039		GATABOX	1927	(-)	GATA	S000039		GATABOX	1340	(-)	GATA	S000039		ERELEE4	1919	(-)	AWTTCAAA	S000037
DRECRTCOREAT	1571	(-)	RCCGAC	S000418		GATABOX	3225	(+)	GATA	S000039		ARR1AT	1932	(-)	NGATT	S000454		GATABOX	1538	(-)	GATA	S000039		ERELEE4	2056	(+)	AWTTCAAA	S000037
DRECRTCOREAT	4115	(+)	RCCGAC	S000418		GATABOX	3268	(-)	GATA	S000039		PYRIMIDINEBOXOSRAMY1A	1938	(+)	CCTTTT	S000259		GATABOX	1618	(+)	GATA	S000039		ERELEE4	2576	(-)	AWTTCAAA	S000037
E2FCONSENSUS	4154	(-)	WTTSSCSS	S000476		GATABOX	3301	(+)	GATA	S000039		DOFCOREZM	1939	(-)	AAAG	S000265		GATABOX	1687	(+)	GATA	S000039		ERELEE4	2985	(-)	AWTTCAAA	S000037
EBOXBNNAPA	513	(-)	CANNTG	S000144		GATABOX	3325	(+)	GATA	S000039		GTGANTG10	1944	(+)	GTGA	S000378		GATABOX	1719	(+)	GATA	S000039		ERELEE4	4076	(+)	AWTTCAAA	S000037
EBOXBNNAPA	513	(+)	CANNTG	S000144		GATABOX	3425	(+)	GATA	S000039		GT1CONSENSUS	1953	(+)	GRWAAW	S000198		GATABOX	1740	(+)	GATA	S000039		GADOWNAT	3660	(-)	ACGTGTC	S000438
EBOXBNNAPA	650	(-)	CANNTG	S000144		GATABOX	3561	(-)	GATA	S000039		CURECORECR	1959	(-)	GTAC	S000493		GATABOX	1755	(-)	GATA	S000039		GAGA8HVBKN3	2	(-)	GAGAGAGAGAGAGAGA	S000427
EBOXBNNAPA	650	(+)	CANNTG	S000144		GATABOX	3629	(-)	GATA	S000039		CURECORECR	1959	(+)	GTAC	S000493		GATABOX	1863	(-)	GATA	S000039		GARE2OSREP1	2328	(+)	TAACGTA	S000420
EBOXBNNAPA	675	(-)	CANNTG	S000144		GATABOX	3709	(+)	GATA	S000039		CAATBOX1	1963	(-)	CAAT	S000028		GATABOX	2669	(+)	GATA	S000039		GAREAT	143	(-)	TAACAAR	S000439
EBOXBNNAPA	675	(+)	CANNTG	S000144		GATABOX	3861	(+)	GATA	S000039		TAAAGSTKST1	1973	(+)	TAAAG	S000387		GATABOX	3531	(+)	GATA	S000039		GAREAT	2009	(-)	TAACAAR	S000439
EBOXBNNAPA	739	(-)	CANNTG	S000144		GATABOX	3933	(-)	GATA	S000039		DOFCOREZM	1974	(+)	AAAG	S000265		GATABOX	3854	(-)	GATA	S000039		GAREAT	3063	(+)	TAACAAR	S000439
EBOXBNNAPA	739	(+)	CANNTG	S000144		GATABOX	4004	(+)	GATA	S000039		RAV1AAT	1980	(-)	CAACA	S000314		GATABOX	3869	(-)	GATA	S000039		GATABOX	83	(-)	GATA	S000039
EBOXBNNAPA	755	(-)	CANNTG	S000144		GATABOX	4011	(+)	GATA	S000039		RAV1AAT	1983	(-)	CAACA	S000314		GATABOX	4115	(+)	GATA	S000039		GATABOX	104	(+)	GATA	S000039
EBOXBNNAPA	755	(+)	CANNTG	S000144		GATABOX	4111	(-)	GATA	S000039		CURECORECR	1987	(-)	GTAC	S000493		GATABOX	4269	(-)	GATA	S000039		GATABOX	303	(+)	GATA	S000039
EBOXBNNAPA	839	(-)	CANNTG	S000144		GATABOX	4115	(-)	GATA	S000039		CURECORECR	1987	(+)	GTAC	S000493		GATABOX	4276	(+)	GATA	S000039		GATABOX	578	(+)	GATA	S000039
EBOXBNNAPA	839	(+)	CANNTG	S000144		GATABOX	4408	(+)	GATA	S000039		GATABOX	1996	(-)	GATA	S000039		GATABOX	4323	(+)	GATA	S000039		GATABOX	594	(-)	GATA	S000039
EBOXBNNAPA	876	(-)	CANNTG	S000144		GATABOX	4515	(+)	GATA	S000039		GTGANTG10	2022	(-)	GTGA	S000378		GATABOX	4634	(+)	GATA	S000039		GATABOX	651	(+)	GATA	S000039
EBOXBNNAPA	876	(+)	CANNTG	S000144		GATABOX	4574	(+)	GATA	S000039		DOFCOREZM	2033	(-)	AAAG	S000265		GATABOX	4709	(+)	GATA	S000039		GATABOX	667	(-)	GATA	S000039
EBOXBNNAPA	1185	(-)	CANNTG	S000144		GATABOX	4671	(-)	GATA	S000039		GT1CONSENSUS	2035	(-)	GRWAAW	S000198		GCN4OSGLUB1	3614	(+)	TGAGTCA	S000277		GATABOX	681	(-)	GATA	S000039
EBOXBNNAPA	1185	(+)	CANNTG	S000144		GATABOX	4769	(+)	GATA	S000039		IBOXCORE	2036	(-)	GATAA	S000199		GT1CONSENSUS	110	(+)	GRWAAW	S000198		GATABOX	767	(+)	GATA	S000039
EBOXBNNAPA	1221	(-)	CANNTG	S000144		GATABOX	4983	(-)	GATA	S000039		GATABOX	2037	(-)	GATA	S000039		GT1CONSENSUS	352	(+)	GRWAAW	S000198		GATABOX	801	(-)	GATA	S000039
EBOXBNNAPA	1221	(+)	CANNTG	S000144		GCCCORE	430	(+)	GCCGCC	S000430		CURECORECR	2048	(-)	GTAC	S000493		GT1CONSENSUS	544	(+)	GRWAAW	S000198		GATABOX	814	(-)	GATA	S000039
EBOXBNNAPA	1355	(-)	CANNTG	S000144		GT1CONSENSUS	282	(+)	GRWAAW	S000198		CURECORECR	2048	(+)	GTAC	S000493		GT1CONSENSUS	545	(+)	GRWAAW	S000198		GATABOX	835	(-)	GATA	S000039
EBOXBNNAPA	1355	(+)	CANNTG	S000144		GT1CONSENSUS	312	(+)	GRWAAW	S000198		CACTFTPPCA1	2054	(+)	YACT	S000449		GT1CONSENSUS	637	(-)	GRWAAW	S000198		GATABOX	958	(+)	GATA	S000039
EBOXBNNAPA	1709	(-)	CANNTG	S000144		GT1CONSENSUS	350	(+)	GRWAAW	S000198		CACTFTPPCA1	2059	(-)	YACT	S000449		GT1CONSENSUS	745	(-)	GRWAAW	S000198		GATABOX	991	(+)	GATA	S000039
EBOXBNNAPA	1709	(+)	CANNTG	S000144		GT1CONSENSUS	471	(-)	GRWAAW	S000198		CURECORECR	2060	(-)	GTAC	S000493		GT1CONSENSUS	767	(-)	GRWAAW	S000198		GATABOX	1002	(-)	GATA	S000039
EBOXBNNAPA	2136	(-)	CANNTG	S000144		GT1CONSENSUS	499	(+)	GRWAAW	S000198		CURECORECR	2060	(+)	GTAC	S000493		GT1CONSENSUS	1153	(+)	GRWAAW	S000198		GATABOX	1017	(-)	GATA	S000039
EBOXBNNAPA	2136	(+)	CANNTG	S000144		GT1CONSENSUS	571	(+)	GRWAAW	S000198		GATABOX	2066	(+)	GATA	S000039		GT1CONSENSUS	1200	(-)	GRWAAW	S000198		GATABOX	1025	(-)	GATA	S000039
EBOXBNNAPA	2270	(-)	CANNTG	S000144		GT1CONSENSUS	572	(+)	GRWAAW	S000198		ROOTMOTIFTAPOX1	2067	(+)	ATATT	S000098		GT1CONSENSUS	1307	(-)	GRWAAW	S000198		GATABOX	1064	(-)	GATA	S000039
EBOXBNNAPA	2270	(+)	CANNTG	S000144		GT1CONSENSUS	691	(-)	GRWAAW	S000198		CATATGGMSAUR	2079	(-)	CATATG	S000370		GT1CONSENSUS	1313	(-)	GRWAAW	S000198		GATABOX	1140	(-)	GATA	S000039
EBOXBNNAPA	2320	(-)	CANNTG	S000144		GT1CONSENSUS	720	(-)	GRWAAW	S000198		CATATGGMSAUR	2079	(+)	CATATG	S000370		GT1CONSENSUS	1536	(-)	GRWAAW	S000198		GATABOX	1240	(-)	GATA	S000039
EBOXBNNAPA	2320	(+)	CANNTG	S000144		GT1CONSENSUS	729	(-)	GRWAAW	S000198		EBOXBNNAPA	2079	(-)	CANNTG	S000144		GT1CONSENSUS	1740	(+)	GRWAAW	S000198		GATABOX	1294	(+)	GATA	S000039
EBOXBNNAPA	2345	(-)	CANNTG	S000144		GT1CONSENSUS	770	(-)	GRWAAW	S000198		EBOXBNNAPA	2079	(+)	CANNTG	S000144		GT1CONSENSUS	1812	(-)	GRWAAW	S000198		GATABOX	1326	(-)	GATA	S000039
EBOXBNNAPA	2345	(+)	CANNTG	S000144		GT1CONSENSUS	804	(+)	GRWAAW	S000198		MYCCONSENSUSAT	2079	(-)	CANNTG	S000407		GT1CONSENSUS	1861	(-)	GRWAAW	S000198		GATABOX	1402	(-)	GATA	S000039
EBOXBNNAPA	2687	(-)	CANNTG	S000144		GT1CONSENSUS	815	(-)	GRWAAW	S000198		MYCCONSENSUSAT	2079	(+)	CANNTG	S000407		GT1CONSENSUS	1870	(+)	GRWAAW	S000198		GATABOX	1420	(-)	GATA	S000039
EBOXBNNAPA	2687	(+)	CANNTG	S000144		GT1CONSENSUS	979	(-)	GRWAAW	S000198		S1FBOXSORPS1L21	2082	(+)	ATGGTA	S000223		GT1CONSENSUS	1891	(-)	GRWAAW	S000198		GATABOX	1456	(+)	GATA	S000039
EBOXBNNAPA	2697	(-)	CANNTG	S000144		GT1CONSENSUS	990	(-)	GRWAAW	S000198		GTGANTG10	2089	(+)	GTGA	S000378		GT1CONSENSUS	1899	(-)	GRWAAW	S000198		GATABOX	1491	(-)	GATA	S000039
EBOXBNNAPA	2697	(+)	CANNTG	S000144		GT1CONSENSUS	1056	(-)	GRWAAW	S000198		RAV1AAT	2104	(-)	CAACA	S000314		GT1CONSENSUS	1905	(+)	GRWAAW	S000198		GATABOX	1520	(+)	GATA	S000039
EBOXBNNAPA	3325	(-)	CANNTG	S000144		GT1CONSENSUS	1069	(+)	GRWAAW	S000198		GTGANTG10	2108	(+)	GTGA	S000378		GT1CONSENSUS	2267	(-)	GRWAAW	S000198		GATABOX	1584	(+)	GATA	S000039
EBOXBNNAPA	3325	(+)	CANNTG	S000144		GT1CONSENSUS	1093	(+)	GRWAAW	S000198		CACTFTPPCA1	2114	(-)	YACT	S000449		GT1CONSENSUS	2584	(+)	GRWAAW	S000198		GATABOX	1586	(-)	GATA	S000039
EBOXBNNAPA	3382	(-)	CANNTG	S000144		GT1CONSENSUS	1190	(-)	GRWAAW	S000198		GTGANTG10	2115	(+)	GTGA	S000378		GT1CONSENSUS	2688	(+)	GRWAAW	S000198		GATABOX	1931	(+)	GATA	S000039
EBOXBNNAPA	3382	(+)	CANNTG	S000144		GT1CONSENSUS	1233	(-)	GRWAAW	S000198		EECCRCAH1	2122	(-)	GANTTNC	S000494		GT1CONSENSUS	2696	(+)	GRWAAW	S000198		GATABOX	2477	(-)	GATA	S000039
EBOXBNNAPA	3448	(-)	CANNTG	S000144		GT1CONSENSUS	1471	(-)	GRWAAW	S000198		CACTFTPPCA1	2130	(+)	YACT	S000449		GT1CONSENSUS	2697	(+)	GRWAAW	S000198		GATABOX	2553	(-)	GATA	S000039
EBOXBNNAPA	3448	(+)	CANNTG	S000144		GT1CONSENSUS	1504	(+)	GRWAAW	S000198		GATABOX	2150	(+)	GATA	S000039		GT1CONSENSUS	2804	(-)	GRWAAW	S000198		GATABOX	2697	(+)	GATA	S000039
EBOXBNNAPA	3820	(-)	CANNTG	S000144		GT1CONSENSUS	1534	(+)	GRWAAW	S000198		CACTFTPPCA1	2152	(+)	YACT	S000449		GT1CONSENSUS	3122	(+)	GRWAAW	S000198		GATABOX	2699	(-)	GATA	S000039
EBOXBNNAPA	3820	(+)	CANNTG	S000144		GT1CONSENSUS	1821	(-)	GRWAAW	S000198		CACTFTPPCA1	2157	(-)	YACT	S000449		GT1CONSENSUS	3489	(-)	GRWAAW	S000198		GATABOX	2820	(-)	GATA	S000039
EBOXBNNAPA	3833	(-)	CANNTG	S000144		GT1CONSENSUS	2137	(+)	GRWAAW	S000198		MYB1AT	2160	(+)	WAACCA	S000408		GT1CONSENSUS	3495	(+)	GRWAAW	S000198		GATABOX	2939	(+)	GATA	S000039
EBOXBNNAPA	3833	(+)	CANNTG	S000144		GT1CONSENSUS	2146	(-)	GRWAAW	S000198		NODCON2GM	2167	(+)	CTCTT	S000462		GT1CONSENSUS	3522	(-)	GRWAAW	S000198		GATABOX	2970	(+)	GATA	S000039
EBOXBNNAPA	3974	(-)	CANNTG	S000144		GT1CONSENSUS	2189	(-)	GRWAAW	S000198		OSE2ROOTNODULE	2167	(+)	CTCTT	S000468		GT1CONSENSUS	3531	(+)	GRWAAW	S000198		GATABOX	3146	(+)	GATA	S000039
EBOXBNNAPA	3974	(+)	CANNTG	S000144		GT1CONSENSUS	2259	(+)	GRWAAW	S000198		DOFCOREZM	2169	(-)	AAAG	S000265		GT1CONSENSUS	3907	(-)	GRWAAW	S000198		GATABOX	3160	(+)	GATA	S000039
EBOXBNNAPA	4135	(-)	CANNTG	S000144		GT1CONSENSUS	2278	(-)	GRWAAW	S000198		GT1CONSENSUS	2171	(-)	GRWAAW	S000198		GT1CONSENSUS	3908	(-)	GRWAAW	S000198		GATABOX	3225	(+)	GATA	S000039
EBOXBNNAPA	4135	(+)	CANNTG	S000144		GT1CONSENSUS	2279	(-)	GRWAAW	S000198		GT1GMSCAM4	2171	(-)	GAAAAA	S000453		GT1CONSENSUS	3957	(+)	GRWAAW	S000198		GATABOX	3253	(+)	GATA	S000039
EBOXBNNAPA	4158	(-)	CANNTG	S000144		GT1CONSENSUS	2357	(+)	GRWAAW	S000198		POLLEN1LELAT52	2173	(-)	AGAAA	S000245		GT1CONSENSUS	4276	(+)	GRWAAW	S000198		GATABOX	3273	(+)	GATA	S000039
EBOXBNNAPA	4158	(+)	CANNTG	S000144		GT1CONSENSUS	2406	(-)	GRWAAW	S000198		BOXIINTPATPB	2174	(-)	ATAGAA	S000296		GT1CONSENSUS	4488	(-)	GRWAAW	S000198		GATABOX	3275	(-)	GATA	S000039
EBOXBNNAPA	4386	(-)	CANNTG	S000144		GT1CONSENSUS	2495	(+)	GRWAAW	S000198		CACTFTPPCA1	2193	(-)	YACT	S000449		GT1CONSENSUS	4503	(+)	GRWAAW	S000198		GATABOX	3489	(-)	GATA	S000039
EBOXBNNAPA	4386	(+)	CANNTG	S000144		GT1CONSENSUS	2519	(+)	GRWAAW	S000198		GTGANTG10	2194	(+)	GTGA	S000378		GT1CONSENSUS	4590	(-)	GRWAAW	S000198		GATABOX	3843	(-)	GATA	S000039
EBOXBNNAPA	4512	(-)	CANNTG	S000144		GT1CONSENSUS	2671	(-)	GRWAAW	S000198		CARGCW8GAT	2201	(-)	CWWWWWWWWG	S000431		GT1CONSENSUS	4651	(-)	GRWAAW	S000198		GATABOX	3848	(+)	GATA	S000039
EBOXBNNAPA	4512	(+)	CANNTG	S000144		GT1CONSENSUS	2887	(-)	GRWAAW	S000198		CARGCW8GAT	2201	(+)	CWWWWWWWWG	S000431		GT1CONSENSUS	4864	(-)	GRWAAW	S000198		GATABOX	3972	(+)	GATA	S000039
EBOXBNNAPA	4613	(-)	CANNTG	S000144		GT1CONSENSUS	3208	(+)	GRWAAW	S000198		ROOTMOTIFTAPOX1	2202	(+)	ATATT	S000098		GT1CONSENSUS	4897	(-)	GRWAAW	S000198		GATABOX	4130	(+)	GATA	S000039
EBOXBNNAPA	4613	(+)	CANNTG	S000144		GT1CONSENSUS	3217	(-)	GRWAAW	S000198		TAAAGSTKST1	2206	(+)	TAAAG	S000387		GT1CONSENSUS	4907	(+)	GRWAAW	S000198		GATABOX	4166	(+)	GATA	S000039
EBOXBNNAPA	4635	(-)	CANNTG	S000144		GT1CONSENSUS	3266	(-)	GRWAAW	S000198		DOFCOREZM	2207	(+)	AAAG	S000265		GT1CONSENSUS	4973	(-)	GRWAAW	S000198		GATABOX	4252	(-)	GATA	S000039
EBOXBNNAPA	4635	(+)	CANNTG	S000144		GT1CONSENSUS	3336	(+)	GRWAAW	S000198		NODCON2GM	2208	(-)	CTCTT	S000462		GT1CONSENSUS	4974	(-)	GRWAAW	S000198		GATABOX	4525	(-)	GATA	S000039
EECCRCAH1	718	(+)	GANTTNC	S000494		GT1CONSENSUS	3356	(-)	GRWAAW	S000198		OSE2ROOTNODULE	2208	(-)	CTCTT	S000468		GT1CORE	497	(+)	GGTTAA	S000125		GATABOX	4771	(-)	GATA	S000039
EECCRCAH1	853	(-)	GANTTNC	S000494		GT1CONSENSUS	3425	(+)	GRWAAW	S000198		ARR1AT	2211	(+)	NGATT	S000454		GT1CORE	955	(-)	GGTTAA	S000125		GATABOX	4857	(-)	GATA	S000039
EECCRCAH1	3121	(-)	GANTTNC	S000494		GT1CONSENSUS	3559	(-)	GRWAAW	S000198		INRNTPSADB	2214	(+)	YTCANTYY	S000395		GT1CORE	1843	(-)	GGTTAA	S000125		GATABOX	4996	(+)	GATA	S000039
EECCRCAH1	3202	(-)	GANTTNC	S000494		GT1CONSENSUS	3574	(-)	GRWAAW	S000198		CAATBOX1	2216	(+)	CAAT	S000028		GT1CORE	2778	(+)	GGTTAA	S000125		GT1CONSENSUS	31	(+)	GRWAAW	S000198
EECCRCAH1	3219	(+)	GANTTNC	S000494		GT1CONSENSUS	3627	(-)	GRWAAW	S000198		ERELEE4	2218	(+)	AWTTCAAA	S000037		GT1CORE	3549	(+)	GGTTAA	S000125		GT1CONSENSUS	104	(+)	GRWAAW	S000198
EECCRCAH1	3355	(-)	GANTTNC	S000494		GT1CONSENSUS	3669	(-)	GRWAAW	S000198		EBOXBNNAPA	2222	(-)	CANNTG	S000144		GT1CORE	4016	(-)	GGTTAA	S000125		GT1CONSENSUS	110	(-)	GRWAAW	S000198
EECCRCAH1	3364	(+)	GANTTNC	S000494		GT1CONSENSUS	3670	(-)	GRWAAW	S000198		EBOXBNNAPA	2222	(+)	CANNTG	S000144		GT1GMSCAM4	545	(+)	GAAAAA	S000453		GT1CONSENSUS	130	(-)	GRWAAW	S000198
EECCRCAH1	3945	(-)	GANTTNC	S000494		GT1CONSENSUS	3677	(+)	GRWAAW	S000198		MYCCONSENSUSAT	2222	(-)	CANNTG	S000407		GT1GMSCAM4	1891	(-)	GAAAAA	S000453		GT1CONSENSUS	265	(+)	GRWAAW	S000198
EECCRCAH1	4072	(+)	GANTTNC	S000494		GT1CONSENSUS	3803	(-)	GRWAAW	S000198		MYCCONSENSUSAT	2222	(+)	CANNTG	S000407		GT1GMSCAM4	1899	(-)	GAAAAA	S000453		GT1CONSENSUS	303	(+)	GRWAAW	S000198
EECCRCAH1	4599	(+)	GANTTNC	S000494		GT1CONSENSUS	3861	(+)	GRWAAW	S000198		GATABOX	2227	(+)	GATA	S000039		GT1GMSCAM4	2267	(-)	GAAAAA	S000453		GT1CONSENSUS	324	(+)	GRWAAW	S000198
ELRECOREPCRP1	758	(+)	TTGACC	S000142		GT1CONSENSUS	3931	(-)	GRWAAW	S000198		NODCON2GM	2232	(-)	CTCTT	S000462		GT1GMSCAM4	2584	(+)	GAAAAA	S000453		GT1CONSENSUS	519	(+)	GRWAAW	S000198
ELRECOREPCRP1	901	(+)	TTGACC	S000142		GT1CONSENSUS	4033	(-)	GRWAAW	S000198		OSE2ROOTNODULE	2232	(-)	CTCTT	S000468		GT1GMSCAM4	2697	(+)	GAAAAA	S000453		GT1CONSENSUS	520	(+)	GRWAAW	S000198
ELRECOREPCRP1	2107	(+)	TTGACC	S000142		GT1CONSENSUS	4109	(-)	GRWAAW	S000198		-10PEHVPSBD	2240	(+)	TATTCT	S000392		GT1GMSCAM4	2804	(-)	GAAAAA	S000453		GT1CONSENSUS	581	(-)	GRWAAW	S000198
ERELEE4	1994	(-)	AWTTCAAA	S000037		GT1CONSENSUS	4166	(-)	GRWAAW	S000198		NODCON2GM	2244	(+)	CTCTT	S000462		GT1GMSCAM4	3122	(+)	GAAAAA	S000453		GT1CONSENSUS	654	(-)	GRWAAW	S000198
ERELEE4	2125	(+)	AWTTCAAA	S000037		GT1CONSENSUS	4183	(-)	GRWAAW	S000198		OSE2ROOTNODULE	2244	(+)	CTCTT	S000468		GT1GMSCAM4	3495	(+)	GAAAAA	S000453		GT1CONSENSUS	958	(+)	GRWAAW	S000198
ERELEE4	2642	(-)	AWTTCAAA	S000037		GT1CONSENSUS	4205	(-)	GRWAAW	S000198		TATABOX5	2247	(+)	TTATTT	S000203		GT1GMSCAM4	4590	(-)	GAAAAA	S000453		GT1CONSENSUS	991	(+)	GRWAAW	S000198
ERELEE4	3016	(-)	AWTTCAAA	S000037		GT1CONSENSUS	4257	(-)	GRWAAW	S000198		GATABOX	2269	(+)	GATA	S000039		GT1GMSCAM4	4651	(-)	GAAAAA	S000453		GT1CONSENSUS	1000	(-)	GRWAAW	S000198
GADOWNAT	3685	(-)	ACGTGTC	S000438		GT1CONSENSUS	4574	(+)	GRWAAW	S000198		GT1CONSENSUS	2269	(+)	GRWAAW	S000198		GT1GMSCAM4	4864	(-)	GAAAAA	S000453		GT1CONSENSUS	1124	(+)	GRWAAW	S000198
GAGA8HVBKN3	2	(-)	GAGAGAGAGAGAGAGA	S000427		GT1CONSENSUS	4583	(+)	GRWAAW	S000198		IBOXCORE	2269	(+)	GATAA	S000199		GT1GMSCAM4	4973	(-)	GAAAAA	S000453		GT1CONSENSUS	1134	(-)	GRWAAW	S000198
GARE2OSREP1	2394	(+)	TAACGTA	S000420		GT1CONSENSUS	4646	(-)	GRWAAW	S000198		CACTFTPPCA1	2279	(+)	YACT	S000449		GTGANTG10	108	(+)	GTGA	S000378		GT1CONSENSUS	1238	(-)	GRWAAW	S000198
GAREAT	2078	(-)	TAACAAR	S000439		GT1CONSENSUS	4669	(-)	GRWAAW	S000198		ARR1AT	2290	(-)	NGATT	S000454		GTGANTG10	183	(+)	GTGA	S000378		GT1CONSENSUS	1252	(+)	GRWAAW	S000198
GAREAT	3094	(+)	TAACAAR	S000439		GT1CONSENSUS	4681	(-)	GRWAAW	S000198		RBCSCONSENSUS	2290	(+)	AATCCAA	S000127		GTGANTG10	201	(+)	GTGA	S000378		GT1CONSENSUS	1324	(-)	GRWAAW	S000198
GATABOX	91	(-)	GATA	S000039		GT1CONSENSUS	4841	(+)	GRWAAW	S000198		CACTFTPPCA1	2301	(-)	YACT	S000449		GTGANTG10	214	(+)	GTGA	S000378		GT1CONSENSUS	1361	(+)	GRWAAW	S000198
GATABOX	105	(-)	GATA	S000039		GT1CORE	493	(+)	GGTTAA	S000125		TATABOX3	2306	(+)	TATTAAT	S000110		GTGANTG10	221	(+)	GTGA	S000378		GT1CONSENSUS	1429	(+)	GRWAAW	S000198
GATABOX	126	(+)	GATA	S000039		GT1GMSCAM4	471	(-)	GAAAAA	S000453		TATABOX3	2307	(-)	TATTAAT	S000110		GTGANTG10	230	(+)	GTGA	S000378		GT1CONSENSUS	1682	(+)	GRWAAW	S000198
GATABOX	222	(+)	GATA	S000039		GT1GMSCAM4	499	(+)	GAAAAA	S000453		ROOTMOTIFTAPOX1	2310	(-)	ATATT	S000098		GTGANTG10	259	(+)	GTGA	S000378		GT1CONSENSUS	1776	(+)	GRWAAW	S000198
GATABOX	267	(+)	GATA	S000039		GT1GMSCAM4	572	(+)	GAAAAA	S000453		EBOXBNNAPA	2316	(-)	CANNTG	S000144		GTGANTG10	532	(+)	GTGA	S000378		GT1CONSENSUS	1931	(+)	GRWAAW	S000198
GATABOX	325	(+)	GATA	S000039		GT1GMSCAM4	691	(-)	GAAAAA	S000453		EBOXBNNAPA	2316	(+)	CANNTG	S000144		GTGANTG10	619	(-)	GTGA	S000378		GT1CONSENSUS	1995	(+)	GRWAAW	S000198
GATABOX	594	(+)	GATA	S000039		GT1GMSCAM4	770	(-)	GAAAAA	S000453		MYCCONSENSUSAT	2316	(-)	CANNTG	S000407		GTGANTG10	865	(-)	GTGA	S000378		GT1CONSENSUS	2025	(+)	GRWAAW	S000198
GATABOX	610	(-)	GATA	S000039		GT1GMSCAM4	1233	(-)	GAAAAA	S000453		MYCCONSENSUSAT	2316	(+)	CANNTG	S000407		GTGANTG10	944	(-)	GTGA	S000378		GT1CONSENSUS	2076	(-)	GRWAAW	S000198
GATABOX	655	(+)	GATA	S000039		GT1GMSCAM4	1504	(+)	GAAAAA	S000453		EBOXBNNAPA	2329	(-)	CANNTG	S000144		GTGANTG10	1012	(+)	GTGA	S000378		GT1CONSENSUS	2262	(+)	GRWAAW	S000198
GATABOX	664	(+)	GATA	S000039		GT1GMSCAM4	1821	(-)	GAAAAA	S000453		EBOXBNNAPA	2329	(+)	CANNTG	S000144		GTGANTG10	1386	(+)	GTGA	S000378		GT1CONSENSUS	2532	(-)	GRWAAW	S000198
GATABOX	688	(+)	GATA	S000039		GT1GMSCAM4	2259	(+)	GAAAAA	S000453		MYB2CONSENSUSAT	2329	(+)	YAACKG	S000409		GTGANTG10	1462	(+)	GTGA	S000378		GT1CONSENSUS	2533	(-)	GRWAAW	S000198
GATABOX	699	(-)	GATA	S000039		GT1GMSCAM4	2406	(-)	GAAAAA	S000453		MYBCORE	2329	(-)	CNGTTR	S000176		GTGANTG10	1490	(-)	GTGA	S000378		GT1CONSENSUS	2818	(-)	GRWAAW	S000198
GATABOX	714	(-)	GATA	S000039		GT1GMSCAM4	2887	(-)	GAAAAA	S000453		MYCCONSENSUSAT	2329	(-)	CANNTG	S000407		GTGANTG10	1650	(-)	GTGA	S000378		GT1CONSENSUS	2829	(-)	GRWAAW	S000198
GATABOX	731	(-)	GATA	S000039		GT1GMSCAM4	3217	(-)	GAAAAA	S000453		MYCCONSENSUSAT	2329	(+)	CANNTG	S000407		GTGANTG10	1685	(+)	GTGA	S000378		GT1CONSENSUS	2926	(-)	GRWAAW	S000198
GATABOX	806	(-)	GATA	S000039		GT1GMSCAM4	3336	(+)	GAAAAA	S000453		NODCON2GM	2337	(-)	CTCTT	S000462		GTGANTG10	1778	(-)	GTGA	S000378		GT1CONSENSUS	3052	(+)	GRWAAW	S000198
GATABOX	895	(-)	GATA	S000039		GT1GMSCAM4	3574	(-)	GAAAAA	S000453		OSE2ROOTNODULE	2337	(-)	CTCTT	S000468		GTGANTG10	2081	(-)	GTGA	S000378		GT1CONSENSUS	3090	(+)	GRWAAW	S000198
GATABOX	949	(+)	GATA	S000039		GT1GMSCAM4	3803	(-)	GAAAAA	S000453		TGTCACACMCUCUMISIN	2345	(-)	TGTCACA	S000422		GTGANTG10	2237	(-)	GTGA	S000378		GT1CONSENSUS	3171	(+)	GRWAAW	S000198
GATABOX	991	(+)	GATA	S000039		GT1GMSCAM4	4166	(-)	GAAAAA	S000453		GTGANTG10	2346	(+)	GTGA	S000378		GTGANTG10	3154	(+)	GTGA	S000378		GT1CONSENSUS	3225	(+)	GRWAAW	S000198
GATABOX	993	(-)	GATA	S000039		GT1GMSCAM4	4183	(-)	GAAAAA	S000453		SEBFCONSSTPR10A	2346	(-)	YTGTCWC	S000391		GTGANTG10	3310	(+)	GTGA	S000378		GT1CONSENSUS	3431	(-)	GRWAAW	S000198
GATABOX	1011	(+)	GATA	S000039		GT1GMSCAM4	4583	(+)	GAAAAA	S000453		BIHD1OS	2347	(-)	TGTCA	S000498		GTGANTG10	3618	(-)	GTGA	S000378		GT1CONSENSUS	3487	(-)	GRWAAW	S000198
GATABOX	1017	(+)	GATA	S000039		GT1GMSCAM4	4646	(-)	GAAAAA	S000453		WRKY71OS	2347	(+)	TGAC	S000447		GTGANTG10	3863	(-)	GTGA	S000378		GT1CONSENSUS	3841	(-)	GRWAAW	S000198
GATABOX	1280	(-)	GATA	S000039		GT1GMSCAM4	4681	(-)	GAAAAA	S000453		CBFHV	2353	(+)	RYCGAC	S000497		GTGANTG10	4092	(+)	GTGA	S000378		GT1CONSENSUS	3870	(+)	GRWAAW	S000198
GATABOX	1314	(+)	GATA	S000039		GT1GMSCAM4	4841	(+)	GAAAAA	S000453		DRE2COREZMRAB17	2353	(+)	ACCGAC	S000402		GTGANTG10	4138	(+)	GTGA	S000378		GT1CONSENSUS	3871	(+)	GRWAAW	S000198
GATABOX	1470	(-)	GATA	S000039		GT1MOTIFPSRBCS	308	(+)	KWGTGRWAAWRW	S000051		DRECRTCOREAT	2353	(+)	RCCGAC	S000418		GTGANTG10	4216	(-)	GTGA	S000378		GT1CONSENSUS	3880	(+)	GRWAAW	S000198
GATABOX	1521	(-)	GATA	S000039		GTGANTG10	187	(+)	GTGA	S000378		LTRECOREATCOR15	2354	(+)	CCGAC	S000153		GTGANTG10	4264	(-)	GTGA	S000378		GT1CONSENSUS	3904	(-)	GRWAAW	S000198
GATABOX	1543	(+)	GATA	S000039		GTGANTG10	211	(+)	GTGA	S000378		PRECONSCRHSP70A	2354	(+)	SCGAYNRNNNNNNNNNNNNNNNHD	S000506		GTGANTG10	4271	(-)	GTGA	S000378		GT1CONSENSUS	3978	(-)	GRWAAW	S000198
GATABOX	1608	(+)	GATA	S000039		GTGANTG10	218	(+)	GTGA	S000378		CGACGOSAMY3	2355	(+)	CGACG	S000205		GTGANTG10	4308	(+)	GTGA	S000378		GT1CONSENSUS	4130	(+)	GRWAAW	S000198
GATABOX	1672	(+)	GATA	S000039		GTGANTG10	227	(+)	GTGA	S000378		HEXAMERATH4	2355	(-)	CCGTCG	S000146		GTGANTG10	4423	(+)	GTGA	S000378		GT1CONSENSUS	4200	(+)	GRWAAW	S000198
GATABOX	1674	(-)	GATA	S000039		GTGANTG10	256	(+)	GTGA	S000378		CACTFTPPCA1	2385	(-)	YACT	S000449		GTGANTG10	4770	(+)	GTGA	S000378		GT1CONSENSUS	4201	(+)	GRWAAW	S000198
GATABOX	2006	(+)	GATA	S000039		GTGANTG10	1083	(+)	GTGA	S000378		MYB2CONSENSUSAT	2392	(-)	YAACKG	S000409		HDZIP2ATATHB2	1405	(-)	TAATMATTA	S000373		GT1CONSENSUS	4213	(+)	GRWAAW	S000198
GATABOX	2543	(-)	GATA	S000039		GTGANTG10	1305	(+)	GTGA	S000378		MYBCORE	2392	(+)	CNGTTR	S000176		HEXMOTIFTAH3H4	222	(-)	ACGTCA	S000053		GT1CONSENSUS	4262	(+)	GRWAAW	S000198
GATABOX	2619	(-)	GATA	S000039		GTGANTG10	1331	(+)	GTGA	S000378		MYBCOREATCYCB1	2392	(-)	AACGG	S000502		HEXMOTIFTAH3H4	1268	(-)	ACGTCA	S000053		GT1CONSENSUS	4308	(-)	GRWAAW	S000198
GATABOX	2816	(-)	GATA	S000039		GTGANTG10	1359	(+)	GTGA	S000378		CCAATBOX1	2400	(+)	CCAAT	S000030		IBOX	73	(-)	GATAAG	S000124		GT1CONSENSUS	4351	(+)	GRWAAW	S000198
GATABOX	2841	(-)	GATA	S000039		GTGANTG10	1417	(-)	GTGA	S000378		CAATBOX1	2401	(+)	CAAT	S000028		IBOX	1618	(+)	GATAAG	S000124		GT1CONSENSUS	4402	(+)	GRWAAW	S000198
GATABOX	2857	(+)	GATA	S000039		GTGANTG10	1970	(+)	GTGA	S000378		CARGCW8GAT	2401	(-)	CWWWWWWWWG	S000431		IBOX	2669	(+)	GATAAG	S000124		GT1CONSENSUS	4535	(+)	GRWAAW	S000198
GATABOX	3001	(+)	GATA	S000039		GTGANTG10	2052	(-)	GTGA	S000378		CARGCW8GAT	2401	(+)	CWWWWWWWWG	S000431		IBOX	4267	(-)	GATAAG	S000124		GT1CONSENSUS	4627	(-)	GRWAAW	S000198
GATABOX	3177	(+)	GATA	S000039		GTGANTG10	2089	(+)	GTGA	S000378		TATABOX2	2403	(-)	TATAAAT	S000109		IBOXCORE	42	(+)	GATAA	S000199		GT1CONSENSUS	4775	(+)	GRWAAW	S000198
GATABOX	3191	(+)	GATA	S000039		GTGANTG10	2135	(+)	GTGA	S000378		CACTFTPPCA1	2409	(-)	YACT	S000449		IBOXCORE	74	(-)	GATAA	S000199		GT1CONSENSUS	4807	(+)	GRWAAW	S000198
GATABOX	3257	(+)	GATA	S000039		GTGANTG10	2229	(+)	GTGA	S000378		GT1CONSENSUS	2422	(-)	GRWAAW	S000198		IBOXCORE	110	(+)	GATAA	S000199		GT1CONSENSUS	4919	(-)	GRWAAW	S000198
GATABOX	3285	(+)	GATA	S000039		GTGANTG10	2271	(-)	GTGA	S000378		MYB2CONSENSUSAT	2426	(-)	YAACKG	S000409		IBOXCORE	408	(+)	GATAA	S000199		GT1CORE	464	(+)	GGTTAA	S000125
GATABOX	3305	(+)	GATA	S000039		GTGANTG10	2310	(-)	GTGA	S000378		MYBCORE	2426	(+)	CNGTTR	S000176		IBOXCORE	638	(-)	GATAA	S000199		GT1CORE	1648	(-)	GGTTAA	S000125
GATABOX	3307	(-)	GATA	S000039		GTGANTG10	2586	(-)	GTGA	S000378		MYBCOREATCYCB1	2426	(-)	AACGG	S000502		IBOXCORE	768	(-)	GATAA	S000199		GT1CORE	2958	(-)	GGTTAA	S000125
GATABOX	3516	(-)	GATA	S000039		GTGANTG10	3036	(+)	GTGA	S000378		TATABOX4	2429	(-)	TATATAA	S000111		IBOXCORE	1537	(-)	GATAA	S000199		GT1CORE	3116	(+)	GGTTAA	S000125
GATABOX	3902	(-)	GATA	S000039		GTGANTG10	3118	(-)	GTGA	S000378		GATABOX	2436	(+)	GATA	S000039		IBOXCORE	1618	(+)	GATAA	S000199		GT1GMSCAM4	31	(+)	GAAAAA	S000453
GATABOX	3907	(+)	GATA	S000039		GTGANTG10	3153	(+)	GTGA	S000378		CACTFTPPCA1	2443	(+)	YACT	S000449		IBOXCORE	1740	(+)	GATAA	S000199		GT1GMSCAM4	110	(-)	GAAAAA	S000453
GATABOX	4002	(+)	GATA	S000039		GTGANTG10	3160	(+)	GTGA	S000378		NODCON1GM	2451	(-)	AAAGAT	S000461		IBOXCORE	1862	(-)	GATAA	S000199		GT1GMSCAM4	265	(+)	GAAAAA	S000453
GATABOX	4335	(-)	GATA	S000039		GTGANTG10	3206	(+)	GTGA	S000378		OSE1ROOTNODULE	2451	(-)	AAAGAT	S000467		IBOXCORE	2669	(+)	GATAA	S000199		GT1GMSCAM4	520	(+)	GAAAAA	S000453
GATABOX	4400	(-)	GATA	S000039		GTGANTG10	3306	(+)	GTGA	S000378		DOFCOREZM	2453	(-)	AAAG	S000265		IBOXCORE	3531	(+)	GATAA	S000199		GT1GMSCAM4	1124	(+)	GAAAAA	S000453
GATABOX	4573	(+)	GATA	S000039		GTGANTG10	3348	(-)	GTGA	S000378		TAAAGSTKST1	2453	(-)	TAAAG	S000387		IBOXCORE	4268	(-)	GATAA	S000199		GT1GMSCAM4	1252	(+)	GAAAAA	S000453
GATABOX	4731	(-)	GATA	S000039		GTGANTG10	3598	(+)	GTGA	S000378		TAAAGSTKST1	2470	(+)	TAAAG	S000387		IBOXCORE	4276	(+)	GATAA	S000199		GT1GMSCAM4	1429	(+)	GAAAAA	S000453
GATABOX	4745	(+)	GATA	S000039		GTGANTG10	4265	(-)	GTGA	S000378		DOFCOREZM	2471	(+)	AAAG	S000265		IBOXCORENT	72	(-)	GATAAGR	S000424		GT1GMSCAM4	1682	(+)	GAAAAA	S000453
GATABOX	4786	(-)	GATA	S000039		GTGANTG10	4891	(-)	GTGA	S000378		NODCON2GM	2472	(-)	CTCTT	S000462		IBOXCORENT	1618	(+)	GATAAGR	S000424		GT1GMSCAM4	1776	(+)	GAAAAA	S000453
GATABOX	4883	(-)	GATA	S000039		IBOX	1268	(+)	GATAAG	S000124		OSE2ROOTNODULE	2472	(-)	CTCTT	S000468		INRNTPSADB	737	(-)	YTCANTYY	S000395		GT1GMSCAM4	2025	(+)	GAAAAA	S000453
GATABOX	4892	(-)	GATA	S000039		IBOXCORE	721	(-)	GATAA	S000199		POLLEN1LELAT52	2475	(+)	AGAAA	S000245		INRNTPSADB	2080	(+)	YTCANTYY	S000395		GT1GMSCAM4	2262	(+)	GAAAAA	S000453
GATABOX	4937	(-)	GATA	S000039		IBOXCORE	730	(-)	GATAA	S000199		GT1CONSENSUS	2476	(+)	GRWAAW	S000198		INRNTPSADB	3307	(-)	YTCANTYY	S000395		GT1GMSCAM4	2829	(-)	GAAAAA	S000453
GATABOX	4962	(-)	GATA	S000039		IBOXCORE	991	(-)	GATAA	S000199		GT1GMSCAM4	2476	(+)	GAAAAA	S000453		INRNTPSADB	3958	(-)	YTCANTYY	S000395		GT1GMSCAM4	2926	(-)	GAAAAA	S000453
GGTCCCATGMSAUR	1574	(+)	GGTCCCAT	S000360		IBOXCORE	1149	(-)	GATAA	S000199		DOFCOREZM	2479	(+)	AAAG	S000265		INRNTPSADB	4810	(+)	YTCANTYY	S000395		GT1GMSCAM4	3431	(-)	GAAAAA	S000453
GT1CONSENSUS	126	(+)	GRWAAW	S000198		IBOXCORE	1191	(-)	GATAA	S000199		POLASIG3	2487	(-)	AATAAT	S000088		INTRONLOWER	1854	(-)	TGCAGG	S000086		GT1GMSCAM4	3904	(-)	GAAAAA	S000453
GT1CONSENSUS	132	(-)	GRWAAW	S000198		IBOXCORE	1268	(+)	GATAA	S000199		-10PEHVPSBD	2489	(+)	TATTCT	S000392		INTRONLOWER	3538	(+)	TGCAGG	S000086		GT1GMSCAM4	3978	(-)	GAAAAA	S000453
GT1CONSENSUS	152	(-)	GRWAAW	S000198		IBOXCORE	1365	(+)	GATAA	S000199		ARR1AT	2502	(+)	NGATT	S000454		LECPLEACS2	633	(-)	TAAAATAT	S000465		GT1GMSCAM4	4201	(+)	GAAAAA	S000453
GT1CONSENSUS	222	(+)	GRWAAW	S000198		IBOXCORE	1399	(+)	GATAA	S000199		SEF4MOTIFGM7S	2519	(+)	RTTTTTR	S000103		LECPLEACS2	2526	(-)	TAAAATAT	S000465		GT1GMSCAM4	4351	(+)	GAAAAA	S000453
GT1CONSENSUS	287	(+)	GRWAAW	S000198		IBOXCORE	1472	(-)	GATAA	S000199		POLASIG1	2522	(-)	AATAAA	S000080		LECPLEACS2	2860	(+)	TAAAATAT	S000465		GTGANTG10	102	(+)	GTGA	S000378
GT1CONSENSUS	325	(+)	GRWAAW	S000198		IBOXCORE	2137	(+)	GATAA	S000199		TATABOX5	2523	(+)	TTATTT	S000203		LTRE1HVBLT49	1214	(+)	CCGAAA	S000250		GTGANTG10	158	(+)	GTGA	S000378
GT1CONSENSUS	346	(+)	GRWAAW	S000198		IBOXCORE	2190	(-)	GATAA	S000199		TATABOXOSPAL	2524	(+)	TATTTAA	S000400		LTREATLTI78	1644	(-)	ACCGACA	S000157		GTGANTG10	169	(+)	GTGA	S000378
GT1CONSENSUS	535	(+)	GRWAAW	S000198		IBOXCORE	2357	(+)	GATAA	S000199		TAAAGSTKST1	2528	(+)	TAAAG	S000387		LTRECOREATCOR15	1596	(-)	CCGAC	S000153		GTGANTG10	182	(+)	GTGA	S000378
GT1CONSENSUS	536	(+)	GRWAAW	S000198		IBOXCORE	2519	(+)	GATAA	S000199		DOFCOREZM	2529	(+)	AAAG	S000265		LTRECOREATCOR15	1645	(-)	CCGAC	S000153		GTGANTG10	189	(+)	GTGA	S000378
GT1CONSENSUS	597	(-)	GRWAAW	S000198		IBOXCORE	2672	(-)	GATAA	S000199		QELEMENTZMZM13	2531	(+)	AGGTCA	S000254		MARABOX1	1139	(-)	AATAAAYAAA	S000063		GTGANTG10	198	(+)	GTGA	S000378
GT1CONSENSUS	655	(+)	GRWAAW	S000198		IBOXCORE	3208	(+)	GATAA	S000199		WBOXNTERF3	2532	(-)	TGACY	S000457		MARARS	1363	(-)	WTTTATRTTTW	S000064		GTGANTG10	596	(-)	GTGA	S000378
GT1CONSENSUS	688	(+)	GRWAAW	S000198		IBOXCORE	3267	(-)	GATAA	S000199		WRKY71OS	2533	(-)	TGAC	S000447		MARTBOX	757	(+)	TTWTWTTWTT	S000067		GTGANTG10	635	(+)	GTGA	S000378
GT1CONSENSUS	697	(-)	GRWAAW	S000198		IBOXCORE	3425	(+)	GATAA	S000199		POLASIG3	2538	(+)	AATAAT	S000088		MARTBOX	758	(+)	TTWTWTTWTT	S000067		GTGANTG10	669	(-)	GTGA	S000378
GT1CONSENSUS	790	(+)	GRWAAW	S000198		IBOXCORE	3560	(-)	GATAA	S000199		TATABOX2	2550	(-)	TATAAAT	S000109		MARTBOX	759	(+)	TTWTWTTWTT	S000067		GTGANTG10	765	(+)	GTGA	S000378
GT1CONSENSUS	800	(-)	GRWAAW	S000198		IBOXCORE	3628	(-)	GATAA	S000199		CACTFTPPCA1	2555	(+)	YACT	S000449		MARTBOX	760	(+)	TTWTWTTWTT	S000067		GTGANTG10	792	(-)	GTGA	S000378
GT1CONSENSUS	893	(-)	GRWAAW	S000198		IBOXCORE	3861	(+)	GATAA	S000199		CACTFTPPCA1	2558	(+)	YACT	S000449		MARTBOX	1581	(+)	TTWTWTTWTT	S000067		GTGANTG10	928	(+)	GTGA	S000378
GT1CONSENSUS	907	(+)	GRWAAW	S000198		IBOXCORE	3932	(-)	GATAA	S000199		ASF1MOTIFCAMV	2564	(+)	TGACG	S000024		MARTBOX	1886	(+)	TTWTWTTWTT	S000067		GTGANTG10	948	(-)	GTGA	S000378
GT1CONSENSUS	1031	(+)	GRWAAW	S000198		IBOXCORE	4110	(-)	GATAA	S000199		WRKY71OS	2564	(+)	TGAC	S000447		MARTBOX	2585	(-)	TTWTWTTWTT	S000067		GTGANTG10	956	(+)	GTGA	S000378
GT1CONSENSUS	1285	(-)	GRWAAW	S000198		IBOXCORE	4574	(+)	GATAA	S000199		ROOTMOTIFTAPOX1	2573	(-)	ATATT	S000098		MARTBOX	2799	(+)	TTWTWTTWTT	S000067		GTGANTG10	1069	(-)	GTGA	S000378
GT1CONSENSUS	1446	(-)	GRWAAW	S000198		IBOXCORE	4670	(-)	GATAA	S000199		GATABOX	2577	(-)	GATA	S000039		MARTBOX	3496	(-)	TTWTWTTWTT	S000067		GTGANTG10	1424	(-)	GTGA	S000378
GT1CONSENSUS	1754	(+)	GRWAAW	S000198		IBOXCORE	4982	(-)	GATAA	S000199		CAATBOX1	2582	(+)	CAAT	S000028		MARTBOX	3497	(-)	TTWTWTTWTT	S000067		GTGANTG10	1518	(+)	GTGA	S000378
GT1CONSENSUS	1852	(+)	GRWAAW	S000198		IBOXCORENT	1268	(+)	GATAAGR	S000424		PREATPRODH	2584	(-)	ACTCAT	S000450		MARTBOX	3498	(-)	TTWTWTTWTT	S000067		GTGANTG10	1565	(+)	GTGA	S000378
GT1CONSENSUS	2006	(+)	GRWAAW	S000198		INRNTPSADB	2286	(+)	YTCANTYY	S000395		GTGANTG10	2593	(-)	GTGA	S000378		MARTBOX	3499	(-)	TTWTWTTWTT	S000067		GTGANTG10	1636	(-)	GTGA	S000378
GT1CONSENSUS	2064	(+)	GRWAAW	S000198		INRNTPSADB	2503	(-)	YTCANTYY	S000395		GATABOX	2598	(+)	GATA	S000039		MARTBOX	3500	(-)	TTWTWTTWTT	S000067		GTGANTG10	1642	(+)	GTGA	S000378
GT1CONSENSUS	2094	(+)	GRWAAW	S000198		INRNTPSADB	2523	(-)	YTCANTYY	S000395		GT1CONSENSUS	2598	(+)	GRWAAW	S000198		MARTBOX	3501	(-)	TTWTWTTWTT	S000067		GTGANTG10	1677	(-)	GTGA	S000378
GT1CONSENSUS	2144	(-)	GRWAAW	S000198		INRNTPSADB	3363	(+)	YTCANTYY	S000395		IBOXCORE	2598	(+)	GATAA	S000199		MARTBOX	3502	(-)	TTWTWTTWTT	S000067		GTGANTG10	1929	(+)	GTGA	S000378
GT1CONSENSUS	2598	(-)	GRWAAW	S000198		INRNTPSADB	4064	(+)	YTCANTYY	S000395		POLASIG3	2601	(+)	AATAAT	S000088		MARTBOX	3561	(-)	TTWTWTTWTT	S000067		GTGANTG10	1961	(+)	GTGA	S000378
GT1CONSENSUS	2599	(-)	GRWAAW	S000198		INRNTPSADB	4186	(+)	YTCANTYY	S000395		BOXIINTPATPB	2615	(-)	ATAGAA	S000296		MARTBOX	3562	(-)	TTWTWTTWTT	S000067		GTGANTG10	2166	(+)	GTGA	S000378
GT1CONSENSUS	2723	(+)	GRWAAW	S000198		INRNTPSADB	4932	(+)	YTCANTYY	S000395		TELOBOXATEEF1AA1	2628	(-)	AAACCCTAA	S000308		MARTBOX	4646	(+)	TTWTWTTWTT	S000067		GTGANTG10	2570	(+)	GTGA	S000378
GT1CONSENSUS	2814	(-)	GRWAAW	S000198		INTRONLOWER	4827	(-)	TGCAGG	S000086		UP2ATMSD	2629	(-)	AAACCCTA	S000472		MYB1AT	1578	(-)	WAACCA	S000408		GTGANTG10	2648	(-)	GTGA	S000378
GT1CONSENSUS	2825	(-)	GRWAAW	S000198		L1BOXATPDF1	4421	(-)	TAAATGYA	S000386		MYBPLANT	2633	(-)	MACCWAMC	S000167		MYB1AT	2777	(-)	WAACCA	S000408		GTGANTG10	2679	(+)	GTGA	S000378
GT1CONSENSUS	2839	(-)	GRWAAW	S000198		L1BOXATPDF1	4969	(-)	TAAATGYA	S000386		REALPHALGLHCB21	2635	(-)	AACCAA	S000362		MYB1AT	4017	(+)	WAACCA	S000408		GTGANTG10	2725	(+)	GTGA	S000378
GT1CONSENSUS	2918	(+)	GRWAAW	S000198		LEAFYATAG	1354	(+)	CCAATGT	S000432		MYB1AT	2636	(-)	WAACCA	S000408		MYB1AT	4148	(+)	WAACCA	S000408		GTGANTG10	2807	(+)	GTGA	S000378
GT1CONSENSUS	2922	(-)	GRWAAW	S000198		LTRE1HVBLT49	904	(+)	CCGAAA	S000250		CACTFTPPCA1	2651	(-)	YACT	S000449		MYB1LEPR	420	(+)	GTTAGTT	S000443		GTGANTG10	3150	(+)	GTGA	S000378
GT1CONSENSUS	2923	(-)	GRWAAW	S000198		LTRE1HVBLT49	2493	(+)	CCGAAA	S000250		GATABOX	2656	(+)	GATA	S000039		MYB1LEPR	1351	(-)	GTTAGTT	S000443		GTGANTG10	3310	(+)	GTGA	S000378
GT1CONSENSUS	2946	(+)	GRWAAW	S000198		LTRE1HVBLT49	2571	(+)	CCGAAA	S000250		CACTFTPPCA1	2658	(+)	YACT	S000449		MYB1LEPR	1805	(-)	GTTAGTT	S000443		GTGANTG10	3385	(+)	GTGA	S000378
GT1CONSENSUS	2953	(-)	GRWAAW	S000198		LTRE1HVBLT49	3835	(+)	CCGAAA	S000250		DOFCOREZM	2660	(-)	AAAG	S000265		MYB1LEPR	2569	(+)	GTTAGTT	S000443		GTGANTG10	3679	(+)	GTGA	S000378
GT1CONSENSUS	2954	(-)	GRWAAW	S000198		LTRE1HVBLT49	3916	(-)	CCGAAA	S000250		MARTBOX	2661	(+)	TTWTWTTWTT	S000067		MYB1LEPR	2818	(-)	GTTAGTT	S000443		GTGANTG10	3746	(-)	GTGA	S000378
GT1CONSENSUS	3083	(+)	GRWAAW	S000198		LTRE1HVBLT49	4019	(+)	CCGAAA	S000250		MARTBOX	2662	(+)	TTWTWTTWTT	S000067		MYB1LEPR	3587	(+)	GTTAGTT	S000443		GTGANTG10	3885	(-)	GTGA	S000378
GT1CONSENSUS	3121	(+)	GRWAAW	S000198		LTRE1HVBLT49	4456	(+)	CCGAAA	S000250		MARTBOX	2663	(+)	TTWTWTTWTT	S000067		MYB1LEPR	4494	(-)	GTTAGTT	S000443		GTGANTG10	4595	(+)	GTGA	S000378
GT1CONSENSUS	3202	(+)	GRWAAW	S000198		LTRE1HVBLT49	4581	(+)	CCGAAA	S000250		REALPHALGLHCB21	2671	(-)	AACCAA	S000362		MYB1LEPR	4550	(-)	GTTAGTT	S000443		GTGANTG10	4678	(+)	GTGA	S000378
GT1CONSENSUS	3257	(+)	GRWAAW	S000198		LTRE1HVBLT49	4589	(+)	CCGAAA	S000250		MYB1AT	2672	(-)	WAACCA	S000408		MYB2AT	4537	(-)	TAACTG	S000177		GTGANTG10	4805	(+)	GTGA	S000378
GT1CONSENSUS	3464	(-)	GRWAAW	S000198		LTRE1HVBLT49	4610	(+)	CCGAAA	S000250		GT1CORE	2673	(+)	GGTTAA	S000125		MYB2CONSENSUSAT	661	(-)	YAACKG	S000409		GTGANTG10	4841	(-)	GTGA	S000378
GT1CONSENSUS	3514	(-)	GRWAAW	S000198		LTREATLTI78	1295	(-)	ACCGACA	S000157		TATABOXOSPAL	2675	(-)	TATTTAA	S000400		MYB2CONSENSUSAT	1574	(+)	YAACKG	S000409		HEXAMERATH4	4121	(-)	CCGTCG	S000146
GT1CONSENSUS	3774	(-)	GRWAAW	S000198		LTRECOREATCOR15	1296	(-)	CCGAC	S000153		SP8BFIBSP8BIB	2678	(-)	TACTATT	S000184		MYB2CONSENSUSAT	4537	(-)	YAACKG	S000409		HEXMOTIFTAH3H4	170	(-)	ACGTCA	S000053
GT1CONSENSUS	3775	(-)	GRWAAW	S000198		LTRECOREATCOR15	3880	(+)	CCGAC	S000153		CACTFTPPCA1	2681	(-)	YACT	S000449		MYB2CONSENSUSAT	4722	(-)	YAACKG	S000409		HEXMOTIFTAH3H4	190	(-)	ACGTCA	S000053
GT1CONSENSUS	3900	(-)	GRWAAW	S000198		MARABOX1	147	(-)	AATAAAYAAA	S000063		GATABOX	2686	(+)	GATA	S000039		MYBCORE	661	(+)	CNGTTR	S000176		IBOX	4769	(-)	GATAAG	S000124
GT1CONSENSUS	3932	(+)	GRWAAW	S000198		MARABOX1	151	(-)	AATAAAYAAA	S000063		CACTFTPPCA1	2688	(+)	YACT	S000449		MYBCORE	956	(-)	CNGTTR	S000176		IBOXCORE	104	(+)	GATAA	S000199
GT1CONSENSUS	3945	(+)	GRWAAW	S000198		MARARS	4323	(+)	WTTTATRTTTW	S000064		DOFCOREZM	2690	(-)	AAAG	S000265		MYBCORE	1574	(-)	CNGTTR	S000176		IBOXCORE	303	(+)	GATAA	S000199
GT1CONSENSUS	3969	(-)	GRWAAW	S000198		MARTBOX	527	(+)	TTWTWTTWTT	S000067		GT1CONSENSUS	2691	(-)	GRWAAW	S000198		MYBCORE	2175	(+)	CNGTTR	S000176		IBOXCORE	593	(-)	GATAA	S000199
GT1CONSENSUS	4008	(-)	GRWAAW	S000198		MARTBOX	4161	(+)	TTWTWTTWTT	S000067		GT1GMSCAM4	2691	(-)	GAAAAA	S000453		MYBCORE	3214	(-)	CNGTTR	S000176		IBOXCORE	666	(-)	GATAA	S000199
GT1CONSENSUS	4066	(+)	GRWAAW	S000198		MYB1AT	357	(+)	WAACCA	S000408		POLLEN1LELAT52	2693	(-)	AGAAA	S000245		MYBCORE	3984	(+)	CNGTTR	S000176		IBOXCORE	834	(-)	GATAA	S000199
GT1CONSENSUS	4254	(+)	GRWAAW	S000198		MYB1AT	1242	(-)	WAACCA	S000408		DOFCOREZM	2696	(-)	AAAG	S000265		MYBCORE	4415	(+)	CNGTTR	S000176		IBOXCORE	958	(+)	GATAA	S000199
GT1CONSENSUS	4333	(-)	GRWAAW	S000198		MYB1AT	1282	(+)	WAACCA	S000408		ARR1AT	2705	(+)	NGATT	S000454		MYBCORE	4497	(-)	CNGTTR	S000176		IBOXCORE	991	(+)	GATAA	S000199
GT1CONSENSUS	4460	(-)	GRWAAW	S000198		MYB1AT	4231	(-)	WAACCA	S000408		CAATBOX1	2707	(-)	CAAT	S000028		MYBCORE	4537	(+)	CNGTTR	S000176		IBOXCORE	1001	(-)	GATAA	S000199
GT1CORE	487	(+)	GGTTAA	S000125		MYB1AT	4333	(-)	WAACCA	S000408		TATABOX5	2711	(+)	TTATTT	S000203		MYBCORE	4722	(+)	CNGTTR	S000176		IBOXCORE	1024	(-)	GATAA	S000199
GT1CORE	2989	(-)	GGTTAA	S000125		MYB1AT	4366	(+)	WAACCA	S000408		ARR1AT	2719	(+)	NGATT	S000454		MYBCOREATCYCB1	995	(+)	AACGG	S000502		IBOXCORE	1239	(-)	GATAA	S000199
GT1CORE	3147	(+)	GGTTAA	S000125		MYB1AT	4395	(-)	WAACCA	S000408		EECCRCAH1	2720	(+)	GANTTNC	S000494		MYBCOREATCYCB1	2347	(+)	AACGG	S000502		IBOXCORE	1325	(-)	GATAA	S000199
GT1GMSCAM4	132	(-)	GAAAAA	S000453		MYB1AT	4927	(-)	WAACCA	S000408		GT1CONSENSUS	2721	(-)	GRWAAW	S000198		MYBCOREATCYCB1	2959	(-)	AACGG	S000502		IBOXCORE	1931	(+)	GATAA	S000199
GT1GMSCAM4	287	(+)	GAAAAA	S000453		MYB1LEPR	419	(+)	GTTAGTT	S000443		CACTFTPPCA1	2735	(+)	YACT	S000449		MYBCOREATCYCB1	3043	(-)	AACGG	S000502		IBOXCORE	2819	(-)	GATAA	S000199
GT1GMSCAM4	536	(+)	GAAAAA	S000453		MYB2AT	1367	(+)	TAACTG	S000177		CACTFTPPCA1	2738	(+)	YACT	S000449		MYBCOREATCYCB1	3982	(+)	AACGG	S000502		IBOXCORE	3225	(+)	GATAA	S000199
GT1GMSCAM4	790	(+)	GAAAAA	S000453		MYB2AT	1401	(+)	TAACTG	S000177		SP8BFIBSP8BIB	2738	(+)	TACTATT	S000184		MYBCOREATCYCB1	4642	(-)	AACGG	S000502		IBOXCORE	3488	(-)	GATAA	S000199
GT1GMSCAM4	907	(+)	GAAAAA	S000453		MYB2CONSENSUSAT	753	(-)	YAACKG	S000409		CARGCW8GAT	2740	(-)	CWWWWWWWWG	S000431		MYBGAHV	1628	(+)	TAACAAA	S000181		IBOXCORE	3842	(-)	GATAA	S000199
GT1GMSCAM4	1031	(+)	GAAAAA	S000453		MYB2CONSENSUSAT	874	(-)	YAACKG	S000409		CARGCW8GAT	2740	(+)	CWWWWWWWWG	S000431		MYBGAHV	2380	(-)	TAACAAA	S000181		IBOXCORE	3848	(+)	GATAA	S000199
GT1GMSCAM4	1446	(-)	GAAAAA	S000453		MYB2CONSENSUSAT	1225	(+)	YAACKG	S000409		GATABOX	2749	(+)	GATA	S000039		MYBGAHV	3008	(+)	TAACAAA	S000181		IBOXCORE	4130	(+)	GATAA	S000199
GT1GMSCAM4	1754	(+)	GAAAAA	S000453		MYB2CONSENSUSAT	1367	(+)	YAACKG	S000409		GT1CONSENSUS	2749	(+)	GRWAAW	S000198		MYBGAHV	3824	(+)	TAACAAA	S000181		IBOXCORE	4770	(-)	GATAA	S000199
GT1GMSCAM4	1852	(+)	GAAAAA	S000453		MYB2CONSENSUSAT	1401	(+)	YAACKG	S000409		IBOXCORE	2749	(+)	GATAA	S000199		MYBGAHV	3990	(+)	TAACAAA	S000181		INRNTPSADB	2335	(+)	YTCANTYY	S000395
GT1GMSCAM4	2094	(+)	GAAAAA	S000453		MYBCORE	753	(+)	CNGTTR	S000176		DOFCOREZM	2755	(+)	AAAG	S000265		MYBGAHV	4563	(-)	TAACAAA	S000181		INRNTPSADB	2729	(-)	YTCANTYY	S000395
GT1GMSCAM4	2723	(+)	GAAAAA	S000453		MYBCORE	874	(+)	CNGTTR	S000176		SURE2STPAT21	2762	(-)	AATACTAAT	S000185		MYBGAHV	4839	(-)	TAACAAA	S000181		INRNTPSADB	2913	(+)	YTCANTYY	S000395
GT1GMSCAM4	2825	(-)	GAAAAA	S000453		MYBCORE	1225	(-)	CNGTTR	S000176		CACTFTPPCA1	2765	(-)	YACT	S000449		MYBPLANT	4149	(+)	MACCWAMC	S000167		INRNTPSADB	3434	(+)	YTCANTYY	S000395
GT1GMSCAM4	2953	(-)	GAAAAA	S000453		MYBCORE	1367	(-)	CNGTTR	S000176		POLASIG3	2768	(-)	AATAAT	S000088		MYBPZM	1055	(+)	CCWACC	S000179		INRNTPSADB	4592	(-)	YTCANTYY	S000395
GT1GMSCAM4	3464	(-)	GAAAAA	S000453		MYBCORE	1401	(-)	CNGTTR	S000176		CAATBOX1	2771	(-)	CAAT	S000028		MYBPZM	2202	(-)	CCWACC	S000179		INRNTPSADB	4892	(-)	YTCANTYY	S000395
GT1GMSCAM4	3774	(-)	GAAAAA	S000453		MYBCORE	3753	(-)	CNGTTR	S000176		ARR1AT	2778	(+)	NGATT	S000454		MYBPZM	3187	(+)	CCWACC	S000179		L1BOXATPDF1	2666	(+)	TAAATGYA	S000386
GT1GMSCAM4	3969	(-)	GAAAAA	S000453		MYBCORE	4131	(+)	CNGTTR	S000176		POLLEN1LELAT52	2781	(-)	AGAAA	S000245		MYBPZM	3893	(+)	CCWACC	S000179		LECPLEACS2	968	(-)	TAAAATAT	S000465
GT1GMSCAM4	4008	(-)	GAAAAA	S000453		MYBCORE	4815	(-)	CNGTTR	S000176		CBFHV	2797	(-)	RYCGAC	S000497		MYBPZM	3939	(-)	CCWACC	S000179		LECPLEACS2	4086	(+)	TAAAATAT	S000465
GT1GMSCAM4	4066	(+)	GAAAAA	S000453		MYBGAHV	1200	(+)	TAACAAA	S000181		CBFHV	2797	(+)	RYCGAC	S000497		MYBST1	2668	(+)	GGATA	S000180		LECPLEACS2	4406	(-)	TAAAATAT	S000465
GT1GMSCAM4	4460	(-)	GAAAAA	S000453		MYBGAHV	1278	(+)	TAACAAA	S000181		CRTDREHVCBF2	2797	(-)	GTCGAC	S000411		MYCATERD1	1651	(-)	CATGTG	S000413		LTRE1HVBLT49	1250	(+)	CCGAAA	S000250
GTGANTG10	124	(+)	GTGA	S000378		MYBGAHV	3663	(-)	TAACAAA	S000181		CRTDREHVCBF2	2797	(+)	GTCGAC	S000411		MYCATRD22	1651	(+)	CACATG	S000174		LTRE1HVBLT49	3286	(-)	CCGAAA	S000250
GTGANTG10	180	(+)	GTGA	S000378		MYBGAHV	4978	(-)	TAACAAA	S000181		MYB2AT	2805	(-)	TAACTG	S000177		MYCCONSENSUSAT	362	(-)	CANNTG	S000407		LTRE1HVBLT49	4093	(-)	CCGAAA	S000250
GTGANTG10	191	(+)	GTGA	S000378		MYBST1	992	(-)	GGATA	S000180		MYB2CONSENSUSAT	2805	(-)	YAACKG	S000409		MYCCONSENSUSAT	362	(+)	CANNTG	S000407		LTRE1HVBLT49	4475	(-)	CCGAAA	S000250
GTGANTG10	204	(+)	GTGA	S000378		MYBST1	1046	(+)	GGATA	S000180		MYBCORE	2805	(+)	CNGTTR	S000176		MYCCONSENSUSAT	661	(-)	CANNTG	S000407		LTRECOREATCOR15	4239	(+)	CCGAC	S000153
GTGANTG10	211	(+)	GTGA	S000378		MYBST1	2555	(+)	GGATA	S000180		TATABOX4	2811	(-)	TATATAA	S000111		MYCCONSENSUSAT	661	(+)	CANNTG	S000407		LTRECOREATCOR15	4612	(-)	CCGAC	S000153
GTGANTG10	220	(+)	GTGA	S000378		MYBST1	2558	(-)	GGATA	S000180		DOFCOREZM	2819	(-)	AAAG	S000265		MYCCONSENSUSAT	1106	(-)	CANNTG	S000407		MARABOX1	117	(-)	AATAAAYAAA	S000063
GTGANTG10	612	(-)	GTGA	S000378		MYBST1	2631	(-)	GGATA	S000180		SORLIP1AT	2823	(+)	GCCAC	S000482		MYCCONSENSUSAT	1106	(+)	CANNTG	S000407		MARARS	1345	(+)	WTTTATRTTTW	S000064
GTGANTG10	653	(+)	GTGA	S000378		MYBST1	3933	(-)	GGATA	S000180		DOFCOREZM	2828	(+)	AAAG	S000265		MYCCONSENSUSAT	1184	(-)	CANNTG	S000407		MARTBOX	521	(-)	TTWTWTTWTT	S000067
GTGANTG10	736	(-)	GTGA	S000378		MYBST1	4003	(+)	GGATA	S000180		ACGTATERD1	2838	(-)	ACGT	S000415		MYCCONSENSUSAT	1184	(+)	CANNTG	S000407		MARTBOX	1029	(-)	TTWTWTTWTT	S000067
GTGANTG10	1170	(+)	GTGA	S000378		MYCATERD1	1652	(-)	CATGTG	S000413		ACGTATERD1	2838	(+)	ACGT	S000415		MYCCONSENSUSAT	1574	(-)	CANNTG	S000407		MARTBOX	1030	(-)	TTWTWTTWTT	S000067
GTGANTG10	1553	(-)	GTGA	S000378		MYCATERD1	2718	(-)	CATGTG	S000413		MYBCOREATCYCB1	2843	(-)	AACGG	S000502		MYCCONSENSUSAT	1574	(+)	CANNTG	S000407		MARTBOX	1031	(-)	TTWTWTTWTT	S000067
GTGANTG10	1606	(+)	GTGA	S000378		MYCATRD22	1652	(+)	CACATG	S000174		WBOXATNPR1	2877	(+)	TTGAC	S000390		MYCCONSENSUSAT	1651	(-)	CANNTG	S000407		MARTBOX	1032	(-)	TTWTWTTWTT	S000067
GTGANTG10	1653	(+)	GTGA	S000378		MYCATRD22	2718	(+)	CACATG	S000174		BIHD1OS	2878	(-)	TGTCA	S000498		MYCCONSENSUSAT	1651	(+)	CANNTG	S000407		MARTBOX	1033	(-)	TTWTWTTWTT	S000067
GTGANTG10	1708	(-)	GTGA	S000378		MYCCONSENSUSAT	361	(-)	CANNTG	S000407		WRKY71OS	2878	(+)	TGAC	S000447		MYCCONSENSUSAT	1852	(-)	CANNTG	S000407		MARTBOX	1034	(-)	TTWTWTTWTT	S000067
GTGANTG10	1714	(+)	GTGA	S000378		MYCCONSENSUSAT	361	(+)	CANNTG	S000407		ABREMOTIFAOSOSEM	2879	(-)	TACGTGTC	S000299		MYCCONSENSUSAT	1852	(+)	CANNTG	S000407		MARTBOX	1035	(-)	TTWTWTTWTT	S000067
GTGANTG10	1749	(-)	GTGA	S000378		MYCCONSENSUSAT	636	(-)	CANNTG	S000407		ACGTABREMOTIFA2OSEM	2879	(-)	ACGTGKC	S000394		MYCCONSENSUSAT	2050	(-)	CANNTG	S000407		MARTBOX	1683	(-)	TTWTWTTWTT	S000067
GTGANTG10	2004	(+)	GTGA	S000378		MYCCONSENSUSAT	636	(+)	CANNTG	S000407		ACGTABREMOTIFAOSOSEM	2879	(-)	TACGTGTC	S000281		MYCCONSENSUSAT	2050	(+)	CANNTG	S000407		MARTBOX	1684	(-)	TTWTWTTWTT	S000067
GTGANTG10	2030	(+)	GTGA	S000378		MYCCONSENSUSAT	712	(-)	CANNTG	S000407		GADOWNAT	2879	(-)	ACGTGTC	S000438		MYCCONSENSUSAT	2307	(-)	CANNTG	S000407		MARTBOX	2868	(-)	TTWTWTTWTT	S000067
GTGANTG10	2234	(+)	GTGA	S000378		MYCCONSENSUSAT	712	(+)	CANNTG	S000407		ZDNAFORMINGATCAB1	2880	(-)	ATACGTGT	S000321		MYCCONSENSUSAT	2307	(+)	CANNTG	S000407		MARTBOX	3860	(-)	TTWTWTTWTT	S000067
GTGANTG10	2323	(+)	GTGA	S000378		MYCCONSENSUSAT	753	(-)	CANNTG	S000407		ABRELATERD1	2881	(-)	ACGTG	S000414		MYCCONSENSUSAT	2445	(-)	CANNTG	S000407		MARTBOX	3934	(-)	TTWTWTTWTT	S000067
GTGANTG10	2636	(+)	GTGA	S000378		MYCCONSENSUSAT	753	(+)	CANNTG	S000407		ACGTATERD1	2882	(-)	ACGT	S000415		MYCCONSENSUSAT	2445	(+)	CANNTG	S000407		MARTBOX	3935	(-)	TTWTWTTWTT	S000067
GTGANTG10	2714	(-)	GTGA	S000378		MYCCONSENSUSAT	874	(-)	CANNTG	S000407		ACGTATERD1	2882	(+)	ACGT	S000415		MYCCONSENSUSAT	2943	(-)	CANNTG	S000407		MARTBOX	3936	(-)	TTWTWTTWTT	S000067
GTGANTG10	2803	(+)	GTGA	S000378		MYCCONSENSUSAT	874	(+)	CANNTG	S000407		ARR1AT	2892	(-)	NGATT	S000454		MYCCONSENSUSAT	2943	(+)	CANNTG	S000407		MARTBOX	3937	(-)	TTWTWTTWTT	S000067
GTGANTG10	3130	(-)	GTGA	S000378		MYCCONSENSUSAT	1225	(-)	CANNTG	S000407		CACTFTPPCA1	2897	(-)	YACT	S000449		MYCCONSENSUSAT	3082	(-)	CANNTG	S000407		MARTBOX	3938	(-)	TTWTWTTWTT	S000067
GTGANTG10	3181	(+)	GTGA	S000378		MYCCONSENSUSAT	1225	(+)	CANNTG	S000407		MYB1AT	2909	(+)	WAACCA	S000408		MYCCONSENSUSAT	3082	(+)	CANNTG	S000407		MARTBOX	3939	(-)	TTWTWTTWTT	S000067
GTGANTG10	3342	(+)	GTGA	S000378		MYCCONSENSUSAT	1554	(-)	CANNTG	S000407		GTGANTG10	2925	(+)	GTGA	S000378		MYCCONSENSUSAT	3339	(-)	CANNTG	S000407		MARTBOX	3940	(-)	TTWTWTTWTT	S000067
GTGANTG10	3417	(+)	GTGA	S000378		MYCCONSENSUSAT	1554	(+)	CANNTG	S000407		WBOXHVISO1	2926	(+)	TGACT	S000442		MYCCONSENSUSAT	3339	(+)	CANNTG	S000407		MARTBOX	3941	(-)	TTWTWTTWTT	S000067
GTGANTG10	3710	(+)	GTGA	S000378		MYCCONSENSUSAT	1601	(-)	CANNTG	S000407		WBOXNTERF3	2926	(+)	TGACY	S000457		MYCCONSENSUSAT	3540	(-)	CANNTG	S000407		MARTBOX	3942	(-)	TTWTWTTWTT	S000067
GTGANTG10	3806	(-)	GTGA	S000378		MYCCONSENSUSAT	1601	(+)	CANNTG	S000407		WRKY71OS	2926	(+)	TGAC	S000447		MYCCONSENSUSAT	3540	(+)	CANNTG	S000407		MARTBOX	3943	(-)	TTWTWTTWTT	S000067
GTGANTG10	3950	(-)	GTGA	S000378		MYCCONSENSUSAT	1652	(-)	CANNTG	S000407		CIACADIANLELHC	2932	(+)	CAANNNNATC	S000252		MYCCONSENSUSAT	3884	(-)	CANNTG	S000407		MARTBOX	3944	(-)	TTWTWTTWTT	S000067
GTGANTG10	4134	(-)	GTGA	S000378		MYCCONSENSUSAT	1652	(+)	CANNTG	S000407		TATABOX5	2933	(-)	TTATTT	S000203		MYCCONSENSUSAT	3884	(+)	CANNTG	S000407		MARTBOX	3945	(-)	TTWTWTTWTT	S000067
GTGANTG10	4170	(-)	GTGA	S000378		MYCCONSENSUSAT	1677	(-)	CANNTG	S000407		POLASIG1	2934	(+)	AATAAA	S000080		MYCCONSENSUSAT	4318	(-)	CANNTG	S000407		MARTBOX	3946	(-)	TTWTWTTWTT	S000067
GTGANTG10	4211	(-)	GTGA	S000378		MYCCONSENSUSAT	1677	(+)	CANNTG	S000407		ARR1AT	2938	(-)	NGATT	S000454		MYCCONSENSUSAT	4318	(+)	CANNTG	S000407		MARTBOX	3947	(-)	TTWTWTTWTT	S000067
GTGANTG10	4270	(+)	GTGA	S000378		MYCCONSENSUSAT	2124	(-)	CANNTG	S000407		CACTFTPPCA1	2945	(-)	YACT	S000449		MYCCONSENSUSAT	4561	(-)	CANNTG	S000407		MARTBOX	3948	(-)	TTWTWTTWTT	S000067
GTGANTG10	4634	(-)	GTGA	S000378		MYCCONSENSUSAT	2124	(+)	CANNTG	S000407		CBFHV	2955	(+)	RYCGAC	S000497		MYCCONSENSUSAT	4561	(+)	CANNTG	S000407		MARTBOX	3949	(-)	TTWTWTTWTT	S000067
GTGANTG10	4703	(+)	GTGA	S000378		MYCCONSENSUSAT	2224	(-)	CANNTG	S000407		CGACGOSAMY3	2957	(+)	CGACG	S000205		MYCCONSENSUSAT	4722	(-)	CANNTG	S000407		MARTBOX	3950	(-)	TTWTWTTWTT	S000067
GTGANTG10	4753	(-)	GTGA	S000378		MYCCONSENSUSAT	2224	(+)	CANNTG	S000407		ACGTCBOX	2958	(-)	GACGTC	S000131		MYCCONSENSUSAT	4722	(+)	CANNTG	S000407		MARTBOX	3951	(-)	TTWTWTTWTT	S000067
GTGANTG10	4760	(-)	GTGA	S000378		MYCCONSENSUSAT	2718	(-)	CANNTG	S000407		ACGTCBOX	2958	(+)	GACGTC	S000131		NAPINMOTIFBN	4714	(+)	TACACAT	S000070		MARTBOX	3952	(-)	TTWTWTTWTT	S000067
GTGANTG10	4826	(-)	GTGA	S000378		MYCCONSENSUSAT	2718	(+)	CANNTG	S000407		ACGTATERD1	2959	(-)	ACGT	S000415		NODCON1GM	92	(-)	AAAGAT	S000461		MARTBOX	4050	(+)	TTWTWTTWTT	S000067
GTGANTG10	4859	(+)	GTGA	S000378		MYCCONSENSUSAT	2743	(-)	CANNTG	S000407		ACGTATERD1	2959	(+)	ACGT	S000415		NODCON1GM	164	(-)	AAAGAT	S000461		MYB1AT	330	(+)	WAACCA	S000408
GTGANTG10	4871	(+)	GTGA	S000378		MYCCONSENSUSAT	2743	(+)	CANNTG	S000407		HEXMOTIFTAH3H4	2959	(+)	ACGTCA	S000053		NODCON1GM	1716	(+)	AAAGAT	S000461		MYB1AT	1548	(+)	WAACCA	S000408
GTGANTG10	4977	(+)	GTGA	S000378		MYCCONSENSUSAT	3704	(-)	CANNTG	S000407		TGACGTVMAMY	2959	(-)	TGACGT	S000377		NODCON1GM	2466	(-)	AAAGAT	S000461		MYB1AT	2959	(+)	WAACCA	S000408
GTGANTG10	4997	(-)	GTGA	S000378		MYCCONSENSUSAT	3704	(+)	CANNTG	S000407		ASF1MOTIFCAMV	2960	(-)	TGACG	S000024		NODCON1GM	2922	(+)	AAAGAT	S000461		MYB1AT	3115	(-)	WAACCA	S000408
HDZIP2ATATHB2	977	(+)	TAATMATTA	S000373		MYCCONSENSUSAT	4118	(-)	CANNTG	S000407		WBOXATNPR1	2961	(-)	TTGAC	S000390		NODCON1GM	4631	(+)	AAAGAT	S000461		MYB1AT	3419	(-)	WAACCA	S000408
HEXAMERATH4	4117	(-)	CCGTCG	S000146		MYCCONSENSUSAT	4118	(+)	CANNTG	S000407		WRKY71OS	2961	(-)	TGAC	S000447		NODCON1GM	4663	(+)	AAAGAT	S000461		MYB1AT	3689	(+)	WAACCA	S000408
HEXAMERATH4	4854	(-)	CCGTCG	S000146		MYCCONSENSUSAT	4266	(-)	CANNTG	S000407		CAREOSREP1	2963	(+)	CAACTC	S000421		NODCON2GM	3	(+)	CTCTT	S000462		MYB1AT	3756	(+)	WAACCA	S000408
HEXMOTIFTAH3H4	192	(-)	ACGTCA	S000053		MYCCONSENSUSAT	4266	(+)	CANNTG	S000407		PREATPRODH	2965	(+)	ACTCAT	S000450		NODCON2GM	9	(+)	CTCTT	S000462		MYB1AT	3850	(+)	WAACCA	S000408
HEXMOTIFTAH3H4	212	(-)	ACGTCA	S000053		MYCCONSENSUSAT	4286	(-)	CANNTG	S000407		EBOXBNNAPA	2968	(-)	CANNTG	S000144		NODCON2GM	29	(-)	CTCTT	S000462		MYB1AT	4338	(-)	WAACCA	S000408
IBOX	89	(-)	GATAAG	S000124		MYCCONSENSUSAT	4286	(+)	CANNTG	S000407		EBOXBNNAPA	2968	(+)	CANNTG	S000144		NODCON2GM	67	(+)	CTCTT	S000462		MYB1AT	4861	(-)	WAACCA	S000408
IBOX	1543	(+)	GATAAG	S000124		NODCON1GM	7	(-)	AAAGAT	S000461		MYCCONSENSUSAT	2968	(-)	CANNTG	S000407		NODCON2GM	809	(-)	CTCTT	S000462		MYB1LEPR	392	(+)	GTTAGTT	S000443
IBOX	4960	(-)	GATAAG	S000124		NODCON1GM	108	(-)	AAAGAT	S000461		MYCCONSENSUSAT	2968	(+)	CANNTG	S000407		NODCON2GM	984	(-)	CTCTT	S000462		MYB26PS	146	(+)	GTTAGGTT	S000182
IBOXCORE	90	(-)	GATAA	S000199		NODCON1GM	836	(-)	AAAGAT	S000461		AMYBOX1	2970	(-)	TAACARA	S000020		NODCON2GM	1034	(-)	CTCTT	S000462		MYB2AT	1554	(+)	TAACTG	S000177
IBOXCORE	126	(+)	GATAA	S000199		NODCON1GM	1072	(+)	AAAGAT	S000461		GAREAT	2970	(-)	TAACAAR	S000439		NODCON2GM	1165	(-)	CTCTT	S000462		MYB2AT	1624	(+)	TAACTG	S000177
IBOXCORE	222	(+)	GATAA	S000199		NODCON1GM	1076	(-)	AAAGAT	S000461		MYBGAHV	2970	(-)	TAACAAA	S000181		NODCON2GM	1205	(+)	CTCTT	S000462		MYB2AT	1766	(-)	TAACTG	S000177
IBOXCORE	325	(+)	GATAA	S000199		NODCON1GM	1160	(-)	AAAGAT	S000461		POLLEN1LELAT52	2976	(+)	AGAAA	S000245		NODCON2GM	1219	(-)	CTCTT	S000462		MYB2CONSENSUSAT	1089	(-)	YAACKG	S000409
IBOXCORE	609	(-)	GATAA	S000199		NODCON1GM	1818	(-)	AAAGAT	S000461		GT1CONSENSUS	2977	(+)	GRWAAW	S000198		NODCON2GM	1264	(+)	CTCTT	S000462		MYB2CONSENSUSAT	1149	(-)	YAACKG	S000409
IBOXCORE	655	(+)	GATAA	S000199		NODCON1GM	1962	(-)	AAAGAT	S000461		GT1GMSCAM4	2977	(+)	GAAAAA	S000453		NODCON2GM	1325	(+)	CTCTT	S000462		MYB2CONSENSUSAT	1554	(+)	YAACKG	S000409
IBOXCORE	688	(+)	GATAA	S000199		NODCON1GM	2884	(-)	AAAGAT	S000461		BIHD1OS	2983	(-)	TGTCA	S000498		NODCON2GM	1529	(-)	CTCTT	S000462		MYB2CONSENSUSAT	1624	(+)	YAACKG	S000409
IBOXCORE	698	(-)	GATAA	S000199		NODCON1GM	3028	(-)	AAAGAT	S000461		WRKY71OS	2983	(+)	TGAC	S000447		NODCON2GM	2029	(+)	CTCTT	S000462		MYB2CONSENSUSAT	1766	(-)	YAACKG	S000409
IBOXCORE	894	(-)	GATAA	S000199		NODCON1GM	3630	(-)	AAAGAT	S000461		DOFCOREZM	2988	(+)	AAAG	S000265		NODCON2GM	3361	(-)	CTCTT	S000462		MYB2CONSENSUSAT	4668	(+)	YAACKG	S000409
IBOXCORE	1314	(+)	GATAA	S000199		NODCON2GM	81	(+)	CTCTT	S000462		CACTFTPPCA1	2990	(-)	YACT	S000449		NODCON2GM	3570	(-)	CTCTT	S000462		MYBCORE	1089	(+)	CNGTTR	S000176
IBOXCORE	1520	(-)	GATAA	S000199		NODCON2GM	895	(+)	CTCTT	S000462		CURECORECR	2991	(-)	GTAC	S000493		NODCON2GM	3811	(+)	CTCTT	S000462		MYBCORE	1149	(+)	CNGTTR	S000176
IBOXCORE	1543	(+)	GATAA	S000199		NODCON2GM	1798	(+)	CTCTT	S000462		CURECORECR	2991	(+)	GTAC	S000493		NODCON2GM	3950	(-)	CTCTT	S000462		MYBCORE	1554	(-)	CNGTTR	S000176
IBOXCORE	2006	(+)	GATAA	S000199		NODCON2GM	1826	(+)	CTCTT	S000462		CACTFTPPCA1	2992	(+)	YACT	S000449		NODCON2GM	4013	(+)	CTCTT	S000462		MYBCORE	1624	(-)	CNGTTR	S000176
IBOXCORE	2815	(-)	GATAA	S000199		NODCON2GM	1859	(-)	CTCTT	S000462		ARR1AT	2997	(+)	NGATT	S000454		NODCON2GM	4042	(+)	CTCTT	S000462		MYBCORE	1766	(+)	CNGTTR	S000176
IBOXCORE	2840	(-)	GATAA	S000199		NODCON2GM	2342	(+)	CTCTT	S000462		GTGANTG10	3005	(-)	GTGA	S000378		NODCON2GM	4083	(+)	CTCTT	S000462		MYBCORE	3263	(+)	CNGTTR	S000176
IBOXCORE	3257	(+)	GATAA	S000199		NODCON2GM	2864	(+)	CTCTT	S000462		CELLCYCLESC	3008	(+)	CACGAAAA	S000031		NODCON2GM	4176	(-)	CTCTT	S000462		MYBCORE	4105	(-)	CNGTTR	S000176
IBOXCORE	3515	(-)	GATAA	S000199		NODCON2GM	2892	(+)	CTCTT	S000462		GT1CONSENSUS	3011	(+)	GRWAAW	S000198		NODCON2GM	4735	(-)	CTCTT	S000462		MYBCORE	4668	(-)	CNGTTR	S000176
IBOXCORE	3901	(-)	GATAA	S000199		NODCON2GM	2925	(-)	CTCTT	S000462		GT1GMSCAM4	3011	(+)	GAAAAA	S000453		NTBBF1ARROLB	333	(-)	ACTTTA	S000273		MYBCORE	4934	(+)	CNGTTR	S000176
IBOXCORE	3907	(+)	GATAA	S000199		NODCON2GM	3410	(+)	CTCTT	S000462		MYB1AT	3014	(+)	WAACCA	S000408		NTBBF1ARROLB	2731	(+)	ACTTTA	S000273		MYBCOREATCYCB1	997	(-)	AACGG	S000502
IBOXCORE	4334	(-)	GATAA	S000199		NODCON2GM	3564	(+)	CTCTT	S000462		REALPHALGLHCB21	3015	(+)	AACCAA	S000362		NTBBF1ARROLB	2759	(+)	ACTTTA	S000273		MYBCOREATCYCB1	1149	(-)	AACGG	S000502
IBOXCORE	4961	(-)	GATAA	S000199		NODCON2GM	4857	(-)	CTCTT	S000462		DOFCOREZM	3019	(+)	AAAG	S000265		NTBBF1ARROLB	2781	(-)	ACTTTA	S000273		MYBCOREATCYCB1	3359	(-)	AACGG	S000502
IBOXCORENT	88	(-)	GATAAGR	S000424		NTBBF1ARROLB	1419	(+)	ACTTTA	S000273		ARR1AT	3028	(+)	NGATT	S000454		NTBBF1ARROLB	3533	(-)	ACTTTA	S000273		MYBCOREATCYCB1	4669	(+)	AACGG	S000502
IBOXCORENT	1543	(+)	GATAAGR	S000424		NTBBF1ARROLB	2641	(+)	ACTTTA	S000273		GATABOX	3034	(+)	GATA	S000039		NTBBF1ARROLB	3762	(+)	ACTTTA	S000273		MYBGAHV	143	(-)	TAACAAA	S000181
INRNTPSADB	793	(-)	YTCANTYY	S000395		OSE1ROOTNODULE	7	(-)	AAAGAT	S000467		AMYBOX2	3036	(+)	TATCCAT	S000021		OSE1ROOTNODULE	92	(-)	AAAGAT	S000467		MYBGAHV	2009	(-)	TAACAAA	S000181
INRNTPSADB	2401	(+)	YTCANTYY	S000395		OSE1ROOTNODULE	108	(-)	AAAGAT	S000467		GATABOX	3036	(-)	GATA	S000039		OSE1ROOTNODULE	164	(-)	AAAGAT	S000467		MYBGAHV	3063	(+)	TAACAAA	S000181
INRNTPSADB	2725	(-)	YTCANTYY	S000395		OSE1ROOTNODULE	836	(-)	AAAGAT	S000467		MYBST1	3036	(-)	GGATA	S000180		OSE1ROOTNODULE	1716	(+)	AAAGAT	S000467		MYBPLANT	146	(-)	MACCWAMC	S000167
INRNTPSADB	2910	(+)	YTCANTYY	S000395		OSE1ROOTNODULE	1072	(+)	AAAGAT	S000467		TATCCAOSAMY	3036	(+)	TATCCA	S000403		OSE1ROOTNODULE	2466	(-)	AAAGAT	S000467		MYBST1	1002	(-)	GGATA	S000180
INRNTPSADB	3467	(+)	YTCANTYY	S000395		OSE1ROOTNODULE	1076	(-)	AAAGAT	S000467		TATCCAYMOTIFOSRAMY3D	3036	(+)	TATCCAY	S000256		OSE1ROOTNODULE	2922	(+)	AAAGAT	S000467		MYBST1	3272	(+)	GGATA	S000180
INRNTPSADB	4015	(+)	YTCANTYY	S000395		OSE1ROOTNODULE	1160	(-)	AAAGAT	S000467		DPBFCOREDCDC3	3040	(-)	ACACNNG	S000292		OSE1ROOTNODULE	4631	(+)	AAAGAT	S000467		MYBST1	3275	(-)	GGATA	S000180
INRNTPSADB	4404	(-)	YTCANTYY	S000395		OSE1ROOTNODULE	1818	(-)	AAAGAT	S000467		EBOXBNNAPA	3040	(-)	CANNTG	S000144		OSE1ROOTNODULE	4663	(+)	AAAGAT	S000467		MYCATERD1	632	(+)	CATGTG	S000413
IRO2OS	1185	(+)	CACGTGG	S000505		OSE1ROOTNODULE	1962	(-)	AAAGAT	S000467		EBOXBNNAPA	3040	(+)	CANNTG	S000144		OSE2ROOTNODULE	3	(+)	CTCTT	S000468		MYCATERD1	953	(+)	CATGTG	S000413
IRO2OS	1221	(+)	CACGTGG	S000505		OSE1ROOTNODULE	2884	(-)	AAAGAT	S000467		MYCATERD1	3040	(+)	CATGTG	S000413		OSE2ROOTNODULE	9	(+)	CTCTT	S000468		MYCATERD1	2621	(-)	CATGTG	S000413
IRO2OS	2319	(-)	CACGTGG	S000505		OSE1ROOTNODULE	3028	(-)	AAAGAT	S000467		MYCATRD22	3040	(-)	CACATG	S000174		OSE2ROOTNODULE	29	(-)	CTCTT	S000468		MYCATERD1	3773	(+)	CATGTG	S000413
LECPLEACS2	665	(-)	TAAAATAT	S000465		OSE1ROOTNODULE	3630	(-)	AAAGAT	S000467		MYCCONSENSUSAT	3040	(-)	CANNTG	S000407		OSE2ROOTNODULE	67	(+)	CTCTT	S000468		MYCATRD22	632	(-)	CACATG	S000174
LECPLEACS2	2872	(+)	TAAAATAT	S000465		OSE2ROOTNODULE	81	(+)	CTCTT	S000468		MYCCONSENSUSAT	3040	(+)	CANNTG	S000407		OSE2ROOTNODULE	809	(-)	CTCTT	S000468		MYCATRD22	953	(-)	CACATG	S000174
LTRE1HVBLT49	905	(+)	CCGAAA	S000250		OSE2ROOTNODULE	895	(+)	CTCTT	S000468		CACTFTPPCA1	3055	(-)	YACT	S000449		OSE2ROOTNODULE	984	(-)	CTCTT	S000468		MYCATRD22	2621	(+)	CACATG	S000174
LTREATLTI78	1570	(-)	ACCGACA	S000157		OSE2ROOTNODULE	1798	(+)	CTCTT	S000468		GT1CONSENSUS	3060	(-)	GRWAAW	S000198		OSE2ROOTNODULE	1034	(-)	CTCTT	S000468		MYCATRD22	3773	(-)	CACATG	S000174
LTRECOREATCOR15	1085	(-)	CCGAC	S000153		OSE2ROOTNODULE	1826	(+)	CTCTT	S000468		IBOXCORE	3061	(-)	GATAA	S000199		OSE2ROOTNODULE	1165	(-)	CTCTT	S000468		MYCCONSENSUSAT	497	(-)	CANNTG	S000407
LTRECOREATCOR15	1298	(+)	CCGAC	S000153		OSE2ROOTNODULE	1859	(-)	CTCTT	S000468		GATABOX	3062	(-)	GATA	S000039		OSE2ROOTNODULE	1205	(+)	CTCTT	S000468		MYCCONSENSUSAT	497	(+)	CANNTG	S000407
LTRECOREATCOR15	1571	(-)	CCGAC	S000153		OSE2ROOTNODULE	2342	(+)	CTCTT	S000468		CBFHV	3063	(+)	RYCGAC	S000497		OSE2ROOTNODULE	1219	(-)	CTCTT	S000468		MYCCONSENSUSAT	632	(-)	CANNTG	S000407
LTRECOREATCOR15	4116	(+)	CCGAC	S000153		OSE2ROOTNODULE	2864	(+)	CTCTT	S000468		CGACGOSAMY3	3065	(+)	CGACG	S000205		OSE2ROOTNODULE	1264	(+)	CTCTT	S000468		MYCCONSENSUSAT	632	(+)	CANNTG	S000407
MARABOX1	139	(-)	AATAAAYAAA	S000063		OSE2ROOTNODULE	2892	(+)	CTCTT	S000468		ACGTCBOX	3066	(-)	GACGTC	S000131		OSE2ROOTNODULE	1325	(+)	CTCTT	S000468		MYCCONSENSUSAT	783	(-)	CANNTG	S000407
MARTBOX	537	(-)	TTWTWTTWTT	S000067		OSE2ROOTNODULE	2925	(-)	CTCTT	S000468		ACGTCBOX	3066	(+)	GACGTC	S000131		OSE2ROOTNODULE	1529	(-)	CTCTT	S000468		MYCCONSENSUSAT	783	(+)	CANNTG	S000407
MARTBOX	1133	(+)	TTWTWTTWTT	S000067		OSE2ROOTNODULE	3410	(+)	CTCTT	S000468		ACGTATERD1	3067	(-)	ACGT	S000415		OSE2ROOTNODULE	2029	(+)	CTCTT	S000468		MYCCONSENSUSAT	953	(-)	CANNTG	S000407
MARTBOX	1134	(+)	TTWTWTTWTT	S000067		OSE2ROOTNODULE	3564	(+)	CTCTT	S000468		ACGTATERD1	3067	(+)	ACGT	S000415		OSE2ROOTNODULE	3361	(-)	CTCTT	S000468		MYCCONSENSUSAT	953	(+)	CANNTG	S000407
MARTBOX	1135	(+)	TTWTWTTWTT	S000067		OSE2ROOTNODULE	4857	(-)	CTCTT	S000468		ROOTMOTIFTAPOX1	3073	(+)	ATATT	S000098		OSE2ROOTNODULE	3570	(-)	CTCTT	S000468		MYCCONSENSUSAT	978	(-)	CANNTG	S000407
MARTBOX	1136	(+)	TTWTWTTWTT	S000067		P1BS	1633	(-)	GNATATNC	S000459		ARR1AT	3078	(+)	NGATT	S000454		OSE2ROOTNODULE	3811	(+)	CTCTT	S000468		MYCCONSENSUSAT	978	(+)	CANNTG	S000407
MARTBOX	1137	(+)	TTWTWTTWTT	S000067		P1BS	1633	(+)	GNATATNC	S000459		EECCRCAH1	3079	(+)	GANTTNC	S000494		OSE2ROOTNODULE	3950	(-)	CTCTT	S000468		MYCCONSENSUSAT	1072	(-)	CANNTG	S000407
MARTBOX	1138	(+)	TTWTWTTWTT	S000067		P1BS	2555	(-)	GNATATNC	S000459		CACTFTPPCA1	3087	(+)	YACT	S000449		OSE2ROOTNODULE	4013	(+)	CTCTT	S000468		MYCCONSENSUSAT	1072	(+)	CANNTG	S000407
MARTBOX	1139	(+)	TTWTWTTWTT	S000067		P1BS	2555	(+)	GNATATNC	S000459		NTBBF1ARROLB	3088	(+)	ACTTTA	S000273		OSE2ROOTNODULE	4042	(+)	CTCTT	S000468		MYCCONSENSUSAT	1089	(-)	CANNTG	S000407
MARTBOX	1140	(+)	TTWTWTTWTT	S000067		P1BS	2699	(-)	GNATATNC	S000459		DOFCOREZM	3089	(-)	AAAG	S000265		OSE2ROOTNODULE	4083	(+)	CTCTT	S000468		MYCCONSENSUSAT	1089	(+)	CANNTG	S000407
MARTBOX	1141	(+)	TTWTWTTWTT	S000067		P1BS	2699	(+)	GNATATNC	S000459		TAAAGSTKST1	3089	(-)	TAAAG	S000387		OSE2ROOTNODULE	4176	(-)	CTCTT	S000468		MYCCONSENSUSAT	1173	(-)	CANNTG	S000407
MARTBOX	1142	(+)	TTWTWTTWTT	S000067		POLASIG1	147	(-)	AATAAA	S000080		POLASIG1	3099	(-)	AATAAA	S000080		OSE2ROOTNODULE	4735	(-)	CTCTT	S000468		MYCCONSENSUSAT	1173	(+)	CANNTG	S000407
MARTBOX	1143	(+)	TTWTWTTWTT	S000067		POLASIG1	151	(-)	AATAAA	S000080		CAATBOX1	3102	(-)	CAAT	S000028		POLASIG1	127	(-)	AATAAA	S000080		MYCCONSENSUSAT	1637	(-)	CANNTG	S000407
MARTBOX	1144	(+)	TTWTWTTWTT	S000067		POLASIG1	155	(-)	AATAAA	S000080		DOFCOREZM	3106	(-)	AAAG	S000265		POLASIG1	331	(+)	AATAAA	S000080		MYCCONSENSUSAT	1637	(+)	CANNTG	S000407
MARTBOX	2867	(-)	TTWTWTTWTT	S000067		POLASIG1	354	(+)	AATAAA	S000080		POLLEN1LELAT52	3107	(-)	AGAAA	S000245		POLASIG1	1139	(-)	AATAAA	S000080		MYCCONSENSUSAT	2068	(-)	CANNTG	S000407
MARTBOX	3919	(-)	TTWTWTTWTT	S000067		POLASIG1	1489	(-)	AATAAA	S000080		DOFCOREZM	3110	(-)	AAAG	S000265		POLASIG1	1143	(-)	AATAAA	S000080		MYCCONSENSUSAT	2068	(+)	CANNTG	S000407
MARTBOX	3922	(-)	TTWTWTTWTT	S000067		POLASIG1	2300	(+)	AATAAA	S000080		DOFCOREZM	3115	(-)	AAAG	S000265		POLASIG1	2588	(+)	AATAAA	S000080		MYCCONSENSUSAT	2202	(-)	CANNTG	S000407
MARTBOX	4339	(-)	TTWTWTTWTT	S000067		POLASIG1	2481	(+)	AATAAA	S000080		CAATBOX1	3132	(+)	CAAT	S000028		POLASIG1	2800	(-)	AATAAA	S000080		MYCCONSENSUSAT	2202	(+)	CANNTG	S000407
MARTBOX	4340	(-)	TTWTWTTWTT	S000067		POLASIG1	3239	(-)	AATAAA	S000080		TELOBOXATEEF1AA1	3137	(-)	AAACCCTAA	S000308		POLASIG1	4511	(+)	AATAAA	S000080		MYCCONSENSUSAT	2279	(-)	CANNTG	S000407
MARTBOX	4341	(-)	TTWTWTTWTT	S000067		POLASIG1	3340	(+)	AATAAA	S000080		UP2ATMSD	3138	(-)	AAACCCTA	S000472		POLASIG1	4645	(-)	AATAAA	S000080		MYCCONSENSUSAT	2279	(+)	CANNTG	S000407
MARTBOX	4342	(-)	TTWTWTTWTT	S000067		POLASIG1	3377	(+)	AATAAA	S000080		EBOXBNNAPA	3151	(-)	CANNTG	S000144		POLASIG1	4889	(+)	AATAAA	S000080		MYCCONSENSUSAT	2621	(-)	CANNTG	S000407
MARTBOX	4343	(-)	TTWTWTTWTT	S000067		POLASIG1	3692	(-)	AATAAA	S000080		EBOXBNNAPA	3151	(+)	CANNTG	S000144		POLASIG1	4952	(-)	AATAAA	S000080		MYCCONSENSUSAT	2621	(+)	CANNTG	S000407
MARTBOX	4344	(-)	TTWTWTTWTT	S000067		POLASIG1	3823	(+)	AATAAA	S000080		MYCCONSENSUSAT	3151	(-)	CANNTG	S000407		POLASIG2	4506	(+)	AATTAAA	S000081		MYCCONSENSUSAT	2631	(-)	CANNTG	S000407
MARTBOX	4345	(-)	TTWTWTTWTT	S000067		POLASIG1	3867	(+)	AATAAA	S000080		MYCCONSENSUSAT	3151	(+)	CANNTG	S000407		POLASIG3	130	(-)	AATAAT	S000088		MYCCONSENSUSAT	2631	(+)	CANNTG	S000407
MYB1AT	352	(+)	WAACCA	S000408		POLASIG1	4162	(-)	AATAAA	S000080		ARR1AT	3160	(-)	NGATT	S000454		POLASIG3	1134	(+)	AATAAT	S000088		MYCCONSENSUSAT	3293	(-)	CANNTG	S000407
MYB1AT	1189	(-)	WAACCA	S000408		POLASIG1	4225	(-)	AATAAA	S000080		CBFHV	3161	(+)	RYCGAC	S000497		POLASIG3	1177	(+)	AATAAT	S000088		MYCCONSENSUSAT	3293	(+)	CANNTG	S000407
MYB1AT	1225	(-)	WAACCA	S000408		POLASIG1	4320	(-)	AATAAA	S000080		DOFCOREZM	3179	(-)	AAAG	S000265		POLASIG3	1407	(-)	AATAAT	S000088		MYCCONSENSUSAT	3350	(-)	CANNTG	S000407
MYB1AT	1430	(-)	WAACCA	S000408		POLASIG1	4962	(-)	AATAAA	S000080		POLLEN1LELAT52	3181	(-)	AGAAA	S000245		POLASIG3	1480	(-)	AATAAT	S000088		MYCCONSENSUSAT	3350	(+)	CANNTG	S000407
MYB1AT	1517	(-)	WAACCA	S000408		POLASIG1	4973	(-)	AATAAA	S000080		TAAAGSTKST1	3185	(+)	TAAAG	S000387		POLASIG3	4167	(+)	AATAAT	S000088		MYCCONSENSUSAT	3773	(-)	CANNTG	S000407
MYB1AT	1636	(+)	WAACCA	S000408		POLASIG2	121	(+)	AATTAAA	S000081		DOFCOREZM	3186	(+)	AAAG	S000265		POLASIG3	4479	(-)	AATAAT	S000088		MYCCONSENSUSAT	3773	(+)	CANNTG	S000407
MYB1AT	2990	(+)	WAACCA	S000408		POLASIG2	1115	(-)	AATTAAA	S000081		INRNTPSADB	3196	(+)	YTCANTYY	S000395		POLASIG3	4482	(-)	AATAAT	S000088		MYCCONSENSUSAT	3909	(-)	CANNTG	S000407
MYB1AT	3146	(-)	WAACCA	S000408		POLASIG2	1421	(-)	AATTAAA	S000081		GTGANTG10	3197	(-)	GTGA	S000378		POLASIG3	4485	(-)	AATAAT	S000088		MYCCONSENSUSAT	3909	(+)	CANNTG	S000407
MYB1AT	3452	(-)	WAACCA	S000408		POLASIG2	1484	(-)	AATTAAA	S000081		CACTFTPPCA1	3198	(+)	YACT	S000449		POLASIG3	4685	(+)	AATAAT	S000088		MYCCONSENSUSAT	4945	(-)	CANNTG	S000407
MYB1AT	3720	(+)	WAACCA	S000408		POLASIG2	4868	(+)	AATTAAA	S000081		TBOXATGAPB	3199	(+)	ACTTTG	S000383		POLASIG3	4786	(+)	AATAAT	S000088		MYCCONSENSUSAT	4945	(+)	CANNTG	S000407
MYB1AT	3816	(+)	WAACCA	S000408		POLASIG3	867	(+)	AATAAT	S000088		DOFCOREZM	3200	(-)	AAAG	S000265		POLASIG3	4801	(-)	AATAAT	S000088		MYCCONSENSUSAT	4981	(-)	CANNTG	S000407
MYB1AT	3909	(+)	WAACCA	S000408		POLASIG3	1205	(+)	AATAAT	S000088		ARR1AT	3219	(+)	NGATT	S000454		POLASIG3	4933	(+)	AATAAT	S000088		MYCCONSENSUSAT	4981	(+)	CANNTG	S000407
MYB1LEPR	414	(+)	GTTAGTT	S000443		POLASIG3	1425	(-)	AATAAT	S000088		ARR1AT	3241	(-)	NGATT	S000454		POLLEN1LELAT52	6	(-)	AGAAA	S000245		NODCON1GM	84	(-)	AAAGAT	S000461
MYB2AT	1642	(+)	TAACTG	S000177		POLASIG3	1537	(+)	AATAAT	S000088		DOFCOREZM	3245	(+)	AAAG	S000265		POLLEN1LELAT52	36	(+)	AGAAA	S000245		NODCON1GM	802	(-)	AAAGAT	S000461
MYB2CONSENSUSAT	755	(-)	YAACKG	S000409		POLASIG3	2234	(-)	AATAAT	S000088		NODCON2GM	3271	(+)	CTCTT	S000462		POLLEN1LELAT52	70	(-)	AGAAA	S000245		NODCON1GM	1155	(-)	AAAGAT	S000461
MYB2CONSENSUSAT	815	(-)	YAACKG	S000409		POLASIG3	2275	(-)	AATAAT	S000088		OSE2ROOTNODULE	3271	(+)	CTCTT	S000468		POLLEN1LELAT52	115	(-)	AGAAA	S000245		NODCON1GM	1241	(-)	AAAGAT	S000461
MYB2CONSENSUSAT	1642	(+)	YAACKG	S000409		POLASIG3	2651	(-)	AATAAT	S000088		DOFCOREZM	3273	(-)	AAAG	S000265		POLLEN1LELAT52	395	(-)	AGAAA	S000245		NODCON1GM	3527	(-)	AAAGAT	S000461
MYB2CONSENSUSAT	4512	(+)	YAACKG	S000409		POLASIG3	2667	(+)	AATAAT	S000088		POLLEN1LELAT52	3274	(-)	AGAAA	S000245		POLLEN1LELAT52	477	(-)	AGAAA	S000245		NODCON2GM	35	(-)	CTCTT	S000462
MYBATRD22	1430	(-)	CTAACCA	S000175		POLASIG3	3623	(+)	AATAAT	S000088		BOXIINTPATPB	3275	(-)	ATAGAA	S000296		POLLEN1LELAT52	614	(+)	AGAAA	S000245		NODCON2GM	287	(-)	CTCTT	S000462
MYBCORE	755	(+)	CNGTTR	S000176		POLASIG3	4105	(+)	AATAAT	S000088		GATABOX	3278	(-)	GATA	S000039		POLLEN1LELAT52	747	(-)	AGAAA	S000245		NODCON2GM	365	(+)	CTCTT	S000462
MYBCORE	815	(+)	CNGTTR	S000176		POLASIG3	4176	(+)	AATAAT	S000088		DPBFCOREDCDC3	3281	(-)	ACACNNG	S000292		POLLEN1LELAT52	870	(+)	AGAAA	S000245		NODCON2GM	746	(-)	CTCTT	S000462
MYBCORE	1153	(-)	CNGTTR	S000176		POLASIG3	4850	(-)	AATAAT	S000088		DOFCOREZM	3293	(-)	AAAG	S000265		POLLEN1LELAT52	1037	(+)	AGAAA	S000245		NODCON2GM	1057	(+)	CTCTT	S000462
MYBCORE	1642	(-)	CNGTTR	S000176		POLASIG3	4942	(-)	AATAAT	S000088		TAAAGSTKST1	3293	(-)	TAAAG	S000387		POLLEN1LELAT52	1202	(-)	AGAAA	S000245		NODCON2GM	1470	(+)	CTCTT	S000462
MYBCORE	2352	(+)	CNGTTR	S000176		POLLEN1LELAT52	11	(-)	AGAAA	S000245		CACTFTPPCA1	3297	(-)	YACT	S000449		POLLEN1LELAT52	1282	(+)	AGAAA	S000245		NODCON2GM	2400	(+)	CTCTT	S000462
MYBCORE	3295	(+)	CNGTTR	S000176		POLLEN1LELAT52	44	(+)	AGAAA	S000245		GTGANTG10	3298	(+)	GTGA	S000378		POLLEN1LELAT52	1289	(+)	AGAAA	S000245		NODCON2GM	3086	(-)	CTCTT	S000462
MYBCORE	4288	(-)	CNGTTR	S000176		POLLEN1LELAT52	84	(-)	AGAAA	S000245		BIHD1OS	3299	(-)	TGTCA	S000498		POLLEN1LELAT52	1801	(+)	AGAAA	S000245		NODCON2GM	3804	(+)	CTCTT	S000462
MYBCORE	4512	(-)	CNGTTR	S000176		POLLEN1LELAT52	292	(+)	AGAAA	S000245		WRKY71OS	3299	(+)	TGAC	S000447		POLLEN1LELAT52	1814	(-)	AGAAA	S000245		NODCON2GM	4976	(-)	CTCTT	S000462
MYBCORE	4793	(-)	CNGTTR	S000176		POLLEN1LELAT52	473	(-)	AGAAA	S000245		CAATBOX1	3303	(-)	CAAT	S000028		POLLEN1LELAT52	1893	(-)	AGAAA	S000245		NTBBF1ARROLB	305	(-)	ACTTTA	S000273
MYBCOREATCYCB1	694	(-)	AACGG	S000502		POLLEN1LELAT52	498	(+)	AGAAA	S000245		GATABOX	3306	(+)	GATA	S000039		POLLEN1LELAT52	2075	(-)	AGAAA	S000245		NTBBF1ARROLB	1102	(-)	ACTTTA	S000273
MYBCOREATCYCB1	815	(-)	AACGG	S000502		POLLEN1LELAT52	693	(-)	AGAAA	S000245		CACTFTPPCA1	3313	(-)	YACT	S000449		POLLEN1LELAT52	2085	(-)	AGAAA	S000245		NTBBF1ARROLB	1787	(+)	ACTTTA	S000273
MYBCOREATCYCB1	1195	(-)	AACGG	S000502		POLLEN1LELAT52	705	(+)	AGAAA	S000245		ARR1AT	3317	(+)	NGATT	S000454		POLLEN1LELAT52	2156	(-)	AGAAA	S000245		NTBBF1ARROLB	3002	(+)	ACTTTA	S000273
MYBCOREATCYCB1	3391	(-)	AACGG	S000502		POLLEN1LELAT52	817	(-)	AGAAA	S000245		CCAATBOX1	3323	(+)	CCAAT	S000030		POLLEN1LELAT52	2427	(+)	AGAAA	S000245		NTBBF1ARROLB	3485	(+)	ACTTTA	S000273
MYBGAHV	2078	(-)	TAACAAA	S000181		POLLEN1LELAT52	892	(-)	AGAAA	S000245		CAATBOX1	3324	(+)	CAAT	S000028		POLLEN1LELAT52	2477	(-)	AGAAA	S000245		NTBBF1ARROLB	4242	(+)	ACTTTA	S000273
MYBGAHV	3094	(+)	TAACAAA	S000181		POLLEN1LELAT52	958	(+)	AGAAA	S000245		ARR1AT	3325	(-)	NGATT	S000454		POLLEN1LELAT52	2608	(-)	AGAAA	S000245		NTBBF1ARROLB	4393	(+)	ACTTTA	S000273
MYBPZM	1238	(+)	CCWACC	S000179		POLLEN1LELAT52	1235	(-)	AGAAA	S000245		RBCSCONSENSUS	3325	(+)	AATCCAA	S000127		POLLEN1LELAT52	2687	(+)	AGAAA	S000245		NTBBF1ARROLB	4447	(+)	ACTTTA	S000273
MYBPZM	3938	(-)	CCWACC	S000179		POLLEN1LELAT52	1503	(+)	AGAAA	S000245		CCAATBOX1	3328	(+)	CCAAT	S000030		POLLEN1LELAT52	2912	(+)	AGAAA	S000245		OSE1ROOTNODULE	84	(-)	AAAGAT	S000467
MYBST1	663	(+)	GGATA	S000180		POLLEN1LELAT52	1515	(-)	AGAAA	S000245		CAATBOX1	3329	(+)	CAAT	S000028		POLLEN1LELAT52	2962	(-)	AGAAA	S000245		OSE1ROOTNODULE	802	(-)	AAAGAT	S000467
MYBST1	699	(-)	GGATA	S000180		POLLEN1LELAT52	1533	(+)	AGAAA	S000245		CACTFTPPCA1	3332	(+)	YACT	S000449		POLLEN1LELAT52	3234	(+)	AGAAA	S000245		OSE1ROOTNODULE	1155	(-)	AAAGAT	S000467
MYBST1	1016	(+)	GGATA	S000180		POLLEN1LELAT52	1665	(+)	AGAAA	S000245		IBOX	3334	(-)	GATAAG	S000124		POLLEN1LELAT52	3305	(+)	AGAAA	S000245		OSE1ROOTNODULE	1241	(-)	AAAGAT	S000467
MYBST1	1280	(-)	GGATA	S000180		POLLEN1LELAT52	1823	(-)	AGAAA	S000245		IBOXCORE	3335	(-)	GATAA	S000199		POLLEN1LELAT52	3315	(+)	AGAAA	S000245		OSE1ROOTNODULE	3527	(-)	AAAGAT	S000467
MYBST1	3304	(+)	GGATA	S000180		POLLEN1LELAT52	2148	(-)	AGAAA	S000245		GATABOX	3336	(-)	GATA	S000039		POLLEN1LELAT52	3473	(+)	AGAAA	S000245		OSE2ROOTNODULE	35	(-)	CTCTT	S000468
MYBST1	3307	(-)	GGATA	S000180		POLLEN1LELAT52	2161	(+)	AGAAA	S000245		NODCON1GM	3337	(-)	AAAGAT	S000461		POLLEN1LELAT52	3580	(+)	AGAAA	S000245		OSE2ROOTNODULE	287	(-)	CTCTT	S000468
MYBST1	4572	(+)	GGATA	S000180		POLLEN1LELAT52	2258	(+)	AGAAA	S000245		OSE1ROOTNODULE	3337	(-)	AAAGAT	S000467		POLLEN1LELAT52	3593	(-)	AGAAA	S000245		OSE2ROOTNODULE	365	(+)	CTCTT	S000468
MYBST1	4744	(+)	GGATA	S000180		POLLEN1LELAT52	2408	(-)	AGAAA	S000245		DOFCOREZM	3339	(-)	AAAG	S000265		POLLEN1LELAT52	4061	(-)	AGAAA	S000245		OSE2ROOTNODULE	746	(-)	CTCTT	S000468
MYBST1	4962	(-)	GGATA	S000180		POLLEN1LELAT52	2731	(+)	AGAAA	S000245		-300ELEMENT	3343	(+)	TGHAAARK	S000122		POLLEN1LELAT52	4161	(-)	AGAAA	S000245		OSE2ROOTNODULE	1057	(+)	CTCTT	S000468
MYCATERD1	650	(+)	CATGTG	S000413		POLLEN1LELAT52	2889	(-)	AGAAA	S000245		GT1CONSENSUS	3344	(+)	GRWAAW	S000198		POLLEN1LELAT52	4195	(+)	AGAAA	S000245		OSE2ROOTNODULE	1470	(+)	CTCTT	S000468
MYCATERD1	1355	(-)	CATGTG	S000413		POLLEN1LELAT52	3219	(-)	AGAAA	S000245		GT1GMSCAM4	3344	(+)	GAAAAA	S000453		POLLEN1LELAT52	4201	(+)	AGAAA	S000245		OSE2ROOTNODULE	2400	(+)	CTCTT	S000468
MYCATERD1	2687	(-)	CATGTG	S000413		POLLEN1LELAT52	3232	(+)	AGAAA	S000245		DOFCOREZM	3347	(+)	AAAG	S000265		POLLEN1LELAT52	4357	(-)	AGAAA	S000245		OSE2ROOTNODULE	3086	(-)	CTCTT	S000468
MYCATERD1	3833	(+)	CATGTG	S000413		POLLEN1LELAT52	3335	(+)	AGAAA	S000245		POLLEN1LELAT52	3349	(+)	AGAAA	S000245		POLLEN1LELAT52	4592	(-)	AGAAA	S000245		OSE2ROOTNODULE	3804	(+)	CTCTT	S000468
MYCATRD22	650	(-)	CACATG	S000174		POLLEN1LELAT52	3476	(-)	AGAAA	S000245		DOFCOREZM	3351	(+)	AAAG	S000265		POLLEN1LELAT52	4628	(+)	AGAAA	S000245		OSE2ROOTNODULE	4976	(-)	CTCTT	S000468
MYCATRD22	1355	(+)	CACATG	S000174		POLLEN1LELAT52	3576	(-)	AGAAA	S000245		CAATBOX1	3357	(+)	CAAT	S000028		POLLEN1LELAT52	4653	(-)	AGAAA	S000245		P1BS	3272	(-)	GNATATNC	S000459
MYCATRD22	2687	(+)	CACATG	S000174		POLLEN1LELAT52	3719	(+)	AGAAA	S000245		ROOTMOTIFTAPOX1	3358	(-)	ATATT	S000098		POLLEN1LELAT52	4795	(-)	AGAAA	S000245		P1BS	3272	(+)	GNATATNC	S000459
MYCATRD22	3833	(-)	CACATG	S000174		POLLEN1LELAT52	4235	(-)	AGAAA	S000245		ROOTMOTIFTAPOX1	3359	(+)	ATATT	S000098		POLLEN1LELAT52	4853	(-)	AGAAA	S000245		P1BS	4650	(-)	GNATATNC	S000459
MYCCONSENSUSAT	513	(-)	CANNTG	S000407		POLLEN1LELAT52	4299	(-)	AGAAA	S000245		REALPHALGLHCB21	3363	(-)	AACCAA	S000362		POLLEN1LELAT52	4866	(-)	AGAAA	S000245		P1BS	4650	(+)	GNATATNC	S000459
MYCCONSENSUSAT	513	(+)	CANNTG	S000407		POLLEN1LELAT52	4349	(+)	AGAAA	S000245		MYB1AT	3364	(-)	WAACCA	S000408		POLLEN1LELAT52	4914	(+)	AGAAA	S000245		POLASIG1	117	(-)	AATAAA	S000080
MYCCONSENSUSAT	650	(-)	CANNTG	S000407		POLLEN1LELAT52	4885	(+)	AGAAA	S000245		TATABOX5	3367	(+)	TTATTT	S000203		PREATPRODH	2331	(-)	ACTCAT	S000450		POLASIG1	121	(-)	AATAAA	S000080
MYCCONSENSUSAT	650	(+)	CANNTG	S000407		POLLEN1LELAT52	4898	(-)	AGAAA	S000245		GT1CONSENSUS	3369	(-)	GRWAAW	S000198		PREATPRODH	3058	(+)	ACTCAT	S000450		POLASIG1	327	(+)	AATAAA	S000080
MYCCONSENSUSAT	675	(-)	CANNTG	S000407		PREATPRODH	3925	(-)	ACTCAT	S000450		GT1CONSENSUS	3370	(-)	GRWAAW	S000198		PREATPRODH	3881	(+)	ACTCAT	S000450		POLASIG1	1818	(+)	AATAAA	S000080
MYCCONSENSUSAT	675	(+)	CANNTG	S000407		PRECONSCRHSP70A	739	(-)	SCGAYNRNNNNNNNNNNNNNNNHD	S000506		WBOXHVISO1	3383	(+)	TGACT	S000442		PRECONSCRHSP70A	647	(-)	SCGAYNRNNNNNNNNNNNNNNNHD	S000506		POLASIG1	1852	(-)	AATAAA	S000080
MYCCONSENSUSAT	739	(-)	CANNTG	S000407		PRECONSCRHSP70A	1530	(-)	SCGAYNRNNNNNNNNNNNNNNNHD	S000506		WBOXNTERF3	3383	(+)	TGACY	S000457		PRECONSCRHSP70A	1524	(+)	SCGAYNRNNNNNNNNNNNNNNNHD	S000506		POLASIG1	1988	(+)	AATAAA	S000080
MYCCONSENSUSAT	739	(+)	CANNTG	S000407		PRECONSCRHSP70A	2561	(+)	SCGAYNRNNNNNNNNNNNNNNNHD	S000506		WRKY71OS	3383	(+)	TGAC	S000447		PRECONSCRHSP70A	1616	(+)	SCGAYNRNNNNNNNNNNNNNNNHD	S000506		POLASIG1	2018	(+)	AATAAA	S000080
MYCCONSENSUSAT	755	(-)	CANNTG	S000407		PRECONSCRHSP70A	3859	(+)	SCGAYNRNNNNNNNNNNNNNNNHD	S000506		GTGANTG10	3397	(-)	GTGA	S000378		PYRIMIDINEBOXHVEPB1	544	(-)	TTTTTTCC	S000298		POLASIG1	2773	(-)	AATAAA	S000080
MYCCONSENSUSAT	755	(+)	CANNTG	S000407		PRECONSCRHSP70A	4009	(+)	SCGAYNRNNNNNNNNNNNNNNNHD	S000506		CACTFTPPCA1	3398	(+)	YACT	S000449		PYRIMIDINEBOXHVEPB1	4972	(+)	TTTTTTCC	S000298		POLASIG1	2871	(+)	AATAAA	S000080
MYCCONSENSUSAT	839	(-)	CANNTG	S000407		PRECONSCRHSP70A	4439	(+)	SCGAYNRNNNNNNNNNNNNNNNHD	S000506		EBOXBNNAPA	3403	(-)	CANNTG	S000144		PYRIMIDINEBOXOSRAMY1A	297	(-)	CCTTTT	S000259		POLASIG1	3071	(-)	AATAAA	S000080
MYCCONSENSUSAT	839	(+)	CANNTG	S000407		PRECONSCRHSP70A	4513	(+)	SCGAYNRNNNNNNNNNNNNNNNHD	S000506		EBOXBNNAPA	3403	(+)	CANNTG	S000144		PYRIMIDINEBOXOSRAMY1A	474	(+)	CCTTTT	S000259		POLASIG1	3530	(-)	AATAAA	S000080
MYCCONSENSUSAT	876	(-)	CANNTG	S000407		PRECONSCRHSP70A	4596	(+)	SCGAYNRNNNNNNNNNNNNNNNHD	S000506		MYCCONSENSUSAT	3403	(-)	CANNTG	S000407		PYRIMIDINEBOXOSRAMY1A	790	(-)	CCTTTT	S000259		POLASIG1	3538	(+)	AATAAA	S000080
MYCCONSENSUSAT	876	(+)	CANNTG	S000407		PRECONSCRHSP70A	4617	(+)	SCGAYNRNNNNNNNNNNNNNNNHD	S000506		MYCCONSENSUSAT	3403	(+)	CANNTG	S000407		PYRIMIDINEBOXOSRAMY1A	1826	(+)	CCTTTT	S000259		POLASIG1	3554	(-)	AATAAA	S000080
MYCCONSENSUSAT	1185	(-)	CANNTG	S000407		PYRIMIDINEBOXHVEPB1	571	(-)	TTTTTTCC	S000298		GT1CONSENSUS	3408	(+)	GRWAAW	S000198		PYRIMIDINEBOXOSRAMY1A	3582	(-)	CCTTTT	S000259		POLASIG1	3582	(+)	AATAAA	S000080
MYCCONSENSUSAT	1185	(+)	CANNTG	S000407		PYRIMIDINEBOXOSRAMY1A	1065	(-)	CCTTTT	S000259		ROOTMOTIFTAPOX1	3411	(-)	ATATT	S000098		PYRIMIDINEBOXOSRAMY1A	3685	(+)	CCTTTT	S000259		POLASIG1	4003	(+)	AATAAA	S000080
MYCCONSENSUSAT	1221	(-)	CANNTG	S000407		PYRIMIDINEBOXOSRAMY1A	2186	(+)	CCTTTT	S000259		ROOTMOTIFTAPOX1	3412	(+)	ATATT	S000098		PYRIMIDINEBOXOSRAMY1A	4368	(+)	CCTTTT	S000259		POLASIG1	4154	(+)	AATAAA	S000080
MYCCONSENSUSAT	1221	(+)	CANNTG	S000407		PYRIMIDINEBOXOSRAMY1A	3263	(+)	CCTTTT	S000259		GT1CONSENSUS	3414	(-)	GRWAAW	S000198		QARBNEXTA	1608	(+)	AACGTGT	S000244		POLASIG1	4827	(+)	AATAAA	S000080
MYCCONSENSUSAT	1355	(-)	CANNTG	S000407		PYRIMIDINEBOXOSRAMY1A	3800	(+)	CCTTTT	S000259		-10PEHVPSBD	3421	(-)	TATTCT	S000392		QELEMENTZMZM13	862	(+)	AGGTCA	S000254		POLASIG2	909	(-)	AATTAAA	S000081
MYCCONSENSUSAT	1355	(+)	CANNTG	S000407		PYRIMIDINEBOXOSRAMY1A	4695	(-)	CCTTTT	S000259		P1BS	3422	(-)	GNATATNC	S000459		QELEMENTZMZM13	1675	(-)	AGGTCA	S000254		POLASIG2	1116	(+)	AATTAAA	S000081
MYCCONSENSUSAT	1709	(-)	CANNTG	S000407		QARBNEXTA	1258	(+)	AACGTGT	S000244		P1BS	3422	(+)	GNATATNC	S000459		QELEMENTZMZM13	4220	(-)	AGGTCA	S000254		POLASIG2	1128	(+)	AATTAAA	S000081
MYCCONSENSUSAT	1709	(+)	CANNTG	S000407		RAV1AAT	174	(-)	CAACA	S000314		ROOTMOTIFTAPOX1	3423	(-)	ATATT	S000098		RAV1AAT	170	(-)	CAACA	S000314		POLASIG2	1320	(-)	AATTAAA	S000081
MYCCONSENSUSAT	2136	(-)	CANNTG	S000407		RAV1AAT	249	(-)	CAACA	S000314		-300ELEMENT	3438	(+)	TGHAAARK	S000122		RAV1AAT	234	(-)	CAACA	S000314		POLASIG2	3831	(-)	AATTAAA	S000081
MYCCONSENSUSAT	2136	(+)	CANNTG	S000407		RAV1AAT	734	(+)	CAACA	S000314		DOFCOREZM	3442	(+)	AAAG	S000265		RAV1AAT	252	(-)	CAACA	S000314		POLASIG2	4265	(+)	AATTAAA	S000081
MYCCONSENSUSAT	2270	(-)	CANNTG	S000407		RAV1AAT	775	(+)	CAACA	S000314		CACTFTPPCA1	3448	(+)	YACT	S000449		RAV1AAT	687	(+)	CAACA	S000314		POLASIG3	124	(-)	AATAAT	S000088
MYCCONSENSUSAT	2270	(+)	CANNTG	S000407		RAV1AAT	847	(+)	CAACA	S000314		CAATBOX1	3453	(-)	CAAT	S000028		RAV1AAT	886	(+)	CAACA	S000314		POLASIG3	127	(-)	AATAAT	S000088
MYCCONSENSUSAT	2320	(-)	CANNTG	S000407		RAV1AAT	1286	(+)	CAACA	S000314		RHERPATEXPA7	3458	(-)	KCACGW	S000512		RAV1AAT	1024	(-)	CAACA	S000314		POLASIG3	1373	(+)	AATAAT	S000088
MYCCONSENSUSAT	2320	(+)	CANNTG	S000407		RAV1AAT	1685	(-)	CAACA	S000314		GTGANTG10	3460	(+)	GTGA	S000378		RAV1AAT	1114	(+)	CAACA	S000314		POLASIG3	1376	(+)	AATAAT	S000088
MYCCONSENSUSAT	2345	(-)	CANNTG	S000407		RAV1AAT	1850	(+)	CAACA	S000314		ARR1AT	3461	(+)	NGATT	S000454		RAV1AAT	1397	(-)	CAACA	S000314		POLASIG3	1379	(+)	AATAAT	S000088
MYCCONSENSUSAT	2345	(+)	CANNTG	S000407		RAV1AAT	2751	(-)	CAACA	S000314		CAATBOX1	3467	(+)	CAAT	S000028		RAV1AAT	1635	(+)	CAACA	S000314		POLASIG3	1540	(+)	AATAAT	S000088
MYCCONSENSUSAT	2687	(-)	CANNTG	S000407		RAV1AAT	2916	(+)	CAACA	S000314		ARR1AT	3468	(-)	NGATT	S000454		RAV1AAT	1974	(+)	CAACA	S000314		POLASIG3	2545	(-)	AATAAT	S000088
MYCCONSENSUSAT	2687	(+)	CANNTG	S000407		RAV1AAT	3525	(+)	CAACA	S000314		GT1CORE	3474	(-)	GGTTAA	S000125		RAV1AAT	2070	(+)	CAACA	S000314		POLASIG3	2815	(-)	AATAAT	S000088
MYCCONSENSUSAT	2697	(-)	CANNTG	S000407		RAV1AAT	4139	(-)	CAACA	S000314		MYBCORE	3475	(-)	CNGTTR	S000176		RAV1AAT	3320	(-)	CAACA	S000314		POLASIG3	2868	(+)	AATAAT	S000088
MYCCONSENSUSAT	2697	(+)	CANNTG	S000407		RBCSCONSENSUS	2439	(-)	AATCCAA	S000127		ACGTTBOX	3491	(-)	AACGTT	S000132		RAV1AAT	3416	(-)	CAACA	S000314		POLASIG3	3790	(-)	AATAAT	S000088
MYCCONSENSUSAT	3325	(-)	CANNTG	S000407		RBCSCONSENSUS	3507	(-)	AATCCAA	S000127		ACGTTBOX	3491	(+)	AACGTT	S000132		RAV1AAT	3679	(+)	CAACA	S000314		POLASIG3	4007	(+)	AATAAT	S000088
MYCCONSENSUSAT	3325	(+)	CANNTG	S000407		RBCSCONSENSUS	3618	(+)	AATCCAA	S000127		ACGTATERD1	3492	(-)	ACGT	S000415		RAV1AAT	4858	(-)	CAACA	S000314		POLLEN1LELAT52	30	(+)	AGAAA	S000245
MYCCONSENSUSAT	3382	(-)	CANNTG	S000407		REALPHALGLHCB21	1283	(+)	AACCAA	S000362		ACGTATERD1	3492	(+)	ACGT	S000415		RAV1BAT	1852	(+)	CACCTG	S000315		POLLEN1LELAT52	42	(+)	AGAAA	S000245
MYCCONSENSUSAT	3382	(+)	CANNTG	S000407		REALPHALGLHCB21	1765	(-)	AACCAA	S000362		TATAPVTRNALEU	3495	(+)	TTTATATA	S000340		RAV1BAT	3540	(-)	CACCTG	S000315		POLLEN1LELAT52	264	(+)	AGAAA	S000245
MYCCONSENSUSAT	3448	(-)	CANNTG	S000407		REALPHALGLHCB21	2831	(-)	AACCAA	S000362		TATABOX4	3496	(-)	TATATAA	S000111		REALPHALGLHCB21	3895	(+)	AACCAA	S000362		POLLEN1LELAT52	278	(+)	AGAAA	S000245
MYCCONSENSUSAT	3448	(+)	CANNTG	S000407		REALPHALGLHCB21	4230	(-)	AACCAA	S000362		S1FBOXSORPS1L21	3501	(-)	ATGGTA	S000223		REALPHALGLHCB21	4149	(+)	AACCAA	S000362		POLLEN1LELAT52	742	(+)	AGAAA	S000245
MYCCONSENSUSAT	3820	(-)	CANNTG	S000407		REALPHALGLHCB21	4332	(-)	AACCAA	S000362		EECCRCAH1	3514	(+)	GANTTNC	S000494		RHERPATEXPA7	865	(+)	KCACGW	S000512		POLLEN1LELAT52	805	(-)	AGAAA	S000245
MYCCONSENSUSAT	3820	(+)	CANNTG	S000407		REALPHALGLHCB21	4367	(+)	AACCAA	S000362		ERELEE4	3516	(+)	AWTTCAAA	S000037		RHERPATEXPA7	2019	(+)	KCACGW	S000512		POLLEN1LELAT52	889	(-)	AGAAA	S000245
MYCCONSENSUSAT	3833	(-)	CANNTG	S000407		REALPHALGLHCB21	4394	(-)	AACCAA	S000362		ARR1AT	3522	(-)	NGATT	S000454		RHERPATEXPA7	3370	(-)	KCACGW	S000512		POLLEN1LELAT52	1054	(-)	AGAAA	S000245
MYCCONSENSUSAT	3833	(+)	CANNTG	S000407		REBETALGLHCB21	2558	(-)	CGGATA	S000363		SEF4MOTIFGM7S	3528	(-)	RTTTTTR	S000103		RHERPATEXPA7	4385	(+)	KCACGW	S000512		POLLEN1LELAT52	1136	(-)	AGAAA	S000245
MYCCONSENSUSAT	3974	(-)	CANNTG	S000407		REBETALGLHCB21	3933	(-)	CGGATA	S000363		POLASIG3	3537	(-)	AATAAT	S000088		ROOTMOTIFTAPOX1	355	(-)	ATATT	S000098		POLLEN1LELAT52	1775	(+)	AGAAA	S000245
MYCCONSENSUSAT	3974	(+)	CANNTG	S000407		RHERPATEXPA7	1329	(-)	KCACGW	S000512		CAATBOX1	3545	(+)	CAAT	S000028		ROOTMOTIFTAPOX1	589	(-)	ATATT	S000098		POLLEN1LELAT52	1795	(-)	AGAAA	S000245
MYCCONSENSUSAT	4135	(-)	CANNTG	S000407		RHERPATEXPA7	1879	(+)	KCACGW	S000512		EECCRCAH1	3552	(-)	GANTTNC	S000494		ROOTMOTIFTAPOX1	599	(+)	ATATT	S000098		POLLEN1LELAT52	1901	(+)	AGAAA	S000245
MYCCONSENSUSAT	4135	(+)	CANNTG	S000407		RHERPATEXPA7	2945	(+)	KCACGW	S000512		ARR1AT	3555	(-)	NGATT	S000454		ROOTMOTIFTAPOX1	632	(-)	ATATT	S000098		POLLEN1LELAT52	2024	(+)	AGAAA	S000245
MYCCONSENSUSAT	4158	(-)	CANNTG	S000407		ROOTMOTIFTAPOX1	126	(-)	ATATT	S000098		BOXIINTPATPB	3559	(+)	ATAGAA	S000296		ROOTMOTIFTAPOX1	633	(+)	ATATT	S000098		POLLEN1LELAT52	2261	(+)	AGAAA	S000245
MYCCONSENSUSAT	4158	(+)	CANNTG	S000407		ROOTMOTIFTAPOX1	127	(+)	ATATT	S000098		TATABOX2	3572	(+)	TATAAAT	S000109		ROOTMOTIFTAPOX1	1365	(-)	ATATT	S000098		POLLEN1LELAT52	2267	(+)	AGAAA	S000245
MYCCONSENSUSAT	4386	(-)	CANNTG	S000407		ROOTMOTIFTAPOX1	274	(+)	ATATT	S000098		NODCON2GM	3595	(-)	CTCTT	S000462		ROOTMOTIFTAPOX1	1376	(-)	ATATT	S000098		POLLEN1LELAT52	2340	(-)	AGAAA	S000245
MYCCONSENSUSAT	4386	(+)	CANNTG	S000407		ROOTMOTIFTAPOX1	807	(-)	ATATT	S000098		OSE2ROOTNODULE	3595	(-)	CTCTT	S000468		ROOTMOTIFTAPOX1	1377	(+)	ATATT	S000098		POLLEN1LELAT52	2424	(-)	AGAAA	S000245
MYCCONSENSUSAT	4512	(-)	CANNTG	S000407		ROOTMOTIFTAPOX1	882	(+)	ATATT	S000098		CACTFTPPCA1	3600	(+)	YACT	S000449		ROOTMOTIFTAPOX1	1720	(+)	ATATT	S000098		POLLEN1LELAT52	2549	(-)	AGAAA	S000245
MYCCONSENSUSAT	4512	(+)	CANNTG	S000407		ROOTMOTIFTAPOX1	1039	(-)	ATATT	S000098		T/GBOXATPIN2	3606	(+)	AACGTG	S000458		ROOTMOTIFTAPOX1	1753	(-)	ATATT	S000098		POLLEN1LELAT52	2739	(-)	AGAAA	S000245
MYCCONSENSUSAT	4613	(-)	CANNTG	S000407		ROOTMOTIFTAPOX1	1377	(-)	ATATT	S000098		ABRELATERD1	3607	(+)	ACGTG	S000414		ROOTMOTIFTAPOX1	1948	(-)	ATATT	S000098		POLLEN1LELAT52	2777	(-)	AGAAA	S000245
MYCCONSENSUSAT	4613	(+)	CANNTG	S000407		ROOTMOTIFTAPOX1	1540	(-)	ATATT	S000098		ACGTATERD1	3607	(-)	ACGT	S000415		ROOTMOTIFTAPOX1	1949	(+)	ATATT	S000098		POLLEN1LELAT52	2843	(-)	AGAAA	S000245
MYCCONSENSUSAT	4635	(-)	CANNTG	S000407		ROOTMOTIFTAPOX1	1543	(+)	ATATT	S000098		ACGTATERD1	3607	(+)	ACGT	S000415		ROOTMOTIFTAPOX1	2094	(+)	ATATT	S000098		POLLEN1LELAT52	2908	(+)	AGAAA	S000245
MYCCONSENSUSAT	4635	(+)	CANNTG	S000407		ROOTMOTIFTAPOX1	1730	(+)	ATATT	S000098		RHERPATEXPA7	3607	(-)	KCACGW	S000512		ROOTMOTIFTAPOX1	2128	(-)	ATATT	S000098		POLLEN1LELAT52	3083	(+)	AGAAA	S000245
NODCON1GM	106	(-)	AAAGAT	S000461		ROOTMOTIFTAPOX1	1869	(+)	ATATT	S000098		GTGANTG10	3609	(+)	GTGA	S000378		ROOTMOTIFTAPOX1	2153	(+)	ATATT	S000098		POLLEN1LELAT52	3450	(+)	AGAAA	S000245
NODCON1GM	896	(-)	AAAGAT	S000461		ROOTMOTIFTAPOX1	1907	(-)	ATATT	S000098		TBOXATGAPB	3613	(+)	ACTTTG	S000383		ROOTMOTIFTAPOX1	2525	(-)	ATATT	S000098		POLLEN1LELAT52	3464	(+)	AGAAA	S000245
NODCON1GM	1044	(-)	AAAGAT	S000461		ROOTMOTIFTAPOX1	1945	(-)	ATATT	S000098		DOFCOREZM	3614	(-)	AAAG	S000265		ROOTMOTIFTAPOX1	2526	(+)	ATATT	S000098		POLLEN1LELAT52	3594	(-)	AGAAA	S000245
NODCON1GM	3554	(-)	AAAGAT	S000461		ROOTMOTIFTAPOX1	1946	(+)	ATATT	S000098		INRNTPSADB	3631	(-)	YTCANTYY	S000395		ROOTMOTIFTAPOX1	2764	(+)	ATATT	S000098		POLLEN1LELAT52	3892	(-)	AGAAA	S000245
NODCON1GM	4596	(+)	AAAGAT	S000461		ROOTMOTIFTAPOX1	2022	(-)	ATATT	S000098		CACTFTPPCA1	3633	(-)	YACT	S000449		ROOTMOTIFTAPOX1	2863	(-)	ATATT	S000098		POLLEN1LELAT52	3980	(-)	AGAAA	S000245
NODCON2GM	35	(-)	CTCTT	S000462		ROOTMOTIFTAPOX1	2112	(+)	ATATT	S000098		GTGANTG10	3634	(+)	GTGA	S000378		ROOTMOTIFTAPOX1	2864	(+)	ATATT	S000098		POLLEN1LELAT52	4180	(+)	AGAAA	S000245
NODCON2GM	79	(+)	CTCTT	S000462		ROOTMOTIFTAPOX1	2155	(+)	ATATT	S000098		ARR1AT	3637	(-)	NGATT	S000454		ROOTMOTIFTAPOX1	3237	(-)	ATATT	S000098		POLLEN1LELAT52	4350	(+)	AGAAA	S000245
NODCON2GM	309	(-)	CTCTT	S000462		ROOTMOTIFTAPOX1	2232	(+)	ATATT	S000098		NTBBF1ARROLB	3645	(-)	ACTTTA	S000273		ROOTMOTIFTAPOX1	3262	(+)	ATATT	S000098		POLLEN1LELAT52	4600	(+)	AGAAA	S000245
NODCON2GM	385	(+)	CTCTT	S000462		ROOTMOTIFTAPOX1	2249	(+)	ATATT	S000098		TAAAGSTKST1	3645	(+)	TAAAG	S000387		ROOTMOTIFTAPOX1	3296	(-)	ATATT	S000098		POLLEN1LELAT52	4746	(+)	AGAAA	S000245
NODCON2GM	724	(+)	CTCTT	S000462		ROOTMOTIFTAPOX1	2323	(+)	ATATT	S000098		DOFCOREZM	3646	(+)	AAAG	S000265		ROOTMOTIFTAPOX1	3441	(-)	ATATT	S000098		PREATPRODH	950	(+)	ACTCAT	S000450
NODCON2GM	2466	(+)	CTCTT	S000462		ROOTMOTIFTAPOX1	2607	(-)	ATATT	S000098		CACTFTPPCA1	3648	(-)	YACT	S000449		ROOTMOTIFTAPOX1	3442	(+)	ATATT	S000098		PREATPRODH	2884	(-)	ACTCAT	S000450
NODCON2GM	3117	(-)	CTCTT	S000462		ROOTMOTIFTAPOX1	2625	(-)	ATATT	S000098		CACTFTPPCA1	3652	(-)	YACT	S000449		ROOTMOTIFTAPOX1	4688	(-)	ATATT	S000098		PREATPRODH	3186	(-)	ACTCAT	S000450
NODCON2GM	3769	(+)	CTCTT	S000462		ROOTMOTIFTAPOX1	2649	(+)	ATATT	S000098		POLASIG3	3658	(-)	AATAAT	S000088		ROOTMOTIFTAPOX1	4710	(+)	ATATT	S000098		PREATPRODH	4019	(-)	ACTCAT	S000450
NODCON2GM	3864	(+)	CTCTT	S000462		ROOTMOTIFTAPOX1	2796	(+)	ATATT	S000098		CPBCSPOR	3660	(+)	TATTAG	S000491		RYREPEATBNNAPA	1117	(+)	CATGCA	S000264		PRECONSCRHSP70A	2576	(-)	SCGAYNRNNNNNNNNNNNNNNN	HD S000506
NODCON2GM	4070	(-)	CTCTT	S000462		ROOTMOTIFTAPOX1	2935	(+)	ATATT	S000098		TATABOX2	3667	(+)	TATAAAT	S000109		RYREPEATGMGY2	1117	(+)	CATGCAT	S000105		PRECONSCRHSP70A	3158	(+)	SCGAYNRNNNNNNNNNNNNNNN	HD S000506
NODCON2GM	4663	(-)	CTCTT	S000462		ROOTMOTIFTAPOX1	2973	(-)	ATATT	S000098		POLASIG1	3673	(-)	AATAAA	S000080		RYREPEATLEGUMINBOX	1117	(+)	CATGCAY	S000100		PYRIMIDINEBOXHVEPB1	519	(-)	TTTTTTCC	S000298
NODCON2GM	4707	(-)	CTCTT	S000462		ROOTMOTIFTAPOX1	3011	(-)	ATATT	S000098		TATABOX5	3674	(+)	TTATTT	S000203		S1FBOXSORPS1L21	359	(-)	ATGGTA	S000223		PYRIMIDINEBOXOSRAMY1A	1991	(-)	CCTTTT	S000259
NODCON2GM	4832	(-)	CTCTT	S000462		ROOTMOTIFTAPOX1	3012	(+)	ATATT	S000098		TATABOX2	3676	(-)	TATAAAT	S000109		S1FBOXSORPS1L21	1309	(-)	ATGGTA	S000223		PYRIMIDINEBOXOSRAMY1A	3609	(-)	CCTTTT	S000259
NODCON2GM	4967	(-)	CTCTT	S000462		ROOTMOTIFTAPOX1	3088	(-)	ATATT	S000098		TATAPVTRNALEU	3677	(+)	TTTATATA	S000340		S1FBOXSORPS1L21	4819	(-)	ATGGTA	S000223		PYRIMIDINEBOXOSRAMY1A	4037	(-)	CCTTTT	S000259
NTBBF1ARROLB	327	(-)	ACTTTA	S000273		ROOTMOTIFTAPOX1	3183	(+)	ATATT	S000098		TATABOX4	3678	(-)	TATATAA	S000111		SEBFCONSSTPR10A	1916	(+)	YTGTCWC	S000391		QARBNEXTA	4461	(-)	AACGTGT	S000244
NTBBF1ARROLB	768	(-)	ACTTTA	S000273		ROOTMOTIFTAPOX1	3196	(+)	ATATT	S000098		CACTFTPPCA1	3683	(+)	YACT	S000449		SEBFCONSSTPR10A	4240	(+)	YTGTCWC	S000391		QELEMENTZMZM13	2039	(-)	AGGTCA	S000254
NTBBF1ARROLB	1318	(+)	ACTTTA	S000273		ROOTMOTIFTAPOX1	3226	(+)	ATATT	S000098		SP8BFIBSP8BIB	3683	(+)	TACTATT	S000184		SEF3MOTIFGM	173	(-)	AACCCA	S000115		RAV1AAT	92	(-)	CAACA	S000314
NTBBF1ARROLB	1723	(+)	ACTTTA	S000273		ROOTMOTIFTAPOX1	3326	(+)	ATATT	S000098		ARR1AT	3693	(+)	NGATT	S000454		SEF4MOTIFGM7S	133	(+)	RTTTTTR	S000103		RAV1AAT	221	(-)	CAACA	S000314
NTBBF1ARROLB	1863	(+)	ACTTTA	S000273		ROOTMOTIFTAPOX1	3390	(-)	ATATT	S000098		ROOTMOTIFTAPOX1	3701	(-)	ATATT	S000098		SEF4MOTIFGM7S	713	(-)	RTTTTTR	S000103		RAV1AAT	343	(-)	CAACA	S000314
NTBBF1ARROLB	3033	(+)	ACTTTA	S000273		ROOTMOTIFTAPOX1	3391	(+)	ATATT	S000098		GATABOX	3703	(-)	GATA	S000039		SEF4MOTIFGM7S	1155	(-)	RTTTTTR	S000103		RAV1AAT	706	(+)	CAACA	S000314
NTBBF1ARROLB	3512	(+)	ACTTTA	S000273		ROOTMOTIFTAPOX1	3545	(+)	ATATT	S000098		WBOXHVISO1	3707	(-)	TGACT	S000442		SEF4MOTIFGM7S	2064	(-)	RTTTTTR	S000103		RAV1AAT	1166	(+)	CAACA	S000314
NTBBF1ARROLB	4607	(-)	ACTTTA	S000273		ROOTMOTIFTAPOX1	4074	(-)	ATATT	S000098		WBOXNTERF3	3707	(-)	TGACY	S000457		SEF4MOTIFGM7S	3224	(-)	RTTTTTR	S000103		RAV1AAT	1712	(-)	CAACA	S000314
OSE1ROOTNODULE	106	(-)	AAAGAT	S000467		ROOTMOTIFTAPOX1	4087	(-)	ATATT	S000098		WRKY71OS	3708	(-)	TGAC	S000447		SEF4MOTIFGM7S	3324	(+)	RTTTTTR	S000103		RAV1AAT	2287	(-)	CAACA	S000314
OSE1ROOTNODULE	896	(-)	AAAGAT	S000467		ROOTMOTIFTAPOX1	4090	(+)	ATATT	S000098		GTGANTG10	3709	(-)	GTGA	S000378		SEF4MOTIFGM7S	4836	(+)	RTTTTTR	S000103		RAV1AAT	2628	(+)	CAACA	S000314
OSE1ROOTNODULE	1044	(-)	AAAGAT	S000467		ROOTMOTIFTAPOX1	4654	(-)	ATATT	S000098		CARGCW8GAT	3713	(-)	CWWWWWWWWG	S000431		SITEIIATCYTC	801	(-)	TGGGCY	S000474		RAV1AAT	3135	(+)	CAACA	S000314
OSE1ROOTNODULE	3554	(-)	AAAGAT	S000467		ROOTMOTIFTAPOX1	4689	(-)	ATATT	S000098		CARGCW8GAT	3713	(+)	CWWWWWWWWG	S000431		SITEIIATCYTC	2132	(+)	TGGGCY	S000474		RAV1AAT	3264	(-)	CAACA	S000314
OSE1ROOTNODULE	4596	(+)	AAAGAT	S000467		ROOTMOTIFTAPOX1	4731	(-)	ATATT	S000098		DOFCOREZM	3713	(-)	AAAG	S000265		SITEIIATCYTC	3257	(-)	TGGGCY	S000474		RAV1AAT	3354	(-)	CAACA	S000314
OSE2ROOTNODULE	35	(-)	CTCTT	S000468		ROOTMOTIFTAPOX1	4732	(+)	ATATT	S000098		TAAAGSTKST1	3713	(-)	TAAAG	S000387		SORLIP1AT	1954	(+)	GCCAC	S000482		RAV1AAT	3719	(+)	CAACA	S000314
OSE2ROOTNODULE	79	(+)	CTCTT	S000468		ROOTMOTIFTAPOX1	4790	(-)	ATATT	S000098		DOFCOREZM	3719	(+)	AAAG	S000265		SORLIP1AT	1970	(-)	GCCAC	S000482		RAV1AAT	4136	(+)	CAACA	S000314
OSE2ROOTNODULE	309	(-)	CTCTT	S000468		ROOTMOTIFTAPOX1	4791	(+)	ATATT	S000098		CACTFTPPCA1	3724	(+)	YACT	S000449		SORLIP1AT	3420	(+)	GCCAC	S000482		RAV1AAT	4582	(+)	CAACA	S000314
OSE2ROOTNODULE	385	(+)	CTCTT	S000468		RYREPEATBNNAPA	601	(+)	CATGCA	S000264		DPBFCOREDCDC3	3734	(-)	ACACNNG	S000292		SORLIP1AT	3436	(-)	GCCAC	S000482		RAV1AAT	4782	(+)	CAACA	S000314
OSE2ROOTNODULE	724	(+)	CTCTT	S000468		RYREPEATBNNAPA	850	(+)	CATGCA	S000264		CACTFTPPCA1	3736	(-)	YACT	S000449		SORLIP1AT	3847	(+)	GCCAC	S000482		RAV1AAT	4867	(+)	CAACA	S000314
OSE2ROOTNODULE	2466	(+)	CTCTT	S000468		RYREPEATGMGY2	850	(+)	CATGCAT	S000105		TGTCACACMCUCUMISIN	3738	(-)	TGTCACA	S000422		SORLIP2AT	801	(-)	GGGCC	S000483		RBCSCONSENSUS	735	(+)	AATCCAA	S000127
OSE2ROOTNODULE	3117	(-)	CTCTT	S000468		RYREPEATLEGUMINBOX	850	(+)	CATGCAY	S000100		GTGANTG10	3739	(+)	GTGA	S000378		SP8BFIBSP8BIB	4924	(-)	TACTATT	S000184		REALPHALGLHCB21	2367	(-)	AACCAA	S000362
OSE2ROOTNODULE	3769	(+)	CTCTT	S000468		S1FBOXSORPS1L21	981	(-)	ATGGTA	S000223		SEBFCONSSTPR10A	3739	(-)	YTGTCWC	S000391		SREATMSD	2668	(-)	TTATCC	S000470		REALPHALGLHCB21	2960	(+)	AACCAA	S000362
OSE2ROOTNODULE	3864	(+)	CTCTT	S000468		S1FBOXSORPS1L21	1557	(+)	ATGGTA	S000223		BIHD1OS	3740	(-)	TGTCA	S000498		SURECOREATSULTR11	317	(+)	GAGAC	S000499		REALPHALGLHCB21	3690	(+)	AACCAA	S000362
OSE2ROOTNODULE	4070	(-)	CTCTT	S000468		S1FBOXSORPS1L21	2127	(+)	ATGGTA	S000223		WRKY71OS	3740	(+)	TGAC	S000447		SURECOREATSULTR11	911	(+)	GAGAC	S000499		RHERPATEXPA7	2481	(+)	KCACGW	S000512
OSE2ROOTNODULE	4663	(-)	CTCTT	S000468		S1FBOXSORPS1L21	3910	(+)	ATGGTA	S000223		CACTFTPPCA1	3744	(-)	YACT	S000449		SURECOREATSULTR11	1081	(+)	GAGAC	S000499		RHERPATEXPA7	2568	(-)	KCACGW	S000512
OSE2ROOTNODULE	4707	(-)	CTCTT	S000468		S1FSORPL21	3910	(+)	ATGGTATT	S000215		CPBCSPOR	3753	(-)	TATTAG	S000491		SURECOREATSULTR11	1918	(-)	GAGAC	S000499		RHERPATEXPA7	4803	(-)	KCACGW	S000512
OSE2ROOTNODULE	4832	(-)	CTCTT	S000468		SEF1MOTIF	122	(-)	ATATTTAWW	S000006		POLASIG1	3755	(+)	AATAAA	S000080		SURECOREATSULTR11	2502	(-)	GAGAC	S000499		ROOTMOTIFTAPOX1	579	(+)	ATATT	S000098
OSE2ROOTNODULE	4967	(-)	CTCTT	S000468		SEF1MOTIF	1946	(+)	ATATTTAWW	S000006		NTBBF1ARROLB	3757	(-)	ACTTTA	S000273		SURECOREATSULTR11	2887	(+)	GAGAC	S000499		ROOTMOTIFTAPOX1	623	(+)	ATATT	S000098
P1BS	2301	(-)	GNATATNC	S000459		SEF1MOTIF	3012	(+)	ATATTTAWW	S000006		TAAAGSTKST1	3757	(+)	TAAAG	S000387		SURECOREATSULTR11	4180	(-)	GAGAC	S000499		ROOTMOTIFTAPOX1	652	(+)	ATATT	S000098
P1BS	2301	(+)	GNATATNC	S000459		SEF3MOTIFGM	177	(-)	AACCCA	S000115		DOFCOREZM	3758	(+)	AAAG	S000265		SURECOREATSULTR11	4242	(-)	GAGAC	S000499		ROOTMOTIFTAPOX1	939	(-)	ATATT	S000098
P1BS	3304	(-)	GNATATNC	S000459		SEF3MOTIFGM	4157	(-)	AACCCA	S000115		WUSATAg	3765	(-)	TTAATGG	S000433		SURECOREATSULTR11	4335	(-)	GAGAC	S000499		ROOTMOTIFTAPOX1	944	(+)	ATATT	S000098
P1BS	3304	(+)	GNATATNC	S000459		SEF4MOTIFGM7S	138	(+)	RTTTTTR	S000103		ROOTMOTIFTAPOX1	3778	(+)	ATATT	S000098		SURECOREATSULTR11	4739	(+)	GAGAC	S000499		ROOTMOTIFTAPOX1	968	(+)	ATATT	S000098
POLASIG1	139	(-)	AATAAA	S000080		SEF4MOTIFGM7S	144	(+)	RTTTTTR	S000103		CACTFTPPCA1	3782	(+)	YACT	S000449		T/GBOXATPIN2	1608	(+)	AACGTG	S000458		ROOTMOTIFTAPOX1	1303	(-)	ATATT	S000098
POLASIG1	143	(-)	AATAAA	S000080		SEF4MOTIFGM7S	650	(+)	RTTTTTR	S000103		GT1MOTIFPSRBCS	3787	(-)	KWGTGRWAAWRW	S000051		T/GBOXATPIN2	4386	(-)	AACGTG	S000458		ROOTMOTIFTAPOX1	1349	(+)	ATATT	S000098
POLASIG1	349	(+)	AATAAA	S000080		SEF4MOTIFGM7S	1428	(+)	RTTTTTR	S000103		GT1CONSENSUS	3789	(-)	GRWAAW	S000198		TAAAGSTKST1	333	(+)	TAAAG	S000387		ROOTMOTIFTAPOX1	1400	(-)	ATATT	S000098
POLASIG1	1894	(+)	AATAAA	S000080		SEF4MOTIFGM7S	2302	(-)	RTTTTTR	S000103		IBOXCORE	3790	(-)	GATAA	S000199		TAAAGSTKST1	540	(+)	TAAAG	S000387		ROOTMOTIFTAPOX1	1418	(-)	ATATT	S000098
POLASIG1	1927	(-)	AATAAA	S000080		SEF4MOTIFGM7S	2521	(-)	RTTTTTR	S000103		GATABOX	3791	(-)	GATA	S000039		TAAAGSTKST1	560	(-)	TAAAG	S000387		ROOTMOTIFTAPOX1	1720	(+)	ATATT	S000098
POLASIG1	2087	(+)	AATAAA	S000080		SEF4MOTIFGM7S	3379	(-)	RTTTTTR	S000103		GTGANTG10	3793	(-)	GTGA	S000378		TAAAGSTKST1	1327	(-)	TAAAG	S000387		ROOTMOTIFTAPOX1	1822	(-)	ATATT	S000098
POLASIG1	2293	(+)	AATAAA	S000080		SEF4MOTIFGM7S	3654	(-)	RTTTTTR	S000103		CACTFTPPCA1	3794	(+)	YACT	S000449		TAAAGSTKST1	2012	(-)	TAAAG	S000387		ROOTMOTIFTAPOX1	1949	(-)	ATATT	S000098
POLASIG1	2769	(-)	AATAAA	S000080		SEF4MOTIFGM7S	3863	(-)	RTTTTTR	S000103		CACTFTPPCA1	3803	(-)	YACT	S000449		TAAAGSTKST1	2031	(-)	TAAAG	S000387		ROOTMOTIFTAPOX1	2388	(-)	ATATT	S000098
POLASIG1	2870	(+)	AATAAA	S000080		SEF4MOTIFGM7S	3886	(-)	RTTTTTR	S000103		GATABOX	3805	(-)	GATA	S000039		TAAAGSTKST1	2732	(-)	TAAAG	S000387		ROOTMOTIFTAPOX1	2471	(+)	ATATT	S000098
POLASIG1	3557	(-)	AATAAA	S000080		SEF4MOTIFGM7S	4146	(+)	RTTTTTR	S000103		GAREAT	3811	(+)	TAACAAR	S000439		TAAAGSTKST1	2760	(-)	TAAAG	S000387		ROOTMOTIFTAPOX1	2508	(-)	ATATT	S000098
POLASIG1	3565	(+)	AATAAA	S000080		SEF4MOTIFGM7S	4543	(+)	RTTTTTR	S000103		ARR1AT	3816	(+)	NGATT	S000454		TAAAGSTKST1	2781	(+)	TAAAG	S000387		ROOTMOTIFTAPOX1	2530	(+)	ATATT	S000098
POLASIG1	3581	(-)	AATAAA	S000080		SITEIIATCYTC	620	(+)	TGGGCY	S000474		ERELEE4	3818	(+)	AWTTCAAA	S000037		TAAAGSTKST1	3359	(+)	TAAAG	S000387		ROOTMOTIFTAPOX1	2542	(-)	ATATT	S000098
POLASIG1	3922	(+)	AATAAA	S000080		SORLIP1AT	198	(-)	GCCAC	S000482		POLASIG1	3838	(-)	AATAAA	S000080		TAAAGSTKST1	3378	(+)	TAAAG	S000387		ROOTMOTIFTAPOX1	2543	(+)	ATATT	S000098
POLASIG1	4033	(+)	AATAAA	S000080		SORLIP1AT	298	(+)	GCCAC	S000482		TATABOX5	3839	(+)	TTATTT	S000203		TAAAGSTKST1	3533	(+)	TAAAG	S000387		ROOTMOTIFTAPOX1	2754	(+)	ATATT	S000098
POLASIG1	4418	(+)	AATAAA	S000080		SORLIP1AT	623	(+)	GCCAC	S000482		SEF4MOTIFGM7S	3841	(+)	RTTTTTR	S000103		TAAAGSTKST1	3763	(-)	TAAAG	S000387		ROOTMOTIFTAPOX1	2759	(-)	ATATT	S000098
POLASIG1	4537	(+)	AATAAA	S000080		SORLIP1AT	2455	(+)	GCCAC	S000482		REALPHALGLHCB21	3845	(-)	AACCAA	S000362		TAAAGSTKST1	4451	(-)	TAAAG	S000387		ROOTMOTIFTAPOX1	2760	(+)	ATATT	S000098
POLASIG1	4561	(+)	AATAAA	S000080		SORLIP1AT	3729	(-)	GCCAC	S000482		RAV1AAT	3854	(+)	CAACA	S000314		TAAAGSTKST1	4876	(+)	TAAAG	S000387		ROOTMOTIFTAPOX1	2826	(+)	ATATT	S000098
POLASIG2	782	(+)	AATTAAA	S000081		SORLIP1AT	4127	(-)	GCCAC	S000482		ARR1AT	3867	(-)	NGATT	S000454		TATABOX2	239	(+)	TATAAAT	S000109		ROOTMOTIFTAPOX1	2861	(-)	ATATT	S000098
POLASIG2	3890	(-)	AATTAAA	S000081		SORLIP2AT	621	(+)	GGGCC	S000483		NODCON1GM	3868	(-)	AAAGAT	S000461		TATABOX2	1130	(+)	TATAAAT	S000109		ROOTMOTIFTAPOX1	2862	(+)	ATATT	S000098
POLASIG2	4370	(+)	AATTAAA	S000081		SORLIP2AT	3260	(+)	GGGCC	S000483		OSE1ROOTNODULE	3868	(-)	AAAGAT	S000467		TATABOX2	1173	(+)	TATAAAT	S000109		ROOTMOTIFTAPOX1	2878	(-)	ATATT	S000098
POLASIG2	4483	(+)	AATTAAA	S000081		SP8BFIBSP8BIB	974	(+)	TACTATT	S000184		DOFCOREZM	3870	(-)	AAAG	S000265		TATABOX2	4814	(-)	TATAAAT	S000109		ROOTMOTIFTAPOX1	2879	(+)	ATATT	S000098
POLASIG2	4587	(+)	AATTAAA	S000081		SP8BFIBSP8BIB	1510	(+)	TACTATT	S000184		TAAAGSTKST1	3870	(-)	TAAAG	S000387		TATABOX3	1657	(-)	TATTAAT	S000110		ROOTMOTIFTAPOX1	2933	(-)	ATATT	S000098
POLASIG3	146	(-)	AATAAT	S000088		SREATMSD	991	(+)	TTATCC	S000470		POLLEN1LELAT52	3885	(-)	AGAAA	S000245		TATABOX3	4529	(+)	TATTAAT	S000110		ROOTMOTIFTAPOX1	2996	(+)	ATATT	S000098
POLASIG3	149	(-)	AATAAT	S000088		SREATMSD	3932	(+)	TTATCC	S000470		BOXIINTPATPB	3886	(-)	ATAGAA	S000296		TATABOX4	275	(-)	TATATAA	S000111		ROOTMOTIFTAPOX1	3024	(+)	ATATT	S000098
POLASIG3	542	(+)	AATAAT	S000088		SURE1STPAT21	955	(+)	AATAGAAAA	S000186		GATABOX	3889	(-)	GATA	S000039		TATABOX4	584	(+)	TATATAA	S000111		ROOTMOTIFTAPOX1	3577	(+)	ATATT	S000098
POLASIG3	978	(+)	AATAAT	S000088		SURECOREATSULTR11	4623	(+)	GAGAC	S000499		2SSEEDPROTBANAPA	3895	(+)	CAAACAC	S000143		TATABOX4	2407	(-)	TATATAA	S000111		ROOTMOTIFTAPOX1	3973	(+)	ATATT	S000098
POLASIG3	1628	(+)	AATAAT	S000088		SV40COREENHAN	4709	(+)	GTGGWWHG	S000123		CANBNNAPA	3895	(+)	CNAACAC	S000148		TATABOX4	2980	(+)	TATATAA	S000111		ROOTMOTIFTAPOX1	4010	(-)	ATATT	S000098
POLASIG3	2611	(-)	AATAAT	S000088		SV40COREENHAN	4934	(-)	GTGGWWHG	S000123		CACTFTPPCA1	3899	(+)	YACT	S000449		TATABOX5	119	(+)	TTATTT	S000203		ROOTMOTIFTAPOX1	4011	(+)	ATATT	S000098
POLASIG3	2811	(-)	AATAAT	S000088		T/GBOXATPIN2	1258	(+)	AACGTG	S000458		POLASIG1	3904	(-)	AATAAA	S000080		TATABOX5	131	(+)	TTATTT	S000203		ROOTMOTIFTAPOX1	4089	(-)	ATATT	S000098
POLASIG3	2864	(+)	AATAAT	S000088		T/GBOXATPIN2	1880	(-)	AACGTG	S000458		TATABOX5	3905	(+)	TTATTT	S000203		TATABOX5	1133	(-)	TTATTT	S000203		ROOTMOTIFTAPOX1	4090	(+)	ATATT	S000098
POLASIG3	2867	(+)	AATAAT	S000088		T/GBOXATPIN2	2946	(-)	AACGTG	S000458		GT1CONSENSUS	3908	(-)	GRWAAW	S000198		TATABOX5	1140	(+)	TTATTT	S000203		ROOTMOTIFTAPOX1	4329	(-)	ATATT	S000098
POLASIG3	3540	(-)	AATAAT	S000088		T/GBOXATPIN2	4873	(+)	AACGTG	S000458		IBOXCORE	3909	(-)	GATAA	S000199		TATABOX5	1144	(+)	TTATTT	S000203		ROOTMOTIFTAPOX1	4405	(-)	ATATT	S000098
POLASIG3	3850	(-)	AATAAT	S000088		TAAAGSTKST1	567	(+)	TAAAG	S000387		GATABOX	3910	(-)	GATA	S000039		TATABOX5	1176	(-)	TTATTT	S000203		ROOTMOTIFTAPOX1	4406	(+)	ATATT	S000098
POLASIG3	4037	(+)	AATAAT	S000088		TAAAGSTKST1	1000	(-)	TAAAG	S000387		GT1CONSENSUS	3931	(-)	GRWAAW	S000198		TATABOX5	1331	(-)	TTATTT	S000203		ROOTMOTIFTAPOX1	4549	(-)	ATATT	S000098
POLASIG3	4626	(+)	AATAAT	S000088		TAAAGSTKST1	1071	(+)	TAAAG	S000387		CCAATBOX1	3935	(+)	CCAAT	S000030		TATABOX5	2587	(-)	TTATTT	S000203		ROOTMOTIFTAPOX1	4624	(-)	ATATT	S000098
POLLEN1LELAT52	42	(+)	AGAAA	S000245		TAAAGSTKST1	1078	(-)	TAAAG	S000387		CAATBOX1	3936	(+)	CAAT	S000028		TATABOX5	2801	(+)	TTATTT	S000203		ROOTMOTIFTAPOX1	4625	(+)	ATATT	S000098
POLLEN1LELAT52	82	(-)	AGAAA	S000245		TAAAGSTKST1	1420	(-)	TAAAG	S000387		ROOTMOTIFTAPOX1	3937	(-)	ATATT	S000098		TATABOX5	4486	(+)	TTATTT	S000203		RYREPEATBNNAPA	1169	(+)	CATGCA	S000264
POLLEN1LELAT52	86	(-)	AGAAA	S000245		TAAAGSTKST1	1470	(-)	TAAAG	S000387		ROOTMOTIFTAPOX1	3938	(+)	ATATT	S000098		TATABOX5	4510	(-)	TTATTT	S000203		RYREPEATBNNAPA	3267	(-)	CATGCA	S000264
POLLEN1LELAT52	286	(+)	AGAAA	S000245		TAAAGSTKST1	1529	(-)	TAAAG	S000387		CPBCSPOR	3939	(+)	TATTAG	S000491		TATABOX5	4646	(+)	TTATTT	S000203		RYREPEATGMGY2	1169	(+)	CATGCAT	S000105
POLLEN1LELAT52	300	(+)	AGAAA	S000245		TAAAGSTKST1	2412	(+)	TAAAG	S000387		SEF4MOTIFGM7S	3944	(+)	RTTTTTR	S000103		TATABOX5	4888	(-)	TTATTT	S000203		RYREPEATLEGUMINBOX	1169	(+)	CATGCAY	S000100
POLLEN1LELAT52	389	(-)	AGAAA	S000245		TAAAGSTKST1	2642	(-)	TAAAG	S000387		GATABOX	3951	(-)	GATA	S000039		TATABOX5	4953	(+)	TTATTT	S000203		S1FBOXSORPS1L21	243	(+)	ATGGTA	S000223
POLLEN1LELAT52	721	(-)	AGAAA	S000245		TAAAGSTKST1	3480	(+)	TAAAG	S000387		POLASIG2	3957	(-)	AATTAAA	S000081		TATABOXOSPAL	1329	(-)	TATTTAA	S000400		S1FBOXSORPS1L21	1448	(-)	ATGGTA	S000223
POLLEN1LELAT52	802	(-)	AGAAA	S000245		TAAAGSTKST1	3585	(-)	TAAAG	S000387		HDZIP2ATATHB2	3959	(-)	TAATMATTA	S000373		TATABOXOSPAL	4508	(-)	TATTTAA	S000400		S1FBOXSORPS1L21	1883	(+)	ATGGTA	S000223
POLLEN1LELAT52	864	(-)	AGAAA	S000245		TATABOX2	236	(+)	TATAAAT	S000109		POLASIG3	3961	(-)	AATAAT	S000088		TBOXATGAPB	59	(-)	ACTTTG	S000383		S1FBOXSORPS1L21	2717	(+)	ATGGTA	S000223
POLLEN1LELAT52	1030	(+)	AGAAA	S000245		TATABOX2	863	(+)	TATAAAT	S000109		ARR1AT	3969	(-)	NGATT	S000454		TBOXATGAPB	646	(+)	ACTTTG	S000383		S1FBOXSORPS1L21	4966	(-)	ATGGTA	S000223
POLLEN1LELAT52	1448	(-)	AGAAA	S000245		TATABOX2	1948	(-)	TATAAAT	S000109		ROOTMOTIFTAPOX1	3973	(+)	ATATT	S000098		TBOXATGAPB	2227	(-)	ACTTTG	S000383		S1FBOXSORPS1L21	4984	(+)	ATGGTA	S000223
POLLEN1LELAT52	1851	(+)	AGAAA	S000245		TATABOX2	3014	(-)	TATAAAT	S000109		GTGANTG10	3978	(-)	GTGA	S000378		TBOXATGAPB	2712	(+)	ACTTTG	S000383		S1FSORPL21	243	(+)	ATGGTATT	S000215
POLLEN1LELAT52	1871	(-)	AGAAA	S000245		TATABOX2	4410	(+)	TATAAAT	S000109		CACTFTPPCA1	3979	(+)	YACT	S000449		TBOXATGAPB	3900	(+)	ACTTTG	S000383		SEBFCONSSTPR10A	601	(+)	YTGTCWC	S000391
POLLEN1LELAT52	1976	(+)	AGAAA	S000245		TATABOX3	1544	(+)	TATTAAT	S000110		TATABOXOSPAL	3982	(-)	TATTTAA	S000400		TCA1MOTIF	1927	(+)	TCATCTTCTT	S000159		SEBFCONSSTPR10A	928	(-)	YTGTCWC	S000391
POLLEN1LELAT52	2093	(+)	AGAAA	S000245		TATABOX3	1942	(-)	TATTAAT	S000110		ROOTMOTIFTAPOX1	3985	(-)	ATATT	S000098		TCA1MOTIF	3458	(-)	TCATCTTCTT	S000159		SEBFCONSSTPR10A	3743	(+)	YTGTCWC	S000391
POLLEN1LELAT52	2333	(+)	AGAAA	S000245		TATABOX3	3008	(-)	TATTAAT	S000110		ROOTMOTIFTAPOX1	3986	(+)	ATATT	S000098		TGACGTVMAMY	222	(+)	TGACGT	S000377		SEF1MOTIF	1818	(-)	ATATTTAWW	S000006
POLLEN1LELAT52	2406	(-)	AGAAA	S000245		TATABOX4	3253	(+)	TATATAA	S000111		-10PEHVPSBD	3987	(+)	TATTCT	S000392		TGACGTVMAMY	1268	(+)	TGACGT	S000377		SEF1MOTIF	2862	(+)	ATATTTAWW	S000006
POLLEN1LELAT52	2490	(-)	AGAAA	S000245		TATABOX4	4547	(-)	TATATAA	S000111		POLASIG1	3995	(-)	AATAAA	S000080		WBBOXPCWRKY1	1209	(+)	TTTGACY	S000310		SEF1MOTIF	4545	(-)	ATATTTAWW	S000006
POLLEN1LELAT52	2615	(-)	AGAAA	S000245		TATABOX4	4548	(+)	TATATAA	S000111		TATABOX4	3999	(-)	TATATAA	S000111		WBBOXPCWRKY1	1793	(-)	TTTGACY	S000310		SEF3MOTIFGM	2525	(+)	AACCCA	S000115
POLLEN1LELAT52	2735	(-)	AGAAA	S000245		TATABOX4	4784	(-)	TATATAA	S000111		LECPLEACS2	4027	(+)	TAAAATAT	S000465		WBBOXPCWRKY1	1819	(+)	TTTGACY	S000310		SEF4MOTIFGM7S	1343	(+)	RTTTTTR	S000103
POLLEN1LELAT52	2773	(-)	AGAAA	S000245		TATABOX4	4785	(+)	TATATAA	S000111		ROOTMOTIFTAPOX1	4030	(-)	ATATT	S000098		WBBOXPCWRKY1	2166	(+)	TTTGACY	S000310		SEF4MOTIFGM7S	1363	(-)	RTTTTTR	S000103
POLLEN1LELAT52	3114	(+)	AGAAA	S000245		TATABOX5	148	(+)	TTATTT	S000203		TATABOX4	4032	(+)	TATATAA	S000111		WBBOXPCWRKY1	2342	(-)	TTTGACY	S000310		SEF4MOTIFGM7S	1707	(+)	RTTTTTR	S000103
POLLEN1LELAT52	3497	(+)	AGAAA	S000245		TATABOX5	152	(+)	TTATTT	S000203		TATAPVTRNALEU	4032	(-)	TTTATATA	S000340		WBBOXPCWRKY1	2447	(+)	TTTGACY	S000310		SEF4MOTIFGM7S	2215	(+)	RTTTTTR	S000103
POLLEN1LELAT52	3620	(-)	AGAAA	S000245		TATABOX5	156	(+)	TTATTT	S000203		SEF1MOTIF	4034	(-)	ATATTTAWW	S000006		WBBOXPCWRKY1	2469	(+)	TTTGACY	S000310		SEF4MOTIFGM7S	2784	(+)	RTTTTTR	S000103
POLLEN1LELAT52	3957	(-)	AGAAA	S000245		TATABOX5	353	(-)	TTATTT	S000203		TATABOX2	4034	(+)	TATAAAT	S000109		WBBOXPCWRKY1	2680	(+)	TTTGACY	S000310		SEF4MOTIFGM7S	2888	(+)	RTTTTTR	S000103
POLLEN1LELAT52	4010	(-)	AGAAA	S000245		TATABOX5	866	(-)	TTATTT	S000203		ROOTMOTIFTAPOX1	4038	(-)	ATATT	S000098		WBBOXPCWRKY1	2918	(-)	TTTGACY	S000310		SEF4MOTIFGM7S	2974	(-)	RTTTTTR	S000103
POLLEN1LELAT52	4462	(-)	AGAAA	S000245		TATABOX5	1204	(-)	TTATTT	S000203		TATABOX4	4056	(-)	TATATAA	S000111		WBBOXPCWRKY1	2940	(-)	TTTGACY	S000310		SEF4MOTIFGM7S	3441	(-)	RTTTTTR	S000103
POLLEN1LELAT52	4647	(+)	AGAAA	S000245		TATABOX5	1426	(+)	TTATTT	S000203		TATABOX4	4057	(+)	TATATAA	S000111		WBBOXPCWRKY1	3046	(+)	TTTGACY	S000310		SEF4MOTIFGM7S	3818	(-)	RTTTTTR	S000103
PREATPRODH	2881	(-)	ACTCAT	S000450		TATABOX5	1536	(-)	TTATTT	S000203		TATAPVTRNALEU	4057	(-)	TTTATATA	S000340		WBBOXPCWRKY1	3573	(-)	TTTGACY	S000310		SEF4MOTIFGM7S	4317	(-)	RTTTTTR	S000103
PREATPRODH	3217	(-)	ACTCAT	S000450		TATABOX5	2276	(+)	TTATTT	S000203		NTBBF1ARROLB	4061	(-)	ACTTTA	S000273		WBBOXPCWRKY1	3599	(+)	TTTGACY	S000310		SEF4MOTIFGM7S	4340	(+)	RTTTTTR	S000103
PREATPRODH	4049	(-)	ACTCAT	S000450		TATABOX5	2299	(-)	TTATTT	S000203		TAAAGSTKST1	4061	(+)	TAAAG	S000387		WBOXATNPR1	375	(-)	TTGAC	S000390		SORLIP1AT	271	(+)	GCCAC	S000482
PRECONSCRHSP70A	2642	(-)	SCGAYNRNNNNNNNNNNNNNNN	HD S000506		TATABOX5	2434	(+)	TTATTT	S000203		DOFCOREZM	4062	(+)	AAAG	S000265		WBOXATNPR1	481	(+)	TTGAC	S000390		SORLIP2AT	904	(-)	GGGCC	S000483
PRECONSCRHSP70A	3189	(+)	SCGAYNRNNNNNNNNNNNNNNN	HD S000506		TATABOX5	2480	(-)	TTATTT	S000203		CACTFTPPCA1	4064	(-)	YACT	S000449		WBOXATNPR1	1098	(+)	TTGAC	S000390		SORLIP2AT	1483	(-)	GGGCC	S000483
PRECONSCRHSP70A	4116	(+)	SCGAYNRNNNNNNNNNNNNNNN	HD S000506		TATABOX5	2666	(-)	TTATTT	S000203		ROOTMOTIFTAPOX1	4067	(-)	ATATT	S000098		WBOXATNPR1	1210	(+)	TTGAC	S000390		SORLREP3AT	1225	(+)	TGTATATAT	S000488
PYRIMIDINEBOXHVEPB1	535	(-)	TTTTTTCC	S000298		TATABOX5	3240	(+)	TTATTT	S000203		ROOTMOTIFTAPOX1	4068	(+)	ATATT	S000098		WBOXATNPR1	1267	(+)	TTGAC	S000390		SORLREP3AT	1228	(-)	TGTATATAT	S000488
PYRIMIDINEBOXHVEPB1	2952	(+)	TTTTTTCC	S000298		TATABOX5	3339	(-)	TTATTT	S000203		SEF4MOTIFGM7S	4086	(+)	RTTTTTR	S000103		WBOXATNPR1	1794	(-)	TTGAC	S000390		SP8BFIBSP8BIB	2084	(-)	TACTATT	S000184
PYRIMIDINEBOXHVEPB1	3773	(+)	TTTTTTCC	S000298		TATABOX5	3376	(-)	TTATTT	S000203		GT1CORE	4090	(-)	GGTTAA	S000125		WBOXATNPR1	1820	(+)	TTGAC	S000390		SP8BFIBSP8BIB	2229	(-)	TACTATT	S000184
PYRIMIDINEBOXOSRAMY1A	2060	(-)	CCTTTT	S000259		TATABOX5	3502	(+)	TTATTT	S000203		CBFHV	4106	(-)	RYCGAC	S000497		WBOXATNPR1	2142	(+)	TTGAC	S000390		SP8BFIBSP8BIB	4146	(-)	TACTATT	S000184
PYRIMIDINEBOXOSRAMY1A	3634	(-)	CCTTTT	S000259		TATABOX5	3667	(+)	TTATTT	S000203		GATABOX	4109	(+)	GATA	S000039		WBOXATNPR1	2167	(+)	TTGAC	S000390		SREATMSD	1001	(+)	TTATCC	S000470
PYRIMIDINEBOXOSRAMY1A	3928	(-)	CCTTTT	S000259		TATABOX5	3693	(+)	TTATTT	S000203		CACTFTPPCA1	4113	(+)	YACT	S000449		WBOXATNPR1	2343	(-)	TTGAC	S000390		SURECOREATSULTR11	1	(-)	GAGAC	S000499
PYRIMIDINEBOXOSRAMY1A	3934	(-)	CCTTTT	S000259		TATABOX5	3822	(-)	TTATTT	S000203		DOFCOREZM	4115	(-)	AAAG	S000265		WBOXATNPR1	2448	(+)	TTGAC	S000390		SURECOREATSULTR11	289	(+)	GAGAC	S000499
PYRIMIDINEBOXOSRAMY1A	4896	(-)	CCTTTT	S000259		TATABOX5	3866	(-)	TTATTT	S000203		POLLEN1LELAT52	4116	(-)	AGAAA	S000245		WBOXATNPR1	2470	(+)	TTGAC	S000390		SURECOREATSULTR11	603	(-)	GAGAC	S000499
QELEMENTZMZM13	1171	(-)	AGGTCA	S000254		TATABOX5	4104	(-)	TTATTT	S000203		DOFCOREZM	4119	(-)	AAAG	S000265		WBOXATNPR1	2541	(+)	TTGAC	S000390		SURECOREATSULTR11	676	(-)	GAGAC	S000499
QELEMENTZMZM13	2108	(-)	AGGTCA	S000254		TATABOX5	4163	(+)	TTATTT	S000203		DOFCOREZM	4126	(+)	AAAG	S000265		WBOXATNPR1	2681	(+)	TTGAC	S000390		SURECOREATSULTR11	695	(-)	GAGAC	S000499
QELEMENTZMZM13	4801	(+)	AGGTCA	S000254		TATABOX5	4226	(+)	TTATTT	S000203		TAAAGSTKST1	4131	(+)	TAAAG	S000387		WBOXATNPR1	2848	(-)	TTGAC	S000390		SURECOREATSULTR11	1891	(-)	GAGAC	S000499
RAV1AAT	114	(-)	CAACA	S000314		TATABOX5	4321	(+)	TTATTT	S000203		DOFCOREZM	4132	(+)	AAAG	S000265		WBOXATNPR1	2919	(-)	TTGAC	S000390		SURECOREATSULTR11	3765	(+)	GAGAC	S000499
RAV1AAT	167	(-)	CAACA	S000314		TATABOX5	4851	(+)	TTATTT	S000203		NODCON1GM	4132	(+)	AAAGAT	S000461		WBOXATNPR1	2941	(-)	TTGAC	S000390		SURECOREATSULTR11	4705	(+)	GAGAC	S000499
RAV1AAT	243	(-)	CAACA	S000314		TATABOX5	4963	(+)	TTATTT	S000203		OSE1ROOTNODULE	4132	(+)	AAAGAT	S000467		WBOXATNPR1	3047	(+)	TTGAC	S000390		T/GBOXATPIN2	4462	(-)	AACGTG	S000458
RAV1AAT	365	(-)	CAACA	S000314		TATABOX5	4974	(+)	TTATTT	S000203		ARR1AT	4134	(+)	NGATT	S000454		WBOXATNPR1	3248	(-)	TTGAC	S000390		TAAAGSTKST1	305	(+)	TAAAG	S000387
RAV1AAT	832	(+)	CAACA	S000314		TATABOXOSPAL	123	(-)	TATTTAA	S000400		ARR1AT	4140	(-)	NGATT	S000454		WBOXATNPR1	3574	(-)	TTGAC	S000390		TAAAGSTKST1	514	(+)	TAAAG	S000387
RAV1AAT	1037	(-)	CAACA	S000314		TATABOXOSPAL	1002	(-)	TATTTAA	S000400		GTGANTG10	4142	(-)	GTGA	S000378		WBOXATNPR1	3600	(+)	TTGAC	S000390		TAAAGSTKST1	908	(-)	TAAAG	S000387
RAV1AAT	1096	(-)	CAACA	S000314		TATABOXOSPAL	1482	(+)	TATTTAA	S000400		CACTFTPPCA1	4143	(+)	YACT	S000449		WBOXATNPR1	4225	(+)	TTGAC	S000390		TAAAGSTKST1	1102	(+)	TAAAG	S000387
RAV1AAT	1305	(+)	CAACA	S000314		TATABOXOSPAL	4852	(+)	TATTTAA	S000400		EBOXBNNAPA	4143	(-)	CANNTG	S000144		WBOXHVISO1	1346	(+)	TGACT	S000442		TAAAGSTKST1	1749	(+)	TAAAG	S000387
RAV1AAT	1561	(+)	CAACA	S000314		TATAPVTRNALEU	4546	(+)	TTTATATA	S000340		EBOXBNNAPA	4143	(+)	CANNTG	S000144		WBOXHVISO1	1488	(-)	TGACT	S000442		TAAAGSTKST1	1788	(-)	TAAAG	S000387
RAV1AAT	1784	(-)	CAACA	S000314		TATAPVTRNALEU	4783	(+)	TTTATATA	S000340		MYCCONSENSUSAT	4143	(-)	CANNTG	S000407		WBOXHVISO1	1776	(-)	TGACT	S000442		TAAAGSTKST1	1828	(+)	TAAAG	S000387
RAV1AAT	2353	(-)	CAACA	S000314		TATCCAOSAMY	1045	(-)	TATCCA	S000403		MYCCONSENSUSAT	4143	(+)	CANNTG	S000407		WBOXHVISO1	1793	(-)	TGACT	S000442		TAAAGSTKST1	2258	(+)	TAAAG	S000387
RAV1AAT	2694	(+)	CAACA	S000314		TATCCAOSAMY	2554	(-)	TATCCA	S000403		GTGANTG10	4149	(+)	GTGA	S000378		WBOXHVISO1	1821	(+)	TGACT	S000442		TAAAGSTKST1	3003	(-)	TAAAG	S000387
RAV1AAT	3166	(+)	CAACA	S000314		TATCCAOSAMY	2631	(+)	TATCCA	S000403		LECPLEACS2	4156	(+)	TAAAATAT	S000465		WBOXHVISO1	2168	(+)	TGACT	S000442		TAAAGSTKST1	3486	(-)	TAAAG	S000387
RAV1AAT	3296	(-)	CAACA	S000314		TATCCAOSAMY	4002	(-)	TATCCA	S000403		ROOTMOTIFTAPOX1	4159	(-)	ATATT	S000098		WBOXHVISO1	2230	(-)	TGACT	S000442		TAAAGSTKST1	3529	(-)	TAAAG	S000387
RAV1AAT	3386	(-)	CAACA	S000314		TATCCAYMOTIFOSRAMY3D	1044	(-)	TATCCAY	S000256		AMYBOX2	4161	(+)	TATCCAT	S000021		WBOXHVISO1	2304	(-)	TGACT	S000442		TAAAGSTKST1	3567	(+)	TAAAG	S000387
RAV1AAT	3750	(+)	CAACA	S000314		TATCCAYMOTIFOSRAMY3D	2553	(-)	TATCCAY	S000256		GATABOX	4161	(-)	GATA	S000039		WBOXHVISO1	2471	(+)	TGACT	S000442		TAAAGSTKST1	4243	(-)	TAAAG	S000387
RAV1AAT	4231	(-)	CAACA	S000314		TATCCAYMOTIFOSRAMY3D	4001	(-)	TATCCAY	S000256		MYBST1	4161	(-)	GGATA	S000180		WBOXHVISO1	2918	(-)	TGACT	S000442		TAAAGSTKST1	4394	(-)	TAAAG	S000387
RAV1AAT	4543	(+)	CAACA	S000314		TBOXATGAPB	67	(-)	ACTTTG	S000383		TATCCAOSAMY	4161	(+)	TATCCA	S000403		WBOXHVISO1	3086	(+)	TGACT	S000442		TAAAGSTKST1	4448	(-)	TAAAG	S000387
RAV1AAT	4737	(+)	CAACA	S000314		TBOXATGAPB	332	(-)	ACTTTG	S000383		TATCCAYMOTIFOSRAMY3D	4161	(+)	TATCCAY	S000256		WBOXHVISO1	3160	(+)	TGACT	S000442		TATABOX2	208	(+)	TATAAAT	S000109
RAV1AAT	4817	(+)	CAACA	S000314		TBOXATGAPB	738	(+)	ACTTTG	S000383		CARGCW8GAT	4165	(-)	CWWWWWWWWG	S000431		WBOXHVISO1	3573	(-)	TGACT	S000442		TATABOX2	1412	(-)	TATAAAT	S000109
REALPHALGLHCB21	2433	(-)	AACCAA	S000362		TBOXATGAPB	2426	(+)	ACTTTG	S000383		CARGCW8GAT	4165	(+)	CWWWWWWWWG	S000431		WBOXHVISO1	3601	(+)	TGACT	S000442		TATABOX2	1604	(-)	TATAAAT	S000109
REALPHALGLHCB21	2991	(+)	AACCAA	S000362		TBOXATGAPB	3494	(+)	ACTTTG	S000383		TATABOX4	4167	(+)	TATATAA	S000111		WBOXHVISO1	3616	(-)	TGACT	S000442		TATABOX2	1976	(+)	TATAAAT	S000109
REALPHALGLHCB21	3451	(-)	AACCAA	S000362		TBOXATGAPB	4401	(-)	ACTTTG	S000383		SEF4MOTIFGM7S	4176	(-)	RTTTTTR	S000103		WBOXNTCHN48	1345	(+)	CTGACY	S000508		TATABOX2	4545	(+)	TATAAAT	S000109
REALPHALGLHCB21	3721	(+)	AACCAA	S000362		TELOBOXATEEF1AA1	2364	(-)	AAACCCTAA	S000308		ROOTMOTIFTAPOX1	4180	(-)	ATATT	S000098		WBOXNTCHN48	1674	(+)	CTGACY	S000508		TATABOX3	2539	(-)	TATTAAT	S000110
REALPHALGLHCB21	3817	(+)	AACCAA	S000362		TELOBOXATEEF1AA1	3432	(-)	AAACCCTAA	S000308		ROOTMOTIFTAPOX1	4181	(+)	ATATT	S000098		WBOXNTCHN48	4219	(+)	CTGACY	S000508		TATABOX3	2755	(+)	TATTAAT	S000110
REBETALGLHCB21	4743	(+)	CGGATA	S000363		UP1ATMSD	617	(-)	GGCCCAWWW	S000471		-10PEHVPSBD	4182	(+)	TATTCT	S000392		WBOXNTERF3	55	(+)	TGACY	S000457		TATABOX3	2756	(-)	TATTAAT	S000110
RHERPATEXPA7	1184	(+)	KCACGW	S000512		UP2ATMSD	2365	(-)	AAACCCTA	S000472		MYB1AT	4187	(-)	WAACCA	S000408		WBOXNTERF3	863	(-)	TGACY	S000457		TATABOX3	2857	(+)	TATTAAT	S000110
RHERPATEXPA7	1220	(+)	KCACGW	S000512		UP2ATMSD	3433	(-)	AAACCCTA	S000472		SEF4MOTIFGM7S	4189	(+)	RTTTTTR	S000103		WBOXNTERF3	1211	(+)	TGACY	S000457		TATABOX3	2858	(-)	TATTAAT	S000110
RHERPATEXPA7	2321	(-)	KCACGW	S000512		WBBOXPCWRKY1	899	(+)	TTTGACY	S000310		POLASIG1	4192	(-)	AATAAA	S000080		WBOXNTERF3	1346	(+)	TGACY	S000457		TATABOX3	3578	(+)	TATTAAT	S000110
RHERPATEXPA7	2547	(+)	KCACGW	S000512		WBOXATNPR1	656	(-)	TTGAC	S000390		TATABOX5	4193	(+)	TTATTT	S000203		WBOXNTERF3	1463	(+)	TGACY	S000457		TATABOX3	3579	(-)	TATTAAT	S000110
RHERPATEXPA7	2634	(-)	KCACGW	S000512		WBOXATNPR1	900	(+)	TTGAC	S000390		CACTFTPPCA1	4200	(-)	YACT	S000449		WBOXNTERF3	1488	(-)	TGACY	S000457		TATABOX4	1824	(+)	TATATAA	S000111
RHERPATEXPA7	3079	(+)	KCACGW	S000512		WBOXATNPR1	1848	(-)	TTGAC	S000390		ROOTMOTIFTAPOX1	4209	(+)	ATATT	S000098		WBOXNTERF3	1648	(-)	TGACY	S000457		TATABOX4	2051	(+)	TATATAA	S000111
RHERPATEXPA7	4929	(-)	KCACGW	S000512		WBOXATNPR1	1891	(-)	TTGAC	S000390		POLASIG3	4211	(-)	AATAAT	S000088		WBOXNTERF3	1675	(+)	TGACY	S000457		TATABOX4	2750	(-)	TATATAA	S000111
ROOTMOTIFTAPOX1	268	(+)	ATATT	S000098		WBOXATNPR1	2029	(-)	TTGAC	S000390		TATABOX5	4212	(+)	TTATTT	S000203		WBOXNTERF3	1776	(-)	TGACY	S000457		TATABOX4	3573	(-)	TATATAA	S000111
ROOTMOTIFTAPOX1	595	(+)	ATATT	S000098		WBOXATNPR1	2914	(-)	TTGAC	S000390		POLASIG1	4215	(-)	AATAAA	S000080		WBOXNTERF3	1793	(-)	TGACY	S000457		TATABOX5	118	(+)	TTATTT	S000203
ROOTMOTIFTAPOX1	641	(+)	ATATT	S000098		WBOXATNPR1	2957	(-)	TTGAC	S000390		TATABOX5	4216	(+)	TTATTT	S000203		WBOXNTERF3	1821	(+)	TGACY	S000457		TATABOX5	128	(+)	TTATTT	S000203
ROOTMOTIFTAPOX1	665	(+)	ATATT	S000098		WBOXATNPR1	3095	(-)	TTGAC	S000390		TATABOX2	4218	(-)	TATAAAT	S000109		WBOXNTERF3	2168	(+)	TGACY	S000457		TATABOX5	326	(-)	TTATTT	S000203
ROOTMOTIFTAPOX1	861	(+)	ATATT	S000098		WBOXHVISO1	1109	(-)	TGACT	S000442		CCA1ATLHCB1	4225	(+)	AAMAATCT	S000149		WBOXNTERF3	2230	(-)	TGACY	S000457		TATABOX5	1372	(-)	TTATTT	S000203
ROOTMOTIFTAPOX1	958	(-)	ATATT	S000098		WBOXHVISO1	1306	(+)	TGACT	S000442		ARR1AT	4228	(-)	NGATT	S000454		WBOXNTERF3	2304	(-)	TGACY	S000457		TATABOX5	1410	(+)	TTATTT	S000203
ROOTMOTIFTAPOX1	1110	(-)	ATATT	S000098		WBOXHVISO1	1321	(+)	TGACT	S000442		CACTFTPPCA1	4232	(+)	YACT	S000449		WBOXNTERF3	2342	(-)	TGACY	S000457		TATABOX5	1853	(+)	TTATTT	S000203
ROOTMOTIFTAPOX1	1278	(-)	ATATT	S000098		WBOXHVISO1	1847	(-)	TGACT	S000442		CACTFTPPCA1	4238	(+)	YACT	S000449		WBOXNTERF3	2449	(+)	TGACY	S000457		TATABOX5	2546	(+)	TTATTT	S000203
ROOTMOTIFTAPOX1	1588	(-)	ATATT	S000098		WBOXHVISO1	2913	(-)	TGACT	S000442		ROOTMOTIFTAPOX1	4243	(+)	ATATT	S000098		WBOXNTERF3	2471	(+)	TGACY	S000457		TATABOX5	2774	(+)	TTATTT	S000203
ROOTMOTIFTAPOX1	1792	(+)	ATATT	S000098		WBOXHVISO1	4889	(-)	TGACT	S000442		SEF1MOTIF	4243	(+)	ATATTTAWW	S000006		WBOXNTERF3	2682	(+)	TGACY	S000457		TATABOX5	3410	(-)	TTATTT	S000203
ROOTMOTIFTAPOX1	1898	(-)	ATATT	S000098		WBOXNTCHN48	1320	(+)	CTGACY	S000508		TATABOXOSPAL	4244	(+)	TATTTAA	S000400		WBOXNTERF3	2918	(-)	TGACY	S000457		TATABOX5	3531	(+)	TTATTT	S000203
ROOTMOTIFTAPOX1	2454	(-)	ATATT	S000098		WBOXNTCHN48	3854	(+)	CTGACY	S000508		ARR1AT	4263	(+)	NGATT	S000454		WBOXNTERF3	2940	(-)	TGACY	S000457		TATABOX5	3555	(+)	TTATTT	S000203
ROOTMOTIFTAPOX1	2537	(+)	ATATT	S000098		WBOXNTERF3	63	(+)	TGACY	S000457		SURE1STPAT21	4270	(+)	AATAGAAAA	S000186		WBOXNTERF3	3048	(+)	TGACY	S000457		TATABOX5	3864	(-)	TTATTT	S000203
ROOTMOTIFTAPOX1	2574	(-)	ATATT	S000098		WBOXNTERF3	901	(+)	TGACY	S000457		BOXIINTPATPB	4271	(+)	ATAGAA	S000296		WBOXNTERF3	3086	(+)	TGACY	S000457		TATABOX5	4002	(-)	TTATTT	S000203
ROOTMOTIFTAPOX1	2596	(+)	ATATT	S000098		WBOXNTERF3	1109	(-)	TGACY	S000457		POLLEN1LELAT52	4273	(+)	AGAAA	S000245		WBOXNTERF3	3160	(+)	TGACY	S000457		TATABOX5	4006	(-)	TTATTT	S000203
ROOTMOTIFTAPOX1	2608	(-)	ATATT	S000098		WBOXNTERF3	1306	(+)	TGACY	S000457		GT1CONSENSUS	4274	(+)	GRWAAW	S000198		WBOXNTERF3	3573	(-)	TGACY	S000457		TATABOX5	4204	(-)	TTATTT	S000203
ROOTMOTIFTAPOX1	2609	(+)	ATATT	S000098		WBOXNTERF3	1321	(+)	TGACY	S000457		SURE1STPAT21	4277	(+)	AATAGAAAA	S000186		WBOXNTERF3	3601	(+)	TGACY	S000457		TATABOX5	4292	(-)	TTATTT	S000203
ROOTMOTIFTAPOX1	2750	(+)	ATATT	S000098		WBOXNTERF3	1847	(-)	TGACY	S000457		BOXIINTPATPB	4278	(+)	ATAGAA	S000296		WBOXNTERF3	3616	(-)	TGACY	S000457		TATABOXOSPAL	608	(+)	TATTTAA	S000400
ROOTMOTIFTAPOX1	2755	(-)	ATATT	S000098		WBOXNTERF3	2090	(+)	TGACY	S000457		POLLEN1LELAT52	4280	(+)	AGAAA	S000245		WBOXNTERF3	4220	(+)	TGACY	S000457		TATABOXOSPAL	2639	(+)	TATTTAA	S000400
ROOTMOTIFTAPOX1	2756	(+)	ATATT	S000098		WBOXNTERF3	2913	(-)	TGACY	S000457		GT1CONSENSUS	4281	(+)	GRWAAW	S000198		WRKY71OS	55	(+)	TGAC	S000447		TATABOXOSPAL	2863	(+)	TATTTAA	S000400
ROOTMOTIFTAPOX1	2822	(+)	ATATT	S000098		WBOXNTERF3	3154	(+)	TGACY	S000457		GT1GMSCAM4	4281	(+)	GAAAAA	S000453		WRKY71OS	202	(+)	TGAC	S000447		TATABOXOSPAL	3036	(-)	TATTTAA	S000400
ROOTMOTIFTAPOX1	2858	(+)	ATATT	S000098		WBOXNTERF3	3161	(+)	TGACY	S000457		MARTBOX	4282	(-)	TTWTWTTWTT	S000067		WRKY71OS	222	(+)	TGAC	S000447		TATABOXOSPAL	3458	(-)	TATTTAA	S000400
ROOTMOTIFTAPOX1	2875	(-)	ATATT	S000098		WBOXNTERF3	3855	(+)	TGACY	S000457		POLASIG2	4290	(+)	AATTAAA	S000081		WRKY71OS	375	(-)	TGAC	S000447		TATABOXOSPAL	3556	(+)	TATTTAA	S000400
ROOTMOTIFTAPOX1	2876	(+)	ATATT	S000098		WBOXNTERF3	4878	(-)	TGACY	S000457		SEF4MOTIFGM7S	4293	(-)	RTTTTTR	S000103		WRKY71OS	482	(+)	TGAC	S000447		TATAPVTRNALEU	1824	(-)	TTTATATA	S000340
ROOTMOTIFTAPOX1	2929	(-)	ATATT	S000098		WBOXNTERF3	4889	(-)	TGACY	S000457		ROOTMOTIFTAPOX1	4297	(-)	ATATT	S000098		WRKY71OS	864	(-)	TGAC	S000447		TATCCAOSAMY	3271	(-)	TATCCA	S000403
ROOTMOTIFTAPOX1	2934	(+)	ATATT	S000098		WRKY71OS	49	(+)	TGAC	S000447		ROOTMOTIFTAPOX1	4300	(+)	ATATT	S000098		WRKY71OS	1099	(+)	TGAC	S000447		TATCCAOSAMY	3275	(+)	TATCCA	S000403
ROOTMOTIFTAPOX1	2960	(-)	ATATT	S000098		WRKY71OS	63	(+)	TGAC	S000447		-10PEHVPSBD	4319	(-)	TATTCT	S000392		WRKY71OS	1211	(+)	TGAC	S000447		TATCCAYMOTIFOSRAMY3D	3270	(-)	TATCCAY	S000256
ROOTMOTIFTAPOX1	3027	(+)	ATATT	S000098		WRKY71OS	219	(+)	TGAC	S000447		RAV1AAT	4328	(+)	CAACA	S000314		WRKY71OS	1268	(+)	TGAC	S000447		TBOXATGAPB	3735	(+)	ACTTTG	S000383
ROOTMOTIFTAPOX1	3055	(+)	ATATT	S000098		WRKY71OS	656	(-)	TGAC	S000447		DOFCOREZM	4338	(-)	AAAG	S000265		WRKY71OS	1346	(+)	TGAC	S000447		TGACGTVMAMY	170	(+)	TGACGT	S000377
ROOTMOTIFTAPOX1	3100	(-)	ATATT	S000098		WRKY71OS	901	(+)	TGAC	S000447		WBOXHVISO1	4343	(-)	TGACT	S000442		WRKY71OS	1418	(+)	TGAC	S000447		TGACGTVMAMY	190	(+)	TGACGT	S000377
ROOTMOTIFTAPOX1	3103	(+)	ATATT	S000098		WRKY71OS	1110	(-)	TGAC	S000447		WBOXNTERF3	4343	(-)	TGACY	S000457		WRKY71OS	1463	(+)	TGAC	S000447		TGTCACACMCUCUMISIN	927	(-)	TGTCACA	S000422
ROOTMOTIFTAPOX1	3604	(+)	ATATT	S000098		WRKY71OS	1306	(+)	TGAC	S000447		WRKY71OS	4344	(-)	TGAC	S000447		WRKY71OS	1489	(-)	TGAC	S000447		WBBOXPCWRKY1	1245	(+)	TTTGACY	S000310
ROOTMOTIFTAPOX1	4003	(+)	ATATT	S000098		WRKY71OS	1321	(+)	TGAC	S000447		GTGANTG10	4345	(-)	GTGA	S000378		WRKY71OS	1649	(-)	TGAC	S000447		WBBOXPCWRKY1	2037	(+)	TTTGACY	S000310
ROOTMOTIFTAPOX1	4040	(-)	ATATT	S000098		WRKY71OS	1848	(-)	TGAC	S000447		LECPLEACS2	4350	(+)	TAAAATAT	S000465		WRKY71OS	1675	(+)	TGAC	S000447		WBBOXPCWRKY1	3649	(-)	TTTGACY	S000310
ROOTMOTIFTAPOX1	4041	(+)	ATATT	S000098		WRKY71OS	1891	(-)	TGAC	S000447		ROOTMOTIFTAPOX1	4353	(-)	ATATT	S000098		WRKY71OS	1777	(-)	TGAC	S000447		WBOXATNPR1	480	(-)	TTGAC	S000390
ROOTMOTIFTAPOX1	4095	(-)	ATATT	S000098		WRKY71OS	2029	(-)	TGAC	S000447		NODCON2GM	4358	(-)	CTCTT	S000462		WRKY71OS	1794	(-)	TGAC	S000447		WBOXATNPR1	1092	(+)	TTGAC	S000390
ROOTMOTIFTAPOX1	4096	(+)	ATATT	S000098		WRKY71OS	2090	(+)	TGAC	S000447		OSE2ROOTNODULE	4358	(-)	CTCTT	S000468		WRKY71OS	1821	(+)	TGAC	S000447		WBOXATNPR1	1246	(+)	TTGAC	S000390
ROOTMOTIFTAPOX1	4453	(-)	ATATT	S000098		WRKY71OS	2678	(-)	TGAC	S000447		MARTBOX	4366	(+)	TTWTWTTWTT	S000067		WRKY71OS	2143	(+)	TGAC	S000447		WBOXATNPR1	1800	(-)	TTGAC	S000390
RYREPEATBNNAPA	835	(+)	CATGCA	S000264		WRKY71OS	2914	(-)	TGAC	S000447		POLASIG1	4370	(-)	AATAAA	S000080		WRKY71OS	2168	(+)	TGAC	S000447		WBOXATNPR1	1863	(-)	TTGAC	S000390
RYREPEATBNNAPA	3299	(-)	CATGCA	S000264		WRKY71OS	2957	(-)	TGAC	S000447		CAATBOX1	4373	(-)	CAAT	S000028		WRKY71OS	2231	(-)	TGAC	S000447		WBOXATNPR1	1871	(-)	TTGAC	S000390
RYREPEATGMGY2	835	(+)	CATGCAT	S000105		WRKY71OS	3095	(-)	TGAC	S000447		DOFCOREZM	4381	(-)	AAAG	S000265		WRKY71OS	2305	(-)	TGAC	S000447		WBOXATNPR1	2038	(+)	TTGAC	S000390
RYREPEATLEGUMINBOX	835	(+)	CATGCAY	S000100		WRKY71OS	3154	(+)	TGAC	S000447		TAAAGSTKST1	4381	(-)	TAAAG	S000387		WRKY71OS	2343	(-)	TGAC	S000447		WBOXATNPR1	2157	(+)	TTGAC	S000390
S1FBOXSORPS1L21	1958	(+)	ATGGTA	S000223		WRKY71OS	3161	(+)	TGAC	S000447		CACTFTPPCA1	4384	(+)	YACT	S000449		WRKY71OS	2449	(+)	TGAC	S000447		WBOXATNPR1	2494	(-)	TTGAC	S000390
SEBFCONSSTPR10A	617	(+)	YTGTCWC	S000391		WRKY71OS	3599	(+)	TGAC	S000447		CACTFTPPCA1	4396	(-)	YACT	S000449		WRKY71OS	2461	(-)	TGAC	S000447		WBOXATNPR1	2626	(-)	TTGAC	S000390
SEBFCONSSTPR10A	3803	(+)	YTGTCWC	S000391		WRKY71OS	3855	(+)	TGAC	S000447		CIACADIANLELHC	4400	(+)	CAANNNNATC	S000252		WRKY71OS	2471	(+)	TGAC	S000447		WBOXATNPR1	3650	(-)	TTGAC	S000390
SEBFCONSSTPR10A	4208	(+)	YTGTCWC	S000391		WRKY71OS	4879	(-)	TGAC	S000447		GT1CONSENSUS	4404	(-)	GRWAAW	S000198		WRKY71OS	2542	(+)	TGAC	S000447		WBOXATNPR1	3658	(+)	TTGAC	S000390
SEF1MOTIF	1894	(-)	ATATTTAWW	S000006		WRKY71OS	4890	(-)	TGAC	S000447		IBOXCORE	4405	(-)	GATAA	S000199		WRKY71OS	2682	(+)	TGAC	S000447		WBOXATNPR1	3999	(-)	TTGAC	S000390
SEF1MOTIF	2858	(+)	ATATTTAWW	S000006		WUSATAg	556	(+)	TTAATGG	S000433		GATABOX	4406	(-)	GATA	S000039		WRKY71OS	2848	(-)	TGAC	S000447		WBOXATNPR1	4795	(+)	TTGAC	S000390
SEF1MOTIF	4096	(+)	ATATTTAWW	S000006								RAV1AAT	4412	(+)	CAACA	S000314		WRKY71OS	2919	(-)	TGAC	S000447		WBOXHVISO1	479	(-)	TGACT	S000442
SEF3MOTIFGM	170	(-)	AACCCA	S000115								CAATBOX1	4415	(+)	CAAT	S000028		WRKY71OS	2929	(+)	TGAC	S000447		WBOXHVISO1	2635	(+)	TGACT	S000442
SEF3MOTIFGM	679	(-)	AACCCA	S000115								RAV1AAT	4418	(-)	CAACA	S000314		WRKY71OS	2941	(-)	TGAC	S000447		WBOXHVISO1	3151	(+)	TGACT	S000442
SEF4MOTIFGM7S	1779	(+)	RTTTTTR	S000103								CAATBOX1	4424	(-)	CAAT	S000028		WRKY71OS	3048	(+)	TGAC	S000447		WBOXHVISO1	3493	(+)	TGACT	S000442
SEF4MOTIFGM7S	2075	(+)	RTTTTTR	S000103								BIHD1OS	4426	(+)	TGTCA	S000498		WRKY71OS	3086	(+)	TGAC	S000447		WBOXHVISO1	3649	(-)	TGACT	S000442
SEF4MOTIFGM7S	2283	(+)	RTTTTTR	S000103								WBOXATNPR1	4427	(-)	TTGAC	S000390		WRKY71OS	3160	(+)	TGAC	S000447		WBOXNTCHN48	3492	(+)	CTGACY	S000508
SEF4MOTIFGM7S	2780	(+)	RTTTTTR	S000103								WRKY71OS	4427	(-)	TGAC	S000447		WRKY71OS	3248	(-)	TGAC	S000447		WBOXNTERF3	479	(-)	TGACY	S000457
SEF4MOTIFGM7S	2885	(+)	RTTTTTR	S000103								CAATBOX1	4429	(+)	CAAT	S000028		WRKY71OS	3574	(-)	TGAC	S000447		WBOXNTERF3	1093	(+)	TGACY	S000457
SEF4MOTIFGM7S	3005	(-)	RTTTTTR	S000103								BIHD1OS	4432	(+)	TGTCA	S000498		WRKY71OS	3601	(+)	TGAC	S000447		WBOXNTERF3	1247	(+)	TGACY	S000457
SEF4MOTIFGM7S	3155	(-)	RTTTTTR	S000103								WRKY71OS	4433	(-)	TGAC	S000447		WRKY71OS	3617	(-)	TGAC	S000447		WBOXNTERF3	2039	(+)	TGACY	S000457
SEF4MOTIFGM7S	3474	(-)	RTTTTTR	S000103								CAATBOX1	4436	(-)	CAAT	S000028		WRKY71OS	3970	(-)	TGAC	S000447		WBOXNTERF3	2635	(+)	TGACY	S000457
SEF4MOTIFGM7S	3608	(-)	RTTTTTR	S000103								POLASIG3	4442	(-)	AATAAT	S000088		WRKY71OS	4139	(+)	TGAC	S000447		WBOXNTERF3	2680	(+)	TGACY	S000457
SEF4MOTIFGM7S	3878	(-)	RTTTTTR	S000103								TATABOX5	4443	(+)	TTATTT	S000203		WRKY71OS	4220	(+)	TGAC	S000447		WBOXNTERF3	3151	(+)	TGACY	S000457
SEF4MOTIFGM7S	3918	(-)	RTTTTTR	S000103								INRNTPSADB	4447	(+)	YTCANTYY	S000395		WRKY71OS	4226	(+)	TGAC	S000447		WBOXNTERF3	3493	(+)	TGACY	S000457
SITEIIATCYTC	1416	(-)	TGGGCY	S000474								CAATBOX1	4458	(+)	CAAT	S000028		WRKY71OS	4263	(-)	TGAC	S000447		WBOXNTERF3	3649	(-)	TGACY	S000457
SITEIIATCYTC	2591	(-)	TGGGCY	S000474								CARGCW8GAT	4458	(-)	CWWWWWWWWG	S000431		WRKY71OS	4392	(-)	TGAC	S000447		WRKY71OS	170	(+)	TGAC	S000447
SITEIIATCYTC	4234	(+)	TGGGCY	S000474								CARGCW8GAT	4458	(+)	CWWWWWWWWG	S000431		WRKY71OS	4668	(+)	TGAC	S000447		WRKY71OS	190	(+)	TGAC	S000447
SITEIIATCYTC	4248	(-)	TGGGCY	S000474								ROOTMOTIFTAPOX1	4459	(-)	ATATT	S000098		WUSATAg	856	(-)	TTAATGG	S000433		WRKY71OS	450	(-)	TGAC	S000447
SITEIIATCYTC	4294	(-)	TGGGCY	S000474								ROOTMOTIFTAPOX1	4460	(+)	ATATT	S000098		WUSATAg	1877	(-)	TTAATGG	S000433		WRKY71OS	480	(-)	TGAC	S000447
SORLIP1AT	293	(+)	GCCAC	S000482								IBOX	4471	(-)	GATAAG	S000124		WUSATAg	3514	(+)	TTAATGG	S000433		WRKY71OS	860	(+)	TGAC	S000447
SORLIP1AT	1350	(-)	GCCAC	S000482								IBOXCORE	4472	(-)	GATAA	S000199		WUSATAg	4544	(-)	TTAATGG	S000433		WRKY71OS	929	(+)	TGAC	S000447
SORLIP1AT	1353	(+)	GCCAC	S000482								GATABOX	4473	(-)	GATA	S000039								WRKY71OS	1093	(+)	TGAC	S000447
SORLIP2AT	1208	(-)	GGGCC	S000483								DOFCOREZM	4479	(-)	AAAG	S000265								WRKY71OS	1247	(+)	TGAC	S000447
SORLIP2AT	1257	(-)	GGGCC	S000483								TAAAGSTKST1	4479	(-)	TAAAG	S000387								WRKY71OS	1800	(-)	TGAC	S000447
SORLIP2AT	4154	(+)	GGGCC	S000483								POLLEN1LELAT52	4488	(+)	AGAAA	S000245								WRKY71OS	1863	(-)	TGAC	S000447
SORLIP2AT	4235	(+)	GGGCC	S000483								PYRIMIDINEBOXOSRAMY1A	4493	(+)	CCTTTT	S000259								WRKY71OS	1871	(-)	TGAC	S000447
SORLIP2AT	4293	(+)	GGGCC	S000483								-300ELEMENT	4494	(-)	TGHAAARK	S000122								WRKY71OS	2039	(+)	TGAC	S000447
SORLIP2AT	4294	(-)	GGGCC	S000483								DOFCOREZM	4494	(-)	AAAG	S000265								WRKY71OS	2158	(+)	TGAC	S000447
SORLREP3AT	869	(-)	TGTATATAT	S000488								GT1CONSENSUS	4495	(-)	GRWAAW	S000198								WRKY71OS	2494	(-)	TGAC	S000447
SORLREP3AT	880	(+)	TGTATATAT	S000488								GT1GMSCAM4	4495	(-)	GAAAAA	S000453								WRKY71OS	2626	(-)	TGAC	S000447
SORLREP3AT	883	(-)	TGTATATAT	S000488								WBOXHVISO1	4506	(-)	TGACT	S000442								WRKY71OS	2635	(+)	TGAC	S000447
SP8BFIBSP8BIB	2152	(-)	TACTATT	S000184								WBOXNTERF3	4506	(-)	TGACY	S000457								WRKY71OS	2680	(+)	TGAC	S000447
SP8BFIBSP8BIB	2297	(-)	TACTATT	S000184								WBOXATNPR1	4507	(-)	TTGAC	S000390								WRKY71OS	3151	(+)	TGAC	S000447
SP8BFIBSP8BIB	4553	(-)	TACTATT	S000184								WRKY71OS	4507	(-)	TGAC	S000447								WRKY71OS	3311	(+)	TGAC	S000447
SP8BFIBSP8BIB	4887	(-)	TACTATT	S000184								CAATBOX1	4509	(+)	CAAT	S000028								WRKY71OS	3493	(+)	TGAC	S000447
SREATMSD	698	(+)	TTATCC	S000470								ARR1AT	4510	(-)	NGATT	S000454								WRKY71OS	3650	(-)	TGAC	S000447
SREATMSD	4961	(+)	TTATCC	S000470								EECCRCAH1	4528	(+)	GANTTNC	S000494								WRKY71OS	3659	(+)	TGAC	S000447
SURE2STPAT21	3692	(+)	AATACTAAT	S000185								WUSATAg	4548	(-)	TTAATGG	S000433								WRKY71OS	3745	(-)	TGAC	S000447
SURECOREATSULTR11	1	(-)	GAGAC	S000499								AMYBOX1	4552	(+)	TAACARA	S000020								WRKY71OS	3999	(-)	TGAC	S000447
SURECOREATSULTR11	311	(+)	GAGAC	S000499								GAREAT	4552	(+)	TAACAAR	S000439								WRKY71OS	4679	(+)	TGAC	S000447
SURECOREATSULTR11	619	(-)	GAGAC	S000499								MYBGAHV	4552	(+)	TAACAAA	S000181								WRKY71OS	4796	(+)	TGAC	S000447
SURECOREATSULTR11	2906	(+)	GAGAC	S000499								AACACOREOSGLUB1	4553	(+)	AACAAAC	S000353								WUSATAg	2537	(-)	TTAATGG	S000433
SURECOREATSULTR11	3825	(+)	GAGAC	S000499								TBOXATGAPB	4567	(-)	ACTTTG	S000383								XYLAT	2778	(-)	ACAAAGAA	S000510
SURECOREATSULTR11	4969	(+)	GAGAC	S000499								DOFCOREZM	4568	(+)	AAAG	S000265
SV40COREENHAN	1429	(+)	GTGGWWHG	S000123								EBOXBNNAPA	4575	(-)	CANNTG	S000144
T/GBOXATPIN2	4928	(+)	AACGTG	S000458								EBOXBNNAPA	4575	(+)	CANNTG	S000144
TAAAGSTKST1	224	(+)	TAAAG	S000387								MYCCONSENSUSAT	4575	(-)	CANNTG	S000407
TAAAGSTKST1	327	(+)	TAAAG	S000387								MYCCONSENSUSAT	4575	(+)	CANNTG	S000407
TAAAGSTKST1	530	(+)	TAAAG	S000387								WBOXNTCHN48	4578	(+)	CTGACY	S000508
TAAAGSTKST1	768	(+)	TAAAG	S000387								WBOXNTERF3	4579	(+)	TGACY	S000457
TAAAGSTKST1	1046	(-)	TAAAG	S000387								WRKY71OS	4579	(+)	TGAC	S000447
TAAAGSTKST1	1319	(-)	TAAAG	S000387								GT1CONSENSUS	4585	(-)	GRWAAW	S000198
TAAAGSTKST1	1339	(+)	TAAAG	S000387								POLLEN1LELAT52	4587	(-)	AGAAA	S000245
TAAAGSTKST1	1724	(-)	TAAAG	S000387								DOFCOREZM	4590	(-)	AAAG	S000265
TAAAGSTKST1	1825	(+)	TAAAG	S000387								RAV1AAT	4598	(-)	CAACA	S000314
TAAAGSTKST1	1864	(-)	TAAAG	S000387								INRNTPSADB	4605	(-)	YTCANTYY	S000395
TAAAGSTKST1	1885	(-)	TAAAG	S000387								PREATPRODH	4608	(-)	ACTCAT	S000450
TAAAGSTKST1	1904	(+)	TAAAG	S000387								CACTFTPPCA1	4611	(-)	YACT	S000449
TAAAGSTKST1	3034	(-)	TAAAG	S000387								-10PEHVPSBD	4613	(+)	TATTCT	S000392
TAAAGSTKST1	3513	(-)	TAAAG	S000387								DOFCOREZM	4625	(-)	AAAG	S000265
TAAAGSTKST1	3556	(-)	TAAAG	S000387								MYB1LEPR	4655	(+)	GTTAGTT	S000443
TAAAGSTKST1	3594	(+)	TAAAG	S000387								GATABOX	4665	(+)	GATA	S000039
TAAAGSTKST1	4590	(+)	TAAAG	S000387								MYB1AT	4682	(+)	WAACCA	S000408
TAAAGSTKST1	4607	(+)	TAAAG	S000387								CAATBOX1	4687	(-)	CAAT	S000028
TATABOX2	230	(+)	TATAAAT	S000109								GATABOX	4693	(-)	GATA	S000039
TATABOX2	586	(-)	TATAAAT	S000109								GTGANTG10	4695	(-)	GTGA	S000378
TATABOX2	2045	(+)	TATAAAT	S000109								TBOXATGAPB	4698	(-)	ACTTTG	S000383
TATABOX3	2605	(-)	TATTAAT	S000110								DOFCOREZM	4699	(+)	AAAG	S000265
TATABOX3	2751	(+)	TATTAAT	S000110								CACTFTPPCA1	4701	(-)	YACT	S000449
TATABOX3	2752	(-)	TATTAAT	S000110								MARARS	4703	(-)	WTTTATRTTTW	S000064
TATABOX4	1900	(+)	TATATAA	S000111								POLASIG2	4711	(+)	AATTAAA	S000081
TATABOX4	2019	(-)	TATATAA	S000111								CURECORECR	4720	(-)	GTAC	S000493
TATABOX4	2120	(+)	TATATAA	S000111								CURECORECR	4720	(+)	GTAC	S000493
TATABOX4	2746	(-)	TATATAA	S000111								CACTFTPPCA1	4724	(-)	YACT	S000449
TATABOX4	3600	(-)	TATATAA	S000111								MYBCORE	4728	(-)	CNGTTR	S000176
TATABOX5	140	(+)	TTATTT	S000203								CACTFTPPCA1	4732	(-)	YACT	S000449
TATABOX5	150	(+)	TTATTT	S000203								GT1CONSENSUS	4740	(+)	GRWAAW	S000198
TATABOX5	348	(-)	TTATTT	S000203								GATABOX	4749	(-)	GATA	S000039
TATABOX5	541	(-)	TTATTT	S000203								ARR1AT	4755	(+)	NGATT	S000454
TATABOX5	1928	(+)	TTATTT	S000203								PYRIMIDINEBOXOSRAMY1A	4764	(+)	CCTTTT	S000259
TATABOX5	2612	(+)	TTATTT	S000203								DOFCOREZM	4765	(-)	AAAG	S000265
TATABOX5	2770	(+)	TTATTT	S000203								GT1CONSENSUS	4766	(-)	GRWAAW	S000198
TATABOX5	3442	(-)	TTATTT	S000203								GT1GMSCAM4	4766	(-)	GAAAAA	S000453
TATABOX5	3541	(+)	TTATTT	S000203								LTRECOREATCOR15	4778	(+)	CCGAC	S000153
TATABOX5	3558	(+)	TTATTT	S000203								DOFCOREZM	4790	(+)	AAAG	S000265
TATABOX5	3582	(+)	TTATTT	S000203								RAV1AAT	4795	(+)	CAACA	S000314
TATABOX5	3921	(-)	TTATTT	S000203								DOFCOREZM	4801	(+)	AAAG	S000265
TATABOX5	4032	(-)	TTATTT	S000203								POLLEN1LELAT52	4803	(+)	AGAAA	S000245
TATABOX5	4036	(-)	TTATTT	S000203								GT1CONSENSUS	4804	(+)	GRWAAW	S000198
TATABOX5	4536	(-)	TTATTT	S000203								GT1GMSCAM4	4804	(+)	GAAAAA	S000453
TATABOX5	4625	(-)	TTATTT	S000203								MARTBOX	4805	(-)	TTWTWTTWTT	S000067
TATABOXOSPAL	2705	(+)	TATTTAA	S000400								TATABOX5	4807	(-)	TTATTT	S000203
TATABOXOSPAL	2859	(+)	TATTTAA	S000400								POLASIG1	4808	(+)	AATAAA	S000080
TATABOXOSPAL	3491	(-)	TATTTAA	S000400								SEF4MOTIFGM7S	4810	(-)	RTTTTTR	S000103
TATABOXOSPAL	3583	(+)	TATTTAA	S000400								SEF4MOTIFGM7S	4819	(-)	RTTTTTR	S000103
TATABOXOSPAL	4092	(-)	TATTTAA	S000400								TATABOX4	4826	(+)	TATATAA	S000111
TATABOXOSPAL	4097	(+)	TATTTAA	S000400								POLASIG1	4831	(+)	AATAAA	S000080
TATAPVTRNALEU	1900	(-)	TTTATATA	S000340								POLASIG3	4839	(+)	AATAAT	S000088
TATCCAOSAMY	1015	(-)	TATCCA	S000403								POLASIG2	4842	(+)	AATTAAA	S000081
TATCCAOSAMY	1280	(+)	TATCCA	S000403								TATABOXOSPAL	4844	(-)	TATTTAA	S000400
TATCCAOSAMY	3303	(-)	TATCCA	S000403								TATABOX5	4846	(-)	TTATTT	S000203
TATCCAOSAMY	3307	(+)	TATCCA	S000403								ACGTTBOX	4850	(-)	AACGTT	S000132
TATCCAOSAMY	4962	(+)	TATCCA	S000403								ACGTTBOX	4850	(+)	AACGTT	S000132
TATCCAYMOTIFOSRAMY3D	1014	(-)	TATCCAY	S000256								ACGTATERD1	4851	(-)	ACGT	S000415
TATCCAYMOTIFOSRAMY3D	1280	(+)	TATCCAY	S000256								ACGTATERD1	4851	(+)	ACGT	S000415
TATCCAYMOTIFOSRAMY3D	3302	(-)	TATCCAY	S000256								CCAATBOX1	4868	(+)	CCAAT	S000030
TBOXATGAPB	3795	(+)	ACTTTG	S000383								CAATBOX1	4869	(+)	CAAT	S000028
TGACGTVMAMY	192	(+)	TGACGT	S000377								POLASIG1	4870	(+)	AATAAA	S000080
TGACGTVMAMY	212	(+)	TGACGT	S000377								DOFCOREZM	4874	(+)	AAAG	S000265
UPRMOTIFIIAT	4296	(+)	CCNNNNNNNNNNNNCCACG	S000426								NODCON2GM	4881	(-)	CTCTT	S000462
WBBOXPCWRKY1	900	(+)	TTTGACY	S000310								OSE2ROOTNODULE	4881	(-)	CTCTT	S000468
WBBOXPCWRKY1	3674	(-)	TTTGACY	S000310								NODCON2GM	4896	(-)	CTCTT	S000462
WBBOXPCWRKY1	4610	(-)	TTTGACY	S000310								OSE2ROOTNODULE	4896	(-)	CTCTT	S000468
WBOXATNPR1	503	(-)	TTGAC	S000390								CGCGBOXAT	4900	(-)	VCGCGB	S000501
WBOXATNPR1	758	(+)	TTGAC	S000390								CGCGBOXAT	4900	(+)	VCGCGB	S000501
WBOXATNPR1	901	(+)	TTGAC	S000390								MYBCORE	4922	(+)	CNGTTR	S000176
WBOXATNPR1	1455	(-)	TTGAC	S000390								RAV1AAT	4923	(-)	CAACA	S000314
WBOXATNPR1	1876	(-)	TTGAC	S000390								MYB1AT	4932	(+)	WAACCA	S000408
WBOXATNPR1	1938	(-)	TTGAC	S000390								MYB2CONSENSUSAT	4938	(-)	YAACKG	S000409
WBOXATNPR1	1946	(-)	TTGAC	S000390								MYBCORE	4938	(+)	CNGTTR	S000176
WBOXATNPR1	2107	(+)	TTGAC	S000390								MYBCOREATCYCB1	4938	(-)	AACGG	S000502
WBOXATNPR1	2225	(+)	TTGAC	S000390								POLLEN1LELAT52	4947	(+)	AGAAA	S000245
WBOXATNPR1	2560	(-)	TTGAC	S000390								PYRIMIDINEBOXOSRAMY1A	4949	(-)	CCTTTT	S000259
WBOXATNPR1	2692	(-)	TTGAC	S000390								DOFCOREZM	4950	(+)	AAAG	S000265
WBOXATNPR1	3675	(-)	TTGAC	S000390								CACTFTPPCA1	4958	(-)	YACT	S000449
WBOXATNPR1	3683	(+)	TTGAC	S000390								BIHD1OS	4960	(+)	TGTCA	S000498
WBOXATNPR1	4029	(-)	TTGAC	S000390								WRKY71OS	4961	(-)	TGAC	S000447
WBOXATNPR1	4611	(-)	TTGAC	S000390								BIHD1OS	4975	(-)	TGTCA	S000498
WBOXATNPR1	4918	(+)	TTGAC	S000390								WRKY71OS	4975	(+)	TGAC	S000447
WBOXHVISO1	502	(-)	TGACT	S000442								CAATBOX1	4980	(+)	CAAT	S000028
WBOXHVISO1	2701	(+)	TGACT	S000442								GT1CONSENSUS	4982	(-)	GRWAAW	S000198
WBOXHVISO1	3182	(+)	TGACT	S000442								IBOXCORE	4983	(-)	GATAA	S000199
WBOXHVISO1	3520	(+)	TGACT	S000442								GATABOX	4984	(-)	GATA	S000039
WBOXHVISO1	3674	(-)	TGACT	S000442								WUSATAg	4989	(-)	TTAATGG	S000433
WBOXHVISO1	4610	(-)	TGACT	S000442								NTBBF1ARROLB	4993	(-)	ACTTTA	S000273
WBOXNTCHN48	3519	(+)	CTGACY	S000508								TAAAGSTKST1	4993	(+)	TAAAG	S000387
WBOXNTCHN48	4802	(-)	CTGACY	S000508								DOFCOREZM	4994	(+)	AAAG	S000265
WBOXNTERF3	502	(-)	TGACY	S000457								CACTFTPPCA1	4996	(-)	YACT	S000449
WBOXNTERF3	759	(+)	TGACY	S000457
WBOXNTERF3	902	(+)	TGACY	S000457								Last 100 bp of upstram region fall into the coordinates of another gene and that is why they are in red
WBOXNTERF3	1171	(+)	TGACY	S000457
WBOXNTERF3	2108	(+)	TGACY	S000457
WBOXNTERF3	2701	(+)	TGACY	S000457
WBOXNTERF3	3182	(+)	TGACY	S000457
WBOXNTERF3	3520	(+)	TGACY	S000457
WBOXNTERF3	3674	(-)	TGACY	S000457
WBOXNTERF3	4610	(-)	TGACY	S000457
WBOXNTERF3	4617	(+)	TGACY	S000457
WBOXNTERF3	4802	(-)	TGACY	S000457
WRKY71OS	192	(+)	TGAC	S000447
WRKY71OS	212	(+)	TGAC	S000447
WRKY71OS	473	(-)	TGAC	S000447
WRKY71OS	503	(-)	TGAC	S000447
WRKY71OS	759	(+)	TGAC	S000447
WRKY71OS	902	(+)	TGAC	S000447
WRKY71OS	1171	(+)	TGAC	S000447
WRKY71OS	1455	(-)	TGAC	S000447
WRKY71OS	1876	(-)	TGAC	S000447
WRKY71OS	1938	(-)	TGAC	S000447
WRKY71OS	1946	(-)	TGAC	S000447
WRKY71OS	2108	(+)	TGAC	S000447
WRKY71OS	2226	(+)	TGAC	S000447
WRKY71OS	2560	(-)	TGAC	S000447
WRKY71OS	2692	(-)	TGAC	S000447
WRKY71OS	2701	(+)	TGAC	S000447
WRKY71OS	3182	(+)	TGAC	S000447
WRKY71OS	3343	(+)	TGAC	S000447
WRKY71OS	3520	(+)	TGAC	S000447
WRKY71OS	3675	(-)	TGAC	S000447
WRKY71OS	3684	(+)	TGAC	S000447
WRKY71OS	3805	(-)	TGAC	S000447
WRKY71OS	4029	(-)	TGAC	S000447
WRKY71OS	4163	(-)	TGAC	S000447
WRKY71OS	4210	(-)	TGAC	S000447
WRKY71OS	4611	(-)	TGAC	S000447
WRKY71OS	4617	(+)	TGAC	S000447
WRKY71OS	4652	(+)	TGAC	S000447
WRKY71OS	4803	(-)	TGAC	S000447
WRKY71OS	4919	(+)	TGAC	S000447
WUSATAg	2603	(-)	TTAATGG	S000433
XYLAT	2774	(-)	ACAAAGAA	S000510
