# Supplementary material for: Novel quantitative trait loci from an interspecific Brassica rapa derivative improve pod shatter resistance in Brassica napus
Source: Front Plant Sci. 2023 Sep 6;14:1233996. doi: 10.3389/fpls.2023.1233996 (PMC10510201; doi:10.3389/fpls.2023.1233996)
Supplement: Supplementary file 1 [file DataSheet_1.zip › Table S2.xlsx]

## Sheet: Table S2
Table S2a: Genome scan showing significant marker-pod shatter resistance associations detected using three models implemented in the SVS package
Model used for Linear Marker Regression	DArTseq marker	Chromosmal location	Position	Regression P	Regression -log10 P	Regression Intercept	Regression Intercept SE	Regression Slope	Regression Slope SE	Number of Samples	Call Rate
Additive	14791738|F|0-24:T>A-24:T>A	A01	1986858	0.000106938	3.97087	8.53408	2.40797	-1.18683	0.299012	169	0.933702
Recessive	3101411	Not mapped	Unknown	6.96148e-06	5.1573	7.72132	2.31994	-1.93085	0.415484	163	0.900552
Dominant	5238242	A09	3079108	2.0765e-05	4.68267	7.56817	2.21294	-1.74055	0.396745	162	0.895028
Additive	4107540	A05	7513512	0.000652297	3.18555	6.97297	2.48187	0.805137	0.231625	165	0.911602
Recessive	5238242	A09	3079108	2.0765e-05	4.68267	7.56817	2.21294	-1.74055	0.396745	162	0.895028
Recessive	5053423|F|0-24:C>T-24:C>T	A06	8267894	2.28009e-05	4.64205	7.23556	2.41259	10.5244	2.41928	181	1
Recessive	5591130|F|0-42:T>C-42:T>C	A09	149292	2.63235e-05	4.57966	7.719	2.41736	-1.8705	0.433394	180	0.994475
Recessive	4707039|F|0-30:T>C-30:T>C	A09	321445	2.8835e-05	4.54008	7.70426	2.41561	-1.85776	0.432739	181	1
Dominant	5049393	A09	328516	3.48617e-05	4.45765	7.77891	2.4409	-1.89789	0.446043	168	0.928177
Additive	5238242	A09	3079108	2.0765e-05	4.68267	7.56817	2.21294	-0.870274	0.198373	162	0.895028
Recessive	5049393	A09	328516	3.48617e-05	4.45765	7.77891	2.4409	-1.89789	0.446043	168	0.928177
Dominant	5050199	A09	1916019	3.92431e-05	4.40624	7.79248	2.46153	-1.87391	0.442778	159	0.878453
Additive	5049393	A09	328516	3.48617e-05	4.45765	7.77891	2.4409	-0.948945	0.223021	168	0.928177
Recessive	5050199	A09	1916019	3.92431e-05	4.40624	7.79248	2.46153	-1.87391	0.442778	159	0.878453
Additive	5050199	A09	1916019	3.92431e-05	4.40624	7.79248	2.46153	-0.936954	0.221389	159	0.878453
Additive	3076528|F|0-55:T>C-55:T>C	A09	2360008	5.16313e-05	4.28709	8.1982	2.4231	-0.998262	0.240628	181	1
Additive	3077272|F|0-18:C>T-18:C>T	A09	2363095	5.16313e-05	4.28709	8.1982	2.4231	-0.998262	0.240628	181	1
Dominant	4336344	A09	1792399	5.61754e-05	4.25045	7.7422	2.39969	-1.80172	0.435032	159	0.878453
Additive	3081487|F|0-26:C>T-26:C>T	A09	2453838	5.16313e-05	4.28709	8.1982	2.4231	-0.998262	0.240628	181	1
Recessive	4336344	A09	1792399	5.61754e-05	4.25045	7.7422	2.39969	-1.80172	0.435032	159	0.878453
Additive	4336344	A09	1792399	5.61754e-05	4.25045	7.7422	2.39969	-0.900858	0.217516	159	0.878453
Recessive	3125008|F|0-5:A>G-5:A>G	A09	227478	6.09077e-05	4.21533	7.68169	2.42523	-1.80066	0.438445	181	1
Recessive	5029750|F|0-16:G>T-16:G>T	A09	328519	6.09077e-05	4.21533	7.68169	2.42523	-1.80066	0.438445	181	1
Additive	3140648|F|0-36:T>C-36:T>C	A09	2767275	5.78822e-05	4.23745	8.11025	2.37378	-0.949283	0.230356	179	0.98895
Dominant	4338294	A09	331011	6.9488e-05	4.15809	7.64945	2.36618	-1.76842	0.43318	166	0.917127
Additive	5049291|F|0-34:G>A-34:G>A	A09	2530509	6.93761e-05	4.15879	8.18314	2.4269	-0.98766	0.242436	181	1
Recessive	4338294	A09	331011	6.9488e-05	4.15809	7.64945	2.36618	-1.76842	0.43318	166	0.917127
Recessive	5121480|F|0-11:T>C-11:T>C	A09	1647328	7.37676e-05	4.13213	7.69	2.42769	-1.74951	0.431099	181	1
Recessive	3105829|F|0-8:C>G-8:C>G	A09	1786710	7.92687e-05	4.1009	7.68213	2.42862	-1.75763	0.43507	181	1
Dominant	4335817	A09	2177954	7.97006e-05	4.09854	7.87298	2.46456	-1.80346	0.444862	156	0.861878
Additive	4338294	A09	331011	6.9488e-05	4.15809	7.64945	2.36618	-0.884212	0.21659	166	0.917127
Recessive	4335817	A09	2177954	7.97006e-05	4.09854	7.87298	2.46456	-1.80346	0.444862	156	0.861878
Recessive	5050199|F|0-8:T>C-8:T>C	A09	1916019	8.34558e-05	4.07854	7.69957	2.42928	-1.7084	0.424271	181	1
Additive	4335817	A09	2177954	7.97006e-05	4.09854	7.87298	2.46456	-0.901729	0.222431	156	0.861878
Dominant	3094875|F|0-35:A>T-35:A>T	A09	1885171	9.1187e-05	4.04007	6.10653	2.43042	1.62786	0.40657	181	1
Additive	5120748|F|0-29:G>C-29:G>C	A09	2210217	8.98543e-05	4.04646	8.17898	2.43023	-0.971121	0.242315	181	1
Additive	3094875|F|0-35:A>T-35:A>T	A09	1885171	9.1187e-05	4.04007	6.10653	2.43042	1.62786	0.40657	181	1
Additive	3079266|F|0-41:T>A-41:T>A	A09	2117045	9.57277e-05	4.01896	8.16661	2.43104	-0.969299	0.24285	181	1
Recessive	3145334		0	9.49917e-05	4.02231	7.63687	2.39927	-1.75585	0.438833	167	0.922652
Additive	3113543|F|0-40:A>C-40:A>C	A09	3219616	9.57277e-05	4.01896	8.16661	2.43104	-0.969299	0.24285	181	1
Additive	4335355|F|0-26:G>A-26:G>A	A09	3230030	0.000102449	3.98949	8.1635	2.43192	-0.954137	0.240107	181	1
Additive	7249512|F|0-32:T>C-32:T>C	A09	2232503	0.000108365	3.96511	8.16032	2.43264	-0.956449	0.241575	181	1
Additive	4336171	A09	2117045	0.000121775	3.91444	7.8238	2.48698	-0.877139	0.222699	163	0.900552
Additive	7249512	A09	2232503	0.000138689	3.85796	7.77934	2.46801	-0.855251	0.219085	164	0.906077
Recessive	4334603		0	0.000106893	3.97105	7.76598	2.45537	-1.75086	0.44104	168	0.928177
Additive	5121412|F|0-9:A>G-9:A>G	A09	2207964	0.000151382	3.81993	8.15114	2.43694	-0.946317	0.244424	181	1
Additive	3080284|F|0-63:A>C-63:A>C	A09	34493284	0.000152509	3.8167	6.05682	2.43703	1.63413	0.422293	181	1
Dominant	4336171	A09	2117045	0.000121775	3.91444	7.8238	2.48698	-1.75428	0.445398	163	0.900552
Additive	4335767	A09	2086558	0.000158068	3.80116	7.78562	2.4763	-0.858048	0.221742	163	0.900552
Recessive	4336171	A09	2117045	0.000121775	3.91444	7.8238	2.48698	-1.75428	0.445398	163	0.900552
Recessive	3074795|F|0-19:G>T-19:G>T	A09	1915953	0.000123138	3.90961	7.68417	2.43428	-1.68274	0.428626	181	1
Dominant	7249512	A09	2232503	0.000138689	3.85796	7.77934	2.46801	-1.7105	0.43817	164	0.906077
Additive	4337194	A09	189190	0.000162536	3.78905	7.61371	2.26789	-0.820639	0.212419	161	0.889503
Recessive	7249512	A09	2232503	0.000138689	3.85796	7.77934	2.46801	-1.7105	0.43817	164	0.906077
Recessive	4107762|F|0-24:C>A-24:C>A	A09	54845	0.000148407	3.82855	7.65566	2.43668	-1.72409	0.444711	181	1
Recessive	4109969|F|0-10:A>G-10:A>G	A09	526240	0.000148407	3.82855	7.65566	2.43668	-1.72409	0.444711	181	1
Additive	7249585	A09	2214390	0.000162974	3.78788	7.73077	2.43956	-0.847766	0.219413	159	0.878453
Additive	4336206	A09	1828858	0.000168532	3.77332	7.72533	2.43973	-0.842667	0.218702	162	0.895028
Recessive	7247630		0	0.000151905	3.81843	7.79516	2.471	-1.71906	0.443424	169	0.933702
Dominant	3080284|F|0-63:A>C-63:A>C	A09	34493284	0.000152509	3.8167	6.05682	2.43703	1.63413	0.422293	181	1
Additive	4335296	A09	3084849	0.000176468	3.75333	7.7765	2.41675	-0.83206	0.216643	162	0.895028
Dominant	4335767	A09	2086558	0.000158068	3.80116	7.78562	2.4763	-1.7161	0.443485	163	0.900552
Additive	3146480|F|0-46:A>G-46:A>G	A09	2028899	0.000176932	3.75219	8.14303	2.43894	-0.926074	0.241779	181	1
Recessive	4335767	A09	2086558	0.000158068	3.80116	7.78562	2.4763	-1.7161	0.443485	163	0.900552
Dominant	4337194	A09	189190	0.000162536	3.78905	7.61371	2.26789	-1.64128	0.424838	161	0.889503
Additive	3101752|F|0-29:C>T-29:C>T	A09	2067603	0.000177338	3.7512	8.15126	2.43897	-0.940713	0.24564	181	1
Recessive	4337194	A09	189190	0.000162536	3.78905	7.61371	2.26789	-1.64128	0.424838	161	0.889503
Dominant	7249585	A09	2214390	0.000162974	3.78788	7.73077	2.43956	-1.69553	0.438827	159	0.878453
Additive	3159673|F|0-15:T>G-15:T>G	A09	2067845	0.000177338	3.7512	8.15126	2.43897	-0.940713	0.24564	181	1
Recessive	7249585	A09	2214390	0.000162974	3.78788	7.73077	2.43956	-1.69553	0.438827	159	0.878453
Dominant	4336206	A09	1828858	0.000168532	3.77332	7.72533	2.43973	-1.68533	0.437405	162	0.895028
Additive	3074795|F|0-19:G>T-19:G>T	A09	1915953	0.000178768	3.74771	8.13354	2.43907	-0.932576	0.243652	181	1
Recessive	4336206	A09	1828858	0.000168532	3.77332	7.72533	2.43973	-1.68533	0.437405	162	0.895028
Additive	5048203	A09	1311851	0.000188265	3.72523	7.52908	2.22371	-0.792696	0.207173	157	0.867403
Recessive	4121285		0	0.000174594	3.75797	7.72479	2.42744	-1.65596	0.430967	164	0.906077
Dominant	4335296	A09	3084849	0.000176468	3.75333	7.7765	2.41675	-1.66412	0.433285	162	0.895028
Additive	5121480|F|0-11:T>C-11:T>C	A09	1647328	0.000188906	3.72375	8.13046	2.43978	-0.934894	0.2452	181	1
Recessive	4335296	A09	3084849	0.000176468	3.75333	7.7765	2.41675	-1.66412	0.433285	162	0.895028
Additive	4334001	A09	2151149	0.00019068	3.71969	7.7078	2.32631	-0.791573	0.207193	161	0.889503
Additive	3105829|F|0-8:C>G-8:C>G	A09	1786710	0.000193512	3.71329	8.12914	2.44009	-0.939216	0.246751	181	1
Additive	5121480	A09	1647328	0.00019412	3.71193	7.54667	2.33529	-0.803089	0.210566	164	0.906077
Additive	3164159	A09	1647141	0.000195456	3.70895	7.67143	2.34138	-0.824176	0.216006	158	0.872928
Dominant	5048203	A09	1311851	0.000188265	3.72523	7.52908	2.22371	-1.58539	0.414346	157	0.867403
Additive	5050199|F|0-8:T>C-8:T>C	A09	1916019	0.000207433	3.68312	8.11728	2.44098	-0.914523	0.241445	181	1
Recessive	5048203	A09	1311851	0.000188265	3.72523	7.52908	2.22371	-1.58539	0.414346	157	0.867403
Additive	3096696|F|0-28:T>C-28:T>C	A09	2031364	0.00021143	3.67483	8.12458	2.44123	-0.917002	0.242428	181	1
Dominant	4334001	A09	2151149	0.00019068	3.71969	7.7078	2.32631	-1.58315	0.414387	161	0.889503
Additive	3080786|F|0-29:C>G-29:C>G	A09	2453838	0.000224134	3.64949	6.06884	2.44198	1.60653	0.426488	181	1
Recessive	4334001	A09	2151149	0.00019068	3.71969	7.7078	2.32631	-1.58315	0.414387	161	0.889503
Additive	5156610|F|0-24:G>A-24:G>A	A09	2457943	0.000224134	3.64949	6.06884	2.44198	1.60653	0.426488	181	1
Dominant	5121480	A09	1647328	0.00019412	3.71193	7.54667	2.33529	-1.60618	0.421133	164	0.906077
Additive	4706917	A09	1828792	0.000227711	3.64262	7.71475	2.47042	-0.837373	0.22194	160	0.883978
Recessive	5121480	A09	1647328	0.00019412	3.71193	7.54667	2.33529	-1.60618	0.421133	164	0.906077
Dominant	3164159	A09	1647141	0.000195456	3.70895	7.67143	2.34138	-1.64835	0.432011	158	0.872928
Additive	3077272	A09	2363095	0.000232684	3.63323	7.71361	2.45458	-0.822388	0.218372	162	0.895028
Recessive	3164159	A09	1647141	0.000195456	3.70895	7.67143	2.34138	-1.64835	0.432011	158	0.872928
Additive	4334807	A09	16701582	0.000240058	3.61968	7.71678	2.40755	-0.805832	0.214429	161	0.889503
Additive	3142940|F|0-30:T>C-30:T>C	A09	3079823	0.000243353	3.61376	6.05667	2.44303	1.61082	0.430167	181	1
Recessive	3146480|F|0-46:A>G-46:A>G	A09	2028899	0.000213057	3.6715	7.68248	2.44133	-1.5993	0.423037	181	1
Dominant	3080786|F|0-29:C>G-29:C>G	A09	2453838	0.000224134	3.64949	6.06884	2.44198	1.60653	0.426488	181	1
Dominant	5156610|F|0-24:G>A-24:G>A	A09	2457943	0.000224134	3.64949	6.06884	2.44198	1.60653	0.426488	181	1
Additive	4706400	A09	664263	0.000251052	3.60024	7.68932	2.3455	-0.789423	0.210717	160	0.883978
Additive	4120289|F|0-46:A>T-46:A>T	A09	2369448	0.000270031	3.56859	8.27714	2.45352	-1.34059	0.360557	177	0.977901
Recessive	5120748|F|0-29:G>C-29:G>C	A09	2210217	0.000224134	3.64949	7.67536	2.44198	-1.60653	0.426488	181	1
Recessive	7249512|F|0-32:T>C-32:T>C	A09	2232503	0.000224134	3.64949	7.67536	2.44198	-1.60653	0.426488	181	1
Recessive	3076528|F|0-55:T>C-55:T>C	A09	2360008	0.000224134	3.64949	7.67536	2.44198	-1.60653	0.426488	181	1
Recessive	3077272|F|0-18:C>T-18:C>T	A09	2363095	0.000224134	3.64949	7.67536	2.44198	-1.60653	0.426488	181	1
Recessive	3081487|F|0-26:C>T-26:C>T	A09	2453838	0.000224134	3.64949	7.67536	2.44198	-1.60653	0.426488	181	1
Dominant	4706917	A09	1828792	0.000227711	3.64262	7.71475	2.47042	-1.67475	0.44388	160	0.883978
Additive	4334844	A09	3160760	0.000282703	3.54867	7.75885	2.40732	-0.792217	0.213467	165	0.911602
Recessive	4706917	A09	1828792	0.000227711	3.64262	7.71475	2.47042	-1.67475	0.44388	160	0.883978
Dominant	3077272	A09	2363095	0.000232684	3.63323	7.71361	2.45458	-1.64478	0.436745	162	0.895028
Additive	4165563|F|0-22:G>A-22:G>A	A09	2104130	0.000283895	3.54684	6.06952	2.44501	1.59407	0.430515	181	1
Recessive	3077272	A09	2363095	0.000232684	3.63323	7.71361	2.45458	-1.64478	0.436745	162	0.895028
Dominant	4334807	A09	16701582	0.000240058	3.61968	7.71678	2.40755	-1.61166	0.428858	161	0.889503
Additive	4707039|F|0-30:T>C-30:T>C	A09	321445	0.000284047	3.54661	8.17879	2.44502	-0.947932	0.25602	181	1
Recessive	4334807	A09	16701582	0.000240058	3.61968	7.71678	2.40755	-1.61166	0.428858	161	0.889503
Dominant	3142940|F|0-30:T>C-30:T>C	A09	3079823	0.000243353	3.61376	6.05667	2.44303	1.61082	0.430167	181	1
Additive	4332129	A09	2177920	0.000289314	3.53863	7.71459	2.48163	-0.822533	0.221986	164	0.906077
Dominant	4706400	A09	664263	0.000251052	3.60024	7.68932	2.3455	-1.57885	0.421435	160	0.883978
Additive	4339032	A09	2031364	0.000299796	3.52317	7.73256	2.47267	-0.811165	0.219498	164	0.906077
Recessive	4706400	A09	664263	0.000251052	3.60024	7.68932	2.3455	-1.57885	0.421435	160	0.883978
Recessive	3140648|F|0-36:T>C-36:T>C	A09	2767275	0.000266834	3.57376	7.64209	2.39323	-1.53409	0.412338	179	0.98895
Additive	4335143	A09	3154698	0.000339007	3.46979	7.72246	2.41429	-0.790753	0.215962	164	0.906077
Additive	7245395	A09	2075763	0.000363428	3.43958	7.66243	2.42342	-0.796455	0.218461	157	0.867403
Recessive	3107820		0	0.000276666	3.55804	7.60168	2.41309	-1.54508	0.415724	166	0.917127
Dominant	4334844	A09	3160760	0.000282703	3.54867	7.75885	2.40732	-1.58443	0.426934	165	0.911602
Additive	3081487	A09	2453838	0.000370433	3.43129	7.59695	2.41845	-0.790617	0.217271	160	0.883978
Recessive	4334844	A09	3160760	0.000282703	3.54867	7.75885	2.40732	-1.58443	0.426934	165	0.911602
Dominant	4165563|F|0-22:G>A-22:G>A	A09	2104130	0.000283895	3.54684	6.06952	2.44501	1.59407	0.430515	181	1
Additive	3076275|F|0-65:C>T-65:C>T	A09	44515128	0.00037183	3.42966	6.09238	2.44847	1.56431	0.431124	181	1
Additive	5049291	A09	2530509	0.000374782	3.42622	7.61475	2.34187	-0.761187	0.209484	164	0.906077
Recessive	3101752|F|0-29:C>T-29:C>T	A09	2067603	0.000283895	3.54684	7.6636	2.44501	-1.59407	0.430515	181	1
Recessive	3159673|F|0-15:T>G-15:T>G	A09	2067845	0.000283895	3.54684	7.6636	2.44501	-1.59407	0.430515	181	1
Recessive	3079266|F|0-41:T>A-41:T>A	A09	2117045	0.000283895	3.54684	7.6636	2.44501	-1.59407	0.430515	181	1
Recessive	5121412|F|0-9:A>G-9:A>G	A09	2207964	0.000283895	3.54684	7.6636	2.44501	-1.59407	0.430515	181	1
Recessive	3113543|F|0-40:A>C-40:A>C	A09	3219616	0.000283895	3.54684	7.6636	2.44501	-1.59407	0.430515	181	1
Recessive	7250077|F|0-9:G>A-9:G>A		0	0.000283895	3.54684	7.6636	2.44501	-1.59407	0.430515	181	1
Recessive	3076890|F|0-52:A>T-52:A>T		0	0.000283895	3.54684	7.6636	2.44501	-1.59407	0.430515	181	1
Additive	4707740	A09	2745804	0.000408401	3.38891	7.72305	2.51531	-0.808967	0.224026	161	0.889503
Dominant	4332129	A09	2177920	0.000289314	3.53863	7.71459	2.48163	-1.64507	0.443972	164	0.906077
Additive	3125008|F|0-5:A>G-5:A>G	A09	227478	0.000414277	3.38271	8.15588	2.44986	-0.928892	0.258143	181	1
Recessive	4332129	A09	2177920	0.000289314	3.53863	7.71459	2.48163	-1.64507	0.443972	164	0.906077
Recessive	4119149|F|0-22:T>G-22:T>G	A09	677601	0.000294056	3.53157	7.6421	2.45088	-1.66967	0.452054	180	0.994475
Dominant	4339032	A09	2031364	0.000299796	3.52317	7.73256	2.47267	-1.62233	0.438996	164	0.906077
Additive	5156063	A09	30735104	0.00042036	3.37638	7.62926	2.41788	-0.779866	0.216511	163	0.900552
Recessive	4339032	A09	2031364	0.000299796	3.52317	7.73256	2.47267	-1.62233	0.438996	164	0.906077
Additive	5120748	A09	2210217	0.000445737	3.35092	7.63722	2.4455	-0.78419	0.218566	158	0.872928
Recessive	7247631		0	0.000310781	3.50755	7.73254	2.47249	-1.60835	0.436674	169	0.933702
Additive	3127923	A09	2299657	0.000451608	3.34524	7.65322	2.49186	-0.792193	0.221202	164	0.906077
Recessive	4331658		0	0.000322575	3.49137	7.69548	2.47863	-1.62596	0.442518	166	0.917127
Dominant	4335143	A09	3154698	0.000339007	3.46979	7.72246	2.41429	-1.58151	0.431923	164	0.906077
Additive	5239108|F|0-11:G>A-11:G>A	A09	753462	0.00048639	3.31302	8.11209	2.45192	-0.925802	0.260542	181	1
Recessive	4335143	A09	3154698	0.000339007	3.46979	7.72246	2.41429	-1.58151	0.431923	164	0.906077
Dominant	7245395	A09	2075763	0.000363428	3.43958	7.66243	2.42342	-1.59291	0.436923	157	0.867403
Additive	3138811|F|0-20:T>C-20:T>C	A09	2106816	0.00048999	3.30981	6.0785	2.45201	1.55994	0.43926	181	1
Recessive	7245395	A09	2075763	0.000363428	3.43958	7.66243	2.42342	-1.59291	0.436923	157	0.867403
Recessive	3096696|F|0-28:T>C-28:T>C	A09	2031364	0.000369726	3.43212	7.66246	2.4484	-1.55223	0.42761	181	1
Dominant	3081487	A09	2453838	0.000370433	3.43129	7.59695	2.41845	-1.58123	0.434541	160	0.883978
Additive	3164110|F|0-64:T>C-64:T>C	A09	2106882	0.000550107	3.25955	6.14419	2.45349	1.5077	0.428499	181	1
Recessive	3081487	A09	2453838	0.000370433	3.43129	7.59695	2.41845	-1.58123	0.434541	160	0.883978
Dominant	3076275|F|0-65:C>T-65:C>T	A09	44515128	0.00037183	3.42966	6.09238	2.44847	1.56431	0.431124	181	1
Additive	5818650|F|0-5:C>T-5:C>T	A09	2051372	0.000559952	3.25185	8.09344	2.45372	-0.882643	0.251214	181	1
Recessive	5049291|F|0-34:G>A-34:G>A	A09	2530509	0.00037183	3.42966	7.65669	2.44847	-1.56431	0.431124	181	1
Dominant	5049291	A09	2530509	0.000374782	3.42622	7.61475	2.34187	-1.52237	0.418968	164	0.906077
Additive	5050053|F|0-9:T>G-9:T>G	A09	607271	0.000612218	3.21309	8.07192	2.45486	-0.874892	0.250823	181	1
Recessive	5049291	A09	2530509	0.000374782	3.42622	7.61475	2.34187	-1.52237	0.418968	164	0.906077
Additive	4333828|F|0-64:T>C-64:T>C	A09	49630207	0.000624033	3.20479	6.17227	2.45511	1.4816	0.425425	181	1
Recessive	4707704		0	0.000395231	3.40315	7.71659	2.51172	-1.6242	0.448885	165	0.911602
Dominant	4707740	A09	2745804	0.000408401	3.38891	7.72305	2.51531	-1.61793	0.448053	161	0.889503
Additive	4113237	A09	2433293	0.000655684	3.18331	6.83168	2.44599	0.689949	0.198689	170	0.939227
Recessive	4707740	A09	2745804	0.000408401	3.38891	7.72305	2.51531	-1.61793	0.448053	161	0.889503
Additive	5591130|F|0-42:T>C-42:T>C	A09	149292	0.00066015	3.18036	8.14551	2.45903	-0.896992	0.258734	180	0.994475
Dominant	5156063	A09	30735104	0.00042036	3.37638	7.62926	2.41788	-1.55973	0.433022	163	0.900552
Additive	4107762|F|0-24:C>A-24:C>A	A09	54845	0.00068026	3.16733	8.12474	2.45621	-0.900706	0.260479	181	1
Recessive	5156063	A09	30735104	0.00042036	3.37638	7.62926	2.41788	-1.55973	0.433022	163	0.900552
Recessive	5239108|F|0-11:G>A-11:G>A	A09	753462	0.000429259	3.36728	7.6137	2.45031	-1.65484	0.461159	181	1
Recessive	3075846|F|0-19:T>C-19:T>C	A09	834575	0.000438824	3.35771	7.63007	2.4506	-1.60218	0.447251	181	1
Recessive	5047933|F|0-16:C>T-16:C>T		0	0.000438824	3.35771	7.63007	2.4506	-1.60218	0.447251	181	1
Dominant	5120748	A09	2210217	0.000445737	3.35092	7.63722	2.4455	-1.56838	0.437132	158	0.872928
Additive	4109969|F|0-10:A>G-10:A>G	A09	526240	0.00068026	3.16733	8.12474	2.45621	-0.900706	0.260479	181	1
Recessive	5120748	A09	2210217	0.000445737	3.35092	7.63722	2.4455	-1.56838	0.437132	158	0.872928
Dominant	3127923	A09	2299657	0.000451608	3.34524	7.65322	2.49186	-1.58439	0.442404	164	0.906077
Additive	7247824	A09	3133510	0.00069358	3.1589	7.71285	2.4572	-0.746195	0.21582	167	0.922652
Recessive	3127923	A09	2299657	0.000451608	3.34524	7.65322	2.49186	-1.58439	0.442404	164	0.906077
Additive	4119149|F|0-22:T>G-22:T>G	A09	677601	0.000719422	3.14302	8.11069	2.46244	-0.896464	0.260441	180	0.994475
Dominant	3138811|F|0-20:T>C-20:T>C	A09	2106816	0.00048999	3.30981	6.0785	2.45201	1.55994	0.43926	181	1
Additive	4707116|F|0-35:C>T-35:C>T	A09	834509	0.000725619	3.13929	8.07945	2.46095	-0.879885	0.255809	180	0.994475
Recessive	5050053|F|0-9:T>G-9:T>G	A09	607271	0.000502786	3.29862	7.63225	2.45234	-1.57123	0.443347	181	1
Additive	3155911	A09	27191470	0.000727188	3.13835	7.63288	2.28016	-0.693941	0.201384	162	0.895028
Recessive	3148087		0	0.000532245	3.27389	7.807	2.41543	-1.50473	0.425696	164	0.906077
Additive	5029750|F|0-16:G>T-16:G>T	A09	328519	0.000817856	3.08732	8.13019	2.45857	-0.890614	0.261592	181	1
Recessive	4333375	C04	33491711	0.000545713	3.26304	6.94065	2.48583	1.61012	0.456376	163	0.900552
Dominant	3164110|F|0-64:T>C-64:T>C	A09	2106882	0.000550107	3.25955	6.14419	2.45349	1.5077	0.428499	181	1
Additive	3076616	A09	2770410	0.000839014	3.07623	6.79393	2.40378	0.650249	0.191256	173	0.955801
Recessive	4707116|F|0-35:C>T-35:C>T	A09	834509	0.000550215	3.25947	7.63007	2.45739	-1.59493	0.453253	180	0.994475
Additive	3075846|F|0-19:T>C-19:T>C	A09	834575	0.000939601	3.02706	8.06184	2.46034	-0.858225	0.255118	181	1
Additive	5148629|F|0-27:G>A-27:G>A	A09	2041708	0.000963753	3.01603	8.02464	2.46712	-0.811324	0.241689	180	0.994475
Additive	3108619|F|0-38:G>T-38:G>T	A09	2025106	0.000980093	3.00873	8.03583	2.46642	-0.80394	0.239843	180	0.994475
Recessive	4335355|F|0-26:G>A-26:G>A	A09	3230030	0.000624033	3.20479	7.65387	2.45511	-1.4816	0.425425	181	1
Dominant	4333828|F|0-64:T>C-64:T>C	A09	49630207	0.000624033	3.20479	6.17227	2.45511	1.4816	0.425425	181	1
Additive	3119780|F|0-37:T>C-37:T>C	C03	7193058	0.000622436	3.20591	6.47182	2.45311	0.842077	0.241718	180	0.994475
Recessive	5148629|F|0-27:G>A-27:G>A	A09	2041708	0.000650308	3.18688	7.65676	2.46205	-1.48222	0.42701	180	0.994475
Additive	4333375	C04	33491711	0.000545713	3.26304	6.94065	2.48583	0.805062	0.228188	163	0.900552
Recessive	4107540	A05	7513512	0.000652297	3.18555	6.97297	2.48187	1.61027	0.46325	165	0.911602
Dominant	4113237	A09	2433293	0.000655684	3.18331	6.83168	2.44599	1.3799	0.397377	170	0.939227
Additive	3101411	Not mapped	Unknown	6.96148e-06	5.1573	7.72132	2.31994	-0.965423	0.207742	163	0.900552
Recessive	4113237	A09	2433293	0.000655684	3.18331	6.83168	2.44599	1.3799	0.397377	170	0.939227
Additive	7250077|F|0-9:G>A-9:G>A		0	9.26719e-05	4.03305	8.20484	2.43063	-0.987526	0.246898	181	1
Additive	3145334		0	9.49917e-05	4.02231	7.63687	2.39927	-0.877925	0.219417	167	0.922652
Additive	3076890|F|0-52:A>T-52:A>T		0	9.57277e-05	4.01896	8.16661	2.43104	-0.969299	0.24285	181	1
Dominant	7247824	A09	3133510	0.00069358	3.1589	7.71285	2.4572	-1.49239	0.431639	167	0.922652
Additive	4334603		0	0.000106893	3.97105	7.76598	2.45537	-0.875431	0.22052	168	0.928177
Recessive	7247824	A09	3133510	0.00069358	3.1589	7.71285	2.4572	-1.49239	0.431639	167	0.922652
Additive	7247630		0	0.000151905	3.81843	7.79516	2.471	-0.859529	0.221712	169	0.933702
Additive	4121285		0	0.000174594	3.75797	7.72479	2.42744	-0.827978	0.215483	164	0.906077
Dominant	3155911	A09	27191470	0.000727188	3.13835	7.63288	2.28016	-1.38788	0.402769	162	0.895028
Additive	3107820		0	0.000276666	3.55804	7.60168	2.41309	-0.772542	0.207862	166	0.917127
Recessive	3155911	A09	27191470	0.000727188	3.13835	7.63288	2.28016	-1.38788	0.402769	162	0.895028
Dominant	4120289|F|0-46:A>T-46:A>T	A09	2369448	0.000804161	3.09466	8.25286	2.46787	-1.36046	0.398862	177	0.977901
Additive	5149262|F|0-14:C>A-14:C>A		0	0.000283895	3.54684	6.06952	2.44501	1.59407	0.430515	181	1
Additive	7247631		0	0.000310781	3.50755	7.73254	2.47249	-0.804177	0.218337	169	0.933702
Recessive	26679995		0	0.000831134	3.08033	7.56361	2.48942	-1.51694	0.445364	164	0.906077
Dominant	3076616	A09	2770410	0.000839014	3.07623	6.79393	2.40378	1.3005	0.382511	173	0.955801
Additive	4331658		0	0.000322575	3.49137	7.69548	2.47863	-0.81298	0.221259	166	0.917127
Recessive	3076616	A09	2770410	0.000839014	3.07623	6.79393	2.40378	1.3005	0.382511	173	0.955801
Additive	4707704		0	0.000395231	3.40315	7.71659	2.51172	-0.812102	0.224443	165	0.911602
Additive	3148087		0	0.000532245	3.27389	7.807	2.41543	-0.752364	0.212848	164	0.906077
Additive	26679995		0	0.000831134	3.08033	7.56361	2.48942	-0.75847	0.222682	164	0.906077
Additive	5047933|F|0-16:C>T-16:C>T		0	0.000939601	3.02706	8.06184	2.46034	-0.858225	0.255118	181	1

## Sheet: additive-top20 markers
Table S2b. Top markers associated with pod shatter resistance in the F2 population derived from BC95041/BC95042. QTL were idebtified using linear marker regresssion algorithm inplemented in the SVS package.
Model used for LMR	Marker	Linkage group/Chromosome	Genetic map position	Physical location on the Darmor-bzh genome	Position	Regression P	Regression -log10 P	Regression Intercept	Regression Intercept SE	Regression Slope	Regression Slope SE	Number of Samples	Call Rate	Number of Distinct Alleles	Minor Allele (Test Allele)	Major Allele	Minor Allele Frequency	Major Allele Frequency
Additive	5049393	A09	4.59183	A09	328516	3.48617e-05	4.45765	7.77891	2.4409	-0.948945	0.223021	168	0.928177	2	B	A	0.232143	0.767857
Additive	4338294	A09	4.59183	A09	331011	6.9488e-05	4.15809	7.64945	2.36618	-0.884212	0.21659	166	0.917127	2	B	A	0.23494	0.76506
Additive	3145334	A09	4.59183	A09	328478	9.49917e-05	4.02231	7.63687	2.39927	-0.877925	0.219417	167	0.922652	2	B	A	0.233533	0.766467
Additive	4336344	A09	10.2304	A09	1792399	5.61754e-05	4.25045	7.7422	2.39969	-0.900858	0.217516	159	0.878453	2	B	A	0.257862	0.742138
Additive	5050199	A09	12.2712	A09	1916019	3.92431e-05	4.40624	7.79248	2.46153	-0.936954	0.221389	159	0.878453	2	B	A	0.264151	0.735849
Additive	4335817	A09	12.2712	A09	2177954	7.97006e-05	4.09854	7.87298	2.46456	-0.901729	0.222431	156	0.861878	2	B	A	0.269231	0.730769
Additive	7250077|F|0-9:G>A-9:G>A	A09	13.2916	A09	2068033	9.26719e-05	4.03305	8.20484	2.43063	-0.987526	0.246898	181	1	2	A	B	0.461326	0.538674
Additive	3094875|F|0-35:A>T-35:A>T	A09	13.8018	A09	1885171	9.1187e-05	4.04007	6.10653	2.43042	1.62786	0.40657	181	1	2	A	B	0.364641	0.635359
Additive	3079266|F|0-41:T>A-41:T>A	A09	14.312	A09	2117045	9.57277e-05	4.01896	8.16661	2.43104	-0.969299	0.24285	181	1	2	B	A	0.450276	0.549724
Additive	3113543|F|0-40:A>C-40:A>C	A09	14.312	A09	3219616	9.57277e-05	4.01896	8.16661	2.43104	-0.969299	0.24285	181	1	2	B	A	0.450276	0.549724
Additive	3076890|F|0-52:A>T-52:A>T	A09	14.312	A09	2097930	9.57277e-05	4.01896	8.16661	2.43104	-0.969299	0.24285	181	1	2	B	A	0.450276	0.549724
Additive	5120748|F|0-29:G>C-29:G>C	A09	15.8426	A09	2210217	8.98543e-05	4.04646	8.17898	2.43023	-0.971121	0.242315	181	1	2	A	B	0.455801	0.544199
Additive	3101411	A09	16.4549	C08	34736290	6.96148e-06	5.1573	7.72132	2.31994	-0.965423	0.207742	163	0.900552	2	B	A	0.257669	0.742331
Additive	3076528|F|0-55:T>C-55:T>C	A09	16.863	A09	2360008	5.16313e-05	4.28709	8.1982	2.4231	-0.998262	0.240628	181	1	2	A	B	0.453039	0.546961
Additive	3077272|F|0-18:C>T-18:C>T	A09	16.863	A09	2363095	5.16313e-05	4.28709	8.1982	2.4231	-0.998262	0.240628	181	1	2	A	B	0.453039	0.546961
Additive	3081487|F|0-26:C>T-26:C>T	A09	16.863	A09	2453838	5.16313e-05	4.28709	8.1982	2.4231	-0.998262	0.240628	181	1	2	A	B	0.453039	0.546961
Additive	5049291|F|0-34:G>A-34:G>A	A09	19.4272	A09	2530509	6.93761e-05	4.15879	8.18314	2.4269	-0.98766	0.242436	181	1	2	A	B	0.450276	0.549724
Additive	5238242	A09	21.468	A09	13042671	2.0765e-05	4.68267	7.56817	2.21294	-0.870274	0.198373	162	0.895028	2	B	A	0.259259	0.740741
Additive	3140648|F|0-36:T>C-36:T>C	A09	21.468	A09	2767275	5.78822e-05	4.23745	8.11025	2.37378	-0.949283	0.230356	179	0.98895	2	B	A	0.449721	0.550279

## Sheet: Co-segregating marker
Table S2c. Cosegregating markers with top marker 3101411 (detected with genome scan using additive model implemented in SVS Package) associated with pod shatter resistance in the F2 population derived from BC95041/BC95042
DArTseq markers	Chromosomal location	Genetic map position	Physical map location (Darmor-bzh v4.1)	Physical map position (Darmor-bzh v4.1)	DArTseq marker sequence
3077272	A09	16.4549	A09	2363095	TGCAGCAGAAAATGCTGACTCTCTCCCTAGGCCTATGGAGATCAGATTGTTTATCAGACCCTGCAACAA
3080284|F|0-63:A>C-63:A>C	A09	16.4549	A09	2363164	TGCAGCAGCAAATGCTGATTCTCGCCCGAGGCCTATGGAGATCAGATTGTTTATCAGACCCTGAAACAA
3080786|F|0-29:C>G-29:C>G	A09	16.4549	A09	2358835	TGCAGATAAATAACAGAGAGAAAATGCTTCATAAGCATTCATTAC
3081487	A09	16.4549	A09	2358835	TGCAGATAAATAACAGAGAGAAAATGCTTGATAACCATTCATTAC
3101411	A09	16.4549	C08	34736290	TGCAGACCACTGACAACCCTCACGCGAGCCTTCACTGACTCCCATATCAATTGGTAACAACTTGTCTCG
3106505	A09	16.4549	A09	2411735	TGCAGTAAAGAAATAACACAATATTTGATCTCATAACCAAAAGGAAGAACACAAAAAACAACACTAGAG
3127923	A09	16.4549	A09	2299657	TGCAGCAAACAGCAGATTTCTCCGAGAAAACTGTACCAATGTAAACACACAAAAAAAAGAGTTTTAGCA
4121285	A09	16.4549	A09	2443302	TGCAGAGCACCGATCCTAACCCGTGAACCCTCACTGACTTCCCAGATAGATTATTGGTGCGTTTGGTAT
4332129	A09	16.4549	A09	2177920	TGCAGTCATGTTCAAATTTCTTATTCTTTGATGTTAC
4336052	A09	16.4549	A09	2179671	TGCAGGTCTTCACACTTTCAACGGTGACGTTCAAGACGGTACCAGCTTCTCCGGCGACCTTTGCGTACC
5120748	A09	16.4549	A09	2210217	TGCAGAGGATAATTTTCAGGGACAGCAAAGGCAAGCTGGAACACTCCGCCTTCATAAGGAGTCTCTGAA
5156610|F|0-24:G>A-24:G>A	A09	16.4549	A09	2362935	TGCAGGTTCCGTCAAAGGCGCTTTGCAGGGTCATGAGTTGCGAGGCCTTTCGTTACGCCTAGCTAACCA
7247630	A09	16.4549	A09	2266271	TGCAGAGACTGCGTTGTCTGATACATTAC
7249512	A09	16.4549	A09	2232503	TGCAGATAGTTTGAAACCGAATCATCCTTCAATTAGCGGTTCAGTTATGCAGAATGCACGCAATGCCAG
7249585	A09	16.4549	A09	2214390	TGCAGCTGCTTCCTTCATTACATGACTTGCAGCGATGATACTGATGATCTCCTCCTTTGTTAC
