# Supplementary material for: Novel quantitative trait loci from an interspecific Brassica rapa derivative improve pod shatter resistance in Brassica napus
Source: Front Plant Sci. 2023 Sep 6;14:1233996. doi: 10.3389/fpls.2023.1233996 (PMC10510201; doi:10.3389/fpls.2023.1233996)
Supplement: Supplementary file 1 [file DataSheet_1.zip › Table S3.xlsx]

## Sheet: haplotype snp &blocks
Table S3a Haplotypes detected in the F2 population derived from BC95041/BC95042. The chromosomal position of linked markers detected with haplotyping analysis is given.
Markers	Block #	Chromosome	Physical position on Darmor-bzh v 4.1
3082567|F|0-53:G>C-53:G>C	1
3078391|F|0-35:C>T-35:C>T	1
3120014|F|0-22:T>G-22:T>G	1
3124826|F|0-56:C>A-56:C>A	1
3088872|F|0-9:A>G-9:A>G	2
3092117|F|0-16:C>T-16:C>T	2
3102335|F|0-51:C>A-51:C>A	2
3112123|F|0-12:A>C-12:A>C	2
3153478|F|0-36:G>A-36:G>A	2
3083739|F|0-26:A>G-26:A>G	2
3145597|F|0-54:A>G-54:A>G	2
3109402|F|0-8:A>G-8:A>G	2
3103624|F|0-35:C>T-35:C>T	3
3085473|F|0-54:G>A-54:G>A	3
3091136|F|0-30:C>G-30:C>G	3
3092237|F|0-14:G>A-14:G>A	3
4108132|F|0-17:G>T-17:G>T	3
3112010|F|0-7:A>G-7:A>G	4
4168470|F|0-15:A>T-15:A>T	4
3075802|F|0-44:C>T-44:C>T	5
3099711|F|0-32:C>T-32:C>T	5
3077929|F|0-30:G>T-30:G>T	6
3088004|F|0-13:G>A-13:G>A	6
3098414|F|0-50:T>C-50:T>C	6
3181449|F|0-35:T>C-35:T>C	6
5049161|F|0-11:T>C-11:T>C	6
4109233|F|0-36:T>A-36:T>A	6
3143480|F|0-27:T>C-27:T>C	6
3098233|F|0-56:G>T-56:G>T	6
3176187|F|0-16:A>G-16:A>G	6
5155919|F|0-36:C>T-36:C>T	6
3208284|F|0-11:G>A-11:G>A	7
3099999|F|0-8:A>G-8:A>G	7
4168177|F|0-63:C>T-63:C>T	7
5591879|F|0-9:T>C-9:T>C	7
3080825|F|0-34:T>G-34:T>G	8
4107860|F|0-10:A>G-10:A>G	8
5030791|F|0-16:C>G-16:C>G	9
5030719|F|0-8:C>T-8:C>T	9
4110587|F|0-9:C>G-9:C>G	10
3087134|F|0-44:C>G-44:C>G	10
3132222|F|0-58:T>C-58:T>C	10
3134975|F|0-53:T>A-53:T>A	10
3144062|F|0-48:T>A-48:T>A	11
4334727|F|0-45:C>T-45:C>T	11
4108696|F|0-33:T>C-33:T>C	12
3106114|F|0-20:C>T-20:C>T	12
3143222|F|0-54:C>A-54:C>A	13
4169037|F|0-48:A>G-48:A>G	13
4111797|F|0-32:T>C-32:T>C	13
7508958|F|0-35:T>C-35:T>C	14
3103265|F|0-7:A>G-7:A>G	14
3171316|F|0-31:T>G-31:T>G	14
3081403|F|0-37:C>T-37:C>T	15
5048291|F|0-41:G>A-41:G>A	15
4108015|F|0-18:G>A-18:G>A	16
3150239|F|0-13:C>A-13:C>A	16
3098909|F|0-7:C>T-7:C>T	17
5048121|F|0-41:G>A-41:G>A	17
5047798|F|0-22:A>G-22:A>G	18
3121234|F|0-7:G>C-7:G>C	18
3093706|F|0-61:A>G-61:A>G	19
3110192|F|0-54:C>T-54:C>T	19
5049934|F|0-45:G>C-45:G>C	20
3076358|F|0-21:A>C-21:A>C	20
3086006|F|0-56:G>A-56:G>A	21
3105107|F|0-57:A>G-57:A>G	21
3086445|F|0-15:T>C-15:T>C	21
3087112|F|0-29:C>A-29:C>A	21
3094839|F|0-28:G>A-28:G>A	21
3102372|F|0-37:C>T-37:C>T	22
3117503|F|0-30:T>A-30:T>A	22
3155378|F|0-14:C>T-14:C>T	22
3155378|F|0-8:C>T-8:C>T	22
3157868|F|0-14:T>C-14:T>C	22
3164588|F|0-30:T>C-30:T>C	22
4107018|F|0-25:G>C-25:G>C	22
4108859|F|0-22:G>A-22:G>A	22
4111339|F|0-21:A>C-21:A>C	22
3079739|F|0-62:G>C-62:G>C	22
3087511|F|0-28:C>A-28:C>A	22
3105306|F|0-24:C>T-24:C>T	22
3120586|F|0-6:T>G-6:T>G	22
3141488|F|0-31:A>G-31:A>G	22
5239090|F|0-19:A>C-19:A>C	22
4110576|F|0-5:A>G-5:A>G	22
3115873|F|0-5:T>G-5:T>G	22
3081805|F|0-48:A>C-48:A>C	23
3162115|F|0-21:C>T-21:C>T	23
3078145|F|0-62:T>A-62:T>A	24
3095043|F|0-33:A>G-33:A>G	24
3108819|F|0-15:T>C-15:T>C	24
4114683|F|0-7:A>G-7:A>G	24
3196410|F|0-32:T>A-32:T>A	24
3080521|F|0-50:A>G-50:A>G	24
4112036|F|0-21:T>C-21:T>C	24
4114005|F|0-11:G>T-11:G>T	24
4115110|F|0-52:T>A-52:T>A	24
3178555|F|0-10:A>G-10:A>G	25
3161752|F|0-25:A>G-25:A>G	25
3080304|F|0-29:T>C-29:T>C	26
3099760|F|0-62:A>C-62:A>C	26
3141738|F|0-61:A>T-61:A>T	26
4111671|F|0-14:C>G-14:C>G	27
5120550|F|0-12:A>T-12:A>T	27
5034058|F|0-17:T>C-17:T>C	27
5029606|F|0-35:C>T-35:C>T	27
3106560|F|0-16:C>A-16:C>A	28
4106954|F|0-26:A>C-26:A>C	28
4119451|F|0-11:A>G-11:A>G	28
4119954|F|0-7:A>G-7:A>G	29
4117566|F|0-5:T>C-5:T>C	29
3133611|F|0-62:A>G-62:A>G	29
3083714|F|0-43:G>A-43:G>A	30
4114973|F|0-7:G>A-7:G>A	30
26680382|F|0-16:T>G-16:T>G	31
3074682|F|0-21:T>C-21:T>C	31
3075130|F|0-54:C>T-54:C>T	31
3075493|F|0-32:T>A-32:T>A	31
3077824|F|0-29:T>A-29:T>A	32
3079587|F|0-18:T>G-18:T>G	32
3081059|F|0-16:C>A-16:C>A	32
3088312|F|0-31:A>C-31:A>C	32
3089925|F|0-50:G>T-50:G>T	32
3109042|F|0-31:A>C-31:A>C	32
3112883|F|0-25:T>C-25:T>C	32
3115532|F|0-10:C>A-10:C>A	32
3119468|F|0-57:T>A-57:T>A	32
3122307|F|0-40:A>G-40:A>G	32
3125753|F|0-28:A>T-28:A>T	32
3144243|F|0-18:C>G-18:C>G	32
3161883|F|0-32:A>C-32:A>C	32
3161883|F|0-64:C>T-64:C>T	32
3164647|F|0-17:T>C-17:T>C	32
3174967|F|0-67:G>A-67:G>A	32
3182883|F|0-7:C>T-7:C>T	32
4107541|F|0-48:T>C-48:T>C	32
4108817|F|0-30:C>A-30:C>A	32
4109109|F|0-28:A>G-28:A>G	32
4115938|F|0-36:T>C-36:T>C	32
4118296|F|0-15:C>T-15:C>T	32
4120238|F|0-14:A>G-14:A>G	32
4334087|F|0-16:C>T-16:C>T	32
5817138|F|0-15:T>C-15:T>C	32
3079343|F|0-63:T>G-63:T>G	32
3083708|F|0-26:C>A-26:C>A	32
3089573|F|0-30:T>C-30:T>C	32
4332303|F|0-26:A>G-26:A>G	32
3124991|F|0-5:C>A-5:C>A	32
14788113|F|0-6:A>C-6:A>C	33
3098976|F|0-18:A>G-18:A>G	33
3112780|F|0-13:C>T-13:C>T	33
3112780|F|0-19:C>A-19:C>A	33
5030975|F|0-12:A>T-12:A>T	33
5034058|F|0-16:T>A-16:T>A	33
3103147|F|0-12:G>A-12:G>A	33
4334216|F|0-15:C>T-15:C>T	33
5237850|F|0-48:G>A-48:G>A	33
3167141|F|0-41:G>A-41:G>A	34
3102284|F|0-14:C>T-14:C>T	34
3075725|F|0-64:C>G-64:C>G	35
3076172|F|0-11:C>A-11:C>A	35
3086792|F|0-30:A>G-30:A>G	35
3092524|F|0-63:G>T-63:G>T	35
3135593|F|0-39:G>A-39:G>A	35
3101677|F|0-15:G>T-15:G>T	35
3168851|F|0-37:A>G-37:A>G	35
3089335|F|0-6:A>G-6:A>G	35
4331656|F|0-9:A>G-9:A>G	35
4331922|F|0-30:T>C-30:T>C	36
4111983|F|0-52:T>C-52:T>C	36
3111582|F|0-12:G>A-12:G>A	36
3082151|F|0-50:C>T-50:C>T	36
3085333|F|0-20:A>G-20:A>G	36
3124396|F|0-46:G>A-46:G>A	36
3148841|F|0-36:T>C-36:T>C	36
4166337|F|0-38:C>T-38:C>T	36
7250097|F|0-13:G>A-13:G>A	36
7250125|F|0-18:A>C-18:A>C	36
14782017|F|0-20:T>A-20:T>A	36
3082155|F|0-29:T>C-29:T>C	36
3087428|F|0-5:C>G-5:C>G	36
3099840|F|0-60:T>A-60:T>A	36
3102302|F|0-30:T>G-30:T>G	36
3172805|F|0-16:G>T-16:G>T	36
4332227|F|0-16:C>T-16:C>T	36
4117738|F|0-18:T>C-18:T>C	37
3152096|F|0-53:C>T-53:C>T	37
3078378|F|0-51:A>C-51:A>C	38
3104263|F|0-14:T>G-14:T>G	38
5238985|F|0-7:G>A-7:G>A	38
3092515|F|0-15:T>G-15:T>G	39
3102249|F|0-9:C>A-9:C>A	39
4108734|F|0-18:G>A-18:G>A	39
3183319|F|0-49:G>A-49:G>A	39
3097490|F|0-18:G>C-18:G>C	40
5818547|F|0-53:G>T-53:G>T	40
3076235|F|0-68:G>A-68:G>A	41
3082345|F|0-7:G>A-7:G>A	41
3139495|F|0-8:T>G-8:T>G	41
5151277|F|0-9:G>T-9:G>T	41
5155586|F|0-43:C>A-43:C>A	41
3106494|F|0-18:T>C-18:T>C	41
4707106|F|0-62:A>C-62:A>C	41
3092857|F|0-25:C>G-25:C>G	41
3093854|F|0-9:G>A-9:G>A	42
3079003|F|0-42:A>C-42:A>C	42
3078343|F|0-19:C>G-19:C>G	42
3088853|F|0-61:A>T-61:A>T	42
3146591|F|0-30:C>G-30:C>G	42
3087390|F|0-38:C>T-38:C>T	43
3101110|F|0-38:G>C-38:G>C	43
3076898|F|0-30:C>A-30:C>A	43
3085969|F|0-34:T>C-34:T>C	44
3104900|F|0-29:C>A-29:C>A	44
4113880|F|0-30:A>G-30:A>G	44
3081981|F|0-52:A>C-52:A>C	44
3110059|F|0-29:G>T-29:G>T	44
4115841|F|0-25:T>C-25:T>C	44
4168666|F|0-38:T>C-38:T>C	44
3128328|F|0-21:A>G-21:A>G	44
4166244|F|0-5:T>A-5:T>A	44
4168481|F|0-45:T>A-45:T>A	44
3113140|F|0-24:T>C-24:T>C	44
4116821|F|0-21:C>T-21:C>T	45
3175333|F|0-8:T>C-8:T>C	45
3101882|F|0-40:G>A-40:G>A	46
3077192|F|0-26:A>C-26:A>C	46
3112496|F|0-58:C>G-58:C>G	46
3135715|F|0-33:T>C-33:T>C	47
3076661|F|0-49:C>G-49:C>G	47
3080969|F|0-36:A>T-36:A>T	47
3090338|F|0-59:G>C-59:G>C	47
3102219|F|0-29:C>A-29:C>A	47
3104411|F|0-22:T>C-22:T>C	47
3109245|F|0-16:A>G-16:A>G	47
3124188|F|0-10:A>C-10:A>C	47
3141709|F|0-35:T>G-35:T>G	47
3154864|F|0-30:A>G-30:A>G	47
4110738|F|0-25:C>T-25:C>T	47
3080064|F|0-66:T>C-66:T>C	47
3144535|F|0-12:G>T-12:G>T	47
3094149|F|0-27:T>A-27:T>A	47
4116397|F|0-30:G>A-30:G>A	47
5052943|F|0-8:C>G-8:C>G	47
3173313|F|0-65:C>T-65:C>T	47
3078327|F|0-19:T>C-19:T>C	48
3078303|F|0-31:C>T-31:C>T	48
3118927|F|0-8:A>G-8:A>G	48
3168826|F|0-19:A>G-19:A>G	48
4706191|F|0-18:T>C-18:T>C	48
5047942|F|0-30:C>T-30:C>T	48
3110375|F|0-21:T>C-21:T>C	48
3152709|F|0-15:A>G-15:A>G	48
4165426|F|0-41:T>C-41:T>C	48
5048060|F|0-5:C>A-5:C>A	48
4335059|F|0-41:T>C-41:T>C	48
3087026|F|0-68:G>C-68:G>C	48
3077810|F|0-19:G>T-19:G>T	48
3089484|F|0-16:T>G-16:T>G	48
3100076|F|0-34:A>G-34:A>G	48
3121876|F|0-20:C>T-20:C>T	48
3086228|F|0-27:G>T-27:G>T	48
3181051|F|0-57:G>T-57:G>T	48
3087760|F|0-66:G>A-66:G>A	49
3103272|F|0-21:T>C-21:T>C	49
3104491|F|0-25:A>C-25:A>C	49
3079022|F|0-20:T>C-20:T>C	50
3113627|F|0-32:G>C-32:G>C	50
3078582|F|0-58:T>C-58:T>C	50
3085137|F|0-19:T>C-19:T>C	50
3219393|F|0-47:A>C-47:A>C	50
3077867|F|0-19:T>C-19:T>C	51
3079585|F|0-35:T>C-35:T>C	51
4333043|F|0-20:T>C-20:T>C	51
4120899|F|0-65:T>C-65:T>C	51
3100966|F|0-29:C>A-29:C>A	51
3076540|F|0-6:C>G-6:C>G	51
17421298|F|0-55:T>A-55:T>A	51
5238163|F|0-55:C>T-55:C>T	51
3162412|F|0-47:C>T-47:C>T	52
3127092|F|0-23:A>G-23:A>G	52
3107759|F|0-15:T>C-15:T>C	52
3074991|F|0-53:T>C-53:T>C	52
5148703|F|0-61:A>T-61:A>T	52
3135738|F|0-18:A>G-18:A>G	53
3204822|F|0-21:C>A-21:C>A	53
4331776|F|0-6:A>G-6:A>G	53
5238032|F|0-12:A>T-12:A>T	53
3114592|F|0-5:G>A-5:G>A	53
3075497|F|0-14:C>A-14:C>A	53
3078669|F|0-43:T>C-43:T>C	53
3079850|F|0-12:A>G-12:A>G	53
4109813|F|0-58:C>T-58:C>T	54
4109453|F|0-23:G>A-23:G>A	54
3088588|F|0-53:C>T-53:C>T	54
4120577|F|0-13:G>C-13:G>C	54
5591708|F|0-12:G>A-12:G>A	54
3117920|F|0-22:C>T-22:C>T	55
3082313|F|0-21:C>T-21:C>T	55
3116840|F|0-5:C>G-5:C>G	55
3145854|F|0-6:C>T-6:C>T	55
3155261|F|0-42:A>G-42:A>G	55
3098012|F|0-22:T>A-22:T>A	56
4115304|F|0-13:C>T-13:C>T	56
5030704|F|0-22:G>C-22:G>C	57
3081308|F|0-23:C>A-23:C>A	57
3074360|F|0-27:C>G-27:C>G	57
4107078|F|0-50:T>A-50:T>A	57
5053948|F|0-66:T>C-66:T>C	57
5031359|F|0-53:G>T-53:G>T	57
4706290|F|0-16:A>G-16:A>G	58
5120849|F|0-26:C>G-26:C>G	58
4169043|F|0-17:T>C-17:T>C	59
3088822|F|0-55:T>C-55:T>C	59
3168075|F|0-27:A>G-27:A>G	59
3085182|F|0-38:G>T-38:G>T	59
5239027|F|0-15:A>C-15:A>C	59
4116324|F|0-27:T>G-27:T>G	60
3143664|F|0-12:A>C-12:A>C	60
3102109|F|0-59:T>G-59:T>G	60
5029918|F|0-7:T>C-7:T>C	60
4118319|F|0-42:C>A-42:C>A	61
5120974|F|0-65:T>C-65:T>C	61
3097657|F|0-54:A>C-54:A>C	62
5047652|F|0-32:G>T-32:G>T	62
3101469|F|0-13:A>G-13:A>G	63
3074592|F|0-26:C>T-26:C>T	63
5030571|F|0-22:G>C-22:G>C	63
4115455|F|0-30:G>A-30:G>A	63
3161013|F|0-19:G>A-19:G>A	63
4112665|F|0-15:A>T-15:A>T	63
3128800|F|0-56:A>G-56:A>G	64
3218190|F|0-32:G>A-32:G>A	64
3106993|F|0-49:A>T-49:A>T	65
3152995|F|0-15:C>A-15:C>A	65
3122533|F|0-49:G>T-49:G>T	66
4109130|F|0-39:T>C-39:T>C	66
3138389|F|0-21:C>T-21:C>T	67
5047635|F|0-6:G>A-6:G>A	67
3161540|F|0-50:C>G-50:C>G	67
4114235|F|0-43:A>T-43:A>T	68
3079076|F|0-27:C>T-27:C>T	68
5048176|F|0-11:C>T-11:C>T	68
3107045|F|0-15:C>G-15:C>G	69
5047435|F|0-8:C>G-8:C>G	69
3188097|F|0-10:C>G-10:C>G	70
3158702|F|0-24:T>G-24:T>G	70
4707718|F|0-10:G>C-10:G>C	70
5034185|F|0-25:G>A-25:G>A	70
5048906|F|0-6:T>C-6:T>C	70
3085355|F|0-41:A>G-41:A>G	71
3100406|F|0-11:C>A-11:C>A	71
3144048|F|0-43:C>A-43:C>A	71
4337550|F|0-46:G>C-46:G>C	71
5048187|F|0-22:T>G-22:T>G	71
3105058|F|0-29:T>A-29:T>A	71
14789735|F|0-12:G>C-12:G>C	72
3076462|F|0-58:G>C-58:G>C	72
3127338|F|0-8:A>C-8:A>C	72
3135838|F|0-41:C>G-41:C>G	73
3166386|F|0-40:C>T-40:C>T	73
3216174|F|0-17:G>A-17:G>A	73
17422509|F|0-46:A>G-46:A>G	73
3085932|F|0-8:G>C-8:G>C	73
4121732|F|0-40:A>G-40:A>G	73
3096188|F|0-16:A>T-16:A>T	73
3133229|F|0-68:C>G-68:C>G	73
4333500|F|0-8:G>C-8:G>C	73
3169057|F|0-52:T>C-52:T>C	74
3082619|F|0-57:C>T-57:C>T	74
5854018|F|0-25:G>A-25:G>A	74
3088572|F|0-39:G>T-39:G>T	74
4168062|F|0-27:T>C-27:T>C	74
3089546|F|0-51:C>T-51:C>T	75
4117805|F|0-68:A>C-68:A>C	75
3113490|F|0-39:T>G-39:T>G	76
3181996|F|0-60:G>A-60:G>A	76
3104384|F|0-10:G>T-10:G>T	77
3160565|F|0-39:C>G-39:C>G	77
3120830|F|0-51:G>A-51:G>A	78
4109264|F|0-18:T>C-18:T>C	78
3078848|F|0-26:G>A-26:G>A	79
3087172|F|0-13:T>A-13:T>A	79
4333800|F|0-17:C>A-17:C>A	79
3080976|F|0-8:G>C-8:G>C	79
3089778|F|0-18:T>G-18:T>G	79
3107318|F|0-50:G>T-50:G>T	79
3082318|F|0-21:C>T-21:C>T	79
3142076|F|0-32:G>A-32:G>A	80
5030285|F|0-54:T>A-54:T>A	80
5034454|F|0-35:G>A-35:G>A	80
3083258|F|0-21:C>A-21:C>A	81
3090930|F|0-28:T>A-28:T>A	81
3159698|F|0-31:A>G-31:A>G	81
3082193|F|0-13:A>G-13:A>G	81
3089970|F|0-22:G>C-22:G>C	81
5148873|F|0-19:G>A-19:G>A	81
3088510|F|0-60:G>T-60:G>T	81
3118689|F|0-8:A>T-8:A>T	82
3079768|F|0-22:C>T-22:C>T	82
3098475|F|0-31:A>G-31:A>G	82
3127270|F|0-22:T>G-22:T>G	82
3179046|F|0-17:T>C-17:T>C	82
4111024|F|0-24:T>C-24:T>C	83
3111588|F|0-7:G>C-7:G>C	83
3084132|F|0-5:C>A-5:C>A	83
3107214|F|0-23:G>A-23:G>A	83
3111544|F|0-15:T>G-15:T>G	83
3180951|F|0-23:C>G-23:C>G	84
3103273|F|0-20:A>G-20:A>G	84
3089116|F|0-66:T>G-66:T>G	84
5047861|F|0-12:A>G-12:A>G	85
5049735|F|0-7:T>C-7:T>C	85
4112516|F|0-29:C>T-29:C>T	85
3076390|F|0-58:A>T-58:A>T	86
3090272|F|0-7:G>T-7:G>T	86
3150981|F|0-36:T>C-36:T>C	86
3077756|F|0-13:A>C-13:A>C	87
3100077|F|0-19:C>T-19:C>T	87
3113760|F|0-40:A>C-40:A>C	88
3162999|F|0-11:A>G-11:A>G	88
4116589|F|0-51:T>A-51:T>A	88
3082763|F|0-7:T>A-7:T>A	88
3086811|F|0-56:A>G-56:A>G	88
3126670|F|0-61:A>T-61:A>T	88
5052537|F|0-19:G>T-19:G>T	88
3104639|F|0-50:C>T-50:C>T	88
5149911|F|0-50:G>A-50:G>A	89
3095606|F|0-36:A>T-36:A>T	89
3100430|F|0-52:G>C-52:G>C	90
3083882|F|0-31:T>C-31:T>C	90
4166823|F|0-14:G>A-14:G>A	91
3083678|F|0-39:T>C-39:T>C	91
3089513|F|0-54:A>G-54:A>G	92
5048337|F|0-22:T>C-22:T>C	92
3086218|F|0-56:T>C-56:T>C	93
3086585|F|0-61:T>A-61:T>A	93
3094017|F|0-5:C>T-5:C>T	93
3103586|F|0-58:A>T-58:A>T	93
3075230|F|0-19:A>C-19:A>C	93
3094401|F|0-35:T>A-35:T>A	93
4121170|F|0-40:A>G-40:A>G	93
4332477|F|0-39:C>G-39:C>G	93
5029378|F|0-19:G>C-19:G>C	94
3100404|F|0-57:G>T-57:G>T	94
5029980|F|0-14:G>A-14:G>A	94
3166648|F|0-8:C>T-8:C>T	95
26680415|F|0-64:G>T-64:G>T	95
3100298|F|0-18:T>C-18:T>C	95
3119200|F|0-33:A>T-33:A>T	95
3075497|F|0-12:G>A-12:G>A	96
3101427|F|0-16:T>C-16:T>C	96
14788230|F|0-11:A>G-11:A>G	96
7249280|F|0-18:A>G-18:A>G	96
4114752|F|0-7:C>T-7:C>T	97
4121612|F|0-21:A>G-21:A>G	97
5818323|F|0-23:T>C-23:T>C	97
5818323|F|0-59:T>C-59:T>C	97
3074631|F|0-54:T>A-54:T>A	97
3150366|F|0-34:A>G-34:A>G	97
3162839|F|0-8:C>T-8:C>T	97
3211540|F|0-10:G>A-10:G>A	97
5153827|F|0-26:C>T-26:C>T	97
3080526|F|0-51:C>A-51:C>A	97
3082413|F|0-50:C>T-50:C>T	97
3152569|F|0-44:G>A-44:G>A	97
3209706|F|0-33:G>A-33:G>A	97
3134159|F|0-37:G>T-37:G>T	97
3077218|F|0-26:C>A-26:C>A	97
3076706|F|0-39:A>G-39:A>G	98
5148873|F|0-12:A>G-12:A>G	98
3104472|F|0-56:C>T-56:C>T	98
3097995|F|0-20:T>C-20:T>C	98
3143664|F|0-6:A>C-6:A>C	98
3149541|F|0-19:A>C-19:A>C	98
3164029|F|0-66:T>C-66:T>C	98
7250020|F|0-29:G>T-29:G>T	98
3084311|F|0-61:A>C-61:A>C	99
3111317|F|0-43:T>A-43:T>A	99
3107866|F|0-65:A>T-65:A>T	100
4111827|F|0-35:C>T-35:C>T	100
3097610|F|0-7:C>G-7:C>G	100
4335987|F|0-16:C>T-16:C>T	100
5049235|F|0-25:A>G-25:A>G	100
3120039|F|0-10:C>T-10:C>T	100
3086652|F|0-13:A>T-13:A>T	100
3078419|F|0-6:T>A-6:T>A	100
3163552|F|0-39:G>C-39:G>C	101
3093731|F|0-33:A>G-33:A>G	101
3096439|F|0-20:T>G-20:T>G	101
3103442|F|0-27:A>T-27:A>T	101
3114651|F|0-17:C>T-17:C>T	101
3077919|F|0-53:C>G-53:C>G	102
4120260|F|0-28:T>C-28:T>C	102
5053482|F|0-9:A>G-9:A>G	102
5053702|F|0-23:A>G-23:A>G	102
3095195|F|0-12:A>T-12:A>T	103
3087471|F|0-10:T>G-10:T>G	103
4116263|F|0-12:C>T-12:C>T	103
3115549|F|0-45:T>A-45:T>A	104
3102576|F|0-11:A>G-11:A>G	104
3099682|F|0-18:A>T-18:A>T	105
3086933|F|0-8:T>G-8:T>G	105
3114623|F|0-59:C>T-59:C>T	105
3168779|F|0-24:T>C-24:T>C	106
3075129|F|0-6:A>T-6:A>T	106
3120350|F|0-12:A>G-12:A>G	106
3123541|F|0-16:A>G-16:A>G	106
5050536|F|0-20:G>A-20:G>A	106
5122774|F|0-12:A>C-12:A>C	106
3110880|F|0-9:C>T-9:C>T	107
3197384|F|0-20:A>G-20:A>G	107
4108891|F|0-21:G>T-21:G>T	107
4119448|F|0-19:T>C-19:T>C	107
5591928|F|0-6:G>A-6:G>A	107
5708520|F|0-37:G>T-37:G>T	107
3082719|F|0-62:A>G-62:A>G	107
3089831|F|0-5:T>C-5:T>C	107
3098863|F|0-58:A>T-58:A>T	107
3135957|F|0-10:T>A-10:T>A	107
3146374|F|0-50:G>A-50:G>A	107
3163971|F|0-59:C>T-59:C>T	107
4120901|F|0-42:C>T-42:C>T	107
4120923|F|0-68:C>A-68:C>A	107
4331966|F|0-24:T>A-24:T>A	107
4335619|F|0-32:C>G-32:C>G	107
5120560|F|0-24:A>T-24:A>T	107
5121202|F|0-33:C>T-33:C>T	107
3079617|F|0-33:T>A-33:T>A	107
3087039|F|0-17:T>C-17:T>C	107
3092568|F|0-7:T>C-7:T>C	107
5049945|F|0-56:T>A-56:T>A	107
5120608|F|0-12:T>A-12:T>A	107
3092844|F|0-39:C>T-39:C>T	108
3104919|F|0-9:A>T-9:A>T	108
3106201|F|0-34:A>T-34:A>T	108
3131125|F|0-34:T>C-34:T>C	109
4106932|F|0-32:A>T-32:A>T	109
4113184|F|0-13:T>A-13:T>A	109
3149592|F|0-9:A>C-9:A>C	110
4111835|F|0-15:G>A-15:G>A	110
3102634|F|0-45:T>A-45:T>A	110
3075579|F|0-20:G>A-20:G>A	110
4114591|F|0-40:G>A-40:G>A	111
5148759|F|0-61:A>T-61:A>T	111
3081196|F|0-68:C>A-68:C>A	112
3088240|F|0-5:T>A-5:T>A	112
3096027|F|0-38:T>G-38:T>G	112
3164244|F|0-31:G>A-31:G>A	112
3128506|F|0-43:A>G-43:A>G	113
7508932|F|0-27:G>T-27:G>T	113
3075552|F|0-39:A>G-39:A>G	113
3081916|F|0-51:G>C-51:G>C	113
3086238|F|0-51:A>G-51:A>G	114
3096576|F|0-52:G>T-52:G>T	114
4335081|F|0-64:G>A-64:G>A	114
5053945|F|0-6:G>T-6:G>T	114
3093660|F|0-50:A>G-50:A>G	114
4119391|F|0-20:T>C-20:T>C	115
4334764|F|0-14:G>T-14:G>T	115
4113142|F|0-15:C>G-15:C>G	115
17421498|F|0-22:C>T-22:C>T	115
3149424|F|0-12:C>T-12:C>T	115
3116077|F|0-26:T>A-26:T>A	115
3082007|F|0-27:T>C-27:T>C	115
4111991|F|0-38:A>C-38:A>C	115
3090759|F|0-43:T>C-43:T>C	115
3084963|F|0-30:A>G-30:A>G	115
3095879|F|0-19:A>G-19:A>G	116
14767244|F|0-52:T>C-52:T>C	116
3075348|F|0-65:C>T-65:C>T	117
3075274|F|0-10:A>C-10:A>C	117
3089878|F|0-29:C>T-29:C>T	117
3085867|F|0-27:G>A-27:G>A	117
3120653|F|0-33:G>A-33:G>A	117
3129859|F|0-11:A>G-11:A>G	117
3167565|F|0-43:T>G-43:T>G	117
3180415|F|0-27:C>A-27:C>A	117
3199451|F|0-12:T>C-12:T>C	117
4121042|F|0-38:G>A-38:G>A	117
5151710|F|0-13:T>C-13:T>C	117
3134766|F|0-5:G>A-5:G>A	118
3127226|F|0-8:C>T-8:C>T	118
3099512|F|0-39:T>A-39:T>A	119
4109399|F|0-19:A>G-19:A>G	119
5049546|F|0-19:G>A-19:G>A	119
3211797|F|0-37:C>T-37:C>T	119
4107943|F|0-63:C>T-63:C>T	119
5052674|F|0-63:T>C-63:T>C	119
4116938|F|0-5:A>C-5:A>C	119
5052694|F|0-33:C>G-33:C>G	119
3084753|F|0-18:T>C-18:T>C	119
3111931|F|0-56:C>T-56:C>T	119
4108841|F|0-36:A>T-36:A>T	120
4112661|F|0-64:T>G-64:T>G	120
5047906|F|0-59:A>C-59:A>C	120
3083000|F|0-23:A>T-23:A>T	121
4112173|F|0-10:T>C-10:T>C	121
3082950|F|0-66:G>A-66:G>A	121
3092341|F|0-38:A>T-38:A>T	121
3107360|F|0-39:C>T-39:C>T	121
3142329|F|0-10:A>G-10:A>G	122
3159739|F|0-55:T>C-55:T>C	122
3087158|F|0-26:T>C-26:T>C	123
4108433|F|0-5:C>T-5:C>T	123
3097699|F|0-18:T>C-18:T>C	123
3097418|F|0-9:A>C-9:A>C	124
3098098|F|0-6:C>A-6:C>A	124
3104674|F|0-21:T>A-21:T>A	124
5050317|F|0-13:A>G-13:A>G	124
4165934|F|0-66:G>T-66:G>T	124
3076429|F|0-26:C>T-26:C>T	125
3087251|F|0-7:G>C-7:G>C	125
3090298|F|0-51:G>T-51:G>T	125
4120931|F|0-27:A>G-27:A>G	125
4166487|F|0-52:C>A-52:C>A	125
3173624|F|0-44:A>C-44:A>C	125
3130693|F|0-46:C>A-46:C>A	125
3113212|F|0-25:C>T-25:C>T	125
3087526|F|0-34:C>T-34:C>T	126
3123187|F|0-7:T>G-7:T>G	126
3143290|F|0-54:T>G-54:T>G	127
4109700|F|0-17:G>A-17:G>A	127
4114544|F|0-21:A>G-21:A>G	127
4114932|F|0-22:C>T-22:C>T	127
4706578|F|0-19:T>C-19:T>C	127
3092443|F|0-36:A>G-36:A>G	127
3090870|F|0-38:G>C-38:G>C	127
3088986|F|0-22:A>G-22:A>G	127
3156453|F|0-14:A>C-14:A>C	127
3078941|F|0-45:A>G-45:A>G	127
3137576|F|0-28:T>C-28:T>C	127
5029408|F|0-40:T>G-40:T>G	127
3165776|F|0-18:A>C-18:A>C	127
3101554|F|0-51:A>T-51:A>T	128
4706800|F|0-19:G>T-19:G>T	128
3140753|F|0-19:G>A-19:G>A	128
5052472|F|0-66:G>A-66:G>A	128
5052425|F|0-22:C>T-22:C>T	128
3104887|F|0-13:T>G-13:T>G	128
3088938|F|0-24:G>A-24:G>A	129
5029572|F|0-37:C>G-37:C>G	129
3118101|F|0-19:G>C-19:G>C	130
3075857|F|0-27:G>A-27:G>A	130
4108549|F|0-5:G>A-5:G>A	131
3076065|F|0-53:C>G-53:C>G	131
3082516|F|0-13:T>G-13:T>G	131
5053160|F|0-20:A>G-20:A>G	131
4117749|F|0-41:T>C-41:T>C	132
3104912|F|0-5:C>G-5:C>G	132
3087771|F|0-68:A>T-68:A>T	133
4116883|F|0-10:C>T-10:C>T	133
3133338|F|0-16:G>C-16:G>C	134
4109651|F|0-64:A>G-64:A>G	134
3114756|F|0-28:A>T-28:A>T	135
4108035|F|0-10:C>A-10:C>A	135
4119475|F|0-31:C>G-31:C>G	136
5048019|F|0-46:G>A-46:G>A	136
3090222|F|0-29:A>T-29:A>T	136
4337484|F|0-18:A>G-18:A>G	136
3090975|F|0-20:C>A-20:C>A	136
3162826|F|0-39:G>A-39:G>A	136
3092012|F|0-50:T>C-50:T>C	136
3079308|F|0-59:T>G-59:T>G	136
3125187|F|0-10:C>G-10:C>G	137
3087388|F|0-39:G>A-39:G>A	137
3077715|F|0-25:C>T-25:C>T	138
3089785|F|0-23:T>C-23:T>C	138
3099393|F|0-35:G>C-35:G>C	138
4115461|F|0-39:G>T-39:G>T	138
3082634|F|0-41:T>C-41:T>C	138
3097796|F|0-52:A>G-52:A>G	138
4337607|F|0-20:G>A-20:G>A	139
3118579|F|0-67:C>T-67:C>T	139
3094642|F|0-57:C>T-57:C>T	139
3101784|F|0-53:A>G-53:A>G	140
5818819|F|0-23:A>G-23:A>G	140
5818819|F|0-6:G>A-6:G>A	140
3076502|F|0-46:C>T-46:C>T	141
3079899|F|0-6:T>C-6:T>C	141
3090180|F|0-29:G>C-29:G>C	141
4108422|F|0-23:A>C-23:A>C	141
26680413|F|0-54:A>T-54:A>T	141
4120182|F|0-28:C>A-28:C>A	141
4336565|F|0-20:T>A-20:T>A	141
3097038|F|0-34:C>A-34:C>A	141
3136094|F|0-55:A>C-55:A>C	141
3135033|F|0-8:G>C-8:G>C	141
7250584|F|0-28:G>C-28:G>C	141
3074427|F|0-32:A>G-32:A>G	141
3075889|F|0-50:C>T-50:C>T	141
3117249|F|0-33:A>G-33:A>G	142
3158630|F|0-18:C>T-18:C>T	142
5817780|F|0-28:C>T-28:C>T	143
3087430|F|0-19:T>C-19:T>C	143
4331424|F|0-21:G>A-21:G>A	143
4334612|F|0-11:G>A-11:G>A	143
3086015|F|0-6:T>C-6:T>C	143
3098509|F|0-10:T>G-10:T>G	143
3089274|F|0-6:C>G-6:C>G	143
3090313|F|0-18:G>A-18:G>A	144
4116722|F|0-48:G>A-48:G>A	144
3090415|F|0-67:G>C-67:G>C	144
3089393|F|0-12:G>A-12:G>A	144
3086819|F|0-12:A>G-12:A>G	145
3120166|F|0-15:G>C-15:G>C	145
3150569|F|0-22:A>C-22:A>C	145
3082584|F|0-21:T>C-21:T>C	145
3110960|F|0-62:A>C-62:A>C	145
5816997|F|0-13:G>A-13:G>A	145
5153001|F|0-8:T>C-8:T>C	145
3075871|F|0-61:C>T-61:C>T	145
3172037|F|0-16:G>C-16:G>C	145
4117849|F|0-30:T>G-30:T>G	145
3083477|F|0-21:G>A-21:G>A	145
3112337|F|0-36:T>C-36:T>C	146
4336358|F|0-18:T>C-18:T>C	146
3172371|F|0-7:C>T-7:C>T	146
3118477|F|0-17:A>G-17:A>G	147
3133457|F|0-18:A>G-18:A>G	147
5591927|F|0-11:G>C-11:G>C	147
3132614|F|0-9:A>C-9:A>C	147
3077457|F|0-51:C>T-51:C>T	147
5047783|F|0-18:G>A-18:G>A	148
5049625|F|0-30:C>T-30:C>T	148
3078367|F|0-34:A>G-34:A>G	149
3087541|F|0-17:C>A-17:C>A	149
3096039|F|0-18:G>A-18:G>A	149
3102295|F|0-48:T>C-48:T>C	149
3132785|F|0-5:C>T-5:C>T	149
4168015|F|0-63:A>G-63:A>G	149
5034228|F|0-17:C>T-17:C>T	149
3103810|F|0-5:T>C-5:T>C	149
5052905|F|0-55:T>C-55:T>C	149
5053077|F|0-16:C>T-16:C>T	149
4119967|F|0-56:T>C-56:T>C	149
3143756|F|0-55:A>T-55:A>T	150
4111699|F|0-6:A>C-6:A>C	150
3187748|F|0-48:G>T-48:G>T	150
5149809|F|0-22:T>C-22:T>C	150
3108559|F|0-45:T>C-45:T>C	151
3139189|F|0-12:G>T-12:G>T	151
3101416|F|0-28:G>A-28:G>A	152
4116712|F|0-27:G>A-27:G>A	152
3080211|F|0-28:T>C-28:T>C	153
3119027|F|0-37:A>G-37:A>G	153
4121156|F|0-23:A>T-23:A>T	153
3121755|F|0-39:C>G-39:C>G	153
3105310|F|0-24:C>T-24:C>T	153
3117977|F|0-58:T>A-58:T>A	154
3079229|F|0-61:G>A-61:G>A	154
3094936|F|0-5:A>G-5:A>G	154
3110226|F|0-48:T>A-48:T>A	154
3097486|F|0-64:C>T-64:C>T	154
5030459|F|0-8:A>C-8:A>C	154
14780521|F|0-45:G>C-45:G>C	155
26680502|F|0-50:T>C-50:T>C	155
4116660|F|0-11:T>C-11:T>C	155
7249890|F|0-32:G>A-32:G>A	155
4331142|F|0-33:T>G-33:T>G	155
3170122|F|0-47:A>G-47:A>G	155
14789296|F|0-10:C>A-10:C>A	156
3078435|F|0-15:T>C-15:T>C	156
3074377|F|0-63:A>T-63:A>T	156
3088279|F|0-28:T>G-28:T>G	156
3089019|F|0-54:A>C-54:A>C	156
3139208|F|0-48:T>C-48:T>C	156
4115938|F|0-42:T>C-42:T>C	156
5120553|F|0-9:T>C-9:T>C	156
4116570|F|0-23:A>C-23:A>C	157
5030259|F|0-16:A>C-16:A>C	157
3092283|F|0-8:A>T-8:A>T	158
5029448|F|0-8:A>C-8:A>C	158
3111636|F|0-47:A>T-47:A>T	158
3114386|F|0-65:A>C-65:A>C	159
4334118|F|0-24:T>G-24:T>G	159
3087717|F|0-39:A>G-39:A>G	159
3157632|F|0-30:T>G-30:T>G	160
3105423|F|0-12:T>C-12:T>C	160
4106910|F|0-58:A>G-58:A>G	160
3161298|F|0-15:A>G-15:A>G	161
3077057|F|0-40:T>C-40:T>C	161
3099513|F|0-37:T>C-37:T>C	161
3159579|F|0-13:T>C-13:T>C	161
3099081|F|0-13:G>A-13:G>A	161
3119795|F|0-13:A>G-13:A>G	161
3101475|F|0-31:G>C-31:G>C	161
3074469|F|0-12:G>T-12:G>T	161
3079907|F|0-30:T>A-30:T>A	161
3086247|F|0-41:A>G-41:A>G	161
3088168|F|0-44:C>A-44:C>A	161
14791664|F|0-6:T>G-6:T>G	161
5865341|F|0-15:A>G-15:A>G	161
7509104|F|0-14:G>A-14:G>A	161
5150942|F|0-10:A>G-10:A>G	161
7251076|F|0-14:A>T-14:A>T	161
3111954|F|0-24:T>G-24:T>G	161
5049266|F|0-33:A>G-33:A>G	161
3075950|F|0-34:C>G-34:C>G	161
3121434|F|0-21:C>G-21:C>G	162
14780907|F|0-13:C>T-13:C>T	162
3076495|F|0-56:A>G-56:A>G	162
3121925|F|0-7:A>T-7:A>T	162
4109516|F|0-19:G>A-19:G>A	162
3089648|F|0-11:G>A-11:G>A	163
3085723|F|0-55:G>A-55:G>A	163
3173736|F|0-26:A>C-26:A>C	163
4121458|F|0-16:C>A-16:C>A	163
4336966|F|0-43:C>G-43:C>G	163
5048494|F|0-23:G>A-23:G>A	163
14785456|F|0-10:A>G-10:A>G	163
3121471|F|0-22:A>G-22:A>G	164
5817078|F|0-5:C>T-5:C>T	164
3141078|F|0-24:G>A-24:G>A	164
3137329|F|0-49:T>G-49:T>G	164
5818228|F|0-20:T>C-20:T>C	165
5048872|F|0-27:G>T-27:G>T	165
14785729|F|0-7:G>A-7:G>A	166
3132854|F|0-65:A>C-65:A>C	166
7508978|F|0-30:G>T-30:G>T	166
3110593|F|0-11:C>T-11:C>T	167
4110401|F|0-7:T>C-7:T>C	167
4119268|F|0-8:A>G-8:A>G	167
3098439|F|0-25:A>C-25:A>C	167
3099810|F|0-46:A>G-46:A>G	167
7248724|F|0-9:T>G-9:T>G	167
3217506|F|0-27:T>C-27:T>C	167
3155193|F|0-28:A>T-28:A>T	168
3088810|F|0-41:C>G-41:C>G	168
5030561|F|0-10:T>A-10:T>A	168
3078990|F|0-30:T>A-30:T>A	168
3107684|F|0-12:G>A-12:G>A	168
3076400|F|0-25:C>T-25:C>T	169
4332122|F|0-46:C>T-46:C>T	169
4332605|F|0-12:G>T-12:G>T	169
4113481|F|0-21:G>A-21:G>A	170
5149173|F|0-60:T>A-60:T>A	170
5149173|F|0-44:C>T-44:C>T	170
3104138|F|0-35:A>G-35:A>G	171
3166314|F|0-28:A>T-28:A>T	171
3086532|F|0-7:T>G-7:T>G	172
3109252|F|0-6:A>T-6:A>T	172
3148345|F|0-25:C>A-25:C>A	173
5047923|F|0-34:A>G-34:A>G	173
3101492|F|0-48:A>T-48:A>T	173
4120436|F|0-22:C>G-22:C>G	173
4120436|F|0-33:G>A-33:G>A	173
4120436|F|0-63:A>T-63:A>T	173
3135748|F|0-31:G>A-31:G>A	174
5876450|F|0-9:A>T-9:A>T	174
7249238|F|0-25:T>C-25:T>C	174
7250743|F|0-48:C>T-48:C>T	174
7250717|F|0-49:G>A-49:G>A	174
14788987|F|0-44:A>G-44:A>G	174
3126905|F|0-22:T>A-22:T>A	174
3080710|F|0-6:T>C-6:T>C	174
4334489|F|0-64:A>T-64:A>T	175
5851407|F|0-60:C>T-60:C>T	175
3092048|F|0-40:A>G-40:A>G	175
3105976|F|0-65:A>G-65:A>G	175
14779131|F|0-21:G>A-21:G>A	175
5047507|F|0-20:C>T-20:C>T	175
3113812|F|0-11:A>G-11:A>G	175
3098957|F|0-24:C>T-24:C>T	175
3108905|F|0-48:T>A-48:T>A	175
26680526|F|0-18:C>T-18:C>T	175
14781283|F|0-19:T>G-19:T>G	176
3147608|F|0-30:T>A-30:T>A	176
4706909|F|0-46:A>T-46:A>T	176
4338042|F|0-59:G>A-59:G>A	176
4706909|F|0-24:G>A-24:G>A	176
5034302|F|0-21:T>C-21:T>C	177
14784331|F|0-67:G>C-67:G>C	177
3133942|F|0-44:A>C-44:A>C	177
3152970|F|0-24:A>G-24:A>G	177
3165676|F|0-11:C>A-11:C>A	177
4166105|F|0-50:T>C-50:T>C	177
4331376|F|0-43:T>G-43:T>G	177
4332853|F|0-9:A>G-9:A>G	177
4706909|F|0-31:G>A-31:G>A	177
5047585|F|0-19:T>C-19:T>C	177
5048161|F|0-41:T>C-41:T>C	177
5048775|F|0-64:T>G-64:T>G	177
5049786|F|0-8:T>A-8:T>A	177
5051030|F|0-27:G>A-27:G>A	177
5051045|F|0-9:T>C-9:T>C	177
4335548|F|0-18:A>G-18:A>G	177
4706909|F|0-38:T>C-38:T>C	177
3079448|F|0-25:C>G-25:C>G	178
5047758|F|0-62:A>G-62:A>G	178
3106591|F|0-35:A>C-35:A>C	178
5047831|F|0-23:T>C-23:T>C	178
5048029|F|0-15:C>T-15:C>T	178
5148994|F|0-21:C>T-21:C>T	178
4336303|F|0-35:C>A-35:C>A	178
3096297|F|0-28:C>A-28:C>A	178
5030251|F|0-9:C>A-9:C>A	178
5849385|F|0-40:G>C-40:G>C	179
14778457|F|0-7:A>G-7:A>G	179
4165357|F|0-14:C>A-14:C>A	179
3153602|F|0-11:C>G-11:C>G	180
3084245|F|0-62:A>G-62:A>G	180
4107597|F|0-23:A>G-23:A>G	180
4108621|F|0-24:T>C-24:T>C	180
5049998|F|0-45:G>A-45:G>A	180
4168004|F|0-22:A>C-22:A>C	180
3092511|F|0-19:G>A-19:G>A	181
3101099|F|0-32:C>T-32:C>T	181
4166875|F|0-15:T>A-15:T>A	181
3135750|F|0-32:G>T-32:G>T	181
3088582|F|0-51:T>C-51:T>C	181
4166738|F|0-14:A>C-14:A>C	181
5031175|F|0-9:T>A-9:T>A	181
5034087|F|0-45:G>A-45:G>A	181
3171496|F|0-45:T>C-45:T>C	181
3136013|F|0-23:A>T-23:A>T	182
3185850|F|0-15:T>C-15:T>C	182
3098112|F|0-10:A>G-10:A>G	183
3158355|F|0-45:A>G-45:A>G	183
3147096|F|0-52:C>T-52:C>T	183
3081541|F|0-31:A>C-31:A>C	183
5122048|F|0-42:G>A-42:G>A	183
3135557|F|0-28:T>C-28:T>C	184
4120236|F|0-8:C>G-8:C>G	184
3088906|F|0-23:C>G-23:C>G	185
3114579|F|0-33:C>T-33:C>T	185
3122181|F|0-11:T>A-11:T>A	185
3109200|F|0-33:A>G-33:A>G	185
3076148|F|0-46:T>G-46:T>G	185
3077799|F|0-12:C>G-12:C>G	185
3123768|F|0-64:T>C-64:T>C	185
3090777|F|0-51:C>A-51:C>A	186
5034441|F|0-17:A>G-17:A>G	186
3074349|F|0-49:G>A-49:G>A	187
5029208|F|0-27:T>C-27:T>C	187
5029885|F|0-14:C>G-14:C>G	187
5029339|F|0-49:T>C-49:T>C	187
3096388|F|0-14:T>G-14:T>G	188
3164542|F|0-42:G>A-42:G>A	188
4333631|F|0-22:T>A-22:T>A	188
5149707|F|0-22:G>A-22:G>A	188
3100829|F|0-27:C>T-27:C>T	189
3082017|F|0-30:A>G-30:A>G	189
5818696|F|0-27:G>C-27:G>C	189
3074407|F|0-49:C>T-49:C>T	189
3149045|F|0-62:T>C-62:T>C	189
3166002|F|0-19:A>G-19:A>G	189
5238208|F|0-7:G>A-7:G>A	189
14783828|F|0-28:G>C-28:G>C	189
3081541|F|0-33:A>G-33:A>G	189
3125200|F|0-8:C>G-8:C>G	189
4110106|F|0-9:C>G-9:C>G	189
3100219|F|0-19:C>G-19:C>G	189
3111263|F|0-59:C>T-59:C>T	190
3141767|F|0-34:T>C-34:T>C	190
3204657|F|0-28:T>A-28:T>A	190
4165971|F|0-34:T>C-34:T>C	190
3151157|F|0-44:T>G-44:T>G	190
3077884|F|0-51:C>T-51:C>T	191
5149388|F|0-43:C>T-43:C>T	191
3078979|F|0-46:T>A-46:T>A	191
3218947|F|0-17:G>C-17:G>C	191
4168012|F|0-9:A>C-9:A>C	191
3079094|F|0-14:C>T-14:C>T	191
3120407|F|0-29:A>G-29:A>G	191
3094835|F|0-8:T>C-8:T>C	191
3097742|F|0-32:G>C-32:G>C	191
3118971|F|0-40:G>A-40:G>A	191
4334442|F|0-6:G>C-6:G>C	191
5150332|F|0-22:C>T-22:C>T	191
5817135|F|0-9:G>T-9:G>T	191
5818823|F|0-28:C>T-28:C>T	191
7508994|F|0-11:C>T-11:C>T	191
3074546|F|0-50:T>G-50:T>G	191
3075572|F|0-28:A>T-28:A>T	191
3078017|F|0-29:C>T-29:C>T	191
3078455|F|0-23:A>T-23:A>T	191
3081100|F|0-26:A>C-26:A>C	191
3091213|F|0-18:C>A-18:C>A	191
3096022|F|0-18:T>A-18:T>A	191
3103050|F|0-43:G>A-43:G>A	191
3115830|F|0-51:C>T-51:C>T	191
3121654|F|0-54:T>A-54:T>A	191
3134758|F|0-29:A>G-29:A>G	191
3153543|F|0-7:C>G-7:C>G	192
3158793|F|0-7:C>T-7:C>T	192
3170359|F|0-16:T>C-16:T>C	192
4109961|F|0-19:C>T-19:C>T	192
4111716|F|0-27:C>G-27:C>G	192
4120491|F|0-19:G>A-19:G>A	192
5052112|F|0-17:G>T-17:G>T	192
5121375|F|0-8:G>A-8:G>A	192
26680580|F|0-50:G>C-50:G>C	192
3087310|F|0-43:A>T-43:A>T	192
3144993|F|0-14:G>A-14:G>A	192
3078918|F|0-5:C>G-5:C>G	192
3102473|F|0-5:G>A-5:G>A	192
4331558|F|0-49:C>G-49:C>G	192
4336250|F|0-17:T>A-17:T>A	192
3086880|F|0-58:A>C-58:A>C	192
3097374|F|0-7:A>G-7:A>G	192
3155776|F|0-38:C>A-38:C>A	192
3166585|F|0-54:C>T-54:C>T	192
3178186|F|0-42:A>C-42:A>C	192
3193232|F|0-52:T>C-52:T>C	192
5708510|F|0-13:C>G-13:C>G	192
3131312|F|0-30:A>G-30:A>G	192
3078161|F|0-54:C>G-54:C>G	192
3093272|F|0-10:A>G-10:A>G	192
3144490|F|0-19:G>A-19:G>A	192
3201818|F|0-29:C>T-29:C>T	192
5047507|F|0-24:T>C-24:T>C	192
5053423|F|0-24:C>T-24:C>T	192
3082493|F|0-13:C>A-13:C>A	192
3086406|F|0-28:A>G-28:A>G	193
3089589|F|0-35:A>G-35:A>G	193
3113191|F|0-16:C>T-16:C>T	193
3108707|F|0-62:G>C-62:G>C	193
3132871|F|0-17:A>G-17:A>G	193
4109009|F|0-25:G>A-25:G>A	193
3099556|F|0-11:A>T-11:A>T	193
3162288|F|0-27:G>A-27:G>A	194
3076224|F|0-33:T>G-33:T>G	194
3096410|F|0-39:T>C-39:T>C	194
7250060|F|0-6:T>A-6:T>A	195
14787850|F|0-26:G>A-26:G>A	195
4112805|F|0-38:T>C-38:T>C	196
4167251|F|0-40:T>G-40:T>G	196
5860089|F|0-15:G>A-15:G>A	196
3091185|F|0-27:T>A-27:T>A	197
4337300|F|0-5:T>C-5:T>C	197
5155499|F|0-35:C>T-35:C>T	197
14786994|F|0-42:A>G-42:A>G	197
5157236|F|0-61:A>G-61:A>G	197
3094977|F|0-54:A>G-54:A>G	197
4108964|F|0-21:A>C-21:A>C	197
5818907|F|0-34:C>T-34:C>T	197
3084815|F|0-18:A>G-18:A>G	197
4109417|F|0-53:C>T-53:C>T	197
26680364|F|0-27:A>G-27:A>G	197
3118636|F|0-49:A>G-49:A>G	197
7509041|F|0-8:G>A-8:G>A	197
3083744|F|0-66:T>A-66:T>A	198
3158001|F|0-16:T>A-16:T>A	198
3146493|F|0-14:T>C-14:T>C	198
3176706|F|0-8:G>A-8:G>A	198
3151345|F|0-60:A>G-60:A>G	198
14789553|F|0-18:A>T-18:A>T	198
5818091|F|0-14:A>G-14:A>G	199
3127639|F|0-67:T>C-67:T>C	199
3077014|F|0-50:A>G-50:A>G	199
14768656|F|0-18:C>T-18:C>T	199
3076358|F|0-60:T>C-60:T>C	199
3085706|F|0-18:T>G-18:T>G	200
3095602|F|0-22:T>A-22:T>A	200
3153034|F|0-21:A>C-21:A>C	200
3087970|F|0-32:T>A-32:T>A	200
3114376|F|0-13:T>C-13:T>C	200
3149646|F|0-18:C>G-18:C>G	200
4118371|F|0-12:C>A-12:C>A	200
3074816|F|0-30:G>T-30:G>T	200
3081750|F|0-21:A>G-21:A>G	200
3114067|F|0-14:T>C-14:T>C	200
3116803|F|0-12:A>G-12:A>G	200
3207015|F|0-8:T>C-8:T>C	200
4118259|F|0-26:G>T-26:G>T	200
5238042|F|0-9:T>C-9:T>C	200
3096876|F|0-67:A>G-67:A>G	201
3097281|F|0-29:T>G-29:T>G	201
3173800|F|0-7:A>G-7:A>G	201
5818990|F|0-18:G>A-18:G>A	202
5155175|F|0-14:C>T-14:C>T	202
3093404|F|0-31:A>G-31:A>G	203
3099082|F|0-48:G>C-48:G>C	203
3093264|F|0-51:A>T-51:A>T	203
4168967|F|0-29:A>G-29:A>G	203
3077003|F|0-38:T>A-38:T>A	203
4166158|F|0-6:C>T-6:C>T	203
4337147|F|0-19:C>T-19:C>T	203
14786313|F|0-15:A>G-15:A>G	204
3079931|F|0-40:G>T-40:G>T	204
4119462|F|0-14:T>C-14:T>C	205
3135205|F|0-38:T>G-38:T>G	205
3074407|F|0-56:G>A-56:G>A	205
3107364|F|0-62:T>G-62:T>G	205
3134543|F|0-18:G>A-18:G>A	205
3092154|F|0-41:T>C-41:T>C	206
3099860|F|0-7:A>G-7:A>G	206
3148406|F|0-17:A>C-17:A>C	206
5238071|F|0-30:A>C-30:A>C	206
3090160|F|0-28:G>T-28:G>T	206
5120926|F|0-11:A>C-11:A>C	207
3083850|F|0-6:G>T-6:G>T	207
3129265|F|0-32:A>C-32:A>C	207
4108488|F|0-13:C>T-13:C>T	207
5053335|F|0-49:G>T-49:G>T	207
3096815|F|0-27:C>G-27:C>G	207
3097288|F|0-7:T>G-7:T>G	207
3075254|F|0-9:A>G-9:A>G	207
3138956|F|0-5:C>A-5:C>A	207
3190313|F|0-5:T>A-5:T>A	207
3196991|F|0-32:G>T-32:G>T	207
26680418|F|0-30:T>C-30:T>C	208
3091920|F|0-14:C>T-14:C>T	208
4108811|F|0-8:A>C-8:A>C	208
4333393|F|0-36:T>G-36:T>G	209
3160363|F|0-64:T>C-64:T>C	209
4167899|F|0-21:T>C-21:T>C	209
4339091|F|0-10:A>G-10:A>G	209
3112434|F|0-20:G>C-20:G>C	209
3120274|F|0-42:C>T-42:C>T	209
3085015|F|0-66:C>A-66:C>A	209
3098091|F|0-48:T>C-48:T>C	209
3103549|F|0-25:T>G-25:T>G	209
7248411|F|0-57:A>T-57:A>T	209
3075402|F|0-7:C>T-7:C>T	209
3150873|F|0-47:C>A-47:C>A	209
3155880|F|0-53:A>C-53:A>C	209
4332928|F|0-24:C>T-24:C>T	209
4109179|F|0-63:C>T-63:C>T	209
3081712|F|0-26:C>T-26:C>T	209
5816475|F|0-9:T>G-9:T>G	209
3075680|F|0-26:C>T-26:C>T	209
3077998|F|0-37:G>C-37:G>C	210
3080264|F|0-48:A>G-48:A>G	210
3088126|F|0-25:A>T-25:A>T	210
3089936|F|0-34:T>G-34:T>G	210
3098038|F|0-6:G>T-6:G>T	210
3101415|F|0-42:T>C-42:T>C	210
3114979|F|0-6:G>T-6:G>T	210
3115088|F|0-11:G>A-11:G>A	210
3117682|F|0-33:T>C-33:T>C	210
3131386|F|0-19:G>C-19:G>C	210
3133234|F|0-43:G>A-43:G>A	210
3152267|F|0-28:G>C-28:G>C	210
3163911|F|0-14:A>G-14:A>G	210
3167898|F|0-20:G>A-20:G>A	210
3180801|F|0-27:G>A-27:G>A	210
4106845|F|0-7:A>G-7:A>G	210
4120704|F|0-47:G>A-47:G>A	210
4336771|F|0-34:C>T-34:C>T	210
5149608|F|0-16:T>C-16:T>C	210
7249883|F|0-25:T>C-25:T>C	210
7251040|F|0-45:A>C-45:A>C	210
3181410|F|0-33:G>T-33:G>T	210
3092154|F|0-9:T>C-9:T>C	210
14782899|F|0-30:G>A-30:G>A	210
3078243|F|0-68:C>T-68:C>T	210
3153222|F|0-32:C>G-32:C>G	210
3105499|F|0-6:T>C-6:T>C	210
3145888|F|0-29:A>G-29:A>G	210
3106652|F|0-33:G>T-33:G>T	210
5818966|F|0-14:T>C-14:T>C	210
26680483|F|0-52:G>C-52:G>C	211
4121152|F|0-24:A>G-24:A>G	211
3099621|F|0-20:G>T-20:G>T	211
3077137|F|0-25:C>A-25:C>A	211
3081004|F|0-6:G>T-6:G>T	211
3089016|F|0-5:T>C-5:T>C	211
3162704|F|0-19:A>T-19:A>T	211
5817725|F|0-26:G>C-26:G>C	211
3084443|F|0-34:G>A-34:G>A	211
3113610|F|0-7:A>C-7:A>C	212
3096994|F|0-6:G>A-6:G>A	212
3097822|F|0-9:T>C-9:T>C	212
5817978|F|0-25:T>A-25:T>A	212
3138790|F|0-38:C>G-38:C>G	212
3098271|F|0-67:A>G-67:A>G	212
4108537|F|0-18:C>T-18:C>T	212
3089850|F|0-26:T>C-26:T>C	212
3085449|F|0-16:G>A-16:G>A	212
3074996|F|0-35:C>G-35:C>G	212
3092005|F|0-63:A>C-63:A>C	213
3175682|F|0-15:G>A-15:G>A	213
3175682|F|0-35:T>G-35:T>G	213
3079173|F|0-63:T>G-63:T>G	213
3076662|F|0-18:T>C-18:T>C	214
3204005|F|0-12:T>A-12:T>A	214
3140561|F|0-59:C>T-59:C>T	214
5121245|F|0-58:G>A-58:G>A	214
5591507|F|0-6:A>C-6:A>C	214
4167279|F|0-38:C>T-38:C>T	214
3074542|F|0-43:T>C-43:T>C	214
3123331|F|0-35:T>A-35:T>A	214
3141718|F|0-39:T>C-39:T>C	214
3083752|F|0-9:C>G-9:C>G	214
3102216|F|0-22:C>T-22:C>T	214
3167775|F|0-46:G>A-46:G>A	214
5876476|F|0-15:T>A-15:T>A	214
4113006|F|0-26:C>G-26:C>G	215
5876477|F|0-13:C>G-13:C>G	215
3093190|F|0-10:A>T-10:A>T	215
3162942|F|0-9:T>C-9:T>C	215
4109097|F|0-10:G>A-10:G>A	215
3132873|F|0-61:A>G-61:A>G	215
3146467|F|0-53:C>T-53:C>T	215
4108594|F|0-6:T>G-6:T>G	215
3081003|F|0-18:A>G-18:A>G	216
3100586|F|0-17:G>T-17:G>T	216
3081744|F|0-33:A>T-33:A>T	217
5150721|F|0-16:T>C-16:T>C	217
3082697|F|0-47:C>G-47:C>G	217
3083390|F|0-16:A>G-16:A>G	217
4121196|F|0-28:C>A-28:C>A	217
3105986|F|0-35:A>T-35:A>T	217
5155013|F|0-14:T>A-14:T>A	217
26680501|F|0-64:G>A-64:G>A	217
3110097|F|0-30:A>C-30:A>C	217
3169709|F|0-19:A>G-19:A>G	217
3148609|F|0-24:C>T-24:C>T	218
4168400|F|0-8:T>C-8:T>C	218
3166441|F|0-25:A>G-25:A>G	219
3097589|F|0-24:T>C-24:T>C	219
3076210|F|0-59:T>C-59:T>C	219
3080741|F|0-20:C>G-20:C>G	219
3157295|F|0-18:T>C-18:T>C	219
3182419|F|0-43:G>A-43:G>A	219
3105499|F|0-9:A>G-9:A>G	219
5876337|F|0-28:T>G-28:T>G	219
3105875|F|0-49:C>A-49:C>A	219
3160231|F|0-7:C>G-7:C>G	219
5053959|F|0-19:G>T-19:G>T	219
3115431|F|0-6:C>A-6:C>A	219
3075132|F|0-53:T>C-53:T>C	219
4106908|F|0-24:T>A-24:T>A	219
4338493|F|0-24:C>T-24:C>T	219
4338493|F|0-43:G>T-43:G>T	219
3142626|F|0-29:A>G-29:A>G	219
3076344|F|0-58:T>A-58:T>A	220
3077815|F|0-12:A>G-12:A>G	220
3080965|F|0-51:A>C-51:A>C	220
3115088|F|0-10:G>C-10:G>C	220
3122777|F|0-49:C>G-49:C>G	220
4121183|F|0-32:G>C-32:G>C	220
5029172|F|0-40:T>C-40:T>C	220
3093477|F|0-48:C>T-48:C>T	220
3077703|F|0-29:C>T-29:C>T	220
3077122|F|0-36:C>T-36:C>T	220
3080716|F|0-55:T>C-55:T>C	220
3128731|F|0-46:G>C-46:G>C	220
3168069|F|0-16:G>T-16:G>T	220
3086122|F|0-49:A>T-49:A>T	220
3099648|F|0-51:G>A-51:G>A	220
3157886|F|0-21:T>G-21:T>G	220
3083075|F|0-63:C>T-63:C>T	221
3095247|F|0-20:A>C-20:A>C	221
4107921|F|0-21:A>T-21:A>T	221
3095774|F|0-58:C>T-58:C>T	222
3079836|F|0-12:T>G-12:T>G	222
4336378|F|0-17:G>T-17:G>T	222
4167566|F|0-6:A>G-6:A>G	223
3157824|F|0-11:G>A-11:G>A	223
3088855|F|0-17:C>T-17:C>T	223
4109398|F|0-59:A>C-59:A>C	224
3077273|F|0-24:G>A-24:G>A	224
3207874|F|0-63:G>A-63:G>A	225
5238981|F|0-17:C>T-17:C>T	225
4168168|F|0-51:C>T-51:C>T	226
3101447|F|0-29:A>G-29:A>G	226
3161862|F|0-22:G>T-22:G>T	227
3172288|F|0-41:C>A-41:C>A	227
3078581|F|0-5:A>G-5:A>G	228
3080818|F|0-10:T>G-10:T>G	228
3081792|F|0-32:G>A-32:G>A	228
3083570|F|0-5:A>G-5:A>G	228
3084117|F|0-12:A>C-12:A>C	228
3087279|F|0-21:A>G-21:A>G	228
3089516|F|0-13:T>A-13:T>A	228
3089705|F|0-17:A>G-17:A>G	228
3089936|F|0-13:A>G-13:A>G	228
3091277|F|0-52:C>T-52:C>T	228
3096978|F|0-16:T>C-16:T>C	228
3103704|F|0-68:A>T-68:A>T	228
3106105|F|0-25:C>T-25:C>T	228
3107363|F|0-30:A>G-30:A>G	228
3114991|F|0-32:T>G-32:T>G	228
3146380|F|0-31:A>T-31:A>T	228
3151885|F|0-9:T>C-9:T>C	228
3152647|F|0-33:G>C-33:G>C	228
3153124|F|0-19:T>A-19:T>A	228
3165347|F|0-9:G>T-9:G>T	228
4335369|F|0-13:T>G-13:T>G	228
4337872|F|0-46:G>A-46:G>A	228
5048215|F|0-12:T>C-12:T>C	228
3078017|F|0-59:C>A-59:C>A	228
4115372|F|0-28:T>C-28:T>C	228
4109134|F|0-35:T>G-35:T>G	228
3083316|F|0-8:A>C-8:A>C	228
5048215|F|0-34:C>T-34:C>T	228
4333283|F|0-21:C>T-21:C>T	228
3141371|F|0-16:A>G-16:A>G	228
3089397|F|0-60:T>C-60:T>C	229
4166844|F|0-11:C>A-11:C>A	229
3093255|F|0-34:C>T-34:C>T	229
3093003|F|0-51:T>C-51:T>C	230
5029749|F|0-42:T>G-42:T>G	230
3117246|F|0-19:A>T-19:A>T	230
3077483|F|0-30:G>C-30:G>C	230
5047740|F|0-34:A>G-34:A>G	230
3206388|F|0-10:T>A-10:T>A	230
3183183|F|0-19:G>C-19:G>C	231
5047981|F|0-9:G>A-9:G>A	231
14788050|F|0-17:G>A-17:G>A	232
5157499|F|0-36:T>C-36:T>C	232
3212136|F|0-24:C>T-24:C>T	233
3183252|F|0-43:T>C-43:T>C	233
5029215|F|0-26:C>T-26:C>T	234
3076489|F|0-40:A>C-40:A>C	234
5029785|F|0-33:A>G-33:A>G	234
3075335|F|0-39:G>A-39:G>A	234
3130439|F|0-38:T>G-38:T>G	234
5031284|F|0-6:A>C-6:A>C	234
7249318|F|0-41:G>A-41:G>A	235
7250674|F|0-25:G>A-25:G>A	235
3077318|F|0-8:A>G-8:A>G	236
3094776|F|0-53:A>G-53:A>G	236
3082944|F|0-67:A>T-67:A>T	237
3089725|F|0-41:C>T-41:C>T	237
3100979|F|0-23:A>G-23:A>G	237
4109167|F|0-44:G>C-44:G>C	237
3091120|F|0-65:T>C-65:T>C	237
3135103|F|0-24:G>T-24:G>T	237
3137203|F|0-43:C>T-43:C>T	237
3144279|F|0-7:A>C-7:A>C	237
3163114|F|0-18:G>C-18:G>C	237
5053349|F|0-25:G>A-25:G>A	237
3083590|F|0-44:T>A-44:T>A	237
3086000|F|0-50:T>C-50:T>C	238
3155889|F|0-38:A>G-38:A>G	238
4107004|F|0-25:G>C-25:G>C	239
4107362|F|0-20:A>G-20:A>G	239
5048365|F|0-16:A>C-16:A>C	239
5029258|F|0-17:T>A-17:T>A	240
5029225|F|0-66:A>G-66:A>G	240
5030125|F|0-12:T>C-12:T>C	240
4166777|F|0-46:T>C-46:T>C	241
4334221|F|0-19:G>A-19:G>A	241
3129603|F|0-29:G>A-29:G>A	241
3159894|F|0-68:T>C-68:T>C	241
3127688|F|0-33:T>G-33:T>G	241
5031240|F|0-58:T>C-58:T>C	242
3092135|F|0-39:A>T-39:A>T	242
4121062|F|0-6:T>A-6:T>A	242
3146009|F|0-11:G>A-11:G>A	242
3088899|F|0-31:A>C-31:A>C	242
3090227|F|0-12:C>G-12:C>G	242
4115760|F|0-41:C>G-41:C>G	243
3100299|F|0-27:C>T-27:C>T	243
4167326|F|0-10:A>G-10:A>G	243
3108239|F|0-47:T>C-47:T>C	244
4337463|F|0-6:T>C-6:T>C	244
3101401|F|0-56:C>A-56:C>A	245
3109921|F|0-24:A>G-24:A>G	245
3086462|F|0-6:C>T-6:C>T	246
3104812|F|0-56:C>T-56:C>T	246
3138514|F|0-45:C>T-45:C>T	246
4165272|F|0-10:A>T-10:A>T	246
3101697|F|0-34:A>C-34:A>C	247
3094809|F|0-18:C>A-18:C>A	247
3106865|F|0-16:T>G-16:T>G	247
3134350|F|0-41:T>A-41:T>A	247
3080129|F|0-28:A>G-28:A>G	247
3109631|F|0-40:T>C-40:T>C	248
4108966|F|0-25:C>T-25:C>T	248
3076681|F|0-42:A>C-42:A>C	249
4165542|F|0-15:T>C-15:T>C	249
4338951|F|0-6:G>C-6:G>C	249
5153202|F|0-51:T>A-51:T>A	249
5708502|F|0-32:T>G-32:T>G	249
14791671|F|0-12:A>C-12:A>C	249
3076109|F|0-48:C>A-48:C>A	249
3081622|F|0-30:G>C-30:G>C	249
3084420|F|0-21:A>T-21:A>T	249
3092595|F|0-62:A>G-62:A>G	249
3097900|F|0-18:G>A-18:G>A	249
3101538|F|0-56:C>T-56:C>T	249
3126235|F|0-28:C>G-28:C>G	249
3174638|F|0-56:C>A-56:C>A	249
4335584|F|0-40:T>C-40:T>C	249
5708156|F|0-13:G>C-13:G>C	249
5708516|F|0-42:C>T-42:C>T	249
3191447|F|0-22:T>G-22:T>G	249
5029511|F|0-15:G>T-15:G>T	249
3090511|F|0-55:C>A-55:C>A	250
3085636|F|0-57:C>T-57:C>T	250
3110253|F|0-37:A>C-37:A>C	250
5708381|F|0-6:C>T-6:C>T	250
3074828|F|0-55:A>C-55:A>C	251
3091520|F|0-26:G>A-26:G>A	251
3122215|F|0-30:C>A-30:C>A	251
4113539|F|0-11:G>T-11:G>T	251
3159237|F|0-55:T>C-55:T>C	251
4165661|F|0-27:A>G-27:A>G	251
3138538|F|0-27:G>A-27:G>A	251
3079159|F|0-9:T>G-9:T>G	252
3085346|F|0-46:A>G-46:A>G	252
3143904|F|0-15:A>G-15:A>G	252
3090600|F|0-33:G>A-33:G>A	253
3135717|F|0-29:G>A-29:G>A	253
3160247|F|0-63:G>A-63:G>A	253
3166018|F|0-27:C>T-27:C>T	253
4112672|F|0-11:T>C-11:T>C	253
5806184|F|0-48:T>C-48:T>C	253
3085733|F|0-18:A>G-18:A>G	253
3093406|F|0-44:G>C-44:G>C	253
3083064|F|0-35:T>A-35:T>A	253
3133463|F|0-26:T>A-26:T>A	253
3075575|F|0-37:G>A-37:G>A	253
3108622|F|0-16:C>G-16:C>G	254
3086279|F|0-14:G>A-14:G>A	254
3092578|F|0-43:G>A-43:G>A	254
3092212|F|0-9:A>G-9:A>G	254
4335462|F|0-21:G>T-21:G>T	255
7508900|F|0-15:C>G-15:C>G	255
3177427|F|0-59:G>T-59:G>T	255
3088556|F|0-54:C>T-54:C>T	256
3095167|F|0-24:C>A-24:C>A	256
3116729|F|0-50:G>A-50:G>A	256
3088791|F|0-23:A>T-23:A>T	256
3082034|F|0-27:A>C-27:A>C	256
5156794|F|0-9:C>T-9:C>T	256
3080708|F|0-38:A>T-38:A>T	256
3077460|F|0-22:G>A-22:G>A	257
3157138|F|0-23:A>C-23:A>C	257
3168368|F|0-28:T>C-28:T>C	257
3187354|F|0-46:G>T-46:G>T	257
3082957|F|0-23:G>C-23:G>C	257
3094551|F|0-11:G>A-11:G>A	257
3098158|F|0-8:C>A-8:C>A	257
3145948|F|0-61:C>G-61:C>G	257
3081207|F|0-16:G>C-16:G>C	257
3078953|F|0-62:C>T-62:C>T	257
4168240|F|0-57:A>G-57:A>G	257
3156501|F|0-62:A>C-62:A>C	258
3084839|F|0-25:G>A-25:G>A	258
3096447|F|0-36:C>T-36:C>T	259
3098387|F|0-18:G>T-18:G>T	259
3082661|F|0-41:C>T-41:C>T	259
3082829|F|0-55:C>T-55:C>T	259
3106206|F|0-56:C>T-56:C>T	259
4167620|F|0-7:A>C-7:A>C	259
5819131|F|0-11:A>C-11:A>C	259
3134234|F|0-16:A>G-16:A>G	259
3137109|F|0-55:T>C-55:T>C	259
3086893|F|0-31:T>A-31:T>A	259
5151341|F|0-6:C>T-6:C>T	259
4120710|F|0-43:G>C-43:G>C	259
4120731|F|0-41:A>C-41:A>C	259
3083253|F|0-66:T>C-66:T>C	259
3086742|F|0-44:A>G-44:A>G	259
3114167|F|0-22:T>C-22:T>C	259
3152724|F|0-8:A>G-8:A>G	259
3152880|F|0-15:C>A-15:C>A	259
3163327|F|0-7:G>A-7:G>A	259
3206897|F|0-19:T>G-19:T>G	259
3206898|F|0-28:A>G-28:A>G	259
4107512|F|0-36:T>C-36:T>C	259
4334561|F|0-8:A>G-8:A>G	259
5152922|F|0-20:A>C-20:A>C	259
5819086|F|0-5:A>G-5:A>G	259
5819092|F|0-8:T>C-8:T>C	259
7250953|F|0-16:G>A-16:G>A	259
26680542|F|0-51:T>C-51:T>C	259
3093732|F|0-25:T>C-25:T>C	259
3150861|F|0-27:T>C-27:T>C	259
3088288|F|0-11:A>T-11:A>T	260
3106468|F|0-9:C>A-9:C>A	260
5148505|F|0-28:A>G-28:A>G	260
5155301|F|0-6:T>C-6:T>C	260
3074312|F|0-16:C>A-16:C>A	260
3156648|F|0-10:G>C-10:G>C	260
3181265|F|0-21:G>A-21:G>A	260
3105510|F|0-44:G>A-44:G>A	261
5819130|F|0-18:G>A-18:G>A	261
5819131|F|0-60:G>A-60:G>A	261
3148035|F|0-60:T>G-60:T>G	262
5818602|F|0-55:G>A-55:G>A	262
3082881|F|0-63:A>T-63:A>T	263
3096045|F|0-46:A>G-46:A>G	263
3074197|F|0-65:A>T-65:A>T	263
3078359|F|0-27:T>C-27:T>C	263
3090078|F|0-36:C>T-36:C>T	263
3108143|F|0-10:A>C-10:A>C	264
14785727|F|0-9:G>A-9:G>A	264
3079681|F|0-29:T>G-29:T>G	264
5239122|F|0-8:C>T-8:C>T	264
3185201|F|0-45:A>G-45:A>G	265
3083993|F|0-54:G>C-54:G>C	265
3102635|F|0-14:G>A-14:G>A	265
4331159|F|0-20:C>G-20:C>G	265
3076629|F|0-30:G>A-30:G>A	266
3077892|F|0-23:T>G-23:T>G	266
4107387|F|0-61:A>G-61:A>G	266
4108932|F|0-46:C>T-46:C>T	266
4109352|F|0-63:G>A-63:G>A	266
7249689|F|0-9:C>A-9:C>A	266
3108645|F|0-7:A>T-7:A>T	266
3093697|F|0-33:A>G-33:A>G	266
5048390|F|0-10:G>A-10:G>A	266
3147936|F|0-29:G>A-29:G>A	266
3077067|F|0-7:C>T-7:C>T	267
3100608|F|0-33:A>T-33:A>T	267
5817838|F|0-42:C>G-42:C>G	268
3092967|F|0-33:C>T-33:C>T	268
3097769|F|0-19:G>C-19:G>C	269
5875133|F|0-28:A>T-28:A>T	269
5875139|F|0-55:T>A-55:T>A	269
4110489|F|0-66:C>T-66:C>T	269
3083176|F|0-39:T>C-39:T>C	270
3083482|F|0-37:G>A-37:G>A	270
3084213|F|0-66:A>T-66:A>T	270
3159991|F|0-21:A>G-21:A>G	270
5818442|F|0-6:A>G-6:A>G	270
5818634|F|0-12:G>A-12:G>A	270
7250616|F|0-9:C>G-9:C>G	270
5818448|F|0-27:A>G-27:A>G	270
3075812|F|0-30:A>T-30:A>T	270
4109017|F|0-24:G>A-24:G>A	270
3078411|F|0-9:A>G-9:A>G	270
3081223|F|0-14:A>C-14:A>C	270
3077454|F|0-30:C>T-30:C>T	270
3087586|F|0-28:A>G-28:A>G	271
3151966|F|0-7:A>C-7:A>C	271
4108213|F|0-35:T>C-35:T>C	271
26680377|F|0-17:A>G-17:A>G	271
3076313|F|0-8:G>A-8:G>A	271
5817977|F|0-9:T>C-9:T>C	272
3077869|F|0-25:G>A-25:G>A	272
3084197|F|0-26:C>A-26:C>A	273
3086676|F|0-50:T>G-50:T>G	273
3149206|F|0-14:G>T-14:G>T	273
3098709|F|0-52:T>C-52:T>C	273
3085681|F|0-11:T>G-11:T>G	273
3085801|F|0-43:A>C-43:A>C	273
3104693|F|0-24:G>T-24:G>T	273
3086756|F|0-6:G>A-6:G>A	274
3094473|F|0-9:C>A-9:C>A	274
3074471|F|0-13:G>C-13:G>C	274
3075271|F|0-18:A>G-18:A>G	274
3075479|F|0-13:C>T-13:C>T	274
3077551|F|0-24:T>G-24:T>G	274
3152367|F|0-60:G>A-60:G>A	274
3085660|F|0-21:T>A-21:T>A	274
3074712|F|0-26:A>G-26:A>G	274
3157180|F|0-37:A>C-37:A>C	274
4109285|F|0-62:T>A-62:T>A	274
3087822|F|0-23:G>A-23:G>A	275
4110872|F|0-66:G>A-66:G>A	275
3086660|F|0-33:A>T-33:A>T	275
26680298|F|0-46:G>T-46:G>T	275
4108972|F|0-31:A>T-31:A>T	275
3086844|F|0-65:A>T-65:A>T	276
4107087|F|0-10:G>A-10:G>A	276
5048960|F|0-53:T>C-53:T>C	276
3081857|F|0-7:A>G-7:A>G	276
3081326|F|0-10:A>C-10:A>C	276
4106806|F|0-6:G>T-6:G>T	276
4112976|F|0-8:G>C-8:G>C	276
4118196|F|0-10:G>A-10:G>A	276
3164356|F|0-42:A>G-42:A>G	276
3102797|F|0-61:G>A-61:G>A	276
3162101|F|0-57:G>A-57:G>A	276
3094094|F|0-7:T>C-7:T>C	277
3096060|F|0-29:G>A-29:G>A	277
5052561|F|0-33:G>T-33:G>T	278
3122908|F|0-30:A>C-30:A>C	278
3119891|F|0-21:G>A-21:G>A	278
3122716|F|0-10:A>G-10:A>G	278
3077354|F|0-13:G>T-13:G>T	279
3085985|F|0-46:A>G-46:A>G	279
3099459|F|0-15:A>C-15:A>C	279
3115984|F|0-10:A>G-10:A>G	279
3135291|F|0-52:G>T-52:G>T	279
3150934|F|0-24:A>T-24:A>T	279
3128126|F|0-30:A>G-30:A>G	279
3079873|F|0-11:C>T-11:C>T	279
3110086|F|0-45:A>T-45:A>T	279
3113076|F|0-26:T>C-26:T>C	279
3178036|F|0-58:A>T-58:A>T	280
4110857|F|0-7:G>T-7:G>T	280
3116480|F|0-28:T>A-28:T>A	280
3134824|F|0-9:A>T-9:A>T	280
3106267|F|0-15:A>C-15:A>C	280
4110297|F|0-13:C>T-13:C>T	280
3076725|F|0-36:C>T-36:C>T	281
5053560|F|0-24:A>G-24:A>G	281
4120695|F|0-18:T>C-18:T>C	281
3075964|F|0-32:C>T-32:C>T	281
3080834|F|0-8:A>C-8:A>C	281
3095797|F|0-12:C>T-12:C>T	282
3098621|F|0-15:A>T-15:A>T	282
4109733|F|0-30:A>G-30:A>G	282
5053378|F|0-20:C>T-20:C>T	282
5149964|F|0-30:T>C-30:T>C	282
4115287|F|0-16:T>C-16:T>C	282
3152622|F|0-13:T>A-13:T>A	282
4107303|F|0-33:C>T-33:C>T	282
5048226|F|0-12:C>T-12:C>T	282
5048343|F|0-18:A>C-18:A>C	282
4332099|F|0-7:A>C-7:A>C	283
3089030|F|0-29:A>T-29:A>T	283
3077545|F|0-44:C>G-44:C>G	284
4112567|F|0-39:T>G-39:T>G	284
3095059|F|0-24:T>A-24:T>A	284
3107147|F|0-44:A>G-44:A>G	285
3092768|F|0-21:A>T-21:A>T	285
3176891|F|0-33:A>G-33:A>G	285
3123033|F|0-51:A>G-51:A>G	286
3115543|F|0-20:T>C-20:T>C	286
5053997|F|0-55:A>G-55:A>G	286
5156380|F|0-7:T>C-7:T>C	286
4110952|F|0-9:A>G-9:A>G	287
7248629|F|0-27:G>A-27:G>A	287
17422526|F|0-22:A>T-22:A>T	287
3099388|F|0-8:G>C-8:G>C	287
5152555|F|0-25:T>C-25:T>C	287
5756728|F|0-10:A>T-10:A>T	288
5756743|F|0-7:C>T-7:C>T	288
4109181|F|0-5:G>A-5:G>A	289
5756735|F|0-29:C>A-29:C>A	289
3078055|F|0-43:T>C-43:T>C	290
3077439|F|0-54:C>T-54:C>T	290
3087178|F|0-49:T>C-49:T>C	290
3158227|F|0-25:A>T-25:A>T	290
4109131|F|0-7:G>A-7:G>A	290
3159849|F|0-15:A>C-15:A>C	290
3118846|F|0-57:T>C-57:T>C	290
4334227|F|0-19:C>A-19:C>A	290
3197473|F|0-16:T>A-16:T>A	291
3093789|F|0-34:G>A-34:G>A	291
3105019|F|0-9:C>T-9:C>T	291
3083139|F|0-41:C>T-41:C>T	292
4168306|F|0-6:G>A-6:G>A	292
5591925|F|0-10:A>T-10:A>T	292
3108242|F|0-22:C>T-22:C>T	292
3098651|F|0-41:G>A-41:G>A	292
3113402|F|0-24:A>G-24:A>G	292
3144810|F|0-29:C>T-29:C>T	292
3161793|F|0-45:G>A-45:G>A	292
3081749|F|0-21:G>A-21:G>A	293
3078491|F|0-42:C>G-42:C>G	293
3109035|F|0-45:A>T-45:A>T	294
3094037|F|0-30:G>A-30:G>A	294
3097185|F|0-38:G>T-38:G>T	294
5052222|F|0-17:A>T-17:A>T	294
4334465|F|0-54:G>A-54:G>A	294
3079098|F|0-33:C>A-33:C>A	294
4111700|F|0-21:A>G-21:A>G	294
5708530|F|0-16:G>T-16:G>T	294
4107286|F|0-46:G>A-46:G>A	294
5149606|F|0-34:A>G-34:A>G	294
3114198|F|0-10:T>C-10:T>C	295
3163184|F|0-27:G>A-27:G>A	295
3076156|F|0-17:A>C-17:A>C	295
3095983|F|0-12:C>G-12:C>G	295
3080151|F|0-42:T>A-42:T>A	295
17422082|F|0-12:A>G-12:A>G	295
3079208|F|0-26:C>G-26:C>G	295
3179514|F|0-20:A>C-20:A>C	295
3208048|F|0-32:T>C-32:T>C	295
3079857|F|0-24:T>G-24:T>G	295
3080880|F|0-6:C>T-6:C>T	296
3082765|F|0-66:C>T-66:C>T	296
5818413|F|0-6:T>G-6:T>G	296
3081853|F|0-14:C>A-14:C>A	297
3090372|F|0-43:A>C-43:A>C	297
5854449|F|0-53:C>T-53:C>T	297
3115306|F|0-26:T>C-26:T>C	297
3143060|F|0-18:A>G-18:A>G	297
5708906|F|0-21:T>A-21:T>A	297
5817768|F|0-58:T>C-58:T>C	297
5864750|F|0-6:C>T-6:C>T	297
4335199|F|0-5:T>A-5:T>A	297
5150020|F|0-18:C>T-18:C>T	297
3085728|F|0-15:C>G-15:C>G	297
4168122|F|0-29:C>G-29:C>G	297
3086891|F|0-11:G>A-11:G>A	297
3197474|F|0-45:C>T-45:C>T	297
3075134|F|0-66:T>A-66:T>A	298
3113708|F|0-18:C>A-18:C>A	298
4111537|F|0-7:A>T-7:A>T	299
3095836|F|0-34:C>A-34:C>A	299
14784643|F|0-64:C>A-64:C>A	299
3099944|F|0-31:C>A-31:C>A	299
3171598|F|0-42:A>T-42:A>T	299
3084352|F|0-67:T>C-67:T>C	300
3107642|F|0-15:T>A-15:T>A	300
3154089|F|0-8:C>T-8:C>T	301
4118249|F|0-26:G>T-26:G>T	301
3075816|F|0-14:A>G-14:A>G	302
3097271|F|0-28:C>T-28:C>T	302
3106605|F|0-5:C>T-5:C>T	302
3144269|F|0-49:C>G-49:C>G	302
4165727|F|0-9:G>T-9:G>T	302
4167404|F|0-5:A>G-5:A>G	302
3184040|F|0-5:A>G-5:A>G	302
3220259|F|0-27:A>G-27:A>G	302
3092915|F|0-42:G>A-42:G>A	303
4337572|F|0-31:C>T-31:C>T	303
3078850|F|0-45:T>G-45:T>G	304
3075707|F|0-8:A>G-8:A>G	304
3093368|F|0-54:C>G-54:C>G	304
3081596|F|0-28:A>C-28:A>C	304
3083950|F|0-44:A>T-44:A>T	304
3109127|F|0-33:T>C-33:T>C	304
3096206|F|0-16:C>G-16:C>G	304
3130631|F|0-20:T>A-20:T>A	305
4707125|F|0-35:C>T-35:C>T	305
3094990|F|0-25:A>G-25:A>G	306
5818495|F|0-14:C>G-14:C>G	306
3084961|F|0-15:A>T-15:A>T	306
3091929|F|0-68:C>G-68:C>G	306
3125008|F|0-5:A>G-5:A>G	307
4707039|F|0-30:T>C-30:T>C	307
4107762|F|0-24:C>A-24:C>A	307
4109969|F|0-10:A>G-10:A>G	307
5047933|F|0-16:C>T-16:C>T	307
5239108|F|0-11:G>A-11:G>A	307
3075846|F|0-19:T>C-19:T>C	307
3105829|F|0-8:C>G-8:C>G	308	A09	1786710
5121480|F|0-11:T>C-11:T>C	308	A09	1798316
3074795|F|0-19:G>T-19:G>T	308	A09	1915953
5050199|F|0-8:T>C-8:T>C	308	A09	1916019
3146480|F|0-46:A>G-46:A>G	309	A09	2028899
3096696|F|0-28:T>C-28:T>C	309	A09	2031364
3101752|F|0-29:C>T-29:C>T	309	A09	2067603
3159673|F|0-15:T>G-15:T>G	309	A09	2067845
5818650|F|0-5:C>T-5:C>T	309	A09	2051372
7250077|F|0-9:G>A-9:G>A	309	A09	2068033
3076890|F|0-52:A>T-52:A>T	309	A09	2097930
3079266|F|0-41:T>A-41:T>A	309	A09	2117045
3113543|F|0-40:A>C-40:A>C	309	A09	2115555
5121412|F|0-9:A>G-9:A>G	309	A09	2207964
5120748|F|0-29:G>C-29:G>C	309	A09	2210217
7249512|F|0-32:T>C-32:T>C	309	A09	2232503
3076528|F|0-55:T>C-55:T>C	309	A09	2360008
3077272|F|0-18:C>T-18:C>T	309	A09	2363095
3081487|F|0-26:C>T-26:C>T	309	A09	2358835
4168212|F|0-44:C>T-44:C>T	310
3094332|F|0-24:C>G-24:C>G	310
3083820|F|0-52:C>T-52:C>T	310
4114159|F|0-37:G>A-37:G>A	311
3089223|F|0-56:A>C-56:A>C	311
3077773|F|0-59:A>G-59:A>G	312
3090530|F|0-12:C>A-12:C>A	312
5818250|F|0-20:G>A-20:G>A	312
5120711|F|0-46:G>T-46:G>T	312
3087315|F|0-10:C>G-10:C>G	312
3088756|F|0-56:A>C-56:A>C	312
3116082|F|0-27:C>T-27:C>T	312
3127065|F|0-24:C>A-24:C>A	312
3086702|F|0-20:C>A-20:C>A	312
3155077|F|0-52:C>A-52:C>A	312
5049484|F|0-26:T>C-26:T>C	313
3150548|F|0-18:C>G-18:C>G	313
3160393|F|0-25:G>A-25:G>A	314
4110630|F|0-37:G>A-37:G>A	314
3122969|F|0-18:T>A-18:T>A	315
3081490|F|0-62:T>G-62:T>G	315
3087575|F|0-59:A>T-59:A>T	315
3115025|F|0-11:T>C-11:T>C	315
4115942|F|0-13:A>G-13:A>G	315
4117167|F|0-7:C>T-7:C>T	315
5591139|F|0-6:C>A-6:C>A	315
3101037|F|0-14:C>A-14:C>A	315
5876388|F|0-41:A>G-41:A>G	315
5052354|F|0-11:A>T-11:A>T	316
3163021|F|0-49:T>C-49:T>C	316
5030133|F|0-28:T>C-28:T>C	316
3109572|F|0-60:C>A-60:C>A	316
3130023|F|0-67:G>A-67:G>A	317
3143270|F|0-60:A>G-60:A>G	317
5029165|F|0-47:C>A-47:C>A	317
3142350|F|0-41:A>G-41:A>G	317
4109437|F|0-23:G>A-23:G>A	317
3111354|F|0-20:C>T-20:C>T	318
3123756|F|0-38:A>G-38:A>G	318
3175442|F|0-12:G>A-12:G>A	318
5031124|F|0-13:A>G-13:A>G	319
5034286|F|0-10:A>G-10:A>G	319
3082253|F|0-8:G>A-8:G>A	319
3089012|F|0-23:G>A-23:G>A	319
3092998|F|0-23:A>G-23:A>G	319
3099202|F|0-14:C>A-14:C>A	319
3102577|F|0-6:G>C-6:G>C	319
3103017|F|0-28:C>G-28:C>G	319
3108886|F|0-34:A>C-34:A>C	319
3112318|F|0-40:C>A-40:C>A	319
3115409|F|0-19:G>T-19:G>T	319
3116619|F|0-66:T>A-66:T>A	319
3137146|F|0-56:T>G-56:T>G	319
3145212|F|0-22:T>C-22:T>C	319
3150242|F|0-13:G>C-13:G>C	319
3150990|F|0-23:T>C-23:T>C	319
3156798|F|0-19:T>C-19:T>C	319
3157818|F|0-22:T>C-22:T>C	319
3157977|F|0-46:A>G-46:A>G	319
3175459|F|0-16:T>C-16:T>C	319
3221129|F|0-17:C>A-17:C>A	319
4109210|F|0-36:C>T-36:C>T	319
5034107|F|0-23:G>A-23:G>A	319
5034148|F|0-43:T>C-43:T>C	319
4115317|F|0-39:G>T-39:G>T	320
3135756|F|0-35:A>G-35:A>G	320
3075488|F|0-28:T>C-28:T>C	320
3095736|F|0-54:A>G-54:A>G	320
3097756|F|0-18:G>C-18:G>C	320
3099097|F|0-17:A>C-17:A>C	320
3104177|F|0-13:C>T-13:C>T	320
3107252|F|0-32:T>G-32:T>G	320
3115282|F|0-49:T>G-49:T>G	320
3162423|F|0-40:T>C-40:T>C	320
3175252|F|0-30:T>C-30:T>C	320
3175725|F|0-27:T>G-27:T>G	320
3176144|F|0-40:G>A-40:G>A	320
4106913|F|0-32:A>T-32:A>T	320
4107797|F|0-24:T>C-24:T>C	320
4112053|F|0-40:T>G-40:T>G	320
5029302|F|0-26:G>T-26:G>T	320
5029782|F|0-22:T>C-22:T>C	320
5029852|F|0-35:A>G-35:A>G	320
5153214|F|0-56:A>G-56:A>G	320
3093252|F|0-43:C>G-43:C>G	320
4106930|F|0-38:G>T-38:G>T	320
5034329|F|0-45:A>G-45:A>G	320
3192860|F|0-30:T>G-30:T>G	320
3157505|F|0-35:T>C-35:T>C	320
5708622|F|0-25:T>C-25:T>C	320
5034252|F|0-37:G>A-37:G>A	320
5034310|F|0-30:A>G-30:A>G	320
3086073|F|0-49:C>A-49:C>A	320
3112852|F|0-13:T>G-13:T>G	320
3148765|F|0-23:C>T-23:C>T	321
3182857|F|0-39:A>G-39:A>G	321
3220147|F|0-38:T>A-38:T>A	321
4109070|F|0-52:A>C-52:A>C	321
5030158|F|0-6:C>A-6:C>A	321
5030492|F|0-64:T>A-64:T>A	321
4113436|F|0-30:C>G-30:C>G	321
5034190|F|0-41:A>G-41:A>G	321
4112372|F|0-65:T>G-65:T>G	321
5053970|F|0-12:G>A-12:G>A	321
4117735|F|0-57:A>T-57:A>T	321
3143420|F|0-39:A>G-39:A>G	322
3093565|F|0-6:G>C-6:G>C	322
4109090|F|0-36:A>G-36:A>G	323
5049369|F|0-20:G>A-20:G>A	323
5049826|F|0-22:T>C-22:T>C	323
3122629|F|0-28:G>C-28:G>C	323
5049348|F|0-36:A>G-36:A>G	324
5048533|F|0-35:T>C-35:T>C	324
5050080|F|0-56:A>G-56:A>G	324
4107499|F|0-34:T>G-34:T>G	325
3082664|F|0-56:C>T-56:C>T	325
5049485|F|0-12:C>T-12:C>T	325
3080006|F|0-20:C>T-20:C>T	326
3083376|F|0-17:A>G-17:A>G	326
5876389|F|0-59:A>T-59:A>T	326
3091399|F|0-28:C>T-28:C>T	326
3091845|F|0-40:A>T-40:A>T	327
3133535|F|0-24:C>A-24:C>A	327
3168158|F|0-68:C>A-68:C>A	327
4334713|F|0-8:G>A-8:G>A	327
3168367|F|0-31:T>G-31:T>G	327
3086591|F|0-61:G>C-61:G>C	327
3090040|F|0-67:T>G-67:T>G	327
3128453|F|0-18:A>G-18:A>G	328
3196434|F|0-66:G>A-66:G>A	328
4120732|F|0-34:A>G-34:A>G	328
4121066|F|0-37:G>A-37:G>A	328
4109484|F|0-10:A>G-10:A>G	329
3124690|F|0-35:C>T-35:C>T	329
3129667|F|0-12:T>C-12:T>C	329
4110850|F|0-10:G>T-10:G>T	330
5591128|F|0-7:C>T-7:C>T	330
3080015|F|0-65:A>T-65:A>T	331
3088504|F|0-22:T>G-22:T>G	331
3161089|F|0-21:A>G-21:A>G	331
3078099|F|0-68:C>T-68:C>T	332
3186530|F|0-39:T>C-39:T>C	332
3153313|F|0-27:C>T-27:C>T	333
3147949|F|0-38:T>C-38:T>C	333
3078613|F|0-47:C>T-47:C>T	333
3087374|F|0-7:A>G-7:A>G	333
4108837|F|0-22:G>C-22:G>C	333
5237990|F|0-23:T>C-23:T>C	333
5707763|F|0-39:C>T-39:C>T	333
3164271|F|0-32:C>G-32:C>G	334
3074479|F|0-46:T>C-46:T>C	334
3077525|F|0-45:A>G-45:A>G	335
3107181|F|0-25:A>G-25:A>G	335
4332295|F|0-48:G>A-48:G>A	335
14789884|F|0-21:G>T-21:G>T	335
3074429|F|0-12:G>C-12:G>C	335
3074429|F|0-54:G>T-54:G>T	335
3087063|F|0-33:A>G-33:A>G	335
3130941|F|0-17:G>A-17:G>A	335
3079684|F|0-15:G>C-15:G>C	336
3090336|F|0-25:G>C-25:G>C	336
3076052|F|0-30:C>G-30:C>G	336
3077344|F|0-5:G>A-5:G>A	336
3093968|F|0-28:C>G-28:C>G	336
3153360|F|0-7:T>C-7:T>C	336
3084769|F|0-19:T>A-19:T>A	337
14784478|F|0-21:G>A-21:G>A	337
3146649|F|0-15:T>A-15:T>A	337
4106797|F|0-28:C>A-28:C>A	337
4106797|F|0-37:A>G-37:A>G	337
4113983|F|0-36:T>C-36:T>C	337
3074281|F|0-27:G>A-27:G>A	337
3076209|F|0-67:A>T-67:A>T	337
3080432|F|0-7:C>A-7:C>A	337
3082259|F|0-34:C>G-34:C>G	337
3087632|F|0-41:A>C-41:A>C	337
3096632|F|0-25:G>T-25:G>T	337
4167927|F|0-60:A>G-60:A>G	337
14792344|F|0-68:G>A-68:G>A	337
3103555|F|0-46:C>T-46:C>T	337
3111470|F|0-34:G>A-34:G>A	337
3131820|F|0-18:T>C-18:T>C	337
3147078|F|0-8:T>C-8:T>C	337
3150443|F|0-13:A>G-13:A>G	337
3168689|F|0-9:C>T-9:C>T	337
3181638|F|0-6:G>A-6:G>A	337
3200684|F|0-41:A>G-41:A>G	337
4109443|F|0-42:A>G-42:A>G	337
4332340|F|0-5:A>G-5:A>G	337
5034168|F|0-26:T>G-26:T>G	337
5049425|F|0-14:A>T-14:A>T	337
14791727|F|0-6:C>G-6:C>G	337
3096243|F|0-24:A>G-24:A>G	337
3146142|F|0-20:T>A-20:T>A	337
3101331|F|0-54:T>C-54:T>C	337
3081730|F|0-11:G>C-11:G>C	338
3089349|F|0-18:A>G-18:A>G	338
3117164|F|0-43:A>G-43:A>G	338
5238159|F|0-30:C>G-30:C>G	338
4112731|F|0-46:G>C-46:G>C	338
3079104|F|0-54:C>T-54:C>T	339
3081188|F|0-22:T>C-22:T>C	339
3100172|F|0-13:A>G-13:A>G	339
3114731|F|0-18:A>T-18:A>T	339
4113799|F|0-23:G>T-23:G>T	339
4116616|F|0-7:C>T-7:C>T	339
5048081|F|0-30:T>A-30:T>A	339
3099091|F|0-25:G>A-25:G>A	339
5120972|F|0-11:T>A-11:T>A	339
3169371|F|0-67:A>G-67:A>G	339
5049615|F|0-39:G>T-39:G>T	340
3110622|F|0-14:T>C-14:T>C	340
5120737|F|0-30:A>C-30:A>C	340
3076267|F|0-55:T>G-55:T>G	340
3077733|F|0-55:A>C-55:A>C	340
3077918|F|0-59:T>A-59:T>A	340
3079066|F|0-33:G>A-33:G>A	340
3083824|F|0-15:A>G-15:A>G	340
3085533|F|0-20:A>G-20:A>G	340
3090106|F|0-7:C>T-7:C>T	341
3094266|F|0-32:T>G-32:T>G	341
3094471|F|0-46:A>T-46:A>T	341
3096031|F|0-9:T>A-9:T>A	341
3099050|F|0-18:A>G-18:A>G	341
3149981|F|0-9:T>A-9:T>A	341
3152705|F|0-40:C>T-40:C>T	341
3165577|F|0-16:A>G-16:A>G	341
3181029|F|0-16:A>C-16:A>C	341
3213138|F|0-12:T>C-12:T>C	341
3218588|F|0-8:T>A-8:T>A	341
4109422|F|0-37:C>T-37:C>T	341
4331593|F|0-8:C>T-8:C>T	341
5047763|F|0-23:G>A-23:G>A	341
5053215|F|0-27:A>T-27:A>T	341
5121806|F|0-41:G>T-41:G>T	341
5150062|F|0-27:A>T-27:A>T	341
5816627|F|0-62:G>T-62:G>T	341
5817664|F|0-5:T>A-5:T>A	341
5875042|F|0-37:C>T-37:C>T	341
3078345|F|0-16:A>G-16:A>G	341
3097896|F|0-63:G>T-63:G>T	341
3107496|F|0-63:C>T-63:C>T	341
3146216|F|0-14:A>G-14:A>G	341
4111505|F|0-30:T>C-30:T>C	341
3087245|F|0-8:G>A-8:G>A	341
3090526|F|0-30:T>C-30:T>C	341
3162037|F|0-8:A>T-8:A>T	341
5818286|F|0-12:G>A-12:G>A	341
5818598|F|0-52:C>T-52:C>T	341
3161824|F|0-27:A>C-27:A>C	342
4120941|F|0-40:T>G-40:T>G	342
5818030|F|0-5:C>G-5:C>G	342
3103237|F|0-33:C>T-33:C>T	342
5238991|F|0-9:T>C-9:T>C	343
3115511|F|0-53:C>G-53:C>G	343
3164271|F|0-24:T>C-24:T>C	343
3087325|F|0-52:C>A-52:C>A	343
5239056|F|0-27:A>T-27:A>T	343
3074851|F|0-22:A>T-22:A>T	344
[truncated: 1,813 more rows]

## Sheet: Haplotyping with binary phedata
Table S3b Haplotype association analysis of the F2 population derived from BC95041/BC95042. Different tests, Chi-squared test and Logistic regression were applied to identify significant haplotypes associated with pod shatter resistance scored on the rupture energy. Quantitative scores were converted into binary format; 1: resistant and 0: Prone to shattering. For a detailed physical position of …
First Marker	Chromosome	Position	Block #	Markers Used	Haplotype	EM Freq	EM Cases Freq	EM Controls Freq	Chi-Squared P	Chi-Squared -log10 P	Chi-Squared expected P	Chi-Squared expected -log10 P	Chi-Squared X^2	Chi-Squared expected X^2	Regression P	Regression -log10 P	Regression Beta 0	Regression Beta 0 SE	Regression Beta 1	Regression Beta 1 SE	Regression expected P	Regression expected -log10 P	Regression Full Scan Perm. P	Regression -log10 FS Perm. P	Regression expected FS Perm. P	Regression expected -log10 FS Perm. P
4337572|F|0-31:C>T-31:C>T	A9	5748407	303	4337572|F|0-31:C>T-31:C>T, 3092915|F|0-42:G>A-42:G>A	AA	0.650788	0.687926	0.543415	0.0106771	1.97155	0.00875212	2.05789	6.51828	6.87272	6.63636e-05	4.17807	-1.16285	0.642834	3.68857	1.10593	0.000286369	3.54307	0.096	1.01773	0.000286369	3.54307
4337572|F|0-31:C>T-31:C>T	A9	5748407	303	4337572|F|0-31:C>T-31:C>T, 3092915|F|0-42:G>A-42:G>A	BB	0.335146	0.300708	0.434719	0.0200847	1.69713	0.0172219	1.76392	5.40452	5.67362	0.000416767	3.38011	2.17853	0.430737	-2.97121	0.944669	0.000859107	3.06595	0.415	0.381952	0.000859107	3.06595
4117381|F|0-16:C>A-16:C>A			375	4117381|F|0-16:C>A-16:C>A, 3089254|F|0-38:C>A-38:C>A, 3146991|F|0-15:T>C-15:T>C	BBB	0.441059	0.492191	0.293221	0.00122298	2.91258	0.00254094	2.59501	10.4553	9.11088	0.000717926	3.14392	0.381181	0.255784	1.7463	0.542511	0.00143184	2.8441	0.566	0.247184	0.00143184	2.8441
4166777|F|0-46:T>C-46:T>C	A7	1171999	241	4166777|F|0-46:T>C-46:T>C, 4334221|F|0-19:G>A-19:G>A, 3159894|F|0-68:T>C-68:T>C, 3127688|F|0-33:T>G-33:T>G, 3129603|F|0-29:G>A-29:G>A	BAAAA	0.0112324	6.05606e-05	0.0435337	0.000620218	3.20746	0.000282326	3.54925	11.7143	13.1842	0.000845556	3.07286	1.15499	0.233262	-38.0792	2503.36	0.00257732	2.58883	0.637	0.195861	0.00257732	2.58883
7250077|F|0-9:G>A-9:G>A			309	7250077|F|0-9:G>A-9:G>A, 3076890|F|0-52:A>T-52:A>T, 3146480|F|0-46:A>G-46:A>G, 3096696|F|0-28:T>C-28:T>C, 5818650|F|0-5:C>T-5:C>T, 3101752|F|0-29:C>T-29:C>T, 3159673|F|0-15:T>G-15:T>G, 3079266|F|0-41:T>A-41:T>A, 5121412|F|0-9:A>G-9:A>G, 5120748|F|0-29:G>C-29:G>C, 7249512|F|0-32:T>C-32:T>C, 3076528|F|0-55:T>C-55:T>C, 3077272|F|0-18:C>T-18:C>T, 3113543|F|0-40:A>C-40:A>C	BAAAAAAAABBBBA	0.43572	0.383424	0.586922	0.000789859	3.10245	0.00141163	2.85028	11.2649	10.1905	0.0014135	2.8497	1.78277	0.3096	-1.48761	0.479151	0.00429553	2.36698	0.837	0.0772745	0.00429553	2.36698
7250077|F|0-9:G>A-9:G>A			309	7250077|F|0-9:G>A-9:G>A, 3076890|F|0-52:A>T-52:A>T, 3146480|F|0-46:A>G-46:A>G, 3096696|F|0-28:T>C-28:T>C, 5818650|F|0-5:C>T-5:C>T, 3101752|F|0-29:C>T-29:C>T, 3159673|F|0-15:T>G-15:T>G, 3079266|F|0-41:T>A-41:T>A, 5121412|F|0-9:A>G-9:A>G, 5120748|F|0-29:G>C-29:G>C, 7249512|F|0-32:T>C-32:T>C, 3076528|F|0-55:T>C-55:T>C, 3077272|F|0-18:C>T-18:C>T, 3113543|F|0-40:A>C-40:A>C	ABBBBBBBBAAAAB	0.511092	0.560054	0.369531	0.000789859	3.10245	0.000846979	3.07213	11.2649	11.1354	0.00211381	2.67493	0.37384	0.272839	1.48289	0.498579	0.00601375	2.22085	0.877	0.0570004	0.00601375	2.22085
5121480|F|0-11:T>C-11:T>C	A9	1647328	308	5121480|F|0-11:T>C-11:T>C, 3105829|F|0-8:C>G-8:C>G, 3074795|F|0-19:G>T-19:G>T, 5050199|F|0-8:T>C-8:T>C	ABAA	0.533376	0.582555	0.391184	0.00104159	2.9823	0.00197628	2.70415	10.7521	9.57143	0.00275162	2.56041	0.383342	0.274693	1.39436	0.478773	0.00773196	2.11171	0.923	0.0347983	0.00773196	2.11171
