# Supplementary material for: Novel quantitative trait loci from an interspecific Brassica rapa derivative improve pod shatter resistance in Brassica napus
Source: Front Plant Sci. 2023 Sep 6;14:1233996. doi: 10.3389/fpls.2023.1233996 (PMC10510201; doi:10.3389/fpls.2023.1233996)
Supplement: Supplementary file 1 [file DataSheet_1.zip › Table S4.xlsx]

## Sheet: Sheet1
Table S4 Haplotype trend regression analysis for identification of significant associations for pod shatter resistance in the F2 population derived from BC95041/BC95042. Associations with P≤0.001 are shown here. Linear Haplotype Trend Regression Parameters were: Regression Method: Stepwise Linear Haplotype Trend Regression (backward elimination). Stepwise P-value cutoff: 0.01, Model Significance:…
First Marker	Chromosome	Position	Block #	Markers Used	# Haplotypes	# Haplotypes Regressed	Full-Model P-Value	Regression-LOG10g Full-Model P	R Squared	Mean Y	Selected Regressors
5121480|F|0-11:T>C-11:T>C	A9	1647328	308	5121480|F|0-11:T>C-11:T>C, 3105829|F|0-8:C>G-8:C>G, 3074795|F|0-19:G>T-19:G>T, 5050199|F|0-8:T>C-8:T>C	4	3	8.28594e-05	4.08166	0.0840291	7.30235	BABB
7250077|F|0-9:G>A-9:G>A	A9	2068033	309	7250077|F|0-9:G>A-9:G>A, 3076890|F|0-52:A>T-52:A>T, 3146480|F|0-46:A>G-46:A>G, 3096696|F|0-28:T>C-28:T>C, 5818650|F|0-5:C>T-5:C>T, 3101752|F|0-29:C>T-29:C>T, 3159673|F|0-15:T>G-15:T>G, 3079266|F|0-41:T>A-41:T>A, 5121412|F|0-9:A>G-9:A>G, 5120748|F|0-29:G>C-29:G>C, 7249512|F|0-32:T>C-32:T>C, 3076528|F|0-55:T>C-55:T>C, 3077272|F|0-18:C>T-18:C>T, 3081487|F|0-26:C>T-26:C>T, 3113543|F|0-40:A>C-40:A>C	2	2	9.63287e-05	4.01624	0.0825511	7.30235	ABBBBBBBBAAAAAB
5047933|F|0-16:C>T-16:C>T	A9	753462	307	5047933|F|0-16:C>T-16:C>T, 4107762|F|0-24:C>A-24:C>A, 3125008|F|0-5:A>G-5:A>G, 4707039|F|0-30:T>C-30:T>C, 4109969|F|0-10:A>G-10:A>G, 5239108|F|0-11:G>A-11:G>A, 3075846|F|0-19:T>C-19:T>C	3	3	0.000196093	3.70754	0.0755639	7.30235	AAAAABB
5149262|F|0-14:C>A-14:C>A	A9	2075763	606	5149262|F|0-14:C>A-14:C>A, 4165563|F|0-22:G>A-22:G>A, 3138811|F|0-20:T>C-20:T>C, 3164110|F|0-64:T>C-64:T>C, 3080786|F|0-29:C>G-29:C>G, 5156610|F|0-24:G>A-24:G>A, 3142940|F|0-30:T>C-30:T>C, 3080284|F|0-63:A>C-63:A>C, 3076275|F|0-65:C>T-65:C>T, 4333828|F|0-64:T>C-64:T>C	2	2	0.000442199	3.35438	0.0675513	7.30235	BBBBBBBBBB
