# Supplementary material for: Novel quantitative trait loci from an interspecific Brassica rapa derivative improve pod shatter resistance in Brassica napus
Source: Front Plant Sci. 2023 Sep 6;14:1233996. doi: 10.3389/fpls.2023.1233996 (PMC10510201; doi:10.3389/fpls.2023.1233996)
Supplement: Supplementary file 1 [file DataSheet_1.zip › Table S5.xlsx]

## Sheet: Sheet1
Table S5a Markers used for mendelising QTL for pod shatter resistance in the F2 populaion from BC95041/BC95042
F2 Identifier	Mani_BinaryRE	Avg Energy (mJ)	Average pod length (mm)	3092915|F|0-42:G>A-42:G>A	3184040|F|0-5:A>G-5:A>G	3220259|F|0-27:A>G-27:A>G	4335355|F|0-26:G>A-26:G>A	3076528|F|0-55:T>C-55:T>C	3077272|F|0-18:C>T-18:C>T	3081487|F|0-26:C>T-26:C>T	5049291|F|0-34:G>A-34:G>A	7249475|F|0-68:C>G-68:C>G	4337572|F|0-31:C>T-31:C>T	4110630|F|0-37:G>A-37:G>A
BnF2-P401	1	11.76	58.14	B_B	B_B	B_B	B_B	B_B	B_B	B_B	B_B	A_A	B_B	B_B
BnF2-P402	0	2.98	56.18	A_B	A_B	A_B	A_A	A_A	A_A	A_A	A_A	B_B	A_B	A_A
BnF2-P403	1	7.26	53.86	B_B	A_B	A_B	B_B	B_B	B_B	B_B	B_B	A_B	B_B	A_B
BnF2-P404	?	6.02	61	B_B	B_B	B_B	A_B	A_B	A_B	A_B	A_B	A_A	B_B	B_B
BnF2-P405	?	6.42	53.64	A_B	A_B	A_B	A_B	A_B	A_B	A_B	A_B	A_B	A_B	A_B
BnF2-P406	?	6.82	45.66	B_B	B_B	B_B	B_B	B_B	B_B	B_B	B_B	A_A	B_B	B_B
BnF2-P407	?	6.6	64.48	A_B	A_B	A_B	A_B	B_B	B_B	B_B	B_B	A_B	A_B	A_B
BnF2-P408	1	8.1	52.18	A_B	A_B	A_B	A_B	A_B	A_B	A_B	A_B	B_B	A_B	A_A
BnF2-P409	1	12.16	61.86	B_B	B_B	B_B	B_B	B_B	B_B	B_B	B_B	A_A	B_B	B_B
BnF2-P410	?	8.08	56.96	A_B	A_B	A_B	A_A	A_A	A_A	A_A	A_A	B_B	A_B	A_A
BnF2-P411	?	6.94	59.04	A_B	A_B	A_B	A_B	A_B	A_B	A_B	A_B	B_B	A_B	A_A
BnF2-P412	0	5.12	58.68	A_B	A_B	A_B	A_B	A_B	A_B	A_B	A_B	B_B	A_B	A_B
BnF2-P413	1	8.62	53.58	B_B	B_B	B_B	B_B	B_B	B_B	B_B	B_B	A_A	B_B	B_B
BnF2-P414	?	6.16	53.6	B_B	B_B	B_B	A_B	A_B	A_B	A_B	A_B	A_A	B_B	B_B
BnF2-P415	?	5.92	55.66	B_B	B_B	B_B	B_B	B_B	B_B	B_B	B_B	A_A	B_B	B_B
BnF2-P416	1	9.26	60.78	A_B	A_B	A_B	A_B	A_B	A_B	A_B	A_B	B_B	A_B	A_A
BnF2-P417	?	6.6	53.5	B_B	B_B	B_B	B_B	B_B	B_B	B_B	B_B	A_A	B_B	B_B
BnF2-P418	0	5.24	55.78	A_B	A_B	A_B	A_A	A_A	A_A	A_A	A_A	A_B	A_B	A_B
BnF2-P419	?	6.2	55.12	B_B	A_B	A_B	B_B	A_B	A_B	A_B	B_B	A_B	B_B	A_B
BnF2-P420	1	7.52	62.82	A_B	A_B	A_B	A_B	A_B	A_B	A_B	A_B	A_B	A_B	A_B
BnF2-P421	0	3.98	55.24	A_B	A_B	A_B	B_B	B_B	B_B	B_B	B_B	A_B	A_B	A_B
BnF2-P422	1	8.78	50.48	A_B	A_B	A_B	A_B	A_B	A_B	A_B	A_B	B_B	A_B	A_A
BnF2-P423	1	9.1	57.5	B_B	B_B	B_B	B_B	B_B	B_B	B_B	B_B	A_A	B_B	B_B
BnF2-P424	?	6.92	55.48	A_B	A_B	A_B	A_B	A_B	A_B	A_B	A_B	A_B	A_B	A_B
BnF2-P425	1	9.68	60.28	A_B	B_B	B_B	B_B	B_B	B_B	B_B	B_B	A_A	B_B	B_B
BnF2-P426	?	7	58.92	A_B	A_B	A_B	B_B	B_B	B_B	B_B	B_B	A_B	A_B	A_B
BnF2-P427	0	3.9	58.66	A_B	A_B	A_B	A_B	A_B	A_B	A_B	A_B	A_B	A_B	A_B
BnF2-P428	1	9.52	56.48	B_B	B_B	B_B	B_B	B_B	B_B	B_B	B_B	A_A	B_B	B_B
BnF2-P429	1	8.44	56.08	B_B	B_B	B_B	B_B	B_B	B_B	B_B	B_B	A_A	B_B	B_B
BnF2-P430	0	4.44	58.22	B_B	B_B	B_B	B_B	A_B	A_B	A_B	A_B	A_A	B_B	B_B
BnF2-P431	0	4.52	40.3	A_B	A_B	A_B	A_A	A_A	A_A	A_A	A_A	B_B	A_B	A_A
BnF2-P432	1	11.22	58.54	B_B	B_B	B_B	B_B	A_B	A_B	A_B	A_B	A_A	B_B	B_B
BnF2-P433	1	7.86	45	B_B	B_B	B_B	A_B	A_B	A_B	A_B	A_B	A_A	B_B	B_B
BnF2-P434	1	7.2	55.8	A_B	A_B	A_B	A_B	A_B	A_B	A_B	A_B	B_B	A_B	A_A
BnF2-P435	1	14.72	60.7	A_B	A_B	A_B	A_B	A_B	A_B	A_B	A_B	B_B	A_B	A_A
BnF2-P436	1	8.18	58.22	A_B	A_B	A_B	A_B	B_B	B_B	B_B	B_B	A_B	A_B	A_B
BnF2-P437	1	9.56	57.2	A_B	A_B	A_B	A_B	A_B	A_B	A_B	A_B	A_B	A_B	B_B
BnF2-P438	?	8.86	56.66	A_B	A_B	A_B	A_A	A_A	A_A	A_A	A_A	B_B	A_B	A_A
BnF2-P439	1	8.42	69.18	A_B	A_B	A_B	A_B	A_B	A_B	A_B	A_B	B_B	A_B	A_A
BnF2-P440	1	8.46	57.98	B_B	B_B	B_B	B_B	A_B	A_B	A_B	A_B	A_A	B_B	B_B
BnF2-P441	1	9.06	43.46	B_B	B_B	B_B	B_B	B_B	B_B	B_B	B_B	A_A	B_B	B_B
BnF2-P442	?	5.76	54.24	B_B	B_B	B_B	B_B	A_B	A_B	A_B	A_B	A_A	B_B	B_B
BnF2-P443	1	7.82	57.62	A_B	A_B	A_B	A_B	A_B	A_B	A_B	A_B	B_B	A_B	A_A
BnF2-P444	0	5.24	57.62	A_B	A_B	A_B	A_B	A_B	A_B	A_B	A_B	A_B	A_B	A_B
BnF2-P445	1	10.62	53.34	A_B	A_B	A_B	A_B	A_B	A_B	A_B	A_B	A_B	A_B	A_B
BnF2-P446	0	5.24	52.3	A_B	A_B	A_B	A_B	A_B	A_B	A_B	A_B	A_B	A_B	A_B
BnF2-P447	1	8.84	60.04	A_B	A_B	A_B	A_B	A_B	A_B	A_B	A_B	A_B	A_B	A_A
BnF2-P448	1	11.1	62.92	B_B	B_B	B_B	B_B	B_B	B_B	B_B	B_B	A_A	B_B	B_B
BnF2-P449	1	11.22	58.34	B_B	B_B	B_B	B_B	B_B	B_B	B_B	B_B	A_A	B_B	B_B
BnF2-P450	0	5.76	51.42	A_B	A_B	A_B	A_A	A_A	A_A	A_A	A_A	A_B	A_B	A_B
BnF2-P451	0	4.38	49.64	A_B	A_B	A_B	A_A	A_A	A_A	A_A	A_A	A_B	A_B	A_B
BnF2-P452	?	6.52	56.32	A_B	A_B	A_B	A_B	A_A	A_A	A_A	A_A	A_B	A_B	A_B
BnF2-P453	1	9.86	50.24	A_B	A_B	A_B	A_B	A_B	A_B	A_B	A_B	B_B	A_B	A_A
BnF2-P454	1	9.24	55.4	B_B	B_B	B_B	B_B	B_B	B_B	B_B	B_B	A_A	B_B	B_B
BnF2-P455	0	4.5	59.08	A_B	A_B	A_B	A_B	A_B	A_B	A_B	A_B	B_B	A_B	A_A
BnF2-P456	0	6.86	61.22	A_B	A_B	A_B	A_A	A_A	A_A	A_A	A_A	B_B	A_B	A_A
BnF2-P457	1	8.44	55.24	A_B	A_B	A_B	A_B	A_B	A_B	A_B	A_B	B_B	A_B	A_A
BnF2-P458	0	3.5	50.48	A_B	A_B	A_B	A_B	A_B	A_B	A_B	A_B	A_B	A_B	A_B
BnF2-P460	0	4.2	52.56	B_B	B_B	B_B	B_B	B_B	B_B	B_B	B_B	A_A	B_B	B_B
BnF2-P461	0	5.16	49.74	A_B	A_B	A_B	A_B	A_A	A_A	A_A	A_A	A_B	B_B	B_B
BnF2-P462	?	5.54	57.2	A_B	A_B	A_B	A_B	A_B	A_B	A_B	A_B	A_B	A_B	A_B
BnF2-P463	?	6.94	61.7	A_B	A_B	A_B	A_B	A_B	A_B	A_B	A_B	A_B	B_B	A_B
BnF2-P464	1	10.34	56.96	A_B	A_B	A_B	A_B	A_B	A_B	A_B	A_B	A_B	A_B	A_B
BnF2-P465	1	7.16	49.8	B_B	B_B	B_B	B_B	B_B	B_B	B_B	B_B	A_A	B_B	B_B
BnF2-P466	0	4.9	61.1	A_B	A_B	A_B	A_B	A_B	A_B	A_B	A_B	A_B	A_B	A_B
BnF2-P467	1	8.9	60.16	B_B	B_B	B_B	A_B	A_B	A_B	A_B	A_B	A_A	B_B	B_B
BnF2-P468	1	7.1	55.76	B_B	B_B	B_B	B_B	B_B	B_B	B_B	B_B	A_A	B_B	B_B
BnF2-P469	?	6.68	56.06	A_B	A_B	A_B	A_B	A_B	A_B	A_B	A_B	B_B	A_B	A_A
BnF2-P470	?	7.58	51.78	A_B	A_B	A_B	A_A	A_A	A_A	A_A	A_A	A_B	A_B	A_B
BnF2-P471	0	6.14	45.58	A_B	A_B	A_B	A_A	A_A	A_A	A_A	A_A	B_B	A_B	A_A
BnF2-P472	0	3.4	55.38	A_B	A_B	A_B	A_A	A_A	A_A	A_A	A_A	A_B	A_B	A_B
BnF2-P473	?	6.02	56.24	B_B	B_B	B_B	A_B	A_B	A_B	A_B	A_B	A_A	A_B	B_B
BnF2-P474	1	7.42	51.52	A_B	A_B	A_B	B_B	B_B	B_B	B_B	B_B	A_B	A_B	A_B
BnF2-P475	0	4.2	47.78	A_B	A_B	A_B	A_B	A_B	A_B	A_B	A_B	A_B	A_B	A_B
BnF2-P476	1	8.94	49.86	B_B	B_B	B_B	B_B	B_B	B_B	B_B	B_B	A_A	B_B	B_B
BnF2-P477	?	6.84	57.08	B_B	B_B	B_B	A_B	A_B	A_B	A_B	A_B	A_A	B_B	B_B
BnF2-P478	1	7.38	63.86	A_B	A_B	A_B	B_B	B_B	B_B	B_B	B_B	A_B	A_B	A_B
BnF2-P479	0	5.48	55.12	A_B	A_B	A_B	A_A	A_A	A_A	A_A	A_A	B_B	A_B	A_A
BnF2-P480	1	8.28	51.8	A_B	A_B	A_B	A_B	A_B	A_B	A_B	A_B	A_B	A_B	A_B
BnF2-P481	?	5.58	54.18	B_B	A_B	A_B	B_B	B_B	B_B	B_B	B_B	A_B	B_B	B_B
BnF2-P483	0	5.68	47.3	A_B	A_B	A_B	A_A	A_A	A_A	A_A	A_A	B_B	A_B	A_A
BnF2-P484	1	7.42	58.2	A_B	A_B	A_B	B_B	B_B	B_B	B_B	B_B	B_B	A_B	A_A
BnF2-P485	0	4.5	54.76	A_B	A_B	A_B	A_B	A_B	A_B	A_B	A_B	B_B	A_B	A_A
BnF2-P486	1	7.68	44.5	B_B	B_B	B_B	B_B	A_B	A_B	A_B	B_B	A_A	B_B	B_B
BnF2-P487	0	4.34	37.66	A_B	A_B	A_B	A_B	A_B	A_B	A_B	A_B	A_B	A_B	A_B
BnF2-P488	1	9.26	50.1	B_B	B_B	B_B	B_B	B_B	B_B	B_B	B_B	A_A	B_B	B_B
BnF2-P489	0	3.56	50.4	A_B	A_B	A_B	A_A	A_A	A_A	A_A	A_A	B_B	A_B	A_A
BnF2-P490	0	5.18	52.7	A_B	A_B	A_B	A_A	A_A	A_A	A_A	A_A	B_B	A_B	A_A
BnF2-P492	1	8.4	64.26	A_B	A_B	A_B	A_B	A_B	A_B	A_B	A_B	B_B	A_B	A_A
BnF2-P493	0	5.8	52.14	A_B	A_B	A_B	A_A	A_A	A_A	A_A	A_A	B_B	A_B	A_A
BnF2-P494	0	4.08	64.34	A_B	A_B	A_B	B_B	B_B	B_B	B_B	B_B	A_B	A_B	A_B
BnF2-P495	1	11.04	53.22	A_B	A_B	A_B	B_B	B_B	B_B	B_B	B_B	A_B	A_B	A_B
BnF2-P496	0	5.04	61.2	A_B	A_B	A_B	A_B	A_B	A_B	A_B	A_B	B_B	A_B	A_A
BnF2-P497	0	4.26	57.28	A_B	A_B	A_B	A_A	A_A	A_A	A_A	A_A	A_B	A_B	A_B
BnF2-P498	1	8.68	47.98	A_B	A_B	A_B	B_B	B_B	B_B	B_B	B_B	A_B	A_B	A_B
BnF2-P499	1	9.28	46.16	A_B	A_B	A_B	A_B	B_B	B_B	B_B	A_B	A_B	A_B	A_B
BnF2-P500	1	8.1	59.34	A_B	A_B	A_B	A_B	A_B	A_B	A_B	A_B	A_B	A_B	A_B
BnF2-P501	?	6.34	49.94	A_B	A_B	A_B	B_B	B_B	B_B	B_B	B_B	B_B	A_B	A_A
BnF2-P502	?	5.56	61.62	B_B	B_B	B_B	B_B	B_B	B_B	B_B	B_B	A_A	B_B	B_B
BnF2-P503	?	6.38	52.26	B_B	B_B	B_B	B_B	B_B	B_B	B_B	B_B	A_A	B_B	B_B
BnF2-P504	0	2.32	56.42	A_B	A_B	A_B	A_A	A_A	A_A	A_A	A_A	B_B	A_B	A_A
BnF2-P505	0	2.62	48.84	A_B	A_B	A_B	A_A	A_A	A_A	A_A	A_A	A_B	A_B	A_B
BnF2-P506	0	3.86	58.92	A_B	A_B	A_B	A_B	A_B	A_B	A_B	A_B	A_B	A_B	A_B
BnF2-P507	1	7.86	66.44	B_B	A_B	A_B	B_B	B_B	B_B	B_B	B_B	A_B	B_B	A_A
BnF2-P508	?	7.62	52.04	A_B	A_B	A_B	A_A	A_B	A_B	A_B	A_B	B_B	A_B	A_A
BnF2-P510	1	7.64	57.14	B_B	A_B	A_B	B_B	B_B	B_B	B_B	B_B	A_B	B_B	A_B
BnF2-P511	?	6.56	55.04	A_B	A_B	A_B	B_B	A_B	A_B	A_B	A_B	A_B	A_B	A_B
BnF2-P512	?	5.54	60.38	B_B	B_B	B_B	B_B	B_B	B_B	B_B	B_B	A_A	B_B	B_B
BnF2-P513	?	7.5	59.98	A_B	A_B	A_B	A_A	A_A	A_A	A_A	A_A	A_B	A_B	A_B
BnF2-P515	?	7.48	56.76	A_B	A_B	A_B	A_A	A_A	A_A	A_A	A_A	B_B	A_B	A_A
BnF2-P516	1	10.24	50.2	A_B	A_B	A_B	A_B	A_B	A_B	A_B	A_B	A_B	A_B	A_B
BnF2-P517	0	5.28	63.74	A_B	A_B	A_B	A_B	A_B	A_B	A_B	A_B	A_B	A_B	B_B
BnF2-P518	?	9	54.74	A_B	A_B	A_B	A_A	A_A	A_A	A_A	A_A	B_B	A_B	A_A
BnF2-P519	1	9.14	50.4	A_B	A_B	A_B	A_A	A_A	A_A	A_A	A_A	B_B	A_B	A_A
BnF2-P524	?	6.36	55.4	B_B	A_B	A_B	A_B	A_B	A_B	A_B	A_B	A_B	B_B	A_B
BnF2-P525	?	6.46	48.16	B_B	B_B	B_B	A_B	A_B	A_B	A_B	A_B	A_A	B_B	B_B
BnF2-P527	0	4.34	53.76	A_B	A_B	A_B	A_B	A_B	A_B	A_B	A_B	A_B	A_B	A_B
BnF2-P529	1	8.9	44.1	A_B	A_B	A_B	A_B	A_B	A_B	A_B	A_B	A_B	A_B	A_B
BnF2-P530	?	6.64	46.94	A_B	A_B	A_B	A_B	A_B	A_B	A_B	A_B	B_B	A_B	A_A
BnF2-P531	1	7.06	67.24	B_B	B_B	B_B	B_B	B_B	B_B	B_B	B_B	A_A	B_B	B_B
BnF2-P532	0	6.94	53.14	A_B	A_B	A_B	A_A	A_B	A_B	A_B	A_B	B_B	A_B	A_A
BnF2-P533	1	8.9	52.78	A_B	A_B	A_B	B_B	B_B	B_B	B_B	B_B	A_B	A_B	A_B
BnF2-P534	0	4.54	53.32	A_B	A_B	A_B	A_A	A_A	A_A	A_A	A_A	B_B	A_B	A_A
BnF2-P535	1	8.96	55.24	B_B	B_B	B_B	B_B	B_B	B_B	B_B	B_B	A_A	B_B	B_B
BnF2-P536	1	12.92	55.14	B_B	B_B	B_B	A_B	A_B	A_B	A_B	A_B	A_A	B_B	B_B
BnF2-P537	1	7.32	53.66	A_B	A_B	A_B	A_B	A_B	A_B	A_B	A_B	B_B	A_B	A_A
BnF2-P538	1	11.78	51.06	A_B	A_B	A_B	B_B	B_B	B_B	B_B	B_B	A_B	A_B	A_B
BnF2-P540	?	6.9	55.24	A_B	A_B	A_B	A_B	A_B	A_B	A_B	A_B	A_B	A_B	A_B
BnF2-P541	1	7.78	52.68	A_B	A_B	A_B	A_B	B_B	B_B	B_B	B_B	A_B	A_B	A_B
BnF2-P542	1	9.98	48.62	B_B	B_B	B_B	B_B	B_B	B_B	B_B	B_B	A_A	B_B	B_B
BnF2-P543	0	5.62	53.2	A_B	A_B	A_B	A_A	A_A	A_A	A_A	A_A	A_B	A_B	A_B
BnF2-P544	1	10.46	65.74	A_B	A_B	A_B	A_B	B_B	B_B	B_B	B_B	A_B	A_B	B_B
BnF2-P545	0	3.86	56.32	A_B	A_B	A_B	A_A	A_A	A_A	A_A	A_A	B_B	A_B	A_A
BnF2-P546	1	9.34	56	B_B	B_B	B_B	A_B	A_B	A_B	A_B	A_B	A_A	B_B	B_B
BnF2-P548	0	6.18	56.32	A_B	A_B	A_B	A_A	A_B	A_B	A_B	A_B	B_B	A_B	A_A
BnF2-P549	1	9.7	55.34	A_B	A_B	A_B	B_B	B_B	B_B	B_B	B_B	A_B	A_B	A_B
BnF2-P550	0	5.7	56.4	A_B	A_B	A_B	A_A	A_A	A_A	A_A	A_A	A_B	A_B	A_B
BnF2-P551	0	3.4	58.3	A_B	A_B	A_B	A_B	B_B	B_B	B_B	B_B	B_B	A_B	A_A
BnF2-P552	0	5.46	58.32	A_B	A_B	A_B	A_B	A_B	A_B	A_B	A_B	B_B	B_B	A_A
BnF2-P553	1	10.68	54.12	A_B	A_B	A_B	A_B	A_B	A_B	A_B	A_B	A_B	A_B	A_B
BnF2-P554	0	5.08	56.88	A_B	A_B	A_B	A_B	A_A	A_A	A_A	A_B	A_B	A_B	A_B
BnF2-P555	1	9.04	59.3	A_B	A_B	A_B	A_A	A_A	A_A	A_A	A_A	A_B	A_B	A_B
BnF2-P560	1	9.18	55.82	A_B	A_B	A_B	A_B	A_B	A_B	A_B	A_B	A_B	A_B	A_B
BnF2-P561	?	8.46	52.98	A_B	A_B	A_B	A_A	A_B	A_B	A_B	A_B	B_B	A_B	A_A
BnF2-P562	0	3.74	60.78	B_B	B_B	B_B	B_B	B_B	B_B	B_B	B_B	A_A	B_B	B_B
BnF2-P563	0	3.74	47.88	A_B	A_B	A_B	A_A	A_A	A_A	A_A	A_A	B_B	A_B	A_A
BnF2-P564	1	9.04	55.1	A_B	A_B	A_B	A_B	A_A	A_A	A_A	A_A	A_B	A_B	A_B
BnF2-P565	0	3.96	56.58	A_B	A_B	A_B	A_B	A_B	A_B	A_B	A_B	A_B	A_B	A_B
BnF2-P566	1	11.96	59.4	B_B	B_B	B_B	B_B	B_B	B_B	B_B	B_B	A_A	B_B	B_B
BnF2-P567	1	8.4	61.54	A_B	A_B	A_B	A_B	A_B	A_B	A_B	A_B	A_B	A_B	A_B
BnF2-P568	0	5.34	51.22	A_B	A_B	A_B	B_B	B_B	B_B	B_B	B_B	A_B	A_B	A_B
BnF2-P569	0	4.08	58.42	B_B	B_B	B_B	A_B	A_B	A_B	A_B	A_B	A_A	B_B	B_B
BnF2-P570	0	4.66	55.54	A_B	A_B	A_B	B_B	B_B	B_B	B_B	B_B	A_B	A_B	A_B
BnF2-P571	0	6.04	54.88	A_B	A_B	A_B	A_A	A_A	A_A	A_A	A_A	B_B	A_B	A_A
BnF2-P572	0	3.66	49.2	A_B	A_B	A_B	A_A	A_A	A_A	A_A	A_A	A_B	A_B	A_B
BnF2-P573	?	7.22	45.6	A_B	A_B	A_B	A_A	A_B	A_B	A_B	A_B	A_B	A_B	A_B
BnF2-P574	0	6.58	64.34	A_B	A_B	A_B	A_A	A_A	A_A	A_A	A_A	B_B	A_B	A_A
BnF2-P575	1	10.52	50.86	A_B	A_B	A_B	A_A	A_A	A_A	A_A	A_A	B_B	A_B	A_A
BnF2-P576	1	17.76	58.28	A_B	A_B	A_B	A_A	A_A	A_A	A_A	A_A	B_B	A_B	A_A
BnF2-P577	1	11.82	56.74	B_B	B_B	B_B	B_B	B_B	B_B	B_B	B_B	A_A	B_B	B_B
BnF2-P578	0	4.32	52.48	A_B	A_B	A_B	A_A	A_A	A_A	A_A	A_A	A_B	A_B	A_B
BnF2-P579	?	8.3	58.04	A_B	A_B	A_B	A_A	A_A	A_A	A_A	A_A	B_B	A_B	A_A
BnF2-P580	0	6.36	57.8	A_B	A_B	A_B	A_A	A_A	A_A	A_A	A_A	B_B	A_B	A_A
BnF2-P581	0	4.64	40.48	A_B	A_B	A_B	A_B	B_B	B_B	B_B	A_B	A_B	A_B	A_B
BnF2-P582	?	5.56	55.98	B_B	B_B	B_B	A_B	A_B	A_B	A_B	A_B	A_A	B_B	B_B
BnF2-P584	1	8.56	49.36	A_B	A_B	A_B	A_B	A_B	A_B	A_B	A_B	A_B	A_B	A_B
BnF2-P585	1	7.7	60.6	B_B	B_B	B_B	B_B	B_B	B_B	B_B	B_B	A_A	B_B	B_B
BnF2-P586	1	14.9	52.78	A_B	A_B	A_B	A_B	A_B	A_B	A_B	A_B	A_B	A_B	A_B
BnF2-P587	1	11.92	57.1	B_B	B_B	B_B	B_B	B_B	B_B	B_B	B_B	A_A	B_B	B_B
BnF2-P589	0	4.42	43.62	A_B	A_B	A_B	A_B	A_B	A_B	A_B	A_B	A_B	A_B	A_B
BnF2-P590	1	9.06	49.24	B_B	B_B	B_B	B_B	B_B	B_B	B_B	B_B	A_A	B_B	B_B
BnF2-P591	1	7.82	53.34	B_B	B_B	B_B	B_B	B_B	B_B	B_B	B_B	A_A	B_B	B_B
BnF2-P592	1	9.7	51.84	B_B	B_B	B_B	B_B	B_B	B_B	B_B	B_B	A_A	B_B	B_B
BnF2-P593	1	7.76	60.12	B_B	B_B	B_B	B_B	B_B	B_B	B_B	B_B	A_A	B_B	B_B
BnF2-P594	?	5.86	63.86	A_B	B_B	B_B	A_B	A_B	A_B	A_B	A_B	A_A	A_B	B_B
BnF2-P595	1	10.2	56.26	A_B	A_B	A_B	A_B	A_B	A_B	A_B	A_B	A_B	A_B	B_B
BnF2-P596	1	12.92	51.76	B_B	A_B	A_B	B_B	B_B	B_B	B_B	B_B	A_B	B_B	A_B
BnF2-P597	0	5.02	57.32	A_B	A_B	A_B	A_A	A_A	A_A	A_A	A_A	B_B	A_B	A_A
BnF2-P598	1	8.16	66.08	B_B	B_B	B_B	A_B	A_B	A_B	A_B	A_B	A_A	B_B	B_B
BnF2-P599	0	6.62	54.64	A_B	A_B	A_B	A_A	A_A	A_A	A_A	A_A	B_B	A_B	A_A
BnF2-P600	1	8.56	53.56	A_B	B_B	B_B	A_B	A_B	A_B	A_B	A_B	A_A	A_B	B_B

## Sheet: Sheet2
Table S5b Haplotype association analysis of the F2 population derived from BC95041/BC95042. Different tests, Chi-squared and Odd ratio tests, were applied to identify significant haplotypes associated with pod shatter resistance scored on the rupture energy (quantitative scores were converted into binary format; 1: resistant and 0: Prone to shattering). For a detailed physical position of the mar…
First Marker	Block #	Markers Used	Haplotype	Chromosome	Physical position of the first marker (bp)	EM Freq	EM Cases Freq	EM Controls Freq	Chi-Squared P	Chi-Squared -log10 P	Chi-Squared expected P	Chi-Squared expected -log10 P	Chi-Squared X^2	Chi-Squared expected X^2	Chi-Squared FDR	Chi-Squared Full Scan Perm. P	Chi-Squared -log10 FS Perm. P	Chi-Squared expected FS Perm. P	Chi-Squared expected -log10 FS Perm. P	Odds Ratio	Odds Ratio Lower 95% CI	Odds Ratio Upper 95% CI
3146480|F|0-46:A>G-46:A>G	309	3146480|F|0-46:A>G-46:A>G, 3096696|F|0-28:T>C-28:T>C, 3101752|F|0-29:C>T-29:C>T, 3159673|F|0-15:T>G-15:T>G, 5818650|F|0-5:C>T-5:C>T, 7250077|F|0-9:G>A-9:G>A, 3076890|F|0-52:A>T-52:A>T, 3079266|F|0-41:T>A-41:T>A, 3113543|F|0-40:A>C-40:A>C, 5121412|F|0-9:A>G-9:A>G, 5120748|F|0-29:G>C-29:G>C, 7249512|F|0-32:T>C-32:T>C, 3076528|F|0-55:T>C-55:T>C, 3077272|F|0-18:C>T-18:C>T, 3081487|F|0-26:C>T-26:C>T	BBBBBABBBBAAAAA	chrA09	2028899	0.514183	0.672695	0.296565	1.01e-10	9.99539	0.000256674	3.59062	41.8007	13.3627	9.84e-08	0.001	3	0.000770021	3.1135	5.50478	3.22787	9.38782
3146480|F|0-46:A>G-46:A>G	309	3146480|F|0-46:A>G-46:A>G, 3096696|F|0-28:T>C-28:T>C, 3101752|F|0-29:C>T-29:C>T, 3159673|F|0-15:T>G-15:T>G, 5818650|F|0-5:C>T-5:C>T, 7250077|F|0-9:G>A-9:G>A, 3076890|F|0-52:A>T-52:A>T, 3079266|F|0-41:T>A-41:T>A, 3113543|F|0-40:A>C-40:A>C, 5121412|F|0-9:A>G-9:A>G, 5120748|F|0-29:G>C-29:G>C, 7249512|F|0-32:T>C-32:T>C, 3076528|F|0-55:T>C-55:T>C, 3077272|F|0-18:C>T-18:C>T, 3081487|F|0-26:C>T-26:C>T	AAAAABAAAABBBBB	chrA09	2028899	0.424948	0.265374	0.644023	1.01e-10	9.99539	0.000770021	3.1135	41.8007	11.3121	9.84e-08	0.001	3	0.00744353	2.12822	0.18166	0.106521	0.309802
4168212|F|0-44:C>T-44:C>T	310	4168212|F|0-44:C>T-44:C>T, 3094332|F|0-24:C>G-24:C>G, 3083820|F|0-52:C>T-52:C>T	BBB	chrA09	3739197	0.542857	0.703704	0.322034	2.33e-10	9.63285	0.00179671	2.74552	40.1692	9.74643	1.13e-07	0.001	3	0.00693019	2.15926	5.04255	3.01313	8.43885
4168212|F|0-44:C>T-44:C>T	310	4168212|F|0-44:C>T-44:C>T, 3094332|F|0-24:C>G-24:C>G, 3083820|F|0-52:C>T-52:C>T	AAA	chrA09	3739197	0.45	0.290123	0.669492	2.33e-10	9.63285	0.00128337	2.89165	40.1692	10.3663	1.13e-07	0.001	3	0.00641684	2.19268	0.198312	0.1185	0.331881
3105829|F|0-8:C>G-8:C>G	308	3105829|F|0-8:C>G-8:C>G, 5121480|F|0-11:T>C-11:T>C, 3074795|F|0-19:G>T-19:G>T, 5050199|F|0-8:T>C-8:T>C	BAAA	chrA09	1786710	0.549891	0.691233	0.355846	1.68e-08	7.77541	0.00231006	2.63638	31.8364	9.28525	6.53e-06	0.001	3	0.00179671	2.74552	4.16692	2.50973	6.91835
4114159|F|0-37:G>A-37:G>A	311	4114159|F|0-37:G>A-37:G>A, 3089223|F|0-56:A>C-56:A>C	BA	chrA09	4155257	0.457143	0.314815	0.652542	2.12e-08	7.67305	0.00282341	2.54923	31.3787	8.91821	6.89e-06	0.001	3	0.00128337	2.89165	0.244647	0.147866	0.404774
3105829|F|0-8:C>G-8:C>G	308	3105829|F|0-8:C>G-8:C>G, 5121480|F|0-11:T>C-11:T>C, 3074795|F|0-19:G>T-19:G>T, 5050199|F|0-8:T>C-8:T>C	ABBB	chrA09	1786710	0.42132	0.283826	0.610084	4.99e-08	7.30209	0.00333676	2.47668	29.7215	8.61353	1.39e-05	0.001	3	0.00231006	2.63638	0.252117	0.152011	0.41815
4114159|F|0-37:G>A-37:G>A	311	4114159|F|0-37:G>A-37:G>A, 3089223|F|0-56:A>C-56:A>C	AB	chrA09	4155257	0.532143	0.666667	0.347458	1.25e-07	6.90293	0.0038501	2.41453	27.9414	8.35319	3.04e-05	0.001	3	0.00590349	2.22889	3.7561	2.27751	6.19461
3160393|F|0-25:G>A-25:G>A	314	3160393|F|0-25:G>A-25:G>A, 4110630|F|0-37:G>A-37:G>A	AB	chrA09	6410543	0.474748	0.34547	0.652232	3.86e-07	6.4136	0.00436345	2.36017	25.7639	8.12602	8.35e-05	0.001	3	0.00282341	2.54923	0.281428	0.170969	0.463254
5049484|F|0-26:T>C-26:T>C	313	5049484|F|0-26:T>C-26:T>C, 3150548|F|0-18:C>G-18:C>G	BB	chrA09	5774783	0.474932	0.351792	0.643988	1.12e-06	5.95236	0.0048768	2.31187	23.717	7.92457	0.000217385	0.001	3	0.000256674	3.59062	0.295659	0.179578	0.486776
3077773|F|0-59:A>G-59:A>G	312	3077773|F|0-59:A>G-59:A>G, 3090530|F|0-12:C>A-12:C>A, 5818250|F|0-20:G>A-20:G>A, 5120711|F|0-46:G>T-46:G>T, 3087315|F|0-10:C>G-10:C>G, 3088756|F|0-56:A>C-56:A>C, 3116082|F|0-27:C>T-27:C>T, 3127065|F|0-24:C>A-24:C>A, 3086702|F|0-20:C>A-20:C>A, 3155077|F|0-52:C>A-52:C>A	BBAABBBBBB	chrA09	664136	0.460691	0.339484	0.627094	1.16e-06	5.93552	0.00539014	2.2684	23.6423	7.74366	0.000188318	0.001	3	0.00436345	2.36017	0.291449	0.175812	0.483144
3077773|F|0-59:A>G-59:A>G	312	3077773|F|0-59:A>G-59:A>G, 3090530|F|0-12:C>A-12:C>A, 5818250|F|0-20:G>A-20:G>A, 5120711|F|0-46:G>T-46:G>T, 3087315|F|0-10:C>G-10:C>G, 3088756|F|0-56:A>C-56:A>C, 3116082|F|0-27:C>T-27:C>T, 3127065|F|0-24:C>A-24:C>A, 3086702|F|0-20:C>A-20:C>A, 3155077|F|0-52:C>A-52:C>A	AABBAAAAAA	chrA09	664136	0.50712	0.629607	0.338959	1.16e-06	5.93552	0.00590349	2.22889	23.6423	7.57953	0.000188318	0.001	3	0.0048768	2.31187	3.43113	2.06978	5.68788
5049484|F|0-26:T>C-26:T>C	313	5049484|F|0-26:T>C-26:T>C, 3150548|F|0-18:C>G-18:C>G	AA	chrA09	5774783	0.507075	0.62957	0.338904	1.56e-06	5.80623	0.00641684	2.19268	23.0697	7.42935	0.00023411	0.001	3	0.0038501	2.41453	3.32843	2.02136	5.48069
3125008|F|0-5:A>G-5:A>G	307	3125008|F|0-5:A>G-5:A>G, 4707039|F|0-30:T>C-30:T>C, 4107762|F|0-24:C>A-24:C>A, 4109969|F|0-10:A>G-10:A>G, 5047933|F|0-16:C>T-16:C>T, 5239108|F|0-11:G>A-11:G>A, 3075846|F|0-19:T>C-19:T>C	AAAAABB	chrA09_random	227478	0.542832	0.666638	0.372862	3.94e-06	5.40398	0.00693019	2.15926	21.2915	7.29097	0.00054888	0.001	3	0.00795688	2.09926	3.19574	1.93628	5.27443
3125008|F|0-5:A>G-5:A>G	307	3125008|F|0-5:A>G-5:A>G, 4707039|F|0-30:T>C-30:T>C, 4107762|F|0-24:C>A-24:C>A, 4109969|F|0-10:A>G-10:A>G, 5047933|F|0-16:C>T-16:C>T, 5239108|F|0-11:G>A-11:G>A, 3075846|F|0-19:T>C-19:T>C	BBBBBAA	chrA09_random	227478	0.421404	0.314786	0.567777	5.51e-06	5.25903	0.00744353	2.12822	20.6521	7.16269	0.000715268	0.001	3	0.00539014	2.2684	0.318297	0.192842	0.525367
3160393|F|0-25:G>A-25:G>A	314	3160393|F|0-25:G>A-25:G>A, 4110630|F|0-37:G>A-37:G>A	BA	chrA09	6410543	0.489033	0.604729	0.330198	5.68e-06	5.24531	0.00795688	2.09926	20.5916	7.04315	0.000692088	0.001	3	0.00333676	2.47668	3.1034	1.88911	5.09822
3122969|F|0-18:T>A-18:T>A	315	3122969|F|0-18:T>A-18:T>A, 3081490|F|0-62:T>G-62:T>G, 3087575|F|0-59:A>T-59:A>T, 3115025|F|0-11:T>C-11:T>C, 4115942|F|0-13:A>G-13:A>G, 4117167|F|0-7:C>T-7:C>T, 5591139|F|0-6:C>A-6:C>A, 3101037|F|0-14:C>A-14:C>A, 5876388|F|0-41:A>G-41:A>G	ABBABBAAB	chrA09	8722204	0.478571	0.58642	0.330508	2.42e-05	4.61598	0.00847023	2.07211	17.8255	6.93125	0.00277432	0.008	2.09691	0.00847023	2.07211	2.89263	1.75532	4.76681
3122969|F|0-18:T>A-18:T>A	315	3122969|F|0-18:T>A-18:T>A, 3081490|F|0-62:T>G-62:T>G, 3087575|F|0-59:A>T-59:A>T, 3115025|F|0-11:T>C-11:T>C, 4115942|F|0-13:A>G-13:A>G, 4117167|F|0-7:C>T-7:C>T, 5591139|F|0-6:C>A-6:C>A, 3101037|F|0-14:C>A-14:C>A, 5876388|F|0-41:A>G-41:A>G	BAABAABBA	chrA09	8722204	0.489286	0.388889	0.627119	5.35e-05	4.27136	0.00898357	2.04655	16.3186	6.82609	0.00579371	0.017	1.76955	0.00898357	2.04655	0.363598	0.221286	0.597433
5052354|F|0-11:A>T-11:A>T	316	5052354|F|0-11:A>T-11:A>T, 3163021|F|0-49:T>C-49:T>C, 5030133|F|0-28:T>C-28:T>C, 3109572|F|0-60:C>A-60:C>A	ABBB	chrA09	NA	0.507069	0.407339	0.643987	0.000117278	3.93078	0.00949692	2.02242	14.836	6.72691	0.0120241	0.038	1.42022	0.00949692	2.02242	0.382836	0.233661	0.627247
5052354|F|0-11:A>T-11:A>T	316	5052354|F|0-11:A>T-11:A>T, 3163021|F|0-49:T>C-49:T>C, 5030133|F|0-28:T>C-28:T>C, 3109572|F|0-60:C>A-60:C>A	BAAA	chrA09	NA	0.467783	0.56166	0.338902	0.000151246	3.82032	0.0100103	1.99955	14.3566	6.63307	0.0147313	0.042	1.37675	0.0100103	1.99955	2.5764	1.57106	4.22506
4333828|F|0-64:T>C-64:T>C	606	4333828|F|0-64:T>C-64:T>C, 3142940|F|0-30:T>C-30:T>C, 3076275|F|0-65:C>T-65:C>T, 3080284|F|0-63:A>C-63:A>C, 3080786|F|0-29:C>G-29:C>G, 5156610|F|0-24:G>A-24:G>A, 3138811|F|0-20:T>C-20:T>C, 3164110|F|0-64:T>C-64:T>C, 4165563|F|0-22:G>A-22:G>A, 5149262|F|0-14:C>A-14:C>A	BBBBBBBBBB	chrA09	3230099	0.364285	0.462963	0.228814	0.000200439	3.69802	0.0105236	1.97784	13.827	6.54404	0.017748	0.044	1.35655	0.011037	1.95715	2.71242	1.59043	4.62593
4333828|F|0-64:T>C-64:T>C	606	4333828|F|0-64:T>C-64:T>C, 3142940|F|0-30:T>C-30:T>C, 3076275|F|0-65:C>T-65:C>T, 3080284|F|0-63:A>C-63:A>C, 3080786|F|0-29:C>G-29:C>G, 5156610|F|0-24:G>A-24:G>A, 3138811|F|0-20:T>C-20:T>C, 3164110|F|0-64:T>C-64:T>C, 4165563|F|0-22:G>A-22:G>A, 5149262|F|0-14:C>A-14:C>A	AAAAAAAAAA	chrA09	3230099	0.599999	0.524691	0.70339	0.000200439	3.69802	0.011037	1.95715	13.827	6.45936	0.017748	0.044	1.35655	0.0105236	1.97784	0.368675	0.216173	0.628762
3158158|F|0-11:A>C-11:A>C	537	3158158|F|0-11:A>C-11:A>C, 3136837|F|0-11:G>A-11:G>A	AA	chrC06	3714375	0.510498	0.598532	0.389638	0.00055481	3.25586	0.0115503	1.93741	11.9218	6.37862	0.04699	0.11	0.958607	0.0115503	1.93741	2.33541	1.43738	3.79449
3080763|F|0-30:C>T-30:C>T	605	3080763|F|0-30:C>T-30:C>T, 4166171|F|0-9:A>G-9:A>G, 3088834|F|0-45:A>C-45:A>C, 3095876|F|0-15:A>C-15:A>C, 3077916|F|0-59:C>T-59:C>T, 5805997|F|0-10:C>A-10:C>A, 3087547|F|0-12:T>C-12:T>C	BBBBBBB	chrA09	4796828	0.346298	0.431938	0.228728	0.000654362	3.18418	0.0120637	1.91852	11.6146	6.30149	0.0531124	0.121	0.917215	0.0120637	1.91852	2.5046	1.46705	4.27597
3130631|F|0-20:T>A-20:T>A	305	3130631|F|0-20:T>A-20:T>A, 4707125|F|0-35:C>T-35:C>T	BB	chrC09	2298570	0.314108	0.234438	0.423488	0.000764511	3.11662	0.012577	1.90042	11.3255	6.22766	0.0595707	0.142	0.847712	0.012577	1.90042	0.416884	0.249029	0.69788
3130023|F|0-67:G>A-67:G>A	317	3130023|F|0-67:G>A-67:G>A, 3143270|F|0-60:A>G-60:A>G, 5029165|F|0-47:C>A-47:C>A, 3142350|F|0-41:A>G-41:A>G, 4109437|F|0-23:G>A-23:G>A	BBBAB	chrA09	10062609	0.48213	0.567889	0.364392	0.000823205	3.08449	0.0130903	1.88305	11.1882	6.15686	0.061677	0.156	0.806875	0.0130903	1.88305	2.29926	1.40615	3.75961
3089772|F|0-15:A>G-15:A>G	545	3089772|F|0-15:A>G-15:A>G, 3128663|F|0-18:A>C-18:A>C, 5030685|F|0-19:A>C-19:A>C, 3092686|F|0-30:T>C-30:T>C, 4109092|F|0-52:T>A-52:T>A	AAAAA	chrC06	177883	0.464095	0.382434	0.576206	0.0009214	3.03555	0.0136037	1.86634	10.9792	6.08886	0.0664773	0.17	0.769551	0.0136037	1.86634	0.436071	0.265888	0.715179
3158158|F|0-11:A>C-11:A>C	537	3158158|F|0-11:A>C-11:A>C, 3136837|F|0-11:G>A-11:G>A	BB	chrC06	3714375	0.460498	0.37631	0.576079	0.000927654	3.03261	0.014117	1.85026	10.9667	6.02345	0.0645382	0.173	0.761954	0.014117	1.85026	0.443997	0.273615	0.720476
3075564|F|0-54:C>T-54:C>T	536	3075564|F|0-54:C>T-54:C>T, 3089631|F|0-42:A>T-42:A>T, 3160903|F|0-46:A>C-46:A>C, 5034420|F|0-64:T>C-64:T>C, 3146722|F|0-31:T>C-31:T>C	AAAAA	chrC06	37673	0.492755	0.573947	0.381288	0.00102944	2.9874	0.0146304	1.83474	10.7739	5.96044	0.0691498	0.189	0.723538	0.0146304	1.83474	2.25741	1.38321	3.68411
