# Supplementary material for: Novel quantitative trait loci from an interspecific Brassica rapa derivative improve pod shatter resistance in Brassica napus
Source: Front Plant Sci. 2023 Sep 6;14:1233996. doi: 10.3389/fpls.2023.1233996 (PMC10510201; doi:10.3389/fpls.2023.1233996)
Supplement: Supplementary file 1 [file DataSheet_1.zip › Table S6.xlsx]

## Sheet: SVS
Table S6a. QTL associated with pod length in the F2 population derived from BC95041/BC95042 analysed using the SVS package. Details of chromosomal locations and physical positions of markers are given in Table S1.
Marker	Chromosome	Position	Corr/Trend P	Corr/Trend -log10 P	Corr/Trend R	Corr/Trend Full Scan Perm. P	Corr/Trend -log10 FS Perm. P	F-Test P	F-Test -log10 P	Change in Dependent Average	F-Test F	F-Test df1	F-Test df2	F-Test Full Scan Perm. P	F-Test -log10 FS Perm. P	Regression P	Regression -log10 P	Regression Intercept	Regression Intercept SE	Regression Slope	Regression Slope SE	Regression Full Scan Perm. P	Regression -log10 FS Perm. P	Number of Samples	Call Rate
7250738	A10	11988573	6.45934e-06	5.18981	-0.351163	0.011	1.95861	3.50393e-06	5.45544	-4.00951	23.0684	1	164	0.01	2	3.50393e-06	5.45544	56.3482	4.84564	-4.00951	0.834801	0.01	2	166	0.917127
3130802|F|0-10:G>T-10:G>T	A10	40869528	3.30706e-05	4.48056	0.309414	0.058	1.23657	2.25144e-05	4.64754	3.80057	18.9512	1	179	0.058	1.23657	2.25144e-05	4.64754	52.2831	5.07652	3.80057	0.873031	0.058	1.23657	181	1
3160247|F|0-63:G>A-63:G>A	A07	18474747	8.52987e-05	4.06906	-0.292851	0.123	0.910095	6.31627e-05	4.19954	-3.71428	16.7914	1	179	0.124	0.906578	6.31627e-05	4.19954	58.0117	5.10444	-3.71428	0.906424	0.124	0.906578	181	1
3097059			9.32583e-05	4.03031	-0.309884	0.132	0.879426	6.67336e-05	4.17566	-3.50724	16.7842	1	158	0.13	0.886057	6.67336e-05	4.17566	56.0958	4.93223	-3.50724	0.856081	0.13	0.886057	160	0.883978
4165279			0.000101051	3.99546	-0.302685	0.144	0.841638	7.37856e-05	4.13203	-3.64157	16.5408	1	164	0.143	0.844664	7.37856e-05	4.13203	56.1137	5.05409	-3.64157	0.895386	0.143	0.844664	166	0.917127
3098085			0.000108911	3.96293	0.308846	0.15	0.823909	7.87161e-05	4.10394	3.79014	16.4492	1	156	0.15	0.823909	7.87161e-05	4.10394	53.9232	5.06477	3.79014	0.934507	0.15	0.823909	158	0.872928
4108598|F|0-13:T>C-13:T>C	A05	3675489	0.000110629	3.95613	-0.288156	0.153	0.815309	8.36674e-05	4.07744	-3.56636	16.2089	1	179	0.155	0.809668	8.36674e-05	4.07744	57.8382	5.11205	-3.56636	0.885825	0.155	0.809668	181	1
3105881	A10	13107422	0.000132644	3.87731	-0.298409	0.185	0.732828	9.89845e-05	4.00443	-3.48934	15.9337	1	163	0.187	0.728158	9.89845e-05	4.00443	55.9812	4.96549	-3.48934	0.874149	0.187	0.728158	165	0.911602
3126624	A10	12711338	0.000132512	3.87774	-0.291405	0.185	0.732828	0.000100322	3.9986	-3.60776	15.8683	1	171	0.188	0.725842	0.000100322	3.9986	56.1146	5.18765	-3.60776	0.905674	0.188	0.725842	173	0.955801
5120871	A10	13107395	0.000144768	3.83933	-0.299472	0.204	0.69037	0.000108223	3.96568	-3.42327	15.7631	1	160	0.202	0.694649	0.000108223	3.96568	55.9151	4.88124	-3.42327	0.862224	0.202	0.694649	162	0.895028
5151087			0.00014555	3.83699	-0.299367	0.204	0.69037	0.000108858	3.96314	-3.56453	15.7509	1	160	0.202	0.694649	0.000108858	3.96314	56.1785	5.04778	-3.56453	0.898153	0.202	0.694649	162	0.895028
3074800|F|0-27:C>T-27:C>T	A10	33640477	0.000150088	3.82365	0.282559	0.207	0.68403	0.000116235	3.93466	3.49709	15.5313	1	179	0.208	0.681937	0.000116235	3.93466	52.4918	5.12095	3.49709	0.887366	0.208	0.681937	181	1
3101538|F|0-56:C>T-56:C>T	A07	35886025	0.000152568	3.81654	-0.282255	0.209	0.679854	0.000118302	3.92701	-3.75397	15.495	1	179	0.21	0.677781	0.000118302	3.92701	58.1461	5.12142	-3.75397	0.953663	0.21	0.677781	181	1
3166018|F|0-27:C>T-27:C>T	A07	18586364	0.000153295	3.81447	-0.282167	0.209	0.679854	0.000118908	3.92479	-3.67816	15.4845	1	179	0.21	0.677781	0.000118908	3.92479	58.0447	5.12156	-3.67816	0.934721	0.21	0.677781	181	1
4167604	A07	13895398	0.000159234	3.79796	0.293977	0.212	0.673664	0.000120891	3.91761	3.80761	15.5141	1	164	0.213	0.67162	0.000120891	3.91761	54.2291	5.18359	3.80761	0.966694	0.213	0.67162	166	0.917127
26679972	A10	12705587	0.000160326	3.795	-0.296553	0.214	0.669586	0.000121129	3.91675	-3.49322	15.5242	1	161	0.213	0.67162	0.000121129	3.91675	56.145	5.02491	-3.49322	0.886588	0.213	0.67162	163	0.900552
3106124	A10	13045628	0.000162076	3.79028	-0.294528	0.214	0.669586	0.00012301	3.91006	-3.56446	15.4828	1	163	0.213	0.67162	0.00012301	3.91006	56.0366	5.10789	-3.56446	0.905878	0.213	0.67162	165	0.911602
3118314	A10	13170614	0.000170443	3.76842	-0.287475	0.227	0.643974	0.000131444	3.88126	-3.46333	15.3147	1	170	0.225	0.647817	0.000131444	3.88126	55.9116	5.13734	-3.46333	0.884991	0.225	0.647817	172	0.950276
5152265			0.000179197	3.74667	-0.290798	0.232	0.634512	0.000137604	3.86137	-3.49612	15.2419	1	165	0.232	0.634512	0.000137604	3.86137	56.0109	5.02098	-3.49612	0.895503	0.232	0.634512	167	0.922652
3091645			0.00018605	3.73037	-0.284137	0.239	0.621602	0.000144913	3.83889	-3.43172	15.1058	1	172	0.24	0.619789	0.000144913	3.83889	56.0417	5.13629	-3.43172	0.882958	0.24	0.619789	174	0.961326
3103987	A10	12582702	0.000198728	3.70174	-0.288777	0.258	0.58838	0.000153868	3.81285	-3.36329	15.0115	1	165	0.258	0.58838	0.000153868	3.81285	55.8984	4.82804	-3.36329	0.868065	0.258	0.58838	167	0.922652
7245379			0.000204058	3.69025	0.293613	0.265	0.576754	0.000156727	3.80486	3.88542	15.0003	1	159	0.261	0.583359	0.000156727	3.80486	54.234	5.07978	3.88542	1.0032	0.261	0.583359	161	0.889503
3174306	A10	13104203	0.000206647	3.68477	-0.289761	0.267	0.573489	0.000159967	3.79597	-3.41099	14.9401	1	163	0.266	0.575118	0.000159967	3.79597	55.9028	5.01281	-3.41099	0.882478	0.266	0.575118	165	0.911602
3147607	A10	43196287	0.000207987	3.68196	-0.292319	0.267	0.573489	0.000160272	3.79514	-3.55312	14.9495	1	160	0.267	0.573489	0.000160272	3.79514	56.0252	5.16471	-3.55312	0.918959	0.267	0.573489	162	0.895028
5151353			0.000207301	3.6834	0.289698	0.267	0.573489	0.000160514	3.79449	3.59258	14.9331	1	163	0.267	0.573489	0.000160514	3.79449	54.1819	5.1177	3.59258	0.929677	0.267	0.573489	165	0.911602
3089542	A10	10808474	0.000215434	3.66669	-0.288937	0.281	0.551294	0.000167322	3.77645	-3.40768	14.8475	1	163	0.28	0.552842	0.000167322	3.77645	55.9624	4.94843	-3.40768	0.884366	0.28	0.552842	165	0.911602
3093239	A02	6743024	0.000215961	3.66562	-0.289773	0.281	0.551294	0.000167487	3.77602	-3.52489	14.8498	1	162	0.28	0.552842	0.000167487	3.77602	56.1259	4.98714	-3.52489	0.914715	0.28	0.552842	164	0.906077
5030933|F|0-57:A>G-57:A>G	A10	1814358	0.000218508	3.66053	0.275528	0.282	0.549751	0.000173967	3.75953	3.29204	14.7053	1	179	0.284	0.546682	0.000173967	3.75953	52.738	5.13185	3.29204	0.858477	0.284	0.546682	181	1
4119169|F|0-18:T>C-18:T>C	A10	12014784	0.000224323	3.64913	0.275031	0.287	0.542118	0.000178931	3.74731	3.37823	14.6479	1	179	0.29	0.537602	0.000178931	3.74731	52.6004	5.13261	3.37823	0.882678	0.29	0.537602	181	1
17419504			0.000244073	3.61248	-0.284723	0.305	0.5157	0.000192023	3.71665	-3.35282	14.5561	1	165	0.305	0.5157	0.000192023	3.71665	55.9759	5.07343	-3.35282	0.878796	0.305	0.5157	167	0.922652
4332386	A10	11883444	0.000245134	3.6106	-0.283783	0.305	0.5157	0.000193216	3.71396	-3.39962	14.5394	1	166	0.306	0.514279	0.000193216	3.71396	56.0107	5.11754	-3.39962	0.891574	0.306	0.514279	168	0.928177
3149204			0.000245498	3.60995	0.282908	0.305	0.5157	0.000193816	3.71261	3.70024	14.5291	1	167	0.306	0.514279	0.000193816	3.71261	54.3365	5.21862	3.70024	0.970759	0.306	0.514279	169	0.933702
3111463	A10	9264862	0.000249858	3.60231	0.285986	0.308	0.511449	0.00019632	3.70704	3.23655	14.5189	1	163	0.307	0.512862	0.00019632	3.70704	54.0208	4.89245	3.23655	0.849407	0.307	0.512862	165	0.911602
7247982			0.000251595	3.5993	0.283268	0.308	0.511449	0.0001987	3.7018	3.51647	14.482	1	166	0.309	0.510042	0.0001987	3.7018	54.1513	5.14435	3.51647	0.924042	0.309	0.510042	168	0.928177
3149371			0.000254273	3.5947	-0.285635	0.311	0.50724	0.000200059	3.69884	-3.53158	14.4802	1	163	0.311	0.50724	0.000200059	3.69884	56.0863	5.19299	-3.53158	0.928073	0.311	0.50724	165	0.911602
3081436|F|0-7:C>T-7:C>T	A10	42347679	0.000253339	3.5963	0.272715	0.311	0.50724	0.000203811	3.69077	3.48943	14.3826	1	179	0.313	0.504456	0.000203811	3.69077	52.4205	5.13613	3.48943	0.920102	0.313	0.504456	181	1
3153640	A10	12850103	0.000259227	3.58632	-0.280998	0.314	0.50307	0.000205791	3.68657	-3.42825	14.4024	1	168	0.316	0.500313	0.000205791	3.68657	55.9783	5.15872	-3.42825	0.903348	0.316	0.500313	170	0.939227
3094278	A07	13949817	0.000262437	3.58097	0.286756	0.321	0.493495	0.00020634	3.68542	3.53752	14.425	1	161	0.319	0.496209	0.00020634	3.68542	54.563	4.9812	3.53752	0.931411	0.319	0.496209	163	0.900552
3085644	A07	13885650	0.000268813	3.57055	0.288959	0.327	0.485452	0.000210734	3.67627	3.59334	14.3945	1	158	0.321	0.493495	0.000210734	3.67627	54.4434	5.05119	3.59334	0.94711	0.321	0.493495	160	0.883978
5876305			0.000266431	3.57442	0.281289	0.323	0.490797	0.000211635	3.67441	3.61706	14.349	1	167	0.325	0.488117	0.000211635	3.67441	54.4197	5.13321	3.61706	0.954871	0.325	0.488117	169	0.933702
3135717|F|0-29:G>A-29:G>A	A07	2170798	0.000262956	3.58012	-0.272003	0.321	0.493495	0.000212096	3.67347	-3.58076	14.3015	1	179	0.325	0.488117	0.000212096	3.67347	57.9876	5.13721	-3.58076	0.946857	0.325	0.488117	181	1
4334390			0.000275008	3.56065	0.289405	0.329	0.482804	0.000215626	3.6663	3.69794	14.3516	1	157	0.327	0.485452	0.000215626	3.6663	54.2518	5.09983	3.69794	0.976133	0.327	0.485452	159	0.878453
4335233			0.000275191	3.56037	0.283187	0.329	0.482804	0.000218157	3.66123	3.555	14.2986	1	164	0.328	0.484126	0.000218157	3.66123	54.1128	5.2238	3.555	0.940142	0.328	0.484126	166	0.917127
3137243	A10	13091360	0.000281023	3.55126	-0.285372	0.334	0.476254	0.000222121	3.65341	-3.46247	14.2738	1	161	0.332	0.478862	0.000222121	3.65341	55.9543	5.19424	-3.46247	0.916465	0.332	0.478862	163	0.900552
4111722	A07	22627761	0.00028169	3.55023	0.283579	0.334	0.476254	0.000223368	3.65098	3.68142	14.2542	1	163	0.334	0.476254	0.000223368	3.65098	54.3105	5.22405	3.68142	0.975087	0.334	0.476254	165	0.911602
3103691|F|0-12:T>C-12:T>C	A10	14192755	0.00027785	3.55619	0.271702	0.33	0.481486	0.000224681	3.64843	3.26667	14.1876	1	178	0.335	0.474955	0.000224681	3.64843	52.7633	5.14542	3.26667	0.867261	0.335	0.474955	180	0.994475
3095458			0.000307213	3.51256	-0.280971	0.36	0.443697	0.000245553	3.60986	-3.31434	14.0566	1	164	0.359	0.444906	0.000245553	3.60986	55.9722	5.09767	-3.31434	0.884008	0.359	0.444906	166	0.917127
3157294	A07	23442343	0.000313778	3.50338	0.286691	0.367	0.435334	0.000248574	3.60455	3.75505	14.0597	1	157	0.363	0.440093	0.000248574	3.60455	54.0485	5.17754	3.75505	1.00145	0.363	0.440093	159	0.878453
4114546	A10	13384608	0.000311671	3.5063	-0.278994	0.366	0.436519	0.000250087	3.60191	-3.27746	14.0117	1	166	0.364	0.438899	0.000250087	3.60191	56.0208	4.91413	-3.27746	0.875572	0.364	0.438899	168	0.928177
3082833	A07	14163898	0.000313306	3.50403	0.281428	0.367	0.435334	0.000250425	3.60132	3.6415	14.0204	1	163	0.364	0.438899	0.000250425	3.60132	54.2862	5.30734	3.6415	0.972526	0.364	0.438899	165	0.911602
5031006	A07	14141902	0.00031492	3.5018	0.277955	0.367	0.435334	0.000253235	3.59648	3.48065	13.9825	1	167	0.366	0.436519	0.000253235	3.59648	54.2953	5.14339	3.48065	0.930825	0.366	0.436519	169	0.933702
3082147|F|0-42:G>A-42:G>A	A10	42835513	0.000315594	3.50087	0.268489	0.367	0.435334	0.000257734	3.58883	3.37659	13.9058	1	179	0.367	0.435334	0.000257734	3.58883	52.5457	5.14248	3.37659	0.905482	0.367	0.435334	181	1
3116681	A07	36880986	0.000338169	3.47087	0.280733	0.38	0.420216	0.000271437	3.56633	3.63459	13.8597	1	162	0.38	0.420216	0.000271437	3.56633	54.1688	5.12255	3.63459	0.976291	0.38	0.420216	164	0.906077
26680315			0.00034527	3.46184	0.28745	0.384	0.415669	0.000274255	3.56185	3.51411	13.8708	1	154	0.381	0.419075	0.000274255	3.56185	54.217	4.96529	3.51411	0.94355	0.381	0.419075	156	0.861878
3166018	A07	14128371	0.000344131	3.46328	0.280375	0.383	0.416801	0.000276578	3.55818	3.57474	13.8214	1	162	0.382	0.417937	0.000276578	3.55818	54.47	5.19546	3.57474	0.961542	0.382	0.417937	164	0.906077
3117224			0.000352575	3.45275	-0.281612	0.395	0.403403	0.000283059	3.54812	-3.30478	13.7818	1	160	0.389	0.41005	0.000283059	3.54812	55.788	5.03965	-3.30478	0.890205	0.389	0.41005	162	0.895028
3090600|F|0-33:G>A-33:G>A	A07	18623405	0.000345118	3.46203	-0.266751	0.383	0.416801	0.000283526	3.54741	-3.44441	13.7127	1	179	0.389	0.41005	0.000283526	3.54741	57.841	5.14505	-3.44441	0.930149	0.389	0.41005	181	1
3173168	A10	43191916	0.000350873	3.45485	-0.276605	0.395	0.403403	0.000283957	3.54675	-3.41746	13.7529	1	166	0.39	0.408935	0.000283957	3.54675	55.9546	5.17204	-3.41746	0.921523	0.39	0.408935	168	0.928177
3143747			0.000349767	3.45622	-0.273413	0.394	0.404504	0.000284484	3.54594	-3.34803	13.7351	1	170	0.391	0.407823	0.000284484	3.54594	56.0205	5.20735	-3.34803	0.903386	0.391	0.407823	172	0.950276
5029168	A07	23436160	0.000363619	3.43935	0.277548	0.404	0.393619	0.000294229	3.53132	3.62747	13.6878	1	164	0.403	0.394695	0.000294229	3.53132	54.1761	5.09811	3.62747	0.980475	0.403	0.394695	166	0.917127
4108018			0.000368021	3.43413	0.278998	0.41	0.387216	0.000297232	3.5269	3.50347	13.6745	1	162	0.404	0.393619	0.000297232	3.5269	54.2587	5.022	3.50347	0.94742	0.404	0.393619	164	0.906077
3093840	A07	32036097	0.000376777	3.42392	0.280239	0.415	0.381952	0.000303972	3.51717	3.55627	13.6364	1	160	0.413	0.38405	0.000303972	3.51717	54.5732	5.09594	3.55627	0.963042	0.413	0.38405	162	0.895028
4121303|F|0-6:T>A-6:T>A	A10	42923069	0.000368459	3.43361	0.265474	0.41	0.387216	0.000304003	3.51712	3.31155	13.5717	1	179	0.413	0.38405	0.000304003	3.51712	52.614	5.14694	3.31155	0.898906	0.413	0.38405	181	1
3083060	A10	12726641	0.000372845	3.42847	-0.272133	0.414	0.383	0.000304597	3.51627	-3.31752	13.5964	1	170	0.413	0.38405	0.000304597	3.51627	55.8873	5.10935	-3.31752	0.899707	0.413	0.38405	172	0.950276
4107255	A07	3423007	0.00037606	3.42474	0.276861	0.415	0.381952	0.000305029	3.51566	3.58296	13.6145	1	164	0.413	0.38405	0.000305029	3.51566	54.4538	5.20695	3.58296	0.97105	0.413	0.38405	166	0.917127
4112672|F|0-11:T>C-11:T>C	A07	18471154	0.000373951	3.42719	-0.265184	0.415	0.381952	0.000308831	3.51028	-3.39306	13.5399	1	179	0.42	0.376751	0.000308831	3.51028	57.782	5.14736	-3.39306	0.922114	0.42	0.376751	181	1
3163891			0.000384562	3.41503	0.27895	0.424	0.372634	0.000311151	3.50703	3.50213	13.585	1	161	0.424	0.372634	0.000311151	3.50703	54.3014	4.92882	3.50213	0.950172	0.424	0.372634	163	0.900552
4111324	A07	35255193	0.00038691	3.41239	0.278824	0.426	0.37059	0.000313189	3.50419	3.54461	13.5717	1	161	0.425	0.371611	0.000313189	3.50419	54.2589	4.99105	3.54461	0.962169	0.425	0.371611	163	0.900552
4166717	A10	11560190	0.000388727	3.41036	-0.277871	0.427	0.369572	0.000315197	3.50142	-3.23345	13.555	1	162	0.427	0.369572	0.000315197	3.50142	55.9734	5.01849	-3.23345	0.878245	0.427	0.369572	164	0.906077
5029499			0.000391851	3.40688	-0.276858	0.43	0.366532	0.000318342	3.49711	-3.18911	13.5312	1	163	0.428	0.368556	0.000318342	3.49711	55.9913	4.95972	-3.18911	0.866966	0.428	0.368556	165	0.911602
4119169	A10	12014784	0.000393604	3.40494	-0.276766	0.433	0.363512	0.000319869	3.49503	-3.19856	13.5214	1	163	0.428	0.368556	0.000319869	3.49503	55.799	4.97619	-3.19856	0.869846	0.428	0.368556	165	0.911602
4107482	A10	12852742	0.000397064	3.40114	-0.280022	0.435	0.361511	0.000321116	3.49334	-3.148	13.5283	1	159	0.431	0.365523	0.000321116	3.49334	55.8316	4.87343	-3.148	0.855878	0.431	0.365523	161	0.889503
3090313|F|0-18:G>A-18:G>A	A05	5215222	0.000388579	3.41052	-0.264432	0.427	0.369572	0.000321711	3.49253	-3.38344	13.4574	1	179	0.432	0.364516	0.000321711	3.49253	57.7745	5.14846	-3.38344	0.922311	0.432	0.364516	181	1
5029964	A10	1716227	0.000402461	3.39528	0.272998	0.438	0.358526	0.000329286	3.48243	3.18469	13.4485	1	167	0.439	0.357535	0.000329286	3.48243	54.0315	5.05844	3.18469	0.868422	0.439	0.357535	169	0.933702
4114145	A05	3646976	0.000408818	3.38847	0.275147	0.441	0.355561	0.000333566	3.47682	3.46816	13.4327	1	164	0.44	0.356547	0.000333566	3.47682	54.3754	5.16889	3.46816	0.946275	0.44	0.356547	166	0.917127
4165933	A10	12893164	0.000417951	3.37887	-0.276372	0.447	0.349692	0.000340652	3.46769	-3.27267	13.3971	1	162	0.446	0.350665	0.000340652	3.46769	55.8941	4.99781	-3.27267	0.894122	0.446	0.350665	164	0.906077
4111433	A07	22508685	0.000421862	3.37483	0.277889	0.452	0.344862	0.000343144	3.46452	3.71219	13.3895	1	160	0.448	0.348722	0.000343144	3.46452	54.1436	5.20046	3.71219	1.01449	0.448	0.348722	162	0.895028
3113540			0.00042447	3.37215	0.278627	0.452	0.344862	0.000344947	3.46225	3.47053	13.3826	1	159	0.449	0.347754	0.000344947	3.46225	54.4176	5.06436	3.47053	0.948693	0.449	0.347754	161	0.889503
3095639|F|0-14:A>G-14:A>G	A07	14403636	0.000416975	3.37989	-0.263044	0.445	0.35164	0.000346786	3.45994	-3.16348	13.306	1	179	0.45	0.346787	0.000346786	3.45994	57.4633	5.15049	-3.16348	0.867244	0.45	0.346787	181	1
3085409|F|0-46:T>G-46:T>G	A10	40867904	0.000425652	3.37095	0.262637	0.453	0.343902	0.000354466	3.45043	3.27617	13.2619	1	179	0.458	0.339135	0.000354466	3.45043	52.6409	5.15108	3.27617	0.89963	0.458	0.339135	181	1
3137845	A10	13087100	0.000435457	3.36105	-0.274679	0.462	0.335358	0.000356413	3.44805	-3.19612	13.3017	1	163	0.459	0.338187	0.000356413	3.44805	55.6879	4.9779	-3.19612	0.876332	0.459	0.338187	165	0.911602
4165481	A07	18865248	0.000435723	3.36079	0.274666	0.462	0.335358	0.000356645	3.44776	3.47198	13.3004	1	163	0.459	0.338187	0.000356645	3.44776	54.369	5.19542	3.47198	0.952018	0.459	0.338187	165	0.911602
3093406|F|0-44:G>C-44:G>C	A07	32036097	0.000428479	3.36807	-0.262506	0.455	0.341989	0.00035697	3.44737	-3.45575	13.2477	1	179	0.461	0.336299	0.00035697	3.44737	57.8881	5.15127	-3.45575	0.949449	0.461	0.336299	181	1
3112873	A10	13071835	0.000443549	3.35306	-0.274297	0.471	0.326979	0.000363502	3.43949	-3.30102	13.2617	1	163	0.468	0.329754	0.000363502	3.43949	55.7731	5.11117	-3.30102	0.906459	0.468	0.329754	165	0.911602
3131199	A07	13432283	0.000449502	3.34727	0.27486	0.475	0.323306	0.000368249	3.43386	3.51992	13.2389	1	162	0.471	0.326979	0.000368249	3.43386	54.3682	5.1783	3.51992	0.967401	0.471	0.326979	164	0.906077
7247934			0.000456062	3.34098	0.275404	0.479	0.319664	0.000373518	3.42769	3.4121	13.2136	1	161	0.477	0.321482	0.000373518	3.42769	54.2431	5.24124	3.4121	0.938665	0.477	0.321482	163	0.900552
5030063	A07	23094777	0.000456616	3.34045	0.273694	0.479	0.319664	0.000374966	3.42601	3.51928	13.1988	1	163	0.478	0.320572	0.000374966	3.42601	54.2429	5.13914	3.51928	0.968694	0.478	0.320572	165	0.911602
5151092	A10	12811252	0.000461265	3.33605	-0.275166	0.482	0.316953	0.000378079	3.42242	-3.27238	13.189	1	161	0.479	0.319664	0.000378079	3.42242	55.8863	5.06978	-3.27238	0.901069	0.479	0.319664	163	0.900552
3174697			0.000459931	3.33731	0.272714	0.482	0.316953	0.000378354	3.4221	3.6358	13.1771	1	164	0.48	0.318759	0.000378354	3.4221	54.1677	5.20789	3.6358	1.00159	0.48	0.318759	166	0.917127
3093736	A10	1489353	0.000476811	3.32165	0.275323	0.489	0.310691	0.000391222	3.40758	3.01912	13.1232	1	160	0.487	0.312471	0.000391222	3.40758	54.2383	4.78311	3.01912	0.833412	0.487	0.312471	162	0.895028
3099679	A10	1751535	0.000473879	3.32433	0.268854	0.487	0.312471	0.000392516	3.40614	3.1695	13.0896	1	168	0.488	0.31158	0.000392516	3.40614	54.0467	5.10863	3.1695	0.876048	0.488	0.31158	170	0.939227
3085733|F|0-18:A>G-18:A>G	A07	16618503	0.000471116	3.32687	-0.260626	0.486	0.313364	0.000394838	3.40358	-3.36531	13.0448	1	179	0.489	0.310691	0.000394838	3.40358	57.779	5.15399	-3.36531	0.931765	0.489	0.310691	181	1
5806184|F|0-48:T>C-48:T>C	A07	17932033	0.000477808	3.32075	-0.260345	0.489	0.310691	0.000400797	3.39708	-3.39371	13.0147	1	179	0.493	0.307153	0.000400797	3.39708	57.82	5.1544	-3.39371	0.940713	0.493	0.307153	181	1
5049435	A07	1284879	0.000492697	3.30742	0.278999	0.497	0.303644	0.0004025	3.39523	3.35797	13.0837	1	155	0.495	0.305395	0.0004025	3.39523	54.4328	5.10955	3.35797	0.92835	0.495	0.305395	157	0.867403
3079623	A10	43032199	0.000495892	3.30461	-0.272807	0.5	0.30103	0.000409028	3.38825	-3.36886	13.0261	1	162	0.5	0.30103	0.000409028	3.38825	55.9828	5.25752	-3.36886	0.933417	0.5	0.30103	164	0.906077
3083064|F|0-35:T>A-35:T>A	A07	16516308	0.000490223	3.30961	-0.259834	0.497	0.303644	0.000411866	3.38524	-3.38704	12.96	1	179	0.504	0.297569	0.000411866	3.38524	57.8147	5.15513	-3.38704	0.940847	0.504	0.297569	181	1
3142087	A07	15102424	0.000509291	3.29303	0.274788	0.512	0.29073	0.000419257	3.37752	3.5518	12.9864	1	159	0.511	0.291579	0.000419257	3.37752	54.2423	5.26141	3.5518	0.985606	0.511	0.291579	161	0.889503
3113583	A07	17955853	0.000515451	3.28781	0.276265	0.514	0.289037	0.000423583	3.37306	3.42725	12.9727	1	157	0.512	0.29073	0.000423583	3.37306	54.6095	5.07005	3.42725	0.951547	0.512	0.29073	159	0.878453
3160362	A10	12850169	0.000510724	3.29181	-0.265745	0.514	0.289037	0.000426097	3.37049	-3.31415	12.9177	1	170	0.513	0.289883	0.000426097	3.37049	55.9394	5.1953	-3.31415	0.922101	0.513	0.289883	172	0.950276
4706092	A07	22527834	0.000519399	3.2845	0.271834	0.516	0.28735	0.000429775	3.36676	3.5403	12.926	1	162	0.515	0.288193	0.000429775	3.36676	54.2632	5.11208	3.5403	0.984711	0.515	0.288193	164	0.906077
5030397	A07	23675525	0.000522549	3.28187	0.269241	0.518	0.28567	0.000434122	3.36239	3.60037	12.8958	1	165	0.515	0.288193	0.000434122	3.36239	54.2032	5.21712	3.60037	1.00259	0.515	0.288193	167	0.922652
4707538			0.000531574	3.27444	0.277368	0.521	0.283162	0.000436626	3.35989	3.5424	12.9184	1	155	0.517	0.286509	0.000436626	3.35989	54.4708	5.28942	3.5424	0.985582	0.517	0.286509	157	0.867403
3101904	A10	13260664	0.000528447	3.277	-0.2674	0.519	0.284833	0.00044037	3.35618	-3.3151	12.8606	1	167	0.52	0.283997	0.00044037	3.35618	55.858	5.19337	-3.3151	0.924413	0.52	0.283997	169	0.933702
3122523	A10	3861307	0.00053278	3.27345	-0.27047	0.521	0.283162	0.000442143	3.35444	-3.30459	12.8653	1	163	0.52	0.283997	0.000442143	3.35444	55.8593	5.15517	-3.30459	0.921314	0.52	0.283997	165	0.911602
3079501	A10	12855133	0.000536479	3.27045	-0.268692	0.526	0.279014	0.000446474	3.3502	-3.27234	12.8391	1	165	0.526	0.279014	0.000446474	3.3502	55.8863	5.16033	-3.27234	0.913251	0.526	0.279014	167	0.922652
3107601	A07	23151701	0.000543717	3.26463	0.27087	0.533	0.273273	0.000451294	3.34554	3.60461	12.8272	1	162	0.532	0.274088	0.000451294	3.34554	54.1989	5.22494	3.60461	1.00645	0.532	0.274088	164	0.906077
5029668|F|0-20:G>T-20:G>T	A10	11496614	0.000544595	3.26393	0.25773	0.533	0.273273	0.000460503	3.33677	3.1427	12.736	1	179	0.535	0.271646	0.000460503	3.33677	52.7948	5.15814	3.1427	0.880616	0.535	0.271646	181	1
4115580	A07	16100228	0.000561071	3.25098	0.275321	0.54	0.267606	0.000463219	3.33421	3.53789	12.795	1	156	0.537	0.270026	0.000463219	3.33421	54.2233	5.16277	3.53789	0.989065	0.537	0.270026	158	0.872928
4332517	A07	35273220	0.00056327	3.24928	0.273501	0.541	0.266803	0.000466347	3.33129	3.53877	12.7744	1	158	0.538	0.269218	0.000466347	3.33129	54.2648	5.12327	3.53877	0.990108	0.538	0.269218	160	0.883978
3167061	A10	12535351	0.00056081	3.25118	-0.270216	0.54	0.267606	0.000466451	3.33119	-3.26592	12.7605	1	162	0.539	0.268411	0.000466451	3.33119	55.9129	5.14964	-3.26592	0.914264	0.539	0.268411	164	0.906077
3079017	A10	13218711	0.000560025	3.25179	-0.26699	0.539	0.268411	0.000467928	3.32982	-3.15336	12.7413	1	166	0.541	0.266803	0.000467928	3.32982	55.8229	5.03441	-3.15336	0.883417	0.541	0.266803	168	0.928177
3133998	A10	11890075	0.000562689	3.24973	-0.266891	0.541	0.266803	0.0004703	3.32762	-3.23393	12.7311	1	166	0.541	0.266803	0.0004703	3.32762	55.845	5.20237	-3.23393	0.906352	0.541	0.266803	168	0.928177
4120599			0.000563262	3.24929	-0.266074	0.541	0.266803	0.00047134	3.32667	-3.19497	12.7236	1	167	0.541	0.266803	0.00047134	3.32667	55.8674	5.14679	-3.19497	0.895699	0.541	0.266803	169	0.933702
4168914	A07	14257720	0.000568601	3.24519	0.268284	0.546	0.262807	0.00047448	3.32378	3.33977	12.7196	1	164	0.544	0.264401	0.00047448	3.32378	54.5013	5.11516	3.33977	0.936439	0.544	0.264401	166	0.917127
3096775|F|0-20:C>T-20:C>T	C02	42709539	0.000564671	3.2482	0.259171	0.543	0.2652	0.000477114	3.32138	2.96479	12.6731	1	176	0.545	0.263603	0.000477114	3.32138	53.0772	5.1841	2.96479	0.832824	0.545	0.263603	178	0.983425
3087218			0.000570432	3.2438	-0.266605	0.547	0.262013	0.000477197	3.3213	-3.11959	12.7018	1	166	0.545	0.263603	0.000477197	3.3213	55.792	5.02422	-3.11959	0.875315	0.545	0.263603	168	0.928177
5818532	A07	15120503	0.000580841	3.23594	0.272842	0.555	0.255707	0.000481909	3.31703	3.41729	12.708	1	158	0.551	0.258848	0.000481909	3.31703	54.2207	5.20605	3.41729	0.958613	0.551	0.258848	160	0.883978
3102512	A07	23444857	0.000586112	3.23202	0.269282	0.557	0.254145	0.000488934	3.31075	3.58953	12.6655	1	162	0.554	0.25649	0.000488934	3.31075	54.214	5.2362	3.58953	1.00862	0.554	0.25649	164	0.906077
4107721	A10	3172768	0.000589061	3.22984	-0.267539	0.558	0.253366	0.000492696	3.30742	-3.20695	12.6437	1	164	0.556	0.254925	0.000492696	3.30742	56.2738	5.12871	-3.20695	0.901896	0.556	0.254925	166	0.917127
7245866	A10	12705519	0.000597199	3.22388	-0.273106	0.564	0.248721	0.000495807	3.30469	-3.2904	12.6539	1	157	0.558	0.253366	0.000495807	3.30469	55.8602	5.18086	-3.2904	0.92499	0.558	0.253366	159	0.878453
4166149|F|0-37:C>G-37:C>G	C02	2621703	0.000604767	3.21841	0.266984	0.566	0.247184	0.000506704	3.29525	3.04287	12.5872	1	164	0.566	0.247184	0.000506704	3.29525	53.0823	5.1516	3.04287	0.857667	0.566	0.247184	166	0.917127
3122693	A10	23656435	0.000613822	3.21196	-0.267481	0.574	0.241088	0.000514206	3.28886	-3.12328	12.5607	1	163	0.571	0.243364	0.000514206	3.28886	55.9255	5.04148	-3.12328	0.881259	0.571	0.243364	165	0.911602
4111469			0.000611369	3.2137	0.263578	0.573	0.241845	0.000514855	3.28832	3.03078	12.543	1	168	0.571	0.243364	0.000514855	3.28832	54.2266	4.957	3.03078	0.855764	0.571	0.243364	170	0.939227
4108534			0.000618197	3.20887	0.271501	0.578	0.238072	0.00051508	3.28813	3.52607	12.5735	1	158	0.571	0.243364	0.00051508	3.28813	54.2775	5.1455	3.52607	0.994404	0.571	0.243364	160	0.883978
4706987			0.000625862	3.20352	-0.266258	0.582	0.235077	0.000525548	3.27939	-3.07298	12.5137	1	164	0.581	0.235824	0.000525548	3.27939	55.8752	4.97522	-3.07298	0.868696	0.581	0.235824	166	0.917127
7247895			0.000627276	3.20254	-0.267839	0.582	0.235077	0.000525623	3.27933	-3.20486	12.5196	1	162	0.581	0.235824	0.000525623	3.27933	56.0183	5.10174	-3.20486	0.90576	0.581	0.235824	164	0.906077
3104690	A10	11926044	0.000633031	3.19857	-0.269301	0.584	0.233587	0.000529538	3.2761	-3.25237	12.5111	1	160	0.582	0.235077	0.000529538	3.2761	55.8037	5.20549	-3.25237	0.919501	0.582	0.235077	162	0.895028
3128257			0.00063366	3.19814	0.264399	0.584	0.233587	0.000533693	3.27271	2.99297	12.4767	1	166	0.586	0.232102	0.000533693	3.27271	54.2644	4.89729	2.99297	0.847329	0.586	0.232102	168	0.928177
3148481	A10	1481879	0.000638734	3.19468	0.269109	0.586	0.232102	0.000534626	3.27195	3.18412	12.4918	1	160	0.586	0.232102	0.000534626	3.27195	54.0733	5.17043	3.18412	0.9009	0.586	0.232102	162	0.895028
5806400	A10	44256785	0.000638244	3.19501	-0.267469	0.586	0.232102	0.000535421	3.2713	-3.02288	12.4824	1	162	0.586	0.232102	0.000535421	3.2713	55.9829	4.92231	-3.02288	0.855601	0.586	0.232102	164	0.906077
5030763	A10	43029772	0.000644638	3.19068	-0.26975	0.589	0.229885	0.000539265	3.2682	-3.28944	12.4776	1	159	0.587	0.231362	0.000539265	3.2682	55.9034	5.22779	-3.28944	0.931227	0.587	0.231362	161	0.889503
3181051|F|0-57:G>T-57:G>T	A02	6732160	0.00063228	3.19909	0.254716	0.584	0.233587	0.000539437	3.26806	3.289	12.4193	1	179	0.587	0.231362	0.000539437	3.26806	52.5585	5.16241	3.289	0.933286	0.587	0.231362	181	1
4112310	A10	13280703	0.000649048	3.18772	-0.266295	0.591	0.228413	0.000545694	3.26305	-3.30649	12.4411	1	163	0.59	0.229148	0.000545694	3.26305	55.886	5.24534	-3.30649	0.937429	0.59	0.229148	165	0.911602
3078844	A10	2006351	0.000669603	3.17418	-0.264026	0.6	0.221849	0.000565338	3.24769	-3.31619	12.364	1	165	0.6	0.221849	0.000565338	3.24769	56.0482	5.20157	-3.31619	0.943106	0.6	0.221849	167	0.922652
5029435	A10	33268770	0.000670924	3.17333	-0.264783	0.6	0.221849	0.000565913	3.24725	-3.01455	12.3649	1	164	0.6	0.221849	0.000565913	3.24725	55.8093	4.94359	-3.01455	0.857289	0.6	0.221849	166	0.917127
3160378	A07	2044912	0.000676218	3.16991	0.266234	0.604	0.218963	0.000569412	3.24457	3.50368	12.3586	1	162	0.603	0.219683	0.000569412	3.24457	54.2998	5.17403	3.50368	0.996644	0.603	0.219683	164	0.906077
3087558|F|0-33:G>T-33:G>T	A10	58366232	0.000671446	3.17299	0.253494	0.6	0.221849	0.000574871	3.24043	3.13737	12.2923	1	179	0.603	0.219683	0.000574871	3.24043	52.7641	5.16412	3.13737	0.894847	0.603	0.219683	181	1
3082703	A10	43195420	0.000684104	3.16488	-0.266805	0.604	0.218963	0.000575842	3.2397	-3.20557	12.3391	1	161	0.603	0.219683	0.000575842	3.2397	55.6777	5.13446	-3.20557	0.912565	0.603	0.219683	163	0.900552
3133146	A10	12726604	0.000695111	3.15795	-0.26166	0.612	0.213249	0.000589496	3.22952	-3.21896	12.2742	1	167	0.612	0.213249	0.000589496	3.22952	55.7887	5.20231	-3.21896	0.918798	0.612	0.213249	169	0.933702
3099059	A07	13695754	0.00070853	3.14964	0.264422	0.617	0.209715	0.000599065	3.22253	3.24961	12.2536	1	163	0.616	0.210419	0.000599065	3.22253	54.5935	5.02056	3.24961	0.928326	0.616	0.210419	165	0.911602
4112607|F|0-10:G>A-10:G>A			0.000725795	3.13919	0.260745	0.625	0.20412	0.000617166	3.2096	2.98787	12.1823	1	167	0.621	0.206908	0.000617166	3.2096	53.0793	5.1892	2.98787	0.856048	0.621	0.206908	169	0.933702
5030435	A07	15102465	0.000729858	3.13676	0.264594	0.625	0.20412	0.000617596	3.2093	3.26341	12.1954	1	162	0.621	0.206908	0.000617596	3.2093	54.4499	5.09494	3.26341	0.934488	0.621	0.206908	164	0.906077
3104785	A07	23674577	0.000743238	3.12887	0.265838	0.632	0.199283	0.000628277	3.20185	3.4229	12.1671	1	160	0.63	0.200659	0.000628277	3.20185	54.3806	5.08615	3.4229	0.9813	0.63	0.200659	162	0.895028
5053072	A07	16618503	0.000742387	3.12937	0.26342	0.632	0.199283	0.000629548	3.20097	3.27866	12.154	1	163	0.631	0.199971	0.000629548	3.20097	54.5003	5.1323	3.27866	0.940452	0.631	0.199971	165	0.911602
4113373	A10	12905503	0.000741953	3.12962	-0.262633	0.632	0.199283	0.000629819	3.20078	-3.21092	12.1502	1	164	0.632	0.199283	0.000629819	3.20078	55.8249	5.19961	-3.21092	0.921167	0.632	0.199283	166	0.917127
3085793	A10	12855067	0.000747498	3.12639	-0.266543	0.633	0.198596	0.000631413	3.19969	-3.14468	12.1601	1	159	0.633	0.198596	0.000631413	3.19969	55.7699	5.02449	-3.14468	0.901793	0.633	0.198596	161	0.889503
3113938	A10	13075428	0.000750808	3.12447	-0.263984	0.635	0.197226	0.000636466	3.19623	-3.13988	12.135	1	162	0.635	0.197226	0.000636466	3.19623	55.6613	5.0382	-3.13988	0.901349	0.635	0.197226	164	0.906077
3150503|F|0-24:A>T-24:A>T	C02	10210589	0.000761481	3.11834	0.261286	0.639	0.194499	0.000648112	3.18835	2.95903	12.09	1	165	0.638	0.195179	0.000648112	3.18835	53.2745	5.16855	2.95903	0.851013	0.638	0.195179	167	0.922652
3080809	A05	3627155	0.000764907	3.11639	0.263582	0.64	0.19382	0.00064918	3.18764	3.2595	12.0954	1	162	0.639	0.194499	0.00064918	3.18764	54.515	5.15419	3.2595	0.93722	0.639	0.194499	164	0.906077
4165876			0.000779385	3.10825	0.262373	0.647	0.189096	0.000662941	3.17853	3.02312	12.0504	1	163	0.646	0.189767	0.000662941	3.17853	54.1552	5.08073	3.02312	0.870873	0.646	0.189767	165	0.911602
7250151	A10	40360662	0.000781526	3.10706	-0.263117	0.647	0.189096	0.000664182	3.17771	-3.13408	12.0496	1	162	0.646	0.189767	0.000664182	3.17771	55.9363	5.1592	-3.13408	0.902868	0.646	0.189767	164	0.906077
3090230|F|0-51:C>T-51:C>T	A10	44258818	0.000775046	3.11067	0.250556	0.645	0.19044	0.000669053	3.17454	3.0338	11.99	1	179	0.649	0.187755	0.000669053	3.17454	52.8928	5.1682	3.0338	0.876148	0.649	0.187755	181	1
4107175|F|0-6:G>A-6:G>A	C02	18740736	0.000790951	3.10185	0.263668	0.648	0.188425	0.000671989	3.17264	3.19161	12.0291	1	161	0.649	0.187755	0.000671989	3.17264	52.9218	5.25227	3.19161	0.920224	0.649	0.187755	163	0.900552
3119110	C05	11199593	0.000804548	3.09445	-0.265769	0.657	0.182435	0.000682073	3.16617	-3.01753	12.0083	1	158	0.651	0.186419	0.000682073	3.16617	56.3258	4.9852	-3.01753	0.870786	0.651	0.186419	160	0.883978
5029504			0.000808717	3.0922	-0.266495	0.66	0.180456	0.00068508	3.16426	-3.08033	12.0025	1	157	0.654	0.184422	0.00068508	3.16426	55.8442	5.08372	-3.08033	0.889123	0.654	0.184422	159	0.878453
3131998	A10	3188713	0.000821423	3.08543	-0.257344	0.668	0.175224	0.000704444	3.15215	-3.241	11.9151	1	168	0.667	0.175874	0.000704444	3.15215	55.9361	5.23713	-3.241	0.938926	0.667	0.175874	170	0.939227
3170565	A10	13681038	0.000831188	3.0803	-0.264224	0.67	0.173925	0.000706884	3.15065	-3.05922	11.9336	1	159	0.668	0.175224	0.000706884	3.15065	56.0101	5.07621	-3.05922	0.885574	0.668	0.175224	161	0.889503
3108600	A02	22969717	0.000833614	3.07903	-0.261718	0.672	0.172631	0.000711305	3.14794	-3.33051	11.9123	1	162	0.671	0.173277	0.000711305	3.14794	56.0065	5.06314	-3.33051	0.964968	0.671	0.173277	164	0.906077
4116308	A10	12779230	0.000831728	3.08002	-0.257078	0.67	0.173925	0.000713813	3.14642	-3.11138	11.8887	1	168	0.671	0.173277	0.000713813	3.14642	55.8737	5.11443	-3.11138	0.902372	0.671	0.173277	170	0.939227
3096328	A10	9835064	0.000839741	3.07585	0.262364	0.673	0.171985	0.000716121	3.14501	2.92105	11.9017	1	161	0.672	0.172631	0.000716121	3.14501	54.2602	4.95668	2.92105	0.84671	0.672	0.172631	163	0.900552
3160818	A10	43117975	0.000840471	3.07548	-0.260741	0.673	0.171985	0.000718248	3.14373	-3.12567	11.89	1	163	0.672	0.172631	0.000718248	3.14373	55.843	5.18569	-3.12567	0.906465	0.672	0.172631	165	0.911602
3164177|F|0-7:A>G-7:A>G	A10	10196761	0.000831927	3.07991	0.249094	0.67	0.173925	0.000721016	3.14206	3.15931	11.8413	1	179	0.672	0.172631	0.000721016	3.14206	52.6951	5.17022	3.15931	0.918105	0.672	0.172631	181	1
5031255	A10	1343281	0.000843466	3.07393	-0.259089	0.673	0.171985	0.0007224	3.14122	-3.09745	11.8729	1	165	0.673	0.171985	0.0007224	3.14122	55.8997	5.15411	-3.09745	0.898929	0.673	0.171985	167	0.922652
3135423	A07	2044874	0.000850599	3.07028	0.265381	0.675	0.170696	0.000722896	3.14092	3.31041	11.8947	1	157	0.673	0.171985	0.000722896	3.14092	54.4931	4.9625	3.31041	0.959853	0.673	0.171985	159	0.878453
4115389	A10	38360882	0.00084578	3.07274	0.260604	0.673	0.171985	0.000723064	3.14082	3.04283	11.8767	1	163	0.673	0.171985	0.000723064	3.14082	54.1098	5.18221	3.04283	0.882937	0.673	0.171985	165	0.911602
3095511|F|0-10:A>G-10:A>G	A10	1900809	0.000838425	3.07654	0.248933	0.672	0.172631	0.000726962	3.13849	3.08092	11.825	1	179	0.675	0.170696	0.000726962	3.13849	52.8068	5.17044	3.08092	0.895942	0.675	0.170696	181	1
3081891|F|0-66:A>T-66:A>T	A10	20994048	0.000838425	3.07654	0.248933	0.672	0.172631	0.000726962	3.13849	3.08092	11.825	1	179	0.675	0.170696	0.000726962	3.13849	52.8068	5.17044	3.08092	0.895942	0.675	0.170696	181	1
4707772	A10	2273776	0.000859332	3.06584	-0.266849	0.682	0.166216	0.000729193	3.13716	-3.36816	11.8835	1	155	0.675	0.170696	0.000729193	3.13716	55.9851	5.28986	-3.36816	0.977059	0.675	0.170696	157	0.867403
3141120	A10	42926073	0.000852987	3.06906	-0.257301	0.677	0.169411	0.000732463	3.13521	-3.14008	11.8399	1	167	0.678	0.16877	0.000732463	3.13521	55.8814	5.206	-3.14008	0.912571	0.678	0.16877	169	0.933702
5122423			0.000861102	3.06495	0.261011	0.683	0.165579	0.000736232	3.13299	3.35483	11.8434	1	162	0.678	0.16877	0.000736232	3.13299	54.3291	5.16733	3.35483	0.974836	0.678	0.16877	164	0.906077
3113686	A10	13814038	0.000863741	3.06362	-0.26338	0.684	0.164944	0.000736348	3.13292	-2.99913	11.8518	1	159	0.678	0.16877	0.000736348	3.13292	55.9591	4.99365	-2.99913	0.871171	0.678	0.16877	161	0.889503
3098925	A10	7151254	0.000872224	3.05937	-0.261535	0.689	0.161781	0.000745574	3.12751	-3.25504	11.821	1	161	0.688	0.162412	0.000745574	3.12751	55.9502	5.24453	-3.25504	0.946736	0.688	0.162412	163	0.900552
4119893			0.000885664	3.05273	-0.2612	0.693	0.159267	0.000757777	3.12046	-3.12417	11.7886	1	161	0.691	0.160522	0.000757777	3.12046	56.2553	5.11959	-3.12417	0.909921	0.691	0.160522	163	0.900552
5875265	A07	23299710	0.000893588	3.04886	0.260203	0.693	0.159267	0.000765743	3.11592	3.28132	11.7649	1	162	0.693	0.159267	0.000765743	3.11592	54.4792	5.16905	3.28132	0.956655	0.693	0.159267	164	0.906077
4108984	A07	23505555	0.000902023	3.04478	0.265767	0.696	0.157391	0.000767805	3.11475	3.43719	11.78	1	155	0.694	0.158641	0.000767805	3.11475	54.3663	5.1686	3.43719	1.00145	0.694	0.158641	157	0.867403
4336651			0.000907315	3.04224	0.26067	0.699	0.155523	0.000777454	3.10933	3.29061	11.7373	1	161	0.697	0.156767	0.000777454	3.10933	54.5372	5.08688	3.29061	0.960488	0.697	0.156767	163	0.900552
5876110			0.000907395	3.0422	0.258288	0.699	0.155523	0.000779826	3.108	3.26236	11.7229	1	164	0.698	0.156145	0.000779826	3.108	54.3756	5.20467	3.26236	0.952825	0.698	0.156145	166	0.917127
3143904|F|0-15:A>G-15:A>G	A07	18903230	0.000899388	3.04605	-0.247476	0.696	0.157391	0.00078285	3.10632	-3.16649	11.678	1	179	0.698	0.156145	0.00078285	3.10632	57.6055	5.17243	-3.16649	0.926605	0.698	0.156145	181	1
5152886			0.000917365	3.03746	-0.2565	0.701	0.154282	0.00079041	3.10215	-3.00098	11.6907	1	166	0.7	0.154902	0.00079041	3.10215	55.961	5.0728	-3.00098	0.877694	0.7	0.154902	168	0.928177
4110522	A10	14394157	0.00092575	3.03351	-0.26185	0.705	0.151811	0.000792625	3.10093	-3.06157	11.7044	1	159	0.701	0.154282	0.000792625	3.10093	56.1155	5.1296	-3.06157	0.894887	0.701	0.154282	161	0.889503
4331079	A07	36880602	0.000934747	3.02931	0.261636	0.706	0.151195	0.000800806	3.09647	3.49626	11.6839	1	159	0.707	0.150581	0.000800806	3.09647	54.2734	5.23912	3.49626	1.02284	0.707	0.150581	161	0.889503
3174638|F|0-56:C>A-56:C>A	A07	35225918	0.000919608	3.0364	-0.247013	0.701	0.154282	0.000801423	3.09614	-3.32043	11.6315	1	179	0.707	0.150581	0.000801423	3.09614	57.8171	5.17306	-3.32043	0.973591	0.707	0.150581	181	1
5030848	A10	44011702	0.000947328	3.0235	-0.256574	0.709	0.149354	0.000817014	3.08777	-2.94816	11.6274	1	165	0.709	0.149354	0.000817014	3.08777	55.9486	4.99141	-2.94816	0.86459	0.709	0.149354	167	0.922652
3177697			0.000952882	3.02096	0.256446	0.71	0.148742	0.000822087	3.08508	3.25813	11.615	1	165	0.709	0.149354	0.000822087	3.08508	54.4271	5.17948	3.25813	0.956	0.709	0.149354	167	0.922652
5048986	A10	13393097	0.000963251	3.01626	-0.254681	0.714	0.146302	0.000833094	3.07931	-3.09334	11.5834	1	167	0.713	0.14691	0.000833094	3.07931	55.9068	5.14619	-3.09334	0.908887	0.713	0.14691	169	0.933702
3095596	A07	35511331	0.000982982	3.00745	0.262164	0.722	0.141463	0.000843029	3.07416	3.42001	11.587	1	157	0.718	0.143876	0.000843029	3.07416	54.3835	5.19443	3.42001	1.00471	0.718	0.143876	159	0.878453
5053378	A08	16181119	0.00098954	3.00457	-0.258761	0.725	0.139662	0.000852387	3.06936	-2.99839	11.5537	1	161	0.724	0.140261	0.000852387	3.06936	56.0947	4.96316	-2.99839	0.88212	0.724	0.140261	163	0.900552
4107683	A05	14217084	0.000985733	3.00624	0.254181	0.724	0.140261	0.00085368	3.0687	3.14423	11.5348	1	167	0.724	0.140261	0.00085368	3.0687	54.2041	5.15897	3.14423	0.925783	0.724	0.140261	169	0.933702
14791671|F|0-12:A>C-12:A>C	A07	3639298	0.000977014	3.0101	-0.245749	0.718	0.143876	0.000854253	3.06841	-3.30343	11.5051	1	179	0.724	0.140261	0.000854253	3.06841	57.8034	5.17478	-3.30343	0.973914	0.724	0.140261	181	1
3076681|F|0-42:A>C-42:A>C	A07	36880986	0.000977014	3.0101	-0.245749	0.718	0.143876	0.000854253	3.06841	-3.30343	11.5051	1	179	0.724	0.140261	0.000854253	3.06841	57.8034	5.17478	-3.30343	0.973914	0.724	0.140261	181	1
5806405	A07	22464902	0.000993911	3.00265	0.257869	0.728	0.137869	0.000857201	3.06692	3.43814	11.5397	1	162	0.725	0.139662	0.000857201	3.06692	54.3654	5.25431	3.43814	1.01211	0.725	0.139662	164	0.906077
5029924	A07	20585131	0.000997995	3.00087	0.258573	0.732	0.135489	0.000860108	3.06545	3.19795	11.5357	1	161	0.732	0.135489	0.000860108	3.06545	54.44	5.1286	3.19795	0.941563	0.732	0.135489	163	0.900552
5155636			0.000995005	3.00217	0.255504	0.729	0.137272	0.000860615	3.06519	2.97111	11.5239	1	165	0.732	0.135489	0.000860615	3.06519	54.2863	5.05281	2.97111	0.875225	0.732	0.135489	167	0.922652
5153582			0.0010016	2.9993	0.260103	0.735	0.133713	0.000861721	3.06463	3.0293	11.5375	1	159	0.732	0.135489	0.000861721	3.06463	54.6385	4.93011	3.0293	0.89184	0.732	0.135489	161	0.889503
3086876	A08	14753734	0.00101491	2.99357	-0.261449	0.739	0.131356	0.000872128	3.05942	-3.06005	11.5192	1	157	0.733	0.134896	0.000872128	3.05942	56.1132	4.97338	-3.06005	0.901607	0.733	0.134896	159	0.878453
5053010	A07	13647616	0.00101362	2.99413	0.254334	0.739	0.131356	0.000878457	3.05628	3.23783	11.4805	1	166	0.738	0.131944	0.000878457	3.05628	54.4488	5.22934	3.23783	0.955596	0.738	0.131944	168	0.928177
4167332	A10	11560124	0.00102304	2.99011	-0.25188	0.742	0.129596	0.000889445	3.05088	-3.06117	11.4483	1	169	0.743	0.129011	0.000889445	3.05088	55.8754	5.20969	-3.06117	0.904728	0.743	0.129011	171	0.944751
3117326			0.00104259	2.98189	0.254482	0.744	0.128427	0.000904226	3.04372	2.80984	11.4255	1	165	0.744	0.128427	0.000904226	3.04372	54.4063	4.83086	2.80984	0.831271	0.744	0.128427	167	0.922652
4110558			0.00103895	2.9834	-0.25081	0.743	0.129011	0.000904838	3.04343	-3.10341	11.4118	1	170	0.744	0.128427	0.000904838	3.04343	55.7504	5.21708	-3.10341	0.918676	0.744	0.128427	172	0.950276
3075794|F|0-17:C>G-17:C>G	A10	43796157	0.00103725	2.98412	0.244493	0.743	0.129011	0.000909828	3.04104	3.04984	11.3804	1	179	0.745	0.127844	0.000909828	3.04104	52.8135	5.17647	3.04984	0.904065	0.745	0.127844	181	1
3075832|F|0-52:G>T-52:G>T	A10	43976494	0.00103725	2.98412	0.244493	0.743	0.129011	0.000909828	3.04104	3.04984	11.3804	1	179	0.745	0.127844	0.000909828	3.04104	52.8135	5.17647	3.04984	0.904065	0.745	0.127844	181	1
26680411	A10	20994048	0.00107226	2.9697	-0.259395	0.752	0.123782	0.00092542	3.03366	-3.0568	11.3981	1	158	0.751	0.12436	0.00092542	3.03366	55.8636	5.11384	-3.0568	0.905423	0.751	0.12436	160	0.883978
4107279	A02	4991273	0.00106795	2.97145	-0.253194	0.751	0.12436	0.000928329	3.0323	-3.26468	11.3707	1	166	0.753	0.123205	0.000928329	3.0323	55.8942	5.24995	-3.26468	0.968158	0.753	0.123205	168	0.928177
5149281|F|0-42:G>A-42:G>A	A10	45648999	0.0010617	2.974	0.244003	0.75	0.124939	0.000932425	3.03039	2.91538	11.3319	1	179	0.753	0.123205	0.000932425	3.03039	53.0127	5.17713	2.91538	0.866051	0.753	0.123205	181	1
4334734			0.00108057	2.96635	0.256021	0.756	0.121478	0.000936563	3.02846	3.41876	11.3634	1	162	0.754	0.122629	0.000936563	3.02846	54.3848	5.26505	3.41876	1.01418	0.754	0.122629	164	0.906077
3101061	A10	11569017	0.00107658	2.96795	-0.251516	0.753	0.123205	0.000937889	3.02785	-3.03913	11.3455	1	168	0.755	0.122053	0.000937889	3.02785	55.8862	5.19009	-3.03913	0.902273	0.755	0.122053	170	0.939227
5591913	A10	44258818	0.0010937	2.9611	-0.256542	0.76	0.119186	0.000947735	3.02331	-2.96936	11.3425	1	161	0.76	0.119186	0.000947735	3.02331	55.9306	5.13079	-2.96936	0.881675	0.76	0.119186	163	0.900552
4111180	A10	34353765	0.00108757	2.96354	-0.251295	0.76	0.119186	0.000948007	3.02319	-2.88022	11.3242	1	168	0.76	0.119186	0.000948007	3.02319	55.9448	4.88775	-2.88022	0.855898	0.76	0.119186	170	0.939227
3152709|F|0-15:A>G-15:A>G	A02	6825844	0.00107946	2.96679	0.243653	0.754	0.122629	0.000948858	3.0228	3.17612	11.2974	1	179	0.76	0.119186	0.000948858	3.0228	52.6295	5.1776	3.17612	0.944948	0.76	0.119186	181	1
4117656	A10	12850206	0.00109539	2.96043	-0.256507	0.76	0.119186	0.000949283	3.0226	-3.03888	11.3392	1	161	0.76	0.119186	0.000949283	3.0226	55.6528	5.07753	-3.03888	0.902446	0.76	0.119186	163	0.900552
3097900|F|0-18:G>A-18:G>A			0.00108134	2.96604	-0.243617	0.756	0.121478	0.000950599	3.022	-3.20708	11.2938	1	179	0.761	0.118615	0.000950599	3.022	57.6903	5.17765	-3.20708	0.954311	0.761	0.118615	181	1
3161426	A10	3577475	0.00109548	2.96039	-0.252636	0.76	0.119186	0.000953652	3.02061	-3.04606	11.3173	1	166	0.761	0.118615	0.000953652	3.02061	55.8748	5.23324	-3.04606	0.905455	0.761	0.118615	168	0.928177
3075422	A02	23650125	0.00109175	2.96188	-0.24829	0.76	0.119186	0.000955026	3.01998	-3.16244	11.3001	1	172	0.761	0.118615	0.000955026	3.01998	55.7919	5.12705	-3.16244	0.940765	0.761	0.118615	174	0.961326
3101304	A10	1795822	0.00110649	2.95605	-0.255496	0.763	0.117475	0.000960359	3.01757	-3.01129	11.3136	1	162	0.762	0.118045	0.000960359	3.01757	56.0758	5.07981	-3.01129	0.895267	0.762	0.118045	164	0.906077
5122711|F|0-28:C>A-28:C>A	A10	11993191	0.00111049	2.95448	0.243055	0.765	0.116339	0.00097759	3.00984	2.98547	11.2385	1	179	0.768	0.114639	0.00097759	3.00984	52.8956	5.1784	2.98547	0.890552	0.768	0.114639	181	1
3091873|F|0-48:A>C-48:A>C	A10	41040505	0.00111049	2.95448	0.243055	0.765	0.116339	0.00097759	3.00984	2.98547	11.2385	1	179	0.768	0.114639	0.00097759	3.00984	52.8956	5.1784	2.98547	0.890552	0.768	0.114639	181	1
5121140	A07	23436108	0.00113692	2.94427	0.258894	0.771	0.112946	0.000983728	3.00713	3.43345	11.2791	1	157	0.77	0.113509	0.000983728	3.00713	54.3701	5.28554	3.43345	1.02233	0.77	0.113509	159	0.878453
4114373	A10	9950317	0.00114627	2.94071	-0.250891	0.775	0.110698	0.00100128	2.99945	-2.98089	11.2182	1	167	0.776	0.110138	0.00100128	2.99945	56.0454	5.07718	-2.98089	0.889989	0.776	0.110138	169	0.933702
3098865	A07	15113575	0.00115931	2.9358	0.253681	0.782	0.106793	0.00100983	2.99575	3.14319	11.2112	1	163	0.779	0.108463	0.00100983	2.99575	54.4948	5.12294	3.14319	0.938737	0.779	0.108463	165	0.911602
3080585	A10	3243151	0.00116855	2.93235	0.252736	0.782	0.106793	0.00101923	2.99173	2.98405	11.1903	1	164	0.781	0.107349	0.00101923	2.99173	54.3795	5.10893	2.98405	0.892041	0.781	0.107349	166	0.917127
26680040	A07	35912311	0.00119158	2.92387	0.260314	0.786	0.104577	0.00103093	2.98677	3.33959	11.1941	1	154	0.783	0.106238	0.00103093	2.98677	54.4639	5.14702	3.33959	0.998156	0.783	0.106238	156	0.861878
3142003|F|0-31:A>T-31:A>T	A10	6489923	0.00118189	2.92742	0.241735	0.783	0.106238	0.00104383	2.98137	3.06597	11.1092	1	179	0.786	0.104577	0.00104383	2.98137	52.7673	5.18016	3.06597	0.919871	0.786	0.104577	181	1
3123213|F|0-9:T>A-9:T>A	A07	17190568	0.00118699	2.92555	-0.245071	0.785	0.10513	0.00104468	2.98102	-3.1833	11.1182	1	174	0.786	0.104577	0.00104468	2.98102	57.7089	5.21117	-3.1833	0.954685	0.786	0.104577	176	0.972376
3079031	A02	6825783	0.0012058	2.91872	-0.252807	0.787	0.104025	0.00105268	2.9777	-3.2562	11.1288	1	163	0.787	0.104025	0.00105268	2.9777	55.8857	5.27884	-3.2562	0.976083	0.787	0.104025	165	0.911602
3152077	A10	36533265	0.00120499	2.91902	0.251294	0.787	0.104025	0.00105375	2.97726	2.89541	11.1219	1	165	0.787	0.104025	0.00105375	2.97726	54.362	5.01227	2.89541	0.868203	0.787	0.104025	167	0.922652

## Sheet: ICIM
Table S6b. QTL associated with Pod length in the F2 population derived from BC95041/BC95042 analysed with the ICIM package.
TraitID	Chromosome	DArtSeq SNP (left marker)	Physical position on Darmor-bzh version 4.1	DArtSeq SNP (right marker)	Physical position on Darmor-bzh	LOD	PVE(%)	Additive allelic effect	Dominant allelic effects
Single Interval mapping	A05	3097699|F|0-18:T>C-18:T>C	4048430	4108598|F|0-13:T>C-13:T>C	4077017	3.3843	8.4115	1.7165	-1.9827
Single Interval mapping	A07	3083064|F|0-35:T>A-35:T>A	20474203	3193190|F|0-28:G>C-28:G>C	17585775	2.9104	16.3727	-0.2417	-5.2819
Composite interval mapping	A10	3080116|F|0-23:G>C-23:G>C	9398887	4108668|F|0-55:A>C-55:A>C	11131524	4.6274	8.5352	2.1701	0.2782
Single Interval mapping	A10	3121503|F|0-27:T>A-27:T>A	16807723	5030933|F|0-57:A>G-57:A>G	14409456	3.773	9.6822	-2.1038	1.3692
Single Interval mapping	A10	14790330|F|0-21:T>C-21:T>C	15349525	3123986|F|0-45:T>A-45:T>A	15480005	3.7949	20.8992	-4.3769	0.728
Composite interval mapping	A10	3094105|F|0-18:G>A-18:G>A	16902398	3093383|F|0-6:A>C-6:A>C	17046370	2.7355	12.6949	4.5634	5.58
Composite interval mapping	C01	3116227|F|0-17:C>A-17:C>A	13731642	3074817|F|0-11:A>T-11:A>T	14166086	2.7367	8.2886	5.7329	7.6283
Single Interval mapping	C02	4166149|F|0-37:C>G-37:C>G	3492559	3145176|F|0-14:T>A-14:T>A	3503185	2.7567	6.8064	-1.305	1.6394
