# Supplementary material for: Novel quantitative trait loci from an interspecific Brassica rapa derivative improve pod shatter resistance in Brassica napus
Source: Front Plant Sci. 2023 Sep 6;14:1233996. doi: 10.3389/fpls.2023.1233996 (PMC10510201; doi:10.3389/fpls.2023.1233996)
Supplement: Supplementary file 1 [file DataSheet_1.zip › Table S7.xlsx]

## Sheet: Sheet1
Table 7a. Quantitative Trait Loci (QTL) associated with pod length. DArTseq markers were binned, and DArTseq SNPs were used for QTL analysis. LOD scores, additive effects, nd the proportion of phenotypic variance explained were estimated using the ICIM package. Permutation Threshold P for CIM and IM are a and b, respectively. Loci that were detected across both Composite Interval and simple inter…
Mapping approach	Chromosome	DArtSeq SNP	Genetic map position	Physical position on Darmor-bzh v 4.1	DArtSeq SNP	Physical position on Darmor-bzh v 4.1	LOD	PVE (%)	Additive effect	Dominant effect
Single Interva mapping with additive QTL	A05	*3097699|F|0-18:T>C-18:T>C	29.6102	3646976	4108598|F|0-13:T>C-13:T>C	3675489	3.3843	8.4115	1.7165	-1.9827
Single Interva mapping with additive QTL	A07	*3083064|F|0-35:T>A-35:T>A	51.8886	13624960	*3193190|F|0-28:G>C-28:G>C	13647616	2.9104	16.3727	-0.2417	-5.2819
Composite interval mapping with additive QTL	A10	3080116|F|0-23:G>C-23:G>C	14.2857	5123175	4108668|F|0-55:A>C-55:A>C	8760985	4.6274	8.5352	2.1701	0.2782
Single interval mapping with additive QTL	A10	*3121503|F|0-27:T>A-27:T>A	28.0612	11535307	*5030933|F|0-57:A>G-57:A>G	11560157	3.773	9.6822	-2.1038	1.3692
Single Interva mapping with additive QTL	A10	*14790330|F|0-21:T>C-21:T>C	39.8353	12535056	*3123986|F|0-45:T>A-45:T>A	12588627	3.7949	20.8992	-4.3769	0.728
Composite interval mapping with additive QTL	A10	3094105|F|0-18:G>A-18:G>A	53.11	13902930	*3093383|F|0-6:A>C-6:A>C	14007388	2.7355	12.6949	4.5634	5.58
Composite interval mapping with additive QTL	C01	*3116227|F|0-17:C>A-17:C>A	44.0333	1.18409e+07	*3074817|F|0-11:A>T-11:A>T	12349617	2.7367	8.2886	5.7329	7.6283
Single Interva mapping with additive QTL	C02	4166149|F|0-37:C>G-37:C>G	0.16	853802	3145176|F|0-14:T>A-14:T>A	2632328	2.7567	6.8064	-1.305	1.6394

## Sheet: Sheet2
Table S7b Epistatic Quantitative Trait Loci (QTL) associated with pod length DArTseq markers were binned, and DArTseq SNPs were used to identify digenic epistatic interactions. The logarithm of the odds (LOD) scores, additive effects (Add1 with marker1 and Add2 with marker 2 interval), Dominant (Dom 1 with marker1 and Dom2 with marker 2 intervals), Additive x dominance (AddbyDom1 and AddbyDom2 wi…
TraitID	Chromosome	Left DArtSeq SNP marker1	Genetic position	Right DArtSeq SNP marker1	Genetic position	Chromosome	Left DArtSeq SNP marker2	Genetic position	Right DArtSeq SNP marker2	Genetic position	LOD	PVE(%)	Add1	Add2	Dom1	Dom2	AddbyAdd	AddbyDom	DombyAdd	DombyDom
CIMEPI	A3	3160565|F|0-39:C>G-39:C>G	18.4	4121093|F|0-23:G>C-23:G>C	25.6	C7	3105088|F|0-45:T>C-45:T>C	85.2591	3086586|F|0-48:A>G-48:A>G	85.8	5.7019	6.8294	-0.2321	0.346	3.165	3.448	-3.448	0.7979	-0.4856	-4.1492
CIMEPI	A3	3161540|F|0-50:C>G-50:C>G	112.1	3082320|F|0-32:C>G-32:C>G	120.2	A5	3155598|F|0-24:T>A-24:T>A	87.8156	3111349|F|0-13:T>C-13:T>C	91.4	6.016	5.1952	-1.7758	3.0736	2.4338	1.7115	3.9721	1.1094	-4.089	-2.3166
CIMEPI	A5	3104887|F|0-13:T>G-13:T>G	79.1	26680413|F|0-54:A>T-54:A>T	80.7	A8	3086844|F|0-65:A>T-65:A>T	9.89214	5048960|F|0-53:T>C-53:T>C	11.4	5.2596	5.8201	-2.2353	2.421	0.8118	-2.2524	0.1009	7.1632	-2.8233	2.3661
CIMEPI	A5	3104887|F|0-13:T>G-13:T>G	79.1	26680413|F|0-54:A>T-54:A>T	80.7	A9	4109090|F|0-36:A>G-36:A>G	108.277	5049826|F|0-22:T>C-22:T>C	110.3	5.4057	5.3698	4.5626	1.6141	4.3937	3.6526	1.1032	-5.435	-2.4825	-4.8511
CIMEPI	A5	3104887|F|0-13:T>G-13:T>G	79.1	26680413|F|0-54:A>T-54:A>T	80.7	C1	3106751|F|0-15:C>G-15:C>G	91.4233	3083714|F|0-56:G>C-56:G>C	105.7	5.2442	5.9085	1.4062	-2.4839	3.5071	2.5297	5.5706	-0.5272	1.6474	-3.7166
CIMEPI	A5	3104887|F|0-13:T>G-13:T>G	79.1	26680413|F|0-54:A>T-54:A>T	80.7	C3	4168050|F|0-14:C>A-14:C>A	115.007	3081883|F|0-26:C>T-26:C>T	115.5	5.0315	5.5519	1.3566	2.2782	2.7753	2.403	-4.9341	0.1087	-2.3351	-2.3977
CIMEPI	A9	3149327|F|0-26:A>G-26:A>G	79.7	3150747|F|0-32:A>C-32:A>C	80.2	C8	3089247|F|0-49:T>C-49:T>C	37.4836	3151530|F|0-17:A>C-17:A>C	30.5	5.3587	9.7804	-4.43	0.8955	3.1178	4.8544	0.8613	4.352	-2.5158	-7.1794
CIMEPI	A9	3151484|F|0-13:T>G-13:T>G	159.8	3099729|F|0-20:A>T-20:A>T	170.6	A10	4111439|F|0-13:T>A-13:T>A	44.9374	7508842|F|0-5:C>T-5:C>T	46	5.299	4.0458	0.4682	-0.5108	0.9606	2.4143	2.4365	-0.8983	1.169	-2.3017
CIMEPI	A10	3080116|F|0-23:G>C-23:G>C	14.3	4108668|F|0-55:A>C-55:A>C	15.3	C3	4168726|F|0-27:G>C-27:G>C	154.95	3155363|F|0-9:C>T-9:C>T	159.5	6.1776	8.7254	4.3531	1.201	3.2865	2.994	-0.4204	-3.3834	-3.0634	-4.7647
CIMEPI	A10	3091873|F|0-48:A>C-48:A>C	34.7	4119169|F|0-18:T>C-18:T>C	35.2	C8	3089247|F|0-49:T>C-49:T>C	37.4836	3151530|F|0-17:A>C-17:A>C	30.5	5.2873	7.3659	-2.2093	0.4424	2.1142	-0.1874	5.0077	2.7493	-1.9206	0.0897
