# Supplementary material for: Novel quantitative trait loci from an interspecific Brassica rapa derivative improve pod shatter resistance in Brassica napus
Source: Front Plant Sci. 2023 Sep 6;14:1233996. doi: 10.3389/fpls.2023.1233996 (PMC10510201; doi:10.3389/fpls.2023.1233996)
Supplement: Supplementary file 1 [file DataSheet_1.zip › Table S8.xlsx]

## Sheet: IM&CIM
Supplementary Table S8a. Quantitative Trait Loci (QTL) associated with pod shatter resistance measured as average rupture energy with the pendulum test. DArTseq markers were binned, and DArTseq SNPs were used for QTL analysis. The logarithm of the odds (LOD) scores, additive effects, and the proportion of phenotypic variance (PVE) were estimated using the ICIM package. Permutation Loci detected a…
Mapping approach	Chromosomal location	DArTseq Marker	Chromosomal location	Physical position on Darmor-bzh v4.1	DArTseq Marker	Chromosomal location	Physical position on Darmor-bzh v 4.1	LOD	PVE (%)	Additive effect	Dominant effect
Composite interval mapping for additive QTL
	A02	*3129258|F|0-32:G>A-32:G>A	A02	23443447	4335059|F|0-41:T>C-41:T>C	A02	24434057	2.8394	9.4222	0.0663	2.0475
	A03	3095606|F|0-36:A>T-36:A>T	A03	14823303	*3100670|F|0-31:A>G-31:A>G	A03	12171871 on chrAnn_random	3.2393	20.796	-1.5695	-1.4967
	A03	5048176|F|0-11:C>T-11:C>T	A03	19780019	*3100404|F|0-57:G>T-57:G>T	A03	21580461	2.8689	19.252	-3.0194	-3.1403
	A05	3089648|F|0-11:G>A-11:G>A	A05	5420258	*3089864|F|0-22:T>C-22:T>C	A05	5947676	4.7079	13.056	-4.041	-5.1236
	A05	4116883|F|0-10:C>T-10:C>T	A05	19860330	*3101784|F|0-53:A>G-53:A>G	A05	20067798	4.7732	16.3005	-3.8941	-3.7874
	A09	3082931|F|0-57:C>T-57:C>T	A09	6081612	4167404|F|0-5:A>G-5:A>G	A09	8328617	3.2876	15.7199	-3.5148	-3.6682
	C01	3101048|F|0-47:C>T-47:C>T	C01	1404201	4110108|F|0-53:C>T-53:C>T	C01	1469395	3.0283	6.2878	-1.0482	0.0387
Single Interval mapping for additive QTL
	A02	*3129258|F|0-32:G>A-32:G>A	A02	23443447	4335059|F|0-41:T>C-41:T>C	A02	24434057	2.9262	12.0394	-0.1733	2.3022
	A05	3089648|F|0-11:G>A-11:G>A	A05	5420258	*3089864|F|0-22:T>C-22:T>C	A05	5947676	3.6947	14.0673	-4.2775	-5.3244
	A05	4116883|F|0-10:C>T-10:C>T	A05	19860330	*3101784|F|0-53:A>G-53:A>G	A05	20067798	3.8267	18.5126	-4.1523	-4.3642
	A09	5050053|F|0-9:T>G-9:T>G	A09	1798316	5121480|F|0-11:T>C-11:T>C	A09	4340953	2.9052	9.2227	1.1699	0.4914
	A09	5049291|F|0-34:G>A-34:G>A	A09	2530510	3140648|F|0-36:T>C-36:T>C	A09	2767343	2.8035	17.7207	1.7847	-0.054
B
Mapping approach	Chromosomal location	DArTseq Marker	Chromosomal location	Physical position on Darmor-bzh v 10	DArTseq Marker	Chromosomal location	Physical position on Darmor-bzh v 10	LOD	PVE (%)	Additive effect	Dominant effect
Composite interval mapping for additive QTL
	A02	3129258|F|0-32:G>A-32:G>A	A02	31548575	4335059|F|0-41:T>C-41:T>C	A02	32690984	2.8394	9.4222	0.0663	2.0475
	A03	3095606|F|0-36:A>T-36:A>T	A03	16414812	3100670|F|0-31:A>G-31:A>G	A03	18629910	3.2393	20.796	-1.5695	-1.4967
	A03	5048176|F|0-11:C>T-11:C>T	A03	21730375	*3100404|F|0-57:G>T-57:G>T	A03	28757989	2.8689	19.252	-3.0194	-3.1403
	A05	3089648|F|0-11:G>A-11:G>A	A05	5984930	3089864|F|0-22:T>C-22:T>C	A03	6813285	4.7079	13.056	-4.041	-5.1236
	A05	4116883|F|0-10:C>T-10:C>T	A05	37210699	3101784|F|0-53:A>G-53:A>G	A05	37457851	4.7732	16.3005	-3.8941	-3.7874
	A09	3082931|F|0-57:C>T-57:C>T	A09	8778623	4167404|F|0-5:A>G-5:A>G	A09	11022929	3.2876	15.7199	-3.5148	-3.6682
	C01	4110108|F|0-53:C>T-53:C>T	C01	1644880	3101048|F|0-47:C>T-47:C>T	C01	1713593	3.0283	6.2878	-1.0482	0.0387
Single Interval mapping for additive QTL
	A02	3129258|F|0-32:G>A-32:G>A	A02	31548575	4335059|F|0-41:T>C-41:T>C	A02	32690984	2.9262	12.0394	-0.1733	2.3022
	A05	3089648|F|0-11:G>A-11:G>A	A05	5984930	3089864|F|0-22:T>C-22:T>C	A05	6813285	3.6947	14.0673	-4.2775	-5.3244
	A05	4116883|F|0-10:C>T-10:C>T	A05	37210699	3101784|F|0-53:A>G-53:A>G	A05	37457851	3.8267	18.5126	-4.1523	-4.3642
	A09	5050053|F|0-9:T>G-9:T>G	A09	2417753	5121480|F|0-11:T>C-11:T>C	A09	912567	2.9052	9.2227	1.1699	0.4914
	A09	5049291|F|0-34:G>A-34:G>A	A09	3947746	3140648|F|0-36:T>C-36:T>C	A09	4194278	2.8035	17.7207	1.7847	-0.054
C
Mapping approach	Chromosomal location	DArTseq Marker	Pan genome Chromosomal location	Physical position on B. napus Pan-genome	DArTseq Marker	Chromosomal location	Physical position on B. napus Pan-genome	LOD	PVE (%)	Additive effect	Dominant effect
Composite interval mapping for additive QTL
	A02	3129258|F|0-32:G>A-32:G>A	PA02	42186131	4335059|F|0-41:T>C-41:T>C	PA02	43510445	2.8394	9.4222	0.0663	2.0475
	A03	3095606|F|0-36:A>T-36:A>T	PA03	16807945	3100670|F|0-31:A>G-31:A>G	PA03	19149165	3.2393	20.796	-1.5695	-1.4967
	A03	5048176|F|0-11:C>T-11:C>T	PA03	22477351	3100404|F|0-57:G>T-57:G>T	PA03	24564882	2.8689	19.252	-3.0194	-3.1403
	A05	3089648|F|0-11:G>A-11:G>A	PA05	6923975	3089864|F|0-22:T>C-22:T>C	PA05	7861534	4.7079	13.056	-4.041	-5.1236
	A05	4116883|F|0-10:C>T-10:C>T	PA05	44767367	3101784|F|0-53:A>G-53:A>G	PA05	45167841	4.7732	16.3005	-3.8941	-3.7874
	A09	3082931|F|0-57:C>T-57:C>T	PA09	11458125	4167404|F|0-5:A>G-5:A>G	PA09	14043200	3.2876	15.7199	-3.5148	-3.6682
	C01	4110108|F|0-53:C>T-53:C>T	PC01	2017563	3101048|F|0-47:C>T-47:C>T	PC01	2198726	3.0283	6.2878	-1.0482	0.0387
Single Interval mapping for additive QTL
	A02	3129258|F|0-32:G>A-32:G>A	PA02	42186131	4335059|F|0-41:T>C-41:T>C	PA02	43510445	2.9262	12.0394	-0.1733	2.3022
	A05	3089648|F|0-11:G>A-11:G>A	PA05	6923975	3089864|F|0-22:T>C-22:T>C	PA05	7861534	3.6947	14.0673	-4.2775	-5.3244
	A05	4116883|F|0-10:C>T-10:C>T	PA05	44767367	3101784|F|0-53:A>G-53:A>G	PA05	45167841	3.8267	18.5126	-4.1523	-4.3642
	A09	5121480|F|0-11:T>C-11:T>C	PA09	3046270	5050053|F|0-9:T>G-9:T>G	PA09	3851507	2.9052	9.2227	1.1699	0.4914
	A09	5049291|F|0-34:G>A-34:G>A	PA09	5860938	3140648|F|0-36:T>C-36:T>C	PA09	6199671	2.8035	17.7207	1.7847	-0.054

## Sheet: EPI-QTL
Supplementary Table S8b. Epistatic Quantitative Trait Loci (QTL) associated with pod shatter resistance measured as average rupture energy with the pendulum test. DArTseq markers were binned, and DArTseq SNPs were used to identify digenic epistatic interactions. The logarithm of the odds (LOD) scores, additive effects (Add1 with marker1 and Add2 with marker 2 interval), Dominant (Dom 1 with marke…
A
Chromosome of genetic map	LeftMarker1	Chromosome of physical map	Physical position of Left Marker1 on B. napus genome version 4.1 (start position)	RightMarker1	Chromosome of physical map	Physical position of Left Marker2 on B. napus genome version 4.1 (start position)	Chromosome of genetic map	LeftMarker2	Chromosome of physical map	Physical position of Left Marker2 on B. napus genome version 4.1 (start position)	RightMarker2	Chromosome of physical map	Physical position of Right Marker2 on B. napus genome version 4.1 (start position)	LOD	PVE(%)	Add1	Add2	Dom1	Dom2	AddbyAdd	AddbyDom	DombyAdd	DombyDom
A01	4110587|F|0-9:C>G-9:C>G	A01	2276310	*3132222|F|0-58:T>C-58:T>C	A01	2706372	C01	3101048|F|0-47:C>T-47:C>T	C01	1469395	4110108|F|0-53:C>T-53:C>T	C01	1404201	5.44	17.45	2.39	-3.34	-3.98	-2.48	-2.55	-2.51	3.23	3.82
A03	5148873|F|0-19:G>A-19:G>A	A03	5666137	4118427|F|0-10:A>G-10:A>G	A03	6024090	C03	4121078|F|0-63:C>T-63:C>T	C03	12585496	3141033|F|0-28:T>C-28:T>C	C03	13581980	4.87	28.44	-0.46	-0.36	0.46	1.59	0.48	-2.75	0.5	-2.36
A03	5048176|F|0-11:C>T-11:C>T	A03	19780019	*3100404|F|0-57:G>T-57:G>T	A03	21580461	A07	*5029215|F|0-26:C>T-26:C>T	A07	2.55592e+06	*3078953|F|0-62:C>T-62:C>T	A07	2646233	5.27	17	0.88	-0.77	-1.17	-0.84	-1.27	-1.43	0.99	0.51
A07	5029215|F|0-26:C>T-26:C>T	A07	2562847	*3078953|F|0-62:C>T-62:C>T	A07	2646233	C03	4116381|F|0-24:G>C-24:G>C	C03	18167986	4338040|F|0-47:G>T-47:G>T	C03	20237766	5.03	23.12	-1.11	-2.4	-1.29	-1.93	2.31	0.76	2.32	0.47
C01	4110108|F|0-53:C>T-53:C>T	C01	1404201	3101048|F|0-47:C>T-47:C>T	C01	1469395	C02	4166149|F|0-37:C>G-37:C>G	C02	2621703	3145176|F|0-14:T>A-14:T>A	C02	2632328	5.31	16.61	-3.27	-2.6	-2.32	-2.47	2.78	2.41	3.14	2.46
B
Chromosomal location on genetic map	LeftMarker1	Pan genome chromosome	Physical position of Left Marker1 on B. napus pan genome (start position)	RightMarker1	Pan genome chromosome	Physical position of Right Marker1 on B. napus pan genome (start position)	Chromosomal location on genetic map	LeftMarker2	Pan genome chromosome	Physical position of Left Marker2 on B. napus pan genome (start position)	RightMarker2	Pan genome chromosome	Physical position of Right Marker2 on B. napus pan genome (start position)	LOD	PVE(%)	Add1	Add2	Dom1	Dom2	AddbyAdd	AddbyDom	DombyAdd	DombyDom
A01	4110587|F|0-9:C>G-9:C>G	PA01	3220460	3132222|F|0-58:T>C-58:T>C	PA01	3383993	C01	3101048|F|0-47:C>T-47:C>T	PC01	2198726	4110108|F|0-53:C>T-53:C>T	PC01	2017563	5.44	17.45	2.39	-3.34	-3.98	-2.48	-2.55	-2.51	3.23	3.82
A03	5148873|F|0-19:G>A-19:G>A	PA03	5489132	4118427|F|0-10:A>G-10:A>G	PA03	5938496	C03	4121078|F|0-63:C>T-63:C>T	PC03	16121353	3141033|F|0-28:T>C-28:T>C	PC03	17333794	4.87	28.44	-0.46	-0.36	0.46	1.59	0.48	-2.75	0.5	-2.36
A03	5048176|F|0-11:C>T-11:C>T	PA03	22477318	3100404|F|0-57:G>T-57:G>T	PA03	24564882	A07	5029215|F|0-26:C>T-26:C>T	PA07	2597362	3078953|F|0-62:C>T-62:C>T	PA07	2417126	5.27	17	0.88	-0.77	-1.17	-0.84	-1.27	-1.43	0.99	0.51
A07	3078953|F|0-62:C>T-62:C>T	PA07	2417126	5029215|F|0-26:C>T-26:C>T	PA07	2597362	C03	4116381|F|0-24:G>C-24:G>C	PC03	23958213	4338040|F|0-47:G>T-47:G>T	PC03	26698969	5.03	23.12	-1.11	-2.4	-1.29	-1.93	2.31	0.76	2.32	0.47
C01	4110108|F|0-53:C>T-53:C>T	PC01	2017563	3101048|F|0-47:C>T-47:C>T	PC01	2198726	C02	4166149|F|0-37:C>G-37:C>G	PC02	4259251	3145176|F|0-14:T>A-14:T>A	PC02	4270377	5.31	16.61	-3.27	-2.6	-2.32	-2.47	2.78	2.41	3.14	2.46
