# Supplementary material for: Novel quantitative trait loci from an interspecific Brassica rapa derivative improve pod shatter resistance in Brassica napus
Source: Front Plant Sci. 2023 Sep 6;14:1233996. doi: 10.3389/fpls.2023.1233996 (PMC10510201; doi:10.3389/fpls.2023.1233996)
Supplement: Supplementary file 1 [file DataSheet_1.zip › Table S9.xlsx]

## Sheet: Darmor-bzh genome v4.1
Table S9a Candidate genes underlying significant QTL intervals for pod shatter resistance (AvrEnergy) identified in the F2 population derived from BC95041/BC95042. For details, see Table 2, 3 and Table S8. Candidates are based on the Darmor-bzh version 4.1 reference assembly.
Arabidopsis thaliana ID	Symbol	Short_description	Curator_summary	Computational_description	Bna ID	Chr	Start	End	Annotation		Distance (bp)	Distance (kb)	Candidate gene	Distance from previous QTL
AT4G37750	AINTEGUMENTA, ANT, ATANT, CKC, CKC1, COMPLEMENTING A PROTEIN KINASE C MUTANT 1, DRAGON, DRG	Integrase-type DNA-binding superfamily protein	ANT is required for control of cell proliferation and encodes a putative transcriptional regulator similar to AP2. Loss of function alleles have reduced fertility, abnormal ovules and abnormal lateral organs. Expressed specifically in the chalaza and in floral organ primordia.	AINTEGUMENTA (ANT); CONTAINS InterPro DOMAIN/s: DNA-binding, integrase-type (InterPro:IPR016177), Pathogenesis-related transcriptional factor/ERF, DNA-binding (InterPro:IPR001471); BEST Arabidopsis thaliana protein match is: Integrase-type DNA-binding superfamily protein (TAIR:AT1G72570.1); Has 7251 Blast hits to 5191 proteins in 264 species: Archae - 0; Bacteria - 9; Metazoa - 18; Fungi - 8; Pla…	BnaA01g00290D	chrA01	147063	149809	DNA-binding, integrase-type	AP2/ERF domain
AT4G36930	SPATULA, SPT	basic helix-loop-helix (bHLH) DNA-binding superfamily protein	Encodes a transcription factor of the bHLH protein family. Mutants have abnormal, unfused carpels and reduced seed dormancy.	SPATULA (SPT); CONTAINS InterPro DOMAIN/s: Helix-loop-helix DNA-binding domain (InterPro:IPR001092), Helix-loop-helix DNA-binding (InterPro:IPR011598); BEST Arabidopsis thaliana protein match is: basic helix-loop-helix (bHLH) DNA-binding superfamily protein (TAIR:AT5G67110.1); Has 30201 Blast hits to 17322 proteins in 780 species: Archae - 12; Bacteria - 1396; Metazoa - 17338; Fungi - 3422; Plant…	BnaA01g00730D	chrA01	430859	432758	Myc-type, basic helix-loop-helix (bHLH) domain	Basic helix-loop-helix leucine zipper transcription factor, plant
GWAS					Bn-A01-p10523833	ChrA01	883265							1393045	Liu et al (2016)
IF2					Bn-A01-p2365493	ChrA01	1858394							417916	Liu et al (2016)
Epistatic QTL interaction	AvrEnergy			4110587|F|0-9:C>G-9:C>G		chrA01	2276310				187013	187.013	CEL6
AT4G39010	ATGH9B18, CEL6, CELLULASE 6, GH9B18, GLYCOSYL HYDROLASE 9B18	glycosyl hydrolase 9B18		glycosyl hydrolase 9B18 (GH9B18); FUNCTIONS IN: hydrolase activity, hydrolyzing O-glycosyl compounds, catalytic activity; INVOLVED IN: carbohydrate metabolic process; LOCATED IN: endomembrane system; EXPRESSED IN: 16 plant structures; EXPRESSED DURING: 8 growth stages; CONTAINS InterPro DOMAIN/s: Six-hairpin glycosidase (InterPro:IPR012341), Glycoside hydrolase, family 9, active site (InterPro:IP…	BnaA01g05270D	chrA01	2463323	2466286	Glycoside hydrolase, family 9	Glycoside hydrolase, family 9, active site
Epistatic QTL interaction	AvrEnergy			3132222|F|0-58:T>C-58:T>C		chrA01	2706372				243049	243.049	CEL6
AT4G18960	AG, AGAMOUS	K-box region and MADS-box transcription factor family protein	Floral homeotic gene encoding a MADS domain transcription factor. Specifies floral meristem and carpel and stamen identity. Binds CArG box sequences. It is the only C function gene. It interacts genetically with the other homeotic genes to specify the floral organs.	AGAMOUS (AG); FUNCTIONS IN: DNA binding, sequence-specific DNA binding transcription factor activity; INVOLVED IN: stamen development, maintenance of floral organ identity, leaf development, carpel development; LOCATED IN: nucleus; EXPRESSED IN: 13 plant structures; EXPRESSED DURING: 6 growth stages; CONTAINS InterPro DOMAIN/s: Transcription factor, MADS-box (InterPro:IPR002100), Transcription fa…	BnaA01g09760D	chrA01	4799395	4803636	Transcription factor, K-box	Transcription factor, MADS-box
AT4G20050	PGF11, POLYGALACTURONASE CLADE F 11, QRT3, QUARTET 3	#N/A	#N/A	#N/A	BnaA01g10390D	chrA01	5184735	5186938	Parallel beta-helix repeat	Pectin lyase fold
AT4G21960	PRXR1	Peroxidase superfamily protein	Encodes AT4g21960 (AT4g21960/T8O5_170).	PRXR1; FUNCTIONS IN: peroxidase activity, heme binding; INVOLVED IN: response to oxidative stress, oxidation reduction; LOCATED IN: endomembrane system; EXPRESSED IN: 24 plant structures; EXPRESSED DURING: 13 growth stages; CONTAINS InterPro DOMAIN/s: Haem peroxidase (InterPro:IPR010255), Plant peroxidase (InterPro:IPR000823), Haem peroxidase, plant/fungal/bacterial (InterPro:IPR002016); BEST Ara…	BnaA01g11800D	chrA01	5895775	5897782	Haem peroxidase	Plant peroxidase
DH					Bn-A01-p11702957	ChrA01	11221208
AT3G49120	ARABIDOPSIS THALIANA PEROXIDASE 34, ARABIDOPSIS THALIANA PEROXIDASE CB, ATPCB, ATPERX34, ATPRX34, PEROXIDASE 34, PEROXIDASE CB, PERX34, PRX34, PRXCB	peroxidase CB	Class III peroxidase Perx34. Expressed in roots, leaves and stems. Located in the cell wall. Involved in cell elongation. Expression activated by light. May play a role in generating H2O2 during defense response.	peroxidase CB (PRXCB); FUNCTIONS IN: peroxidase activity; INVOLVED IN: oxygen and reactive oxygen species metabolic process, response to light stimulus, defense response to bacterium, defense response to fungus, unidimensional cell growth; LOCATED IN: apoplast, cell wall, plasma membrane, vacuole, plant-type cell wall; EXPRESSED IN: stem, root, guard cell, cultured cell, leaf; EXPRESSED DURING: s…	BnaA01g20660D	chrA01	12506391	12514305	Peroxidase, active site	Plant peroxidase
AT3G02310	AGAMOUS-LIKE 4, AGL4, SEP2, SEPALLATA 2	K-box region and MADS-box transcription factor family protein	MADS-box protein, binds K domain of AG in vivo	SEPALLATA 2 (SEP2); FUNCTIONS IN: protein binding, DNA binding, sequence-specific DNA binding transcription factor activity; INVOLVED IN: flower development, ovule development; LOCATED IN: nucleus; EXPRESSED IN: 12 plant structures; EXPRESSED DURING: 7 growth stages; CONTAINS InterPro DOMAIN/s: Transcription factor, MADS-box (InterPro:IPR002100), Transcription factor, K-box (InterPro:IPR002487); …	BnaA01g33070D	chrA01	22377201	22379701	Transcription factor, MADS-box	Transcription factor, K-box
AT5G09750	HEC3, HECATE 3	basic helix-loop-helix (bHLH) DNA-binding superfamily protein		HECATE 3 (HEC3); FUNCTIONS IN: DNA binding, sequence-specific DNA binding transcription factor activity; INVOLVED IN: transmitting tissue development, carpel formation, regulation of transcription; LOCATED IN: nucleus; EXPRESSED IN: stigma, transmitting tissue, funicle, septum, vascular system; EXPRESSED DURING: flower development stages, gynoecium developmental stages; CONTAINS InterPro DOMAIN/s…	BnaA02g00140D	chrA02	50115	50759	Myc-type, basic helix-loop-helix (bHLH) domain	Myc-type, basic helix-loop-helix (bHLH) domain
AT5G16120	MAGL15	#N/A	#N/A	#N/A	BnaA02g02990D	chrA02	1317806	1321333	Alpha/beta hydrolase fold-1	Ribosomal protein S7e
AT5G16560	KAN, KAN1, KANADI, KANADI 1	Homeodomain-like superfamily protein	Encodes a KANADI protein (KAN) that regulates organ polarity in Arabidopsis. KAN is required for abaxial identity in both leaves and carpels, and encodes a nuclear-localized protein in the GARP family of putative transcription factors. Together with KAN2, this gene appears to be involved in the development of the carpel and the outer integument of the ovule.Along with KAN2 and KAN4, KAN1 appears …	KANADI (KAN); CONTAINS InterPro DOMAIN/s: Homeodomain-like (InterPro:IPR009057), Myb, DNA-binding (InterPro:IPR014778), Myb-like DNA-binding domain, SHAQKYF class (InterPro:IPR006447), Homeodomain-related (InterPro:IPR012287); BEST Arabidopsis thaliana protein match is: Homeodomain-like superfamily protein (TAIR:AT1G32240.1); Has 30201 Blast hits to 17322 proteins in 780 species: Archae - 12; Bac…	BnaA02g03130D	chrA02	1369010	1373069	Homeodomain-like	SANT/Myb domain
AT5G17420	ATCESA7, CELLULOSE SYNTHASE CATALYTIC SUBUNIT 7, CESA7, IRREGULAR XYLEM 3, IRX3, MUR10, MURUS 10	Cellulose synthase family protein	Encodes a xylem-specific cellulose synthase that is phosphorylated on one or more serine residues (on either S185 or one of S180 or S181).	IRREGULAR XYLEM 3 (IRX3); FUNCTIONS IN: cellulose synthase activity; INVOLVED IN: cellulose biosynthetic process, plant-type cell wall biogenesis, secondary cell wall biogenesis, rhamnogalacturonan I side chain metabolic process; LOCATED IN: plasma membrane, chloroplast; EXPRESSED IN: 27 plant structures; EXPRESSED DURING: 14 growth stages; CONTAINS InterPro DOMAIN/s: Cellulose synthase (InterPro…	BnaA02g03580D	chrA02	1579851	1584847	Zinc finger, RING/FYVE/PHD-type	Zinc finger, RING-type
AT1G68480	JAG, JAGGED	C2H2 and C2HC zinc fingers superfamily protein	Encodes a putative zinc finger transcription factor that is necessary for proper lateral organ shape and is sufficient to induce the proliferation of lateral organ tissue. Together with NUB, it is involved in stamen and carpel development.	JAGGED (JAG); CONTAINS InterPro DOMAIN/s: Zinc finger, C2H2-like (InterPro:IPR015880), Zinc finger, C2H2-type (InterPro:IPR007087); BEST Arabidopsis thaliana protein match is: C2H2 and C2HC zinc fingers superfamily protein (TAIR:AT1G13400.1); Has 723 Blast hits to 723 proteins in 72 species: Archae - 0; Bacteria - 6; Metazoa - 56; Fungi - 19; Plants - 626; Viruses - 0; Other Eukaryotes - 16 (sour…	BnaA02g13870D	chrA02	7665493	7667213	Zinc finger, C2H2	Zinc finger, C2H2
AT1G09500		NAD(P)-binding Rossmann-fold superfamily protein	similar to Eucalyptus gunnii alcohol dehydrogenase of unknown physiological function (GI:1143445), Vigna unguiculata (gi:1854445), NOT a cinnamyl-alcohol dehydrogenase	NAD(P)-binding Rossmann-fold superfamily protein; FUNCTIONS IN: alcohol dehydrogenase (NAD) activity, cinnamyl-alcohol dehydrogenase activity; INVOLVED IN: lignin biosynthetic process, cellular metabolic process, metabolic process; EXPRESSED IN: 9 plant structures; EXPRESSED DURING: LP.06 six leaves visible, LP.04 four leaves visible, 4 anthesis, petal differentiation and expansion stage; CONTAIN…	BnaA02g14090D	chrA02	7907549	7912518	NAD(P)-binding domain	NAD-dependent epimerase/dehydratase
AT5G48890	LATE, LATE FLOWERING	C2H2-like zinc finger protein		C2H2-like zinc finger protein; FUNCTIONS IN: sequence-specific DNA binding transcription factor activity; INVOLVED IN: regulation of transcription; LOCATED IN: intracellular; CONTAINS InterPro DOMAIN/s: Zinc finger, C2H2-like (InterPro:IPR015880), Zinc finger, C2H2-type (InterPro:IPR007087); BEST Arabidopsis thaliana protein match is: C2H2 and C2HC zinc fingers superfamily protein (TAIR:AT5G14010…	BnaA02g30480D	chrA02	22046925	22047705	Zinc finger, C2H2	Zinc finger, C2H2
Composite Interval mapping with permutation	AvrEnergy			3129258|F|0-32:G>A-32:G>A		chrA02	23443447				1396522	1396.52	LATE
Interval mapping	AvrEnergy			3129258|F|0-32:G>A-32:G>A		chrA02	23443447				1396522	1396.52	LATE
Composite Interval mapping with permutation	AvrEnergy			4335059|F|0-41:T>C-41:T>C		chrA02	24434057				2387132	2387.13	LATE
Interval mapping	AvrEnergy			4335059|F|0-41:T>C-41:T>C		chrA02	24434057				2387132	2387.13	LATE
AT1G69120	AGAMOUS-LIKE 7, AGL7, AP1, APETALA1, ATAP1	K-box region and MADS-box transcription factor family protein	Floral homeotic gene encoding a MADS domain protein homologous to SRF transcription factors. Specifies floral meristem and sepal identity. Required for the transcriptional activation of AGAMOUS. Interacts with LEAFY.Binds to promoter and regulates the expression of flowering time genes SVP, SOC1 and AGL24.	APETALA1 (AP1); CONTAINS InterPro DOMAIN/s: Transcription factor, MADS-box (InterPro:IPR002100), Transcription factor, K-box (InterPro:IPR002487); BEST Arabidopsis thaliana protein match is: K-box region and MADS-box transcription factor family protein (TAIR:AT1G26310.1); Has 8031 Blast hits to 8015 proteins in 981 species: Archae - 10; Bacteria - 56; Metazoa - 785; Fungi - 329; Plants - 6623; Vi…	BnaA02g35830D	chrA02_random	545403	549296	Transcription factor, MADS-box	Transcription factor, K-box
Composite Interval mapping with permutation	AvrEnergy			3100670|F|0-31:A>G-31:A>G		chrA03	1271871				726468	726.468	ABI3
AT5G13790	AGAMOUS-LIKE 15, AGL15	#N/A	#N/A	#N/A	BnaA03g04490D	chrA03	2102140	2104040	Transcription factor, MADS-box	Transcription factor, K-box
AT5G15800	AGAMOUS-LIKE 2, AGL2, SEP1, SEPALLATA1	K-box region and MADS-box transcription factor family protein	Encodes a MADS box transcription factor involved flower and ovule development. Functionally redundant with SEP2 and SEP3.	SEPALLATA1 (SEP1); FUNCTIONS IN: DNA binding, sequence-specific DNA binding transcription factor activity; INVOLVED IN: flower development, ovule development; LOCATED IN: nucleus; EXPRESSED IN: 12 plant structures; EXPRESSED DURING: 6 growth stages; CONTAINS InterPro DOMAIN/s: Transcription factor, MADS-box (InterPro:IPR002100), Transcription factor, K-box (InterPro:IPR002487); BEST Arabidopsis t…	BnaA03g05650D	chrA03	2562111	2564783	Transcription factor, MADS-box	Transcription factor, K-box
AT5G16560	KAN, KAN1, KANADI, KANADI 1	Homeodomain-like superfamily protein	Encodes a KANADI protein (KAN) that regulates organ polarity in Arabidopsis. KAN is required for abaxial identity in both leaves and carpels, and encodes a nuclear-localized protein in the GARP family of putative transcription factors. Together with KAN2, this gene appears to be involved in the development of the carpel and the outer integument of the ovule.Along with KAN2 and KAN4, KAN1 appears …	KANADI (KAN); CONTAINS InterPro DOMAIN/s: Homeodomain-like (InterPro:IPR009057), Myb, DNA-binding (InterPro:IPR014778), Myb-like DNA-binding domain, SHAQKYF class (InterPro:IPR006447), Homeodomain-related (InterPro:IPR012287); BEST Arabidopsis thaliana protein match is: Homeodomain-like superfamily protein (TAIR:AT1G32240.1); Has 30201 Blast hits to 17322 proteins in 780 species: Archae - 12; Bac…	BnaA03g06110D	chrA03	2751554	2755431	Homeodomain-like	SANT/Myb domain
AT5G17420	ATCESA7, CELLULOSE SYNTHASE CATALYTIC SUBUNIT 7, CESA7, IRREGULAR XYLEM 3, IRX3, MUR10, MURUS 10	Cellulose synthase family protein	Encodes a xylem-specific cellulose synthase that is phosphorylated on one or more serine residues (on either S185 or one of S180 or S181).	IRREGULAR XYLEM 3 (IRX3); FUNCTIONS IN: cellulose synthase activity; INVOLVED IN: cellulose biosynthetic process, plant-type cell wall biogenesis, secondary cell wall biogenesis, rhamnogalacturonan I side chain metabolic process; LOCATED IN: plasma membrane, chloroplast; EXPRESSED IN: 27 plant structures; EXPRESSED DURING: 14 growth stages; CONTAINS InterPro DOMAIN/s: Cellulose synthase (InterPro…	BnaA03g06610D	chrA03	2952134	2957479	Zinc finger, RING/FYVE/PHD-type	Cellulose synthase
IF2					Bn-scaff_22728_1-p75030	chrA03	5375993								Liu et al (2016)
Epistatic QTL interaction	AvrEnergy			5148873|F|0-19:G>A-19:G>A		chrA03	5666137				1262939	1262.94	LEUNIG	290144	Liu et al (2016)
Epistatic QTL interaction	AvrEnergy			4118427|F|0-10:A>G-10:A>G		chrA03	6024090				904986	904.986	LEUNIG	648097	Liu et al (2016)
AT2G32700	LEUNIG_HOMOLOG, LUH, MUCILAGE-MODIFIED 1, MUM1	LEUNIG_homolog	Encodes a WD40 repeat and LUFS domain containing protein that is similar to LUG. Interacts physically with SEUSS and likely functions as part of a repressor complex that represses AG.	LEUNIG_homolog (LUH); CONTAINS InterPro DOMAIN/s: WD40 repeat 2 (InterPro:IPR019782), LisH dimerisation motif, subgroup (InterPro:IPR013720), WD40 repeat, conserved site (InterPro:IPR019775), WD40 repeat (InterPro:IPR001680), G-protein beta WD-40 repeat, region (InterPro:IPR020472), WD40 repeat-like-containing domain (InterPro:IPR011046), WD40-repeat-containing domain (InterPro:IPR017986), WD40/Y…	BnaA03g15030D	chrA03	6929076	6937274	G-protein beta WD-40 repeat	WD40 repeat
AT2G45190	ABNORMAL FLORAL ORGANS, AFO, FIL, FILAMENTOUS FLOWER, YAB1, YABBY1	Plant-specific transcription factor YABBY family protein	Encodes a member of the YABBY family of transcriptional regulators that is involved in abaxial cell type specification in leaves and fruits. YAB1 acts in a non-cell autonomous fashion within the meristem to affect phyllotactic patterning. The non-autonomous effect on the central region of the meristem is mediated through the activity if Lateral Suppressor (LAS).	ABNORMAL FLORAL ORGANS (AFO); CONTAINS InterPro DOMAIN/s: High mobility group, superfamily (InterPro:IPR009071), YABBY protein (InterPro:IPR006780); BEST Arabidopsis thaliana protein match is: Plant-specific transcription factor YABBY family protein (TAIR:AT4G00180.1); Has 454 Blast hits to 452 proteins in 126 species: Archae - 0; Bacteria - 0; Metazoa - 0; Fungi - 4; Plants - 436; Viruses - 0; O…	BnaA03g21110D	chrA03	9994230	9996415	YABBY protein	High mobility group (HMG) box domain
AT5G49720	ATGH9A1, DEC, DEFECTIVE CYTOKINESIS, GH9A1, GLYCOSYL HYDROLASE 9A1, IRREGULAR XYLEM 2, IRX2, KOR, KOR1, KORRIGAN, KORRIGAN 1, RADIALLY SWOLLEN 2, RSW2, TSD1, TUMOROUS SHOOT DEVELOPMENT 1	glycosyl hydrolase 9A1	Encodes a membrane-bound endo-1,4-beta-D-glucanase, involved in cellulose biosynthesis. Loss-of-function mutants have severe cellulose-deficient phenotypes. During cell elongation, KOR1 is associated with Golgi apparatus and early endosome. Inhibition of cellulose biosynthesis promoted a redistribution of KOR1 in subcellular locations. These observations suggest that deposition of cellulose invol…	glycosyl hydrolase 9A1 (GH9A1); FUNCTIONS IN: cellulase activity, hydrolase activity, hydrolyzing O-glycosyl compounds; INVOLVED IN: in 6 processes; LOCATED IN: Golgi apparatus, plasma membrane, cell plate, early endosome; EXPRESSED IN: 24 plant structures; EXPRESSED DURING: 13 growth stages; CONTAINS InterPro DOMAIN/s: Six-hairpin glycosidase (InterPro:IPR012341), Glycoside hydrolase, family 9, …	BnaA03g23250D	chrA03	11093874	11096788	Glycoside hydrolase, family 9, active site	Glycoside hydrolase, family 9
AT4G08150	BP, BP1, BREVIPEDICELLUS, BREVIPEDICELLUS 1, KNAT1, KNOTTED-LIKE FROM ARABIDOPSIS THALIANA	KNOTTED-like from Arabidopsis thaliana	A member of class I knotted1-like homeobox gene family (together with KNAT2). Similar to the knotted1 (kn1) homeobox gene of maize. Normally expressed in the peripheral and rib zone of shoot apical meristem but not in the leaf primordia. It is also expressed in the fourth floral whorl, in the region that would become style, particularly in the cell surrounding the transmitting tissue. No expressi…	KNOTTED-like from Arabidopsis thaliana (KNAT1); CONTAINS InterPro DOMAIN/s: KNOX2 (InterPro:IPR005541), ELK (InterPro:IPR005539), Homeobox (InterPro:IPR001356), Homeobox, conserved site (InterPro:IPR017970), KNOX1 (InterPro:IPR005540), Homeodomain-like (InterPro:IPR009057), Homeodomain-related (InterPro:IPR012287); BEST Arabidopsis thaliana protein match is: KNOX/ELK homeobox transcription factor…	BnaA03g23610D	chrA03	11303177	11306833	Homeodomain	Homeobox, conserved site
AT4G09960	AGAMOUS-LIKE 11, AGL11, SEEDSTICK, STK	K-box region and MADS-box transcription factor family protein	a MADS box transcription factor expressed in the carpel and ovules	SEEDSTICK (STK); FUNCTIONS IN: protein binding, sequence-specific DNA binding transcription factor activity; INVOLVED IN: regulation of transcription, DNA-dependent, ovule development, carpel development; LOCATED IN: nucleus; EXPRESSED IN: 11 plant structures; EXPRESSED DURING: 4 anthesis, C globular stage, petal differentiation and expansion stage, E expanded cotyledon stage; CONTAINS InterPro D…	BnaA03g24210D	chrA03	11642402	11646268	Transcription factor, MADS-box	Transcription factor, K-box	3180901	3180.9	STK
AT4G00120	EDA33, EMBRYO SAC DEVELOPMENT ARREST 33, GT140, IND, IND1, INDEHISCENT	basic helix-loop-helix (bHLH) DNA-binding superfamily protein		INDEHISCENT (IND); FUNCTIONS IN: DNA binding, sequence-specific DNA binding transcription factor activity; INVOLVED IN: polar nucleus fusion, regulation of transcription; LOCATED IN: nucleus; CONTAINS InterPro DOMAIN/s: Helix-loop-helix DNA-binding domain (InterPro:IPR001092), Helix-loop-helix DNA-binding (InterPro:IPR011598); BEST Arabidopsis thaliana protein match is: basic helix-loop-helix (bH…	BnaA03g27180D	chrA03	13435885	13436433	Myc-type, basic helix-loop-helix (bHLH) domain	Myc-type, basic helix-loop-helix (bHLH) domain	14823303	14823.3	IND
AT3G04120	GAPC, GAPC-1, GAPC1, GLYCERALDEHYDE-3-PHOSPHATE DEHYDROGENASE C SUBUNIT, GLYCERALDEHYDE-3-PHOSPHATE DEHYDROGENASE C SUBUNIT 1	glyceraldehyde-3-phosphate dehydrogenase C subunit 1	encodes cytosolic GADPH (C subunit) involved in the glycolytic pathway but also interacts with H2O2 potentially placing it in a signalling cascade induced by ROS.	glyceraldehyde-3-phosphate dehydrogenase C subunit 1 (GAPC1); FUNCTIONS IN: glyceraldehyde-3-phosphate dehydrogenase (phosphorylating) activity, copper ion binding, glyceraldehyde-3-phosphate dehydrogenase activity; INVOLVED IN: in 11 processes; LOCATED IN: in 8 components; EXPRESSED IN: 28 plant structures; EXPRESSED DURING: 16 growth stages; CONTAINS InterPro DOMAIN/s: Glyceraldehyde 3-phosphat…	BnaA03g28480D	chrA03	13905612	13907758	Glyceraldehyde/Erythrose phosphate dehydrogenase family	Glyceraldehyde-3-phosphate dehydrogenase, type I
AT3G07970	QRT2, QUARTET 2	Pectin lyase-like superfamily protein	Required for pollen separation during normal development. In qrt mutants, the outer walls of the four meiotic products of the pollen mother cell are fused, and pollen grains are released in tetrads.May be required for cell type-specific pectin degradation.	QUARTET 2 (QRT2); FUNCTIONS IN: polygalacturonase activity; INVOLVED IN: in 6 processes; LOCATED IN: endomembrane system; EXPRESSED IN: 9 plant structures; EXPRESSED DURING: 4 anthesis, petal differentiation and expansion stage; CONTAINS InterPro DOMAIN/s: Pectin lyase fold/virulence factor (InterPro:IPR011050), Glycoside hydrolase, family 28 (InterPro:IPR000743), Parallel beta-helix repeat (Inte…	BnaA03g30280D	chrA03	14693727	14696197	Glycoside hydrolase, family 28	Pectin lyase fold
Composite Interval mapping with permutation	AvrEnergy			3095606|F|0-36:A>T-36:A>T		chrA03	14823303				129576	129.576	QRT2
AT3G24650	ABA INSENSITIVE 3, ABI3, ABSCISIC ACID INSENSITIVE 3, ATABI3, SIS10, SUGAR INSENSITIVE 10	AP2/B3-like transcriptional factor family protein	Homologous to the maize transcription factor Viviparous-1. Full length ABI3 protein binds to the highly conserved RY motif [DNA motif CATGCA(TG)], present in many seed-specific promoters, and the B3 domains of this transcription factor is necessary for the specific interaction with the RY element. Transcriptional activity of ABI3 requires the B3 DNA-binding domain and an activation domain. In add…	ABA INSENSITIVE 3 (ABI3); CONTAINS InterPro DOMAIN/s: Transcriptional factor B3 (InterPro:IPR003340); BEST Arabidopsis thaliana protein match is: AP2/B3-like transcriptional factor family protein (TAIR:AT3G26790.1); Has 4494 Blast hits to 2758 proteins in 300 species: Archae - 0; Bacteria - 132; Metazoa - 1104; Fungi - 405; Plants - 1155; Viruses - 101; Other Eukaryotes - 1597 (source: NCBI BLink…	BnaA03g37510D	chrA03	18607383	18610769	DNA-binding pseudobarrel domain	B3 DNA binding domain
Composite Interval mapping with permutation	AvrEnergy			5048176|F|0-11:C>T-11:C>T		chrA03	19780019				0		FUL
Epistatic QTL interaction	AvrEnergy			5048176|F|0-11:C>T-11:C>T		chrA03	19780019				111164	111.164	AG
AT5G60910	AGAMOUS-LIKE 8, AGL8, FRUITFULL, FUL	AGAMOUS-like 8	MADS box gene negatively regulated by APETALA1	AGAMOUS-like 8 (AGL8); FUNCTIONS IN: sequence-specific DNA binding transcription factor activity; INVOLVED IN: positive regulation of flower development, maintenance of inflorescence meristem identity, fruit development; LOCATED IN: nucleus; EXPRESSED IN: 19 plant structures; EXPRESSED DURING: 8 growth stages; CONTAINS InterPro DOMAIN/s: Transcription factor, MADS-box (InterPro:IPR002100), Transc…	BnaA03g39820D	chrA03	19891183	19894092	Transcription factor, MADS-box	Transcription factor, K-box	1689278	1689.28	FUL
Epistatic QTL interaction	AvrEnergy			3100404|F|0-57:G>T-57:G>T		chrA03	21580461				0		QRT2
Composite Interval mapping with permutation	AvrEnergy			3100404|F|0-57:G>T-57:G>T		chrA03	21580461				6467056	6467.06	AG
AT4G18960	AG, AGAMOUS	K-box region and MADS-box transcription factor family protein	Floral homeotic gene encoding a MADS domain transcription factor. Specifies floral meristem and carpel and stamen identity. Binds CArG box sequences. It is the only C function gene. It interacts genetically with the other homeotic genes to specify the floral organs.	AGAMOUS (AG); FUNCTIONS IN: DNA binding, sequence-specific DNA binding transcription factor activity; INVOLVED IN: stamen development, maintenance of floral organ identity, leaf development, carpel development; LOCATED IN: nucleus; EXPRESSED IN: 13 plant structures; EXPRESSED DURING: 6 growth stages; CONTAINS InterPro DOMAIN/s: Transcription factor, MADS-box (InterPro:IPR002100), Transcription fa…	BnaA03g43820D	chrA03	22077088	22081741	Transcription factor, K-box	Transcription factor, MADS-box
AT4G36540	BEE2, BR ENHANCED EXPRESSION 2	BR enhanced expression 2	0	BR enhanced expression 2 (BEE2); FUNCTIONS IN: DNA binding, sequence-specific DNA binding transcription factor activity; INVOLVED IN: regulation of transcription; LOCATED IN: nucleus; EXPRESSED IN: 21 plant structures; EXPRESSED DURING: 13 growth stages; CONTAINS InterPro DOMAIN/s: Helix-loop-helix DNA-binding domain (InterPro:IPR001092), Helix-loop-helix DNA-binding (InterPro:IPR011598); BEST Ar…	BnaA03g53460D	chrA03	28047517	28048767	Myc-type, basic helix-loop-helix (bHLH) domain	Myc-type, basic helix-loop-helix (bHLH) domain
AT4G36920	AP2, APETALA 2, ATAP2, FL1, FLO2, FLORAL MUTANT 2, FLOWER 1	Integrase-type DNA-binding superfamily protein	Encodes a floral homeotic gene, a member of the AP2/EREBP (ethylene responsive element binding protein) class of transcription factors and is involved in the specification of floral organ identity, establishment of floral meristem identity, suppression of floral meristem indeterminancy, and development of the ovule and seed coat. AP2 also has a role in controlling seed mass. Dominant negative all…	APETALA 2 (AP2); CONTAINS InterPro DOMAIN/s: DNA-binding, integrase-type (InterPro:IPR016177), Pathogenesis-related transcriptional factor/ERF, DNA-binding (InterPro:IPR001471); BEST Arabidopsis thaliana protein match is: target of early activation tagged (EAT) 3 (TAIR:AT5G67180.1); Has 8542 Blast hits to 5152 proteins in 275 species: Archae - 0; Bacteria - 58; Metazoa - 3; Fungi - 0; Plants - 83…	BnaA03g53830D	chrA03	28390679	28393341	AP2/ERF domain	DNA-binding, integrase-type
AT5G02030	BEL1-LIKE HOMEODOMAIN 9, BELLRINGER, BLH9, BLR, HB-6, LARSON, LSN, PENNYWISE, PNY, REPLUMLESS, RPL, VAAMANA, VAN	POX (plant homeobox) family protein	Mutant has additional lateral organs and phyllotaxy defect. Encodes a homeodomain transcription factor. Has sequence similarity to the Arabidopsis ovule development regulator Bell1. Binds directly to the AGAMOUS cis-regulatory element. Its localization to the nucleus is dependent on the coexpression of either STM or BP.	REPLUMLESS (RPL); CONTAINS InterPro DOMAIN/s: Homeobox (InterPro:IPR001356), Homeodomain-like (InterPro:IPR009057), POX (InterPro:IPR006563), Homeodomain-related (InterPro:IPR012287); BEST Arabidopsis thaliana protein match is: BEL1-like homeodomain 8 (TAIR:AT2G27990.1); Has 5109 Blast hits to 5109 proteins in 341 species: Archae - 0; Bacteria - 2; Metazoa - 2052; Fungi - 344; Plants - 2481; Viru…	BnaA03g54930D	chrA03_random	74097	77618	Homeodomain	Homeodomain-like
AT2G36450	HARDY, HRD	Integrase-type DNA-binding superfamily protein	encodes a member of the DREB subfamily A-4 of ERF/AP2 transcription factor family. The protein contains one AP2 domain. There are 17 members in this subfamily including TINY. Ectopic overexpression of HRD increases the density of the root network and improves water and salt stress tolerance in Arabidopsis. Overexpression of HRD in rice causes an increase in plant biomass and drought resistance.	HARDY (HRD); CONTAINS InterPro DOMAIN/s: DNA-binding, integrase-type (InterPro:IPR016177), Pathogenesis-related transcriptional factor/ERF, DNA-binding (InterPro:IPR001471); BEST Arabidopsis thaliana protein match is: C-repeat-binding factor 4 (TAIR:AT5G51990.1); Has 5681 Blast hits to 5646 proteins in 245 species: Archae - 0; Bacteria - 4; Metazoa - 0; Fungi - 0; Plants - 5670; Viruses - 0; Othe…	BnaA03g56380D	chrA03_random	692762	693325	DNA-binding, integrase-type	AP2/ERF domain
AT3G58780	AGAMOUS-LIKE 1, AGL1, SHATTERPROOF 1, SHP1	SHP1	#N/A	#N/A	BnaA04g01810D	chrA04	1161261	1165954	Transcription factor, MADS-box	Transcription factor, K-box
AT3G57670	NO TRANSMITTING TRACT, NTT, WIP DOMAIN PROTEIN 2, WIP2	C2H2-type zinc finger family protein		NO TRANSMITTING TRACT (NTT); CONTAINS InterPro DOMAIN/s: Zinc finger, C2H2-like (InterPro:IPR015880), Zinc finger, C2H2-type (InterPro:IPR007087); BEST Arabidopsis thaliana protein match is: WIP domain protein 4 (TAIR:AT3G20880.1); Has 16303 Blast hits to 11155 proteins in 263 species: Archae - 2; Bacteria - 36; Metazoa - 14565; Fungi - 231; Plants - 853; Viruses - 60; Other Eukaryotes - 556 (sou…	BnaA04g02270D	chrA04	1475347	1477397	Zinc finger, C2H2	Zinc finger, C2H2-like
AT3G57390	AGAMOUS-LIKE 18, AGL18	AGAMOUS-like 18	encodes a MADS-box containing protein likely to be a transcription factor that is expressed in endosperm and developing gametophytes. The protein sequence is most similar to that of AGL15, which is expressed in developing embryos.	AGAMOUS-like 18 (AGL18); FUNCTIONS IN: sequence-specific DNA binding transcription factor activity; INVOLVED IN: regulation of transcription, DNA-dependent; LOCATED IN: nucleus; EXPRESSED IN: 25 plant structures; EXPRESSED DURING: 15 growth stages; CONTAINS InterPro DOMAIN/s: Transcription factor, MADS-box (InterPro:IPR002100), Transcription factor, K-box (InterPro:IPR002487); BEST Arabidopsis th…	BnaA04g02430D	chrA04	1587652	1589593	Transcription factor, MADS-box	Transcription factor, K-box
AT2G22420	PRX17	Peroxidase superfamily protein		Peroxidase superfamily protein; FUNCTIONS IN: peroxidase activity, heme binding; INVOLVED IN: oxidation reduction, response to oxidative stress; LOCATED IN: endomembrane system; EXPRESSED IN: 21 plant structures; EXPRESSED DURING: 12 growth stages; CONTAINS InterPro DOMAIN/s: Haem peroxidase (InterPro:IPR010255), Plant peroxidase (InterPro:IPR000823), Peroxidases heam-ligand binding site (InterPr…	BnaA04g12860D	chrA04	10836329	10837474	Plant peroxidase	Peroxidase, active site
AT2G22540	AGAMOUS-LIKE 22, AGL22, FAQ1, FLOWERING ARABIDOPSIS QTL1, SHORT VEGETATIVE PHASE, SVP	K-box region and MADS-box transcription factor family protein	Encodes a nuclear protein that acts as a floral repressor and that functions within the thermosensory pathway. SVP represses FT expression via direct binding to the vCArG III motif in the FT promoter.	SHORT VEGETATIVE PHASE (SVP); CONTAINS InterPro DOMAIN/s: Transcription factor, MADS-box (InterPro:IPR002100), Transcription factor, K-box (InterPro:IPR002487); BEST Arabidopsis thaliana protein match is: AGAMOUS-like 24 (TAIR:AT4G24540.1); Has 7469 Blast hits to 7448 proteins in 905 species: Archae - 3; Bacteria - 14; Metazoa - 824; Fungi - 324; Plants - 6168; Viruses - 0; Other Eukaryotes - 136…	BnaA04g12990D	chrA04	10961147	10963402	Transcription factor, K-box	Transcription factor, K-box
AT2G26700	AGC VIIIA KINASE 1-10, AGC1-10, PID2, PINOID2	AGC (cAMP-dependent, cGMP-dependent and protein kinase C) kinase family protein	Encodes PID2, a homolog of PID. Simultaneous disruption of PID(AT2G34650) and its 3 closest homologs (PID2/AT2G26700, WAG1/AT1G53700, and WAG2/AT3G14370) abolishes the formation of cotyledons.	PINOID2 (PID2); CONTAINS InterPro DOMAIN/s: Protein kinase, catalytic domain (InterPro:IPR000719), Serine/threonine-protein kinase domain (InterPro:IPR002290), Serine/threonine-protein kinase-like domain (InterPro:IPR017442), AGC-kinase, C-terminal (InterPro:IPR000961), Protein kinase-like domain (InterPro:IPR011009), Serine/threonine-protein kinase, active site (InterPro:IPR008271); BEST Arabido…	BnaA04g15500D	chrA04	12851061	12853533	Tyrosine-protein kinase, catalytic domain	Protein kinase, catalytic domain
AT2G33860	ARF3, AUXIN RESPONSE TRANSCRIPTION FACTOR 3, ETT, ETTIN	Transcriptional factor B3 family protein / auxin-responsive factor AUX/IAA-related	ettin (ett) mutations have pleiotropic effects on Arabidopsis flower development, causing increases in perianth organ number, decreases in stamen number and anther formation, and apical-basal patterning defects in the gynoecium. The ETTIN gene encodes a protein with homology to DNA binding proteins which bind to auxin response elements. ETT transcript is expressed throughout stage 1 floral merist…	ETTIN (ETT); FUNCTIONS IN: DNA binding, sequence-specific DNA binding transcription factor activity; INVOLVED IN: response to auxin stimulus, vegetative phase change, regulation of transcription, DNA-dependent, abaxial cell fate specification, auxin metabolic process; LOCATED IN: nucleus; EXPRESSED IN: 24 plant structures; EXPRESSED DURING: 13 growth stages; CONTAINS InterPro DOMAIN/s: Transcript…	BnaA04g19890D	chrA04	15472029	15474764	B3 DNA binding domain	DNA-binding pseudobarrel domain
AT2G41850	ADPG2, ARABIDOPSIS DEHISCENCE ZONE POLYGALACTURONASE 2, PGAZAT, POLYGALACTURONASE ABSCISSION ZONE A. THALIANA	polygalacturonase abscission zone A. thaliana	ADPG2.	polygalacturonase abscission zone A. thaliana (PGAZAT); FUNCTIONS IN: polygalacturonase activity; INVOLVED IN: cell wall modification involved in abscission, fruit dehiscence, floral organ abscission, anther dehiscence, carbohydrate metabolic process; LOCATED IN: endomembrane system; EXPRESSED IN: 6 plant structures; EXPRESSED DURING: 4 anthesis; CONTAINS InterPro DOMAIN/s: Pectin lyase fold/viru…	BnaA04g24130D	chrA04	17746423	17749031	Glycoside hydrolase, family 28	Pectin lyase fold
AT2G45830	DOWNSTREAM TARGET OF AGL15 2, DTA2	downstream target of AGL15 2		downstream target of AGL15 2 (DTA2); CONTAINS InterPro DOMAIN/s: Lipopolysaccharide-modifying protein (InterPro:IPR006598), Protein of unknown function DUF821, CAP10-like (InterPro:IPR008539); BEST Arabidopsis thaliana protein match is: Arabidopsis thaliana protein of unknown function (DUF821) (TAIR:AT3G61270.1); Has 35333 Blast hits to 34131 proteins in 2444 species: Archae - 798; Bacteria - 224…	BnaA04g26470D	chrA04	18778208	18780470	Lipopolysaccharide-modifying protein	Protein of unknown function DUF821, CAP10-like
AT3G62100	IAA30, INDOLE-3-ACETIC ACID INDUCIBLE 30	indole-3-acetic acid inducible 30	Encodes a member of the Aux/IAA family of proteins implicated in auxin signaling. IAA30 lacks the conserved degron (domain II) found in many family members. IAA30 transcripts are induced by auxin treatment and accumulate preferentially in the quiescent center cells of the root meristem. Overexpression of IAA30 leads to defects in gravitropism, root development, root meristem maintenance, and coty…	indole-3-acetic acid inducible 30 (IAA30); FUNCTIONS IN: sequence-specific DNA binding transcription factor activity; INVOLVED IN: gravitropism, response to auxin stimulus, response to cyclopentenone, somatic embryogenesis, root development; LOCATED IN: nucleus, chloroplast; EXPRESSED IN: 16 plant structures; EXPRESSED DURING: 6 growth stages; CONTAINS InterPro DOMAIN/s: Aux/IAA-ARF-dimerisation …	BnaA04g27430D	chrA04_random	90126	91183	AUX/IAA protein	Aux/IAA-ARF-dimerisation
AT2G46770	ANAC043, ARABIDOPSIS NAC DOMAIN CONTAINING PROTEIN 43, NAC SECONDARY WALL THICKENING PROMOTING FACTOR1, NST1	NAC (No Apical Meristem) domain transcriptional regulator superfamily protein	NAC transcription factor NST1. NST1 and NST2 are redundant in regulating secondary wall thickening in anther walls and siliques. NST1 promoter was detected in various tissues in which lignified secondary walls develop.	EMBRYO DEFECTIVE 2301 (EMB2301); CONTAINS InterPro DOMAIN/s: No apical meristem (NAM) protein (InterPro:IPR003441); BEST Arabidopsis thaliana protein match is: NAC domain protein 66 (TAIR:AT3G61910.1); Has 2975 Blast hits to 2968 proteins in 76 species: Archae - 0; Bacteria - 0; Metazoa - 2; Fungi - 0; Plants - 2973; Viruses - 0; Other Eukaryotes - 0 (source: NCBI BLink).	BnaA05g01110D	chrA05	615007	616920	No apical meristem (NAM) protein	No apical meristem (NAM) protein
AT2G41850	ADPG2, ARABIDOPSIS DEHISCENCE ZONE POLYGALACTURONASE 2, PGAZAT, POLYGALACTURONASE ABSCISSION ZONE A. THALIANA	polygalacturonase abscission zone A. thaliana	ADPG2.	polygalacturonase abscission zone A. thaliana (PGAZAT); FUNCTIONS IN: polygalacturonase activity; INVOLVED IN: cell wall modification involved in abscission, fruit dehiscence, floral organ abscission, anther dehiscence, carbohydrate metabolic process; LOCATED IN: endomembrane system; EXPRESSED IN: 6 plant structures; EXPRESSED DURING: 4 anthesis; CONTAINS InterPro DOMAIN/s: Pectin lyase fold/viru…	BnaA05g02490D	chrA05	1370913	1373691	Glycoside hydrolase, family 28	Pectin lyase fold
AT2G42830	AGAMOUS-LIKE 5, AGL5, SHATTERPROOF 2, SHP2	K-box region and MADS-box transcription factor family protein	AGAMOUS [AG]-like MADS box protein (AGL5) involved in fruit development (valve margin and dehiscence zone differentiation). A putative direct target of AG. SHP2 has been shown to be a downstream gene of the complex formed by AG and SEP proteins (SEP4 alone does not form a functional complex with AG).	SHATTERPROOF 2 (SHP2); FUNCTIONS IN: protein binding, sequence-specific DNA binding transcription factor activity; INVOLVED IN: regulation of transcription, DNA-dependent, ovule development, carpel development; LOCATED IN: nucleus; EXPRESSED IN: 11 plant structures; EXPRESSED DURING: 7 growth stages; CONTAINS InterPro DOMAIN/s: Transcription factor, MADS-box (InterPro:IPR002100), Transcription fa…	BnaA05g02990D	chrA05	1619288	1623119	Transcription factor, MADS-box	Transcription factor, K-box
AT2G42830	GSBRNA2T00132708001				BnaA05g02990D	chrA05	1619288
AT2G42830	GSBRNA2T00132708001				BnaA05g03000D	chrA05	1624600
AT2G44810			alpha/beta-Hydrolases superfamily protein		BnaA05g04340D	chrA05	2333808
AT2G45830	DOWNSTREAM TARGET OF AGL15 2, DTA2	downstream target of AGL15 2		downstream target of AGL15 2 (DTA2); CONTAINS InterPro DOMAIN/s: Lipopolysaccharide-modifying protein (InterPro:IPR006598), Protein of unknown function DUF821, CAP10-like (InterPro:IPR008539); BEST Arabidopsis thaliana protein match is: Arabidopsis thaliana protein of unknown function (DUF821) (TAIR:AT3G61270.1); Has 35333 Blast hits to 34131 proteins in 2444 species: Archae - 798; Bacteria - 224…	BnaA05g05150D	chrA05	2691842	2694633	Lipopolysaccharide-modifying protein	Protein of unknown function DUF821, CAP10-like
AT2G33860	ARF3, AUXIN RESPONSE TRANSCRIPTION FACTOR 3, ETT, ETTIN	Transcriptional factor B3 family protein / auxin-responsive factor AUX/IAA-related	ettin (ett) mutations have pleiotropic effects on Arabidopsis flower development, causing increases in perianth organ number, decreases in stamen number and anther formation, and apical-basal patterning defects in the gynoecium. The ETTIN gene encodes a protein with homology to DNA binding proteins which bind to auxin response elements. ETT transcript is expressed throughout stage 1 floral merist…	ETTIN (ETT); FUNCTIONS IN: DNA binding, sequence-specific DNA binding transcription factor activity; INVOLVED IN: response to auxin stimulus, vegetative phase change, regulation of transcription, DNA-dependent, abaxial cell fate specification, auxin metabolic process; LOCATED IN: nucleus; EXPRESSED IN: 24 plant structures; EXPRESSED DURING: 13 growth stages; CONTAINS InterPro DOMAIN/s: Transcript…	BnaA05g09790D	chrA05	5407500	5410304	B3 DNA binding domain	DNA-binding pseudobarrel domain
Composite Interval mapping with permutation	AvrEnergy			3089648|F|0-11:G>A-11:G>A		chrA05	5947676				540176	540.176	ARF3
Interval mapping	AvrEnergy			3089648|F|0-11:G>A-11:G>A		chrA05	5947676				634600	634.6	TCP10
Composite Interval mapping with permutation	AvrEnergy			3089864|F|0-22:T>C-22:T>C		chrA05	5947676				634600	634.6	TCP10
Interval mapping	AvrEnergy			3089864|F|0-22:T>C-22:T>C		chrA05	5947676				634600	634.6	TCP10
AT2G31070	TCP DOMAIN PROTEIN 10, TCP10	TCP domain protein 10	TCP family protein involved in heterchronic regulation of leaf differentiation.	TCP domain protein 10 (TCP10); CONTAINS InterPro DOMAIN/s: Transcription factor, TCP (InterPro:IPR005333), Transcription factor TCP subgroup (InterPro:IPR017887); BEST Arabidopsis thaliana protein match is: TCP family transcription factor 4 (TAIR:AT3G15030.3); Has 1897 Blast hits to 1802 proteins in 357 species: Archae - 0; Bacteria - 4; Metazoa - 259; Fungi - 36; Plants - 1423; Viruses - 0; Othe…	BnaA05g11640D	chrA05	6582276	6584304	Transcription factor, TCP	Transcription factor TCP subgroup
AT2G31070	TCP DOMAIN PROTEIN 10, TCP10	TCP domain protein 10	TCP family protein involved in heterchronic regulation of leaf differentiation.	TCP domain protein 10 (TCP10); CONTAINS InterPro DOMAIN/s: Transcription factor, TCP (InterPro:IPR005333), Transcription factor TCP subgroup (InterPro:IPR017887); BEST Arabidopsis thaliana protein match is: TCP family transcription factor 4 (TAIR:AT3G15030.3); Has 1897 Blast hits to 1802 proteins in 357 species: Archae - 0; Bacteria - 4; Metazoa - 259; Fungi - 36; Plants - 1423; Viruses - 0; Othe…	BnaA05g11650D	chrA05	6586229	6588252	Transcription factor, TCP	Transcription factor TCP subgroup
AT1G32240	KAN2, KANADI 2	Homeodomain-like superfamily protein	Encodes a member of the KANADI family of putative transcription factors. Together with KAN1, this gene appears to be involved in the development of the carpel and the outer integument of the ovule.Along with KAN1 and KAN4 appears to regulate the proper localization of PIN1 in early embryogenesis.	KANADI 2 (KAN2); CONTAINS InterPro DOMAIN/s: Homeodomain-like (InterPro:IPR009057), Myb, DNA-binding (InterPro:IPR014778), Myb-like DNA-binding domain, SHAQKYF class (InterPro:IPR006447), Homeodomain-related (InterPro:IPR012287); BEST Arabidopsis thaliana protein match is: Homeodomain-like superfamily protein (TAIR:AT4G17695.1); Has 1778 Blast hits to 1772 proteins in 95 species: Archae - 0; Bact…	BnaA05g16290D	chrA05	10938356	10943419	Homeodomain-like	SANT/Myb domain
AT1G32770	ANAC012, ATSND1, NAC DOMAIN CONTAINING PROTEIN 12, NAC SECONDARY WALL THICKENING PROMOTING 3, NAC012, NST3, SECONDARY WALL-ASSOCIATED NAC DOMAIN 1, SND1	NAC domain containing protein 12	Encodes SND1, a NAC Domain transcription factor involved in secondary wall biosynthesis in fibers. Expressed specifically in interfascicular fibers and xylary fibers in stems. Expressed in the procambium of stem inflorescences and root. May act as a negative regulator of secondary wall thickening in xylary fibers. Acts redundantly with NST1 to control development of secondary walls in siliques.	NAC domain containing protein 12 (NAC012); CONTAINS InterPro DOMAIN/s: No apical meristem (NAM) protein (InterPro:IPR003441); BEST Arabidopsis thaliana protein match is: NAC (No Apical Meristem) domain transcriptional regulator superfamily protein (TAIR:AT2G46770.1); Has 2894 Blast hits to 2888 proteins in 75 species: Archae - 0; Bacteria - 0; Metazoa - 0; Fungi - 0; Plants - 2894; Viruses - 0; O…	BnaA05g17950D	chrA05	13150721	13152539	No apical meristem (NAM) protein	No apical meristem (NAM) protein
Composite Interval mapping with permutation	AvrEnergy			4116883|F|0-10:C>T-10:C>T		chrA05	19860330				6709609	6709.61	NST3
Interval mapping	AvrEnergy			4116883|F|0-10:C>T-10:C>T		chrA05	19860330				6709609	6709.61	NST3
Composite Interval mapping with permutation	AvrEnergy			3101784|F|0-53:A>G-53:A>G		chrA05	20067798				6917077	6917.08	SEP2
Interval mapping	AvrEnergy			3101784|F|0-53:A>G-53:A>G		chrA05	20067798				6917077	6917.08	SEP2
AT3G07970	QRT2, QUARTET 2	Pectin lyase-like superfamily protein	Required for pollen separation during normal development. In qrt mutants, the outer walls of the four meiotic products of the pollen mother cell are fused, and pollen grains are released in tetrads.May be required for cell type-specific pectin degradation.	QUARTET 2 (QRT2); FUNCTIONS IN: polygalacturonase activity; INVOLVED IN: in 6 processes; LOCATED IN: endomembrane system; EXPRESSED IN: 9 plant structures; EXPRESSED DURING: 4 anthesis, petal differentiation and expansion stage; CONTAINS InterPro DOMAIN/s: Pectin lyase fold/virulence factor (InterPro:IPR011050), Glycoside hydrolase, family 28 (InterPro:IPR000743), Parallel beta-helix repeat (Inte…	BnaA05g29740D	chrA05	20668909	20671469	Glycoside hydrolase, family 28	Pectin lyase fold	601111	601.111	QRT2
AT3G02310	AGAMOUS-LIKE 4, AGL4, SEP2, SEPALLATA 2	K-box region and MADS-box transcription factor family protein	MADS-box protein, binds K domain of AG in vivo	SEPALLATA 2 (SEP2); FUNCTIONS IN: protein binding, DNA binding, sequence-specific DNA binding transcription factor activity; INVOLVED IN: flower development, ovule development; LOCATED IN: nucleus; EXPRESSED IN: 12 plant structures; EXPRESSED DURING: 7 growth stages; CONTAINS InterPro DOMAIN/s: Transcription factor, MADS-box (InterPro:IPR002100), Transcription factor, K-box (InterPro:IPR002487); …	BnaA05g33600D	chrA05	22702704	22705098	Transcription factor, MADS-box	Transcription factor, K-box
AT2G41850		polygalacturonase abscission zone A. thaliana			BnaA05g02490D	chrA05	1370913
AT2G32700	LEUNIG_HOMOLOG, LUH, MUCILAGE-MODIFIED 1, MUM1	LEUNIG_homolog	Encodes a WD40 repeat and LUFS domain containing protein that is similar to LUG. Interacts physically with SEUSS and likely functions as part of a repressor complex that represses AG.	LEUNIG_homolog (LUH); CONTAINS InterPro DOMAIN/s: WD40 repeat 2 (InterPro:IPR019782), LisH dimerisation motif, subgroup (InterPro:IPR013720), WD40 repeat, conserved site (InterPro:IPR019775), WD40 repeat (InterPro:IPR001680), G-protein beta WD-40 repeat, region (InterPro:IPR020472), WD40 repeat-like-containing domain (InterPro:IPR011046), WD40-repeat-containing domain (InterPro:IPR017986), WD40/Y…	BnaA05g35120D	chrA05_random	581937	585805	WD40 repeat, conserved site	WD40 repeat
AT1G53700	PK3AT, PROTEIN KINASE 3 ARABIDOPSIS THALIANA, WAG 1, WAG1	WAG 1	The WAG1 and its homolog, WAG2 each encodes a protein-serine/threonine kinase that are nearly 70% identical to PsPK3 protein. All three together with CsPK3 belong to PsPK3-type kinases. At the N-terminus, all four possess a serine/threonine-rich domain. They are closely related to Arabidopsis kinases PINOID. wag1/wag2 double mutants exhibit a pronounced wavy root phenotype when grown vertically o…	WAG 1 (WAG1); CONTAINS InterPro DOMAIN/s: Protein kinase, catalytic domain (InterPro:IPR000719), Serine/threonine-protein kinase domain (InterPro:IPR002290), Serine/threonine-protein kinase-like domain (InterPro:IPR017442), Protein kinase-like domain (InterPro:IPR011009), Serine/threonine-protein kinase, active site (InterPro:IPR008271); BEST Arabidopsis thaliana protein match is: Protein kinase …	BnaA05g35630D	chrA05_random	1078669	1080147	Tyrosine-protein kinase, catalytic domain	Protein kinase, catalytic domain
DH2014					Bn-A06-p115948	chrA06	79870								Liu et al (2016)
IF2					Bn-A06-p115948	chrA06	79870								Liu et al (2016)
GWAS					Bn-A06-p115948	chrA06	79870								Liu et al (2016)
AT3G04120	GAPC, GAPC-1, GAPC1, GLYCERALDEHYDE-3-PHOSPHATE DEHYDROGENASE C SUBUNIT, GLYCERALDEHYDE-3-PHOSPHATE DEHYDROGENASE C SUBUNIT 1	glyceraldehyde-3-phosphate dehydrogenase C subunit 1	encodes cytosolic GADPH (C subunit) involved in the glycolytic pathway but also interacts with H2O2 potentially placing it in a signalling cascade induced by ROS.	glyceraldehyde-3-phosphate dehydrogenase C subunit 1 (GAPC1); FUNCTIONS IN: glyceraldehyde-3-phosphate dehydrogenase (phosphorylating) activity, copper ion binding, glyceraldehyde-3-phosphate dehydrogenase activity; INVOLVED IN: in 11 processes; LOCATED IN: in 8 components; EXPRESSED IN: 28 plant structures; EXPRESSED DURING: 16 growth stages; CONTAINS InterPro DOMAIN/s: Glyceraldehyde 3-phosphat…	BnaA06g08510D	chrA06	4603324	4605705	Glyceraldehyde/Erythrose phosphate dehydrogenase family	NAD(P)-binding domain
AT1G18400	BEE1, BR ENHANCED EXPRESSION 1	BR enhanced expression 1	0	BR enhanced expression 1 (BEE1); FUNCTIONS IN: sequence-specific DNA binding transcription factor activity; INVOLVED IN: regulation of transcription; LOCATED IN: nucleus; EXPRESSED IN: 22 plant structures; EXPRESSED DURING: 13 growth stages; CONTAINS InterPro DOMAIN/s: Helix-loop-helix DNA-binding domain (InterPro:IPR001092), Helix-loop-helix DNA-binding (InterPro:IPR011598); BEST Arabidopsis tha…	BnaA06g12520D	chrA06	6502057	6503575	Myc-type, basic helix-loop-helix (bHLH) domain	Myc-type, basic helix-loop-helix (bHLH) domain
AT3G49120	ARABIDOPSIS THALIANA PEROXIDASE 34, ARABIDOPSIS THALIANA PEROXIDASE CB, ATPCB, ATPERX34, ATPRX34, PEROXIDASE 34, PEROXIDASE CB, PERX34, PRX34, PRXCB	peroxidase CB	Class III peroxidase Perx34. Expressed in roots, leaves and stems. Located in the cell wall. Involved in cell elongation. Expression activated by light. May play a role in generating H2O2 during defense response.	peroxidase CB (PRXCB); FUNCTIONS IN: peroxidase activity; INVOLVED IN: oxygen and reactive oxygen species metabolic process, response to light stimulus, defense response to bacterium, defense response to fungus, unidimensional cell growth; LOCATED IN: apoplast, cell wall, plasma membrane, vacuole, plant-type cell wall; EXPRESSED IN: stem, root, guard cell, cultured cell, leaf; EXPRESSED DURING: s…	BnaA06g16150D	chrA06	8961535	8964470	Peroxidase, active site	Plant peroxidase
AT3G49120	ARABIDOPSIS THALIANA PEROXIDASE 34, ARABIDOPSIS THALIANA PEROXIDASE CB, ATPCB, ATPERX34, ATPRX34, PEROXIDASE 34, PEROXIDASE CB, PERX34, PRX34, PRXCB	peroxidase CB	Class III peroxidase Perx34. Expressed in roots, leaves and stems. Located in the cell wall. Involved in cell elongation. Expression activated by light. May play a role in generating H2O2 during defense response.	peroxidase CB (PRXCB); FUNCTIONS IN: peroxidase activity; INVOLVED IN: oxygen and reactive oxygen species metabolic process, response to light stimulus, defense response to bacterium, defense response to fungus, unidimensional cell growth; LOCATED IN: apoplast, cell wall, plasma membrane, vacuole, plant-type cell wall; EXPRESSED IN: stem, root, guard cell, cultured cell, leaf; EXPRESSED DURING: s…	BnaA06g16160D	chrA06	8983804	8989809	Peroxidase, active site	Plant peroxidase
AT5G65700	BAM1, BARELY ANY MERISTEM 1	Leucine-rich receptor-like protein kinase family protein	Encodes a CLAVATA1-related receptor kinase-like protein required for both shoot and flower meristem function. Very similar to BAM2,with more than 85% a.a. identity. It has a broad expression pattern and is involved in vascular strand development in the leaf, control of leaf shape, size and symmetry, male gametophyte development and ovule specification and function. Anthers of double mutants (bam1…	BARELY ANY MERISTEM 1 (BAM1); CONTAINS InterPro DOMAIN/s: Protein kinase, catalytic domain (InterPro:IPR000719), Leucine-rich repeat-containing N-terminal domain, type 2 (InterPro:IPR013210), Leucine-rich repeat (InterPro:IPR001611), Serine/threonine-protein kinase-like domain (InterPro:IPR017442), Protein kinase-like domain (InterPro:IPR011009), Serine/threonine-protein kinase, active site (Inte…	BnaA06g24650D	chrA06	17138308	17141690	Leucine rich repeat 4	Protein kinase, catalytic domain
DH2013					Bn-A06-p15913910	chrA06	17373387								Liu et al (2016)
AT5G25900	ARABIDOPSIS THALIANA ENT-KAURENE OXIDASE 1, ATKO1, CYP701A3, CYTOCHROME P450 701 A3, GA REQUIRING 3, GA3	GA requiring 3	Encodes a member of the CYP701A cytochrome p450 family that is involved in later steps of the gibberellin biosynthetic pathway.	GA requiring 3 (GA3); FUNCTIONS IN: oxygen binding; INVOLVED IN: gibberellin biosynthetic process, gibberellic acid mediated signaling pathway, ent-kaurene oxidation to kaurenoic acid; LOCATED IN: chloroplast outer membrane, endoplasmic reticulum, microsome; EXPRESSED IN: 24 plant structures; EXPRESSED DURING: 13 growth stages; CONTAINS InterPro DOMAIN/s: Cytochrome P450 (InterPro:IPR001128), Cyt…	BnaA06g27960D	chrA06	19221628	19224044	Cytochrome P450, conserved site	Cytochrome P450
AT2G01570	REPRESSOR OF GA, REPRESSOR OF GA1-3 1, RGA, RGA1, RGA24	GRAS family transcription factor family protein	Member of the VHIID/DELLA regulatory family. Contains homopolymeric serine and threonine residues, a putative nuclear localization signal, leucine heptad repeats, and an LXXLL motif. Putative transcriptional regulator repressing the gibberellin response and integration of phytohormone signalling. DELLAs repress cell proliferation and expansion that drives plant growth. The protein undergoes degra…	REPRESSOR OF GA1-3 1 (RGA1); CONTAINS InterPro DOMAIN/s: Transcriptional factor DELLA, N-terminal (InterPro:IPR021914), Transcription factor GRAS (InterPro:IPR005202); BEST Arabidopsis thaliana protein match is: GRAS family transcription factor family protein (TAIR:AT1G14920.1); Has 2724 Blast hits to 2666 proteins in 317 species: Archae - 0; Bacteria - 6; Metazoa - 0; Fungi - 4; Plants - 2709; V…	BnaA06g34810D	chrA06	23008797	23010993	Transcriptional factor DELLA, N-terminal	Transcription factor GRAS
AT1G09480		NAD(P)-binding Rossmann-fold superfamily protein	similar to Eucalyptus gunnii alcohol dehydrogenase of unknown physiological function (GI:1143445), Vigna unguiculata (gi:1854445), NOT a cinnamyl-alcohol dehydrogenase	NAD(P)-binding Rossmann-fold superfamily protein; FUNCTIONS IN: alcohol dehydrogenase (NAD) activity, cinnamyl-alcohol dehydrogenase activity; INVOLVED IN: lignin biosynthetic process, cellular metabolic process, metabolic process; LOCATED IN: cellular_component unknown; CONTAINS InterPro DOMAIN/s: NAD-dependent epimerase/dehydratase (InterPro:IPR001509), NAD(P)-binding domain (InterPro:IPR016040…	BnaA06g37870D	chrA06_random	206484	208293	NAD(P)-binding domain	NAD-dependent epimerase/dehydratase
AT1G09480		NAD(P)-binding Rossmann-fold superfamily protein	similar to Eucalyptus gunnii alcohol dehydrogenase of unknown physiological function (GI:1143445), Vigna unguiculata (gi:1854445), NOT a cinnamyl-alcohol dehydrogenase	NAD(P)-binding Rossmann-fold superfamily protein; FUNCTIONS IN: alcohol dehydrogenase (NAD) activity, cinnamyl-alcohol dehydrogenase activity; INVOLVED IN: lignin biosynthetic process, cellular metabolic process, metabolic process; LOCATED IN: cellular_component unknown; CONTAINS InterPro DOMAIN/s: NAD-dependent epimerase/dehydratase (InterPro:IPR001509), NAD(P)-binding domain (InterPro:IPR016040…	BnaA06g37870D	chrA06_random	206484	208293	NAD(P)-binding domain	NAD-dependent epimerase/dehydratase
AT1G09480		NAD(P)-binding Rossmann-fold superfamily protein	similar to Eucalyptus gunnii alcohol dehydrogenase of unknown physiological function (GI:1143445), Vigna unguiculata (gi:1854445), NOT a cinnamyl-alcohol dehydrogenase	NAD(P)-binding Rossmann-fold superfamily protein; FUNCTIONS IN: alcohol dehydrogenase (NAD) activity, cinnamyl-alcohol dehydrogenase activity; INVOLVED IN: lignin biosynthetic process, cellular metabolic process, metabolic process; LOCATED IN: cellular_component unknown; CONTAINS InterPro DOMAIN/s: NAD-dependent epimerase/dehydratase (InterPro:IPR001509), NAD(P)-binding domain (InterPro:IPR016040…	BnaA06g37880D	chrA06_random	209031	212484	NAD(P)-binding domain	NAD-dependent epimerase/dehydratase
AT5G48890	LATE, LATE FLOWERING	C2H2-like zinc finger protein		C2H2-like zinc finger protein; FUNCTIONS IN: sequence-specific DNA binding transcription factor activity; INVOLVED IN: regulation of transcription; LOCATED IN: intracellular; CONTAINS InterPro DOMAIN/s: Zinc finger, C2H2-like (InterPro:IPR015880), Zinc finger, C2H2-type (InterPro:IPR007087); BEST Arabidopsis thaliana protein match is: C2H2 and C2HC zinc fingers superfamily protein (TAIR:AT5G14010…	BnaA06g39620D	chrA06_random	1645732	1646412	Zinc finger, C2H2	Zinc finger, C2H2
AT2G03710	AGAMOUS-LIKE 3, AGL3, SEP4, SEPALLATA 4	K-box region and MADS-box transcription factor family protein	This gene belongs to the family of SEP genes. It is involved in the development of sepals, petals, stamens and carpels. Additionally, it plays a central role in the determination of flower meristem and organ identity.	SEPALLATA 4 (SEP4); FUNCTIONS IN: DNA binding, sequence-specific DNA binding transcription factor activity; INVOLVED IN: in 6 processes; LOCATED IN: nucleus; EXPRESSED IN: 18 plant structures; EXPRESSED DURING: 13 growth stages; CONTAINS InterPro DOMAIN/s: Transcription factor, MADS-box (InterPro:IPR002100), Transcription factor, K-box (InterPro:IPR002487); BEST Arabidopsis thaliana protein match…	BnaA06g39810D	chrA06_random	1751985	1754419	Transcription factor, MADS-box	Transcription factor, K-box
GWAS					Bn-A07-p7392457	chrA07	858774							1697149	Liu et al (2016)
Epistatic QTL interaction	AvrEnergy			5029215|F|0-26:C>T-26:C>T		chrA07	2555923				5186395	5186.4	GA2OX2
Epistatic QTL interaction	AvrEnergy			5029215|F|0-26:C>T-26:C>T		chrA07	2555923				5186395	5186.4	GA2OX2
Epistatic QTL interaction	AvrEnergy			3078953|F|0-62:C>T-62:C>T		chrA07	2646233				5096085	5096.09	GA2OX2
Epistatic QTL interaction	AvrEnergy			3078953|F|0-62:C>T-62:C>T		chrA07	2646233				5096085	5096.09	GA2OX2
AT1G30040	ATGA2OX2, GA2OX2, GIBBERELLIN 2-OXIDASE, GIBBERELLIN 2-OXIDASE 2	gibberellin 2-oxidase	Encodes a gibberellin 2-oxidase that acts on C-19 gibberellins. AtGA2OX2 expression is responsive to cytokinin and KNOX activities.	gibberellin 2-oxidase (GA2OX2); CONTAINS InterPro DOMAIN/s: Isopenicillin N synthase (InterPro:IPR002283), Oxoglutarate/iron-dependent oxygenase (InterPro:IPR005123); BEST Arabidopsis thaliana protein match is: gibberellin 2-oxidase 3 (TAIR:AT2G34555.1); Has 8540 Blast hits to 8490 proteins in 994 species: Archae - 0; Bacteria - 1137; Metazoa - 84; Fungi - 1033; Plants - 4909; Viruses - 0; Other …	BnaA07g07480D	chrA07	7742318	7744773	Non-haem dioxygenase N-terminal domain	Isopenicillin N synthase
AT1G24260	AGAMOUS-LIKE 9, AGL9, SEP3, SEPALLATA3	K-box region and MADS-box transcription factor family protein	Member of the MADs box transcription factor family. SEP3 is redundant with SEP1 and 2. Flowers of SEP1/2/3 triple mutants show a conversion of petals and stamens to sepals.SEP3 forms heterotetrameric complexes with other MADS box family members and binds to the CArG box motif.	SEPALLATA3 (SEP3); FUNCTIONS IN: protein binding, DNA binding, sequence-specific DNA binding transcription factor activity; INVOLVED IN: in 6 processes; LOCATED IN: nucleus; EXPRESSED IN: 16 plant structures; EXPRESSED DURING: 7 growth stages; CONTAINS InterPro DOMAIN/s: Transcription factor, MADS-box (InterPro:IPR002100), Transcription factor, K-box (InterPro:IPR002487); BEST Arabidopsis thalian…	BnaA07g08950D	chrA07	8934202	8936192	Transcription factor, MADS-box	Transcription factor, K-box
AT5G67110	ALC, ALCATRAZ	basic helix-loop-helix (bHLH) DNA-binding superfamily protein	encodes a myc/bHLH transcription factor-like protein. Gene product is involved in fruit dehiscence. Mutant siliques fail to dehisce.	ALCATRAZ (ALC); CONTAINS InterPro DOMAIN/s: Helix-loop-helix DNA-binding domain (InterPro:IPR001092), Helix-loop-helix DNA-binding (InterPro:IPR011598); BEST Arabidopsis thaliana protein match is: basic helix-loop-helix (bHLH) DNA-binding superfamily protein (TAIR:AT4G36930.1); Has 1807 Blast hits to 1807 proteins in 277 species: Archae - 0; Bacteria - 0; Metazoa - 736; Fungi - 347; Plants - 385;…	BnaA07g12110D	chrA07	11117952	11123833	Myc-type, basic helix-loop-helix (bHLH) domain	Basic helix-loop-helix leucine zipper transcription factor, plant
AT5G66460	ATMAN7, ENDO-BETA-MANNASE 7, MAN7	Glycosyl hydrolase superfamily protein		Glycosyl hydrolase superfamily protein; FUNCTIONS IN: cation binding, hydrolase activity, hydrolyzing O-glycosyl compounds, catalytic activity; INVOLVED IN: carbohydrate metabolic process; LOCATED IN: endomembrane system; EXPRESSED IN: 17 plant structures; EXPRESSED DURING: 4 anthesis, C globular stage, 4 leaf senescence stage, petal differentiation and expansion stage, E expanded cotyledon stage…	BnaA07g12590D	chrA07	11346511	11348827	Glycoside hydrolase, family 5	Glycoside hydrolase, superfamily
AT3G57390	AGAMOUS-LIKE 18, AGL18	AGAMOUS-like 18	encodes a MADS-box containing protein likely to be a transcription factor that is expressed in endosperm and developing gametophytes. The protein sequence is most similar to that of AGL15, which is expressed in developing embryos.	AGAMOUS-like 18 (AGL18); FUNCTIONS IN: sequence-specific DNA binding transcription factor activity; INVOLVED IN: regulation of transcription, DNA-dependent; LOCATED IN: nucleus; EXPRESSED IN: 25 plant structures; EXPRESSED DURING: 15 growth stages; CONTAINS InterPro DOMAIN/s: Transcription factor, MADS-box (InterPro:IPR002100), Transcription factor, K-box (InterPro:IPR002487); BEST Arabidopsis th…	BnaA07g17280D	chrA07	14469498	14471165	Transcription factor, MADS-box	Transcription factor, K-box
AT3G57510	ADPG1, ARABIDOPSIS DEHISCENCE ZONE POLYGALACTURONASE 1	Pectin lyase-like superfamily protein	Encodes ADPG1, a polygalacturonase protein involved in silique and anther dihiscence. Loss of function mutations have reduced seed set, indehiscent fruit and reduced pollen shedding.	ADPG1; FUNCTIONS IN: polygalacturonase activity; INVOLVED IN: cell wall modification involved in abscission, fruit dehiscence, anther dehiscence, carbohydrate metabolic process; LOCATED IN: endomembrane system; EXPRESSED IN: 10 plant structures; EXPRESSED DURING: 4 anthesis, petal differentiation and expansion stage; CONTAINS InterPro DOMAIN/s: Pectin lyase fold/virulence factor (InterPro:IPR0110…	BnaA07g17330D	chrA07	14512628	14515255	Pectin lyase fold	Glycoside hydrolase, family 28
AT3G57670	NO TRANSMITTING TRACT, NTT, WIP DOMAIN PROTEIN 2, WIP2	C2H2-type zinc finger family protein		NO TRANSMITTING TRACT (NTT); CONTAINS InterPro DOMAIN/s: Zinc finger, C2H2-like (InterPro:IPR015880), Zinc finger, C2H2-type (InterPro:IPR007087); BEST Arabidopsis thaliana protein match is: WIP domain protein 4 (TAIR:AT3G20880.1); Has 16303 Blast hits to 11155 proteins in 263 species: Archae - 2; Bacteria - 36; Metazoa - 14565; Fungi - 231; Plants - 853; Viruses - 60; Other Eukaryotes - 556 (sou…	BnaA07g17440D	chrA07	14600531	14602166	Zinc finger, C2H2	Zinc finger, C2H2-like
AT3G58780	AGAMOUS-LIKE 1, AGL1, SHATTERPROOF 1, SHP1	SHP1	#N/A	#N/A	BnaA07g18050D	chrA07	14875022	14881448	Transcription factor, MADS-box	Transcription factor, K-box
AT3G62100	IAA30, INDOLE-3-ACETIC ACID INDUCIBLE 30	indole-3-acetic acid inducible 30	Encodes a member of the Aux/IAA family of proteins implicated in auxin signaling. IAA30 lacks the conserved degron (domain II) found in many family members. IAA30 transcripts are induced by auxin treatment and accumulate preferentially in the quiescent center cells of the root meristem. Overexpression of IAA30 leads to defects in gravitropism, root development, root meristem maintenance, and coty…	indole-3-acetic acid inducible 30 (IAA30); FUNCTIONS IN: sequence-specific DNA binding transcription factor activity; INVOLVED IN: gravitropism, response to auxin stimulus, response to cyclopentenone, somatic embryogenesis, root development; LOCATED IN: nucleus, chloroplast; EXPRESSED IN: 16 plant structures; EXPRESSED DURING: 6 growth stages; CONTAINS InterPro DOMAIN/s: Aux/IAA-ARF-dimerisation …	BnaA07g19140D	chrA07	15445123	15446183	AUX/IAA protein	Aux/IAA-ARF-dimerisation
AT1G79760	DOWNSTREAM TARGET OF AGL15-4, DTA4	#N/A	#N/A	#N/A	BnaA07g19620D	chrA07	15637837	15639127		na
AT1G69120	AGAMOUS-LIKE 7, AGL7, AP1, APETALA1, ATAP1	K-box region and MADS-box transcription factor family protein	Floral homeotic gene encoding a MADS domain protein homologous to SRF transcription factors. Specifies floral meristem and sepal identity. Required for the transcriptional activation of AGAMOUS. Interacts with LEAFY.Binds to promoter and regulates the expression of flowering time genes SVP, SOC1 and AGL24.	APETALA1 (AP1); CONTAINS InterPro DOMAIN/s: Transcription factor, MADS-box (InterPro:IPR002100), Transcription factor, K-box (InterPro:IPR002487); BEST Arabidopsis thaliana protein match is: K-box region and MADS-box transcription factor family protein (TAIR:AT1G26310.1); Has 8031 Blast hits to 8015 proteins in 981 species: Archae - 10; Bacteria - 56; Metazoa - 785; Fungi - 329; Plants - 6623; Vi…	BnaA07g24360D	chrA07	18230073	18234258	Transcription factor, MADS-box	Transcription factor, K-box
AT1G68480	JAG, JAGGED	C2H2 and C2HC zinc fingers superfamily protein	Encodes a putative zinc finger transcription factor that is necessary for proper lateral organ shape and is sufficient to induce the proliferation of lateral organ tissue. Together with NUB, it is involved in stamen and carpel development.	JAGGED (JAG); CONTAINS InterPro DOMAIN/s: Zinc finger, C2H2-like (InterPro:IPR015880), Zinc finger, C2H2-type (InterPro:IPR007087); BEST Arabidopsis thaliana protein match is: C2H2 and C2HC zinc fingers superfamily protein (TAIR:AT1G13400.1); Has 723 Blast hits to 723 proteins in 72 species: Archae - 0; Bacteria - 6; Metazoa - 56; Fungi - 19; Plants - 626; Viruses - 0; Other Eukaryotes - 16 (sour…	BnaA07g27150D	chrA07	19752576	19762286	Zinc finger, C2H2	Zinc finger, C2H2
AT1G69120	AGAMOUS-LIKE 7, AGL7, AP1, APETALA1, ATAP1	K-box region and MADS-box transcription factor family protein	Floral homeotic gene encoding a MADS domain protein homologous to SRF transcription factors. Specifies floral meristem and sepal identity. Required for the transcriptional activation of AGAMOUS. Interacts with LEAFY.Binds to promoter and regulates the expression of flowering time genes SVP, SOC1 and AGL24.	APETALA1 (AP1); CONTAINS InterPro DOMAIN/s: Transcription factor, MADS-box (InterPro:IPR002100), Transcription factor, K-box (InterPro:IPR002487); BEST Arabidopsis thaliana protein match is: K-box region and MADS-box transcription factor family protein (TAIR:AT1G26310.1); Has 8031 Blast hits to 8015 proteins in 981 species: Archae - 10; Bacteria - 56; Metazoa - 785; Fungi - 329; Plants - 6623; Vi…	BnaA07g27710D	chrA07	20115940	20119823	Transcription factor, MADS-box	Transcription factor, K-box
AT1G69180	CRABS CLAW, CRC	Plant-specific transcription factor YABBY family protein	Putative transcription factor with zinc finger and helix-loop-helix domains, the later similar to HMG boxes. Involved in specifying abaxial cell fate in the carpel. Four putative LFY binding sites (CCANTG) and two potential binding sites for MADS box proteins known as CArG boxes (CC(A/T)6GG) were found in the region spanning 3.8 Kb upstream of the CRC coding region.	CRABS CLAW (CRC); CONTAINS InterPro DOMAIN/s: High mobility group, superfamily (InterPro:IPR009071), YABBY protein (InterPro:IPR006780); BEST Arabidopsis thaliana protein match is: Plant-specific transcription factor YABBY family protein (TAIR:AT1G08465.1); Has 451 Blast hits to 449 proteins in 129 species: Archae - 0; Bacteria - 0; Metazoa - 0; Fungi - 8; Plants - 437; Viruses - 0; Other Eukaryo…	BnaA07g27740D	chrA07	20144971	20146565	High mobility group (HMG) box domain	YABBY protein
AT1G75820	ATCLV1, CLAVATA 1, CLV1, FAS3, FASCIATA 3, FLO5, FLOWER DEVELOPMENT 5	Leucine-rich receptor-like protein kinase family protein	Putative receptor kinase with an extracellular leucine-rich domain. Controls shoot and floral meristem size, and contributes to establish and maintain floral meristem identity. Negatively regulated by KAPP (kinase-associated protein phosphatase). CLV3 peptide binds directly CLV1 ectodomain.	CLAVATA 1 (CLV1); CONTAINS InterPro DOMAIN/s: Serine/threonine-protein kinase domain (InterPro:IPR002290), Leucine-rich repeat-containing N-terminal domain, type 2 (InterPro:IPR013210), Leucine-rich repeat (InterPro:IPR001611), Serine/threonine-protein kinase-like domain (InterPro:IPR017442), Serine/threonine-protein kinase, active site (InterPro:IPR008271), Protein kinase-like domain (InterPro:I…	BnaA07g32120D	chrA07	22308633	22311884	Leucine rich repeat 4	Protein kinase, catalytic domain
AT2G45190	ABNORMAL FLORAL ORGANS, AFO, FIL, FILAMENTOUS FLOWER, YAB1, YABBY1	Plant-specific transcription factor YABBY family protein	Encodes a member of the YABBY family of transcriptional regulators that is involved in abaxial cell type specification in leaves and fruits. YAB1 acts in a non-cell autonomous fashion within the meristem to affect phyllotactic patterning. The non-autonomous effect on the central region of the meristem is mediated through the activity if Lateral Suppressor (LAS).	ABNORMAL FLORAL ORGANS (AFO); CONTAINS InterPro DOMAIN/s: High mobility group, superfamily (InterPro:IPR009071), YABBY protein (InterPro:IPR006780); BEST Arabidopsis thaliana protein match is: Plant-specific transcription factor YABBY family protein (TAIR:AT4G00180.1); Has 454 Blast hits to 452 proteins in 126 species: Archae - 0; Bacteria - 0; Metazoa - 0; Fungi - 4; Plants - 436; Viruses - 0; O…	BnaA07g38010D	chrA07_random	1409138	1411609	YABBY protein	High mobility group (HMG) box domain
AT1G53230	TCP3, TEOSINTE BRANCHED 1, CYCLOIDEA AND PCF TRANSCRIPTION FACTOR 3	TEOSINTE BRANCHED 1, cycloidea and PCF transcription factor 3	Encodes a member of a recently identified plant transcription factor family that includes Teosinte branched 1, Cycloidea 1, and proliferating cell nuclear antigen (PCNA) factors, PCF1 and 2. Regulated by miR319. Involved in heterchronic regulation of leaf differentiation.	TEOSINTE BRANCHED 1, cycloidea and PCF transcription factor 3 (TCP3); CONTAINS InterPro DOMAIN/s: Transcription factor, TCP (InterPro:IPR005333), Transcription factor TCP subgroup (InterPro:IPR017887); BEST Arabidopsis thaliana protein match is: TCP family transcription factor 4 (TAIR:AT3G15030.3); Has 1510 Blast hits to 1508 proteins in 333 species: Archae - 0; Bacteria - 12; Metazoa - 43; Fungi…	BnaA08g01260D	chrA08	949733	951066	Transcription factor, TCP	Transcription factor TCP subgroup
AT4G36540	BEE2, BR ENHANCED EXPRESSION 2	BR enhanced expression 2	0	BR enhanced expression 2 (BEE2); FUNCTIONS IN: DNA binding, sequence-specific DNA binding transcription factor activity; INVOLVED IN: regulation of transcription; LOCATED IN: nucleus; EXPRESSED IN: 21 plant structures; EXPRESSED DURING: 13 growth stages; CONTAINS InterPro DOMAIN/s: Helix-loop-helix DNA-binding domain (InterPro:IPR001092), Helix-loop-helix DNA-binding (InterPro:IPR011598); BEST Ar…	BnaA08g15250D	chrA08	12727177	12728703	Myc-type, basic helix-loop-helix (bHLH) domain	Myc-type, basic helix-loop-helix (bHLH) domain
AT4G36930	SPATULA, SPT	basic helix-loop-helix (bHLH) DNA-binding superfamily protein	Encodes a transcription factor of the bHLH protein family. Mutants have abnormal, unfused carpels and reduced seed dormancy.	SPATULA (SPT); CONTAINS InterPro DOMAIN/s: Helix-loop-helix DNA-binding domain (InterPro:IPR001092), Helix-loop-helix DNA-binding (InterPro:IPR011598); BEST Arabidopsis thaliana protein match is: basic helix-loop-helix (bHLH) DNA-binding superfamily protein (TAIR:AT5G67110.1); Has 30201 Blast hits to 17322 proteins in 780 species: Archae - 12; Bacteria - 1396; Metazoa - 17338; Fungi - 3422; Plant…	BnaA08g15580D	chrA08	12923783	12925438	Myc-type, basic helix-loop-helix (bHLH) domain	Basic helix-loop-helix leucine zipper transcription factor, plant
AT4G37750	AINTEGUMENTA, ANT, ATANT, CKC, CKC1, COMPLEMENTING A PROTEIN KINASE C MUTANT 1, DRAGON, DRG	Integrase-type DNA-binding superfamily protein	ANT is required for control of cell proliferation and encodes a putative transcriptional regulator similar to AP2. Loss of function alleles have reduced fertility, abnormal ovules and abnormal lateral organs. Expressed specifically in the chalaza and in floral organ primordia.	AINTEGUMENTA (ANT); CONTAINS InterPro DOMAIN/s: DNA-binding, integrase-type (InterPro:IPR016177), Pathogenesis-related transcriptional factor/ERF, DNA-binding (InterPro:IPR001471); BEST Arabidopsis thaliana protein match is: Integrase-type DNA-binding superfamily protein (TAIR:AT1G72570.1); Has 7251 Blast hits to 5191 proteins in 264 species: Archae - 0; Bacteria - 9; Metazoa - 18; Fungi - 8; Pla…	BnaA08g15790D	chrA08	13104387	13106947	DNA-binding, integrase-type	AP2/ERF domain
AT1G30040	ATGA2OX2, GA2OX2, GIBBERELLIN 2-OXIDASE, GIBBERELLIN 2-OXIDASE 2	gibberellin 2-oxidase	Encodes a gibberellin 2-oxidase that acts on C-19 gibberellins. AtGA2OX2 expression is responsive to cytokinin and KNOX activities.	gibberellin 2-oxidase (GA2OX2); CONTAINS InterPro DOMAIN/s: Isopenicillin N synthase (InterPro:IPR002283), Oxoglutarate/iron-dependent oxygenase (InterPro:IPR005123); BEST Arabidopsis thaliana protein match is: gibberellin 2-oxidase 3 (TAIR:AT2G34555.1); Has 8540 Blast hits to 8490 proteins in 994 species: Archae - 0; Bacteria - 1137; Metazoa - 84; Fungi - 1033; Plants - 4909; Viruses - 0; Other …	BnaA08g17610D	chrA08	13982874	13984967	Non-haem dioxygenase N-terminal domain	Isopenicillin N synthase
AT1G26310	AGAMOUS-LIKE 10, AGL10, CAL, CAL1, CAULIFLOWER	K-box region and MADS-box transcription factor family protein	Floral homeotic gene encoding a MADS domain protein homologous to AP1. Enhances the flower to shoot transformation in ap1 mutants.	CAULIFLOWER (CAL); FUNCTIONS IN: DNA binding, sequence-specific DNA binding transcription factor activity; INVOLVED IN: positive regulation of flower development, floral meristem determinacy; LOCATED IN: nucleus; EXPRESSED IN: 12 plant structures; EXPRESSED DURING: 4 anthesis, F mature embryo stage, petal differentiation and expansion stage, E expanded cotyledon stage, D bilateral stage; CONTAINS…	BnaA08g19710D	chrA08	15078533	15082045	Transcription factor, MADS-box	Transcription factor, K-box
AT3G04120	GAPC, GAPC-1, GAPC1, GLYCERALDEHYDE-3-PHOSPHATE DEHYDROGENASE C SUBUNIT, GLYCERALDEHYDE-3-PHOSPHATE DEHYDROGENASE C SUBUNIT 1	glyceraldehyde-3-phosphate dehydrogenase C subunit 1	encodes cytosolic GADPH (C subunit) involved in the glycolytic pathway but also interacts with H2O2 potentially placing it in a signalling cascade induced by ROS.	glyceraldehyde-3-phosphate dehydrogenase C subunit 1 (GAPC1); FUNCTIONS IN: glyceraldehyde-3-phosphate dehydrogenase (phosphorylating) activity, copper ion binding, glyceraldehyde-3-phosphate dehydrogenase activity; INVOLVED IN: in 11 processes; LOCATED IN: in 8 components; EXPRESSED IN: 28 plant structures; EXPRESSED DURING: 16 growth stages; CONTAINS InterPro DOMAIN/s: Glyceraldehyde 3-phosphat…	BnaA08g24270D	chrA08	17019972	17024175	Glyceraldehyde/Erythrose phosphate dehydrogenase family	Glyceraldehyde-3-phosphate dehydrogenase, type I
AT1G02400	ARABIDOPSIS THALIANA GIBBERELLIN 2-OXIDASE 4, ARABIDOPSIS THALIANA GIBBERELLIN 2-OXIDASE 6, ATGA2OX4, ATGA2OX6, DOWNSTREAM TARGET OF AGL15 1, DTA1, GA2OX6, GIBBERELLIN 2-OXIDASE 6	gibberellin 2-oxidase 6	Encodes a gibberellin 2-oxidase that acts on C19 gibberellins but not C20 gibberellins.	gibberellin 2-oxidase 6 (GA2OX6); CONTAINS InterPro DOMAIN/s: Oxoglutarate/iron-dependent oxygenase (InterPro:IPR005123); BEST Arabidopsis thaliana protein match is: gibberellin 2-oxidase 4 (TAIR:AT1G47990.1); Has 8143 Blast hits to 8109 proteins in 973 species: Archae - 0; Bacteria - 1087; Metazoa - 68; Fungi - 840; Plants - 4773; Viruses - 0; Other Eukaryotes - 1375 (source: NCBI BLink).	BnaA08g27130D	chrA08	18176494	18178857	Oxoglutarate/iron-dependent dioxygenase	Non-haem dioxygenase N-terminal domain
AT5G48890	LATE, LATE FLOWERING	C2H2-like zinc finger protein		C2H2-like zinc finger protein; FUNCTIONS IN: sequence-specific DNA binding transcription factor activity; INVOLVED IN: regulation of transcription; LOCATED IN: intracellular; CONTAINS InterPro DOMAIN/s: Zinc finger, C2H2-like (InterPro:IPR015880), Zinc finger, C2H2-type (InterPro:IPR007087); BEST Arabidopsis thaliana protein match is: C2H2 and C2HC zinc fingers superfamily protein (TAIR:AT5G14010…	BnaA09g03180D	chrA09	1603728	1604258	Zinc finger, C2H2	Zinc finger, C2H2
AT5G49360			beta-xylosidase 1		BnaA09g03310D	ChrA09	1686252				112064	112.064	beta-xylosidase 1
Interval mapping	AvrEnergy			5050053|F|0-9:T>G-9:T>G		chrA09	1798316				194588	194.588	LATE
Interval mapping	AvrEnergy			5049291|F|0-34:G>A-34:G>A		chrA09	2530510				844258	844.258	FUL
AT5G60910	AGAMOUS-LIKE 8, AGL8, FRUITFULL, FUL	AGAMOUS-like 8	MADS box gene negatively regulated by APETALA1	AGAMOUS-like 8 (AGL8); FUNCTIONS IN: sequence-specific DNA binding transcription factor activity; INVOLVED IN: positive regulation of flower development, maintenance of inflorescence meristem identity, fruit development; LOCATED IN: nucleus; EXPRESSED IN: 19 plant structures; EXPRESSED DURING: 8 growth stages; CONTAINS InterPro DOMAIN/s: Transcription factor, MADS-box (InterPro:IPR002100), Transc…	BnaA09g05500D	chrA09	2718832	2722094	Transcription factor, MADS-box	Transcription factor, K-box
Interval mapping	AvrEnergy			3140648|F|0-36:T>C-36:T>C		chrA09	2767343				969027	969.027	FUL
DH2014					Bn-A09-p30171993	chrA09	3297223							529880	Liu et al (2016)
IF2					Bn-A09-p30171993	chrA09	3297223							529880	Liu et al (2016)
GWAS					Bn-A09-p30171993	chrA09	3297223							529880	Liu et al (2016)
Interval mapping	AvrEnergy			5121480|F|0-11:T>C-11:T>C		chrA09	4340953				1043730	1043.73	FUL	1043730
Composite Interval mapping with permutation	AvrEnergy			3082931|F|0-57:C>T-57:C>T		chrA09	6081612				2636004	2636	FUL
Composite Interval mapping with permutation	AvrEnergy			4167404|F|0-5:A>G-5:A>G		chrA09	8328617				388999	388.999	RGA
AT3G24130			Pectin lyase-like superfamily protein		BnaA09g15020D	ChrA09	8717616
AT2G01570	REPRESSOR OF GA, REPRESSOR OF GA1-3 1, RGA, RGA1, RGA24	GRAS family transcription factor family protein	Member of the VHIID/DELLA regulatory family. Contains homopolymeric serine and threonine residues, a putative nuclear localization signal, leucine heptad repeats, and an LXXLL motif. Putative transcriptional regulator repressing the gibberellin response and integration of phytohormone signalling. DELLAs repress cell proliferation and expansion that drives plant growth. The protein undergoes degra…	REPRESSOR OF GA1-3 1 (RGA1); CONTAINS InterPro DOMAIN/s: Transcriptional factor DELLA, N-terminal (InterPro:IPR021914), Transcription factor GRAS (InterPro:IPR005202); BEST Arabidopsis thaliana protein match is: GRAS family transcription factor family protein (TAIR:AT1G14920.1); Has 2724 Blast hits to 2666 proteins in 317 species: Archae - 0; Bacteria - 6; Metazoa - 0; Fungi - 4; Plants - 2709; V…	BnaA09g18700D	chrA09	11642416	11644610	Transcriptional factor DELLA, N-terminal	Transcription factor GRAS
AT2G03710	AGAMOUS-LIKE 3, AGL3, SEP4, SEPALLATA 4	K-box region and MADS-box transcription factor family protein	This gene belongs to the family of SEP genes. It is involved in the development of sepals, petals, stamens and carpels. Additionally, it plays a central role in the determination of flower meristem and organ identity.	SEPALLATA 4 (SEP4); FUNCTIONS IN: DNA binding, sequence-specific DNA binding transcription factor activity; INVOLVED IN: in 6 processes; LOCATED IN: nucleus; EXPRESSED IN: 18 plant structures; EXPRESSED DURING: 13 growth stages; CONTAINS InterPro DOMAIN/s: Transcription factor, MADS-box (InterPro:IPR002100), Transcription factor, K-box (InterPro:IPR002487); BEST Arabidopsis thaliana protein match…	BnaA09g19420D	chrA09	12363480	12365662	Transcription factor, MADS-box	Transcription factor, K-box
AT1G32770	ANAC012, ATSND1, NAC DOMAIN CONTAINING PROTEIN 12, NAC SECONDARY WALL THICKENING PROMOTING 3, NAC012, NST3, SECONDARY WALL-ASSOCIATED NAC DOMAIN 1, SND1	NAC domain containing protein 12	Encodes SND1, a NAC Domain transcription factor involved in secondary wall biosynthesis in fibers. Expressed specifically in interfascicular fibers and xylary fibers in stems. Expressed in the procambium of stem inflorescences and root. May act as a negative regulator of secondary wall thickening in xylary fibers. Acts redundantly with NST1 to control development of secondary walls in siliques.	NAC domain containing protein 12 (NAC012); CONTAINS InterPro DOMAIN/s: No apical meristem (NAM) protein (InterPro:IPR003441); BEST Arabidopsis thaliana protein match is: NAC (No Apical Meristem) domain transcriptional regulator superfamily protein (TAIR:AT2G46770.1); Has 2894 Blast hits to 2888 proteins in 75 species: Archae - 0; Bacteria - 0; Metazoa - 0; Fungi - 0; Plants - 2894; Viruses - 0; O…	BnaA09g24190D	chrA09	16870829	16872604	No apical meristem (NAM) protein	No apical meristem (NAM) protein
AT1G32240	KAN2, KANADI 2	Homeodomain-like superfamily protein	Encodes a member of the KANADI family of putative transcription factors. Together with KAN1, this gene appears to be involved in the development of the carpel and the outer integument of the ovule.Along with KAN1 and KAN4 appears to regulate the proper localization of PIN1 in early embryogenesis.	KANADI 2 (KAN2); CONTAINS InterPro DOMAIN/s: Homeodomain-like (InterPro:IPR009057), Myb, DNA-binding (InterPro:IPR014778), Myb-like DNA-binding domain, SHAQKYF class (InterPro:IPR006447), Homeodomain-related (InterPro:IPR012287); BEST Arabidopsis thaliana protein match is: Homeodomain-like superfamily protein (TAIR:AT4G17695.1); Has 1778 Blast hits to 1772 proteins in 95 species: Archae - 0; Bact…	BnaA09g24470D	chrA09	17176258	17180484	Homeodomain-like	SANT/Myb domain
AT1G30040	ATGA2OX2, GA2OX2, GIBBERELLIN 2-OXIDASE, GIBBERELLIN 2-OXIDASE 2	gibberellin 2-oxidase	Encodes a gibberellin 2-oxidase that acts on C-19 gibberellins. AtGA2OX2 expression is responsive to cytokinin and KNOX activities.	gibberellin 2-oxidase (GA2OX2); CONTAINS InterPro DOMAIN/s: Isopenicillin N synthase (InterPro:IPR002283), Oxoglutarate/iron-dependent oxygenase (InterPro:IPR005123); BEST Arabidopsis thaliana protein match is: gibberellin 2-oxidase 3 (TAIR:AT2G34555.1); Has 8540 Blast hits to 8490 proteins in 994 species: Archae - 0; Bacteria - 1137; Metazoa - 84; Fungi - 1033; Plants - 4909; Viruses - 0; Other …	BnaA09g26500D	chrA09	19690911	19692775	Non-haem dioxygenase N-terminal domain	Isopenicillin N synthase
AT1G24260	AGAMOUS-LIKE 9, AGL9, SEP3, SEPALLATA3	K-box region and MADS-box transcription factor family protein	Member of the MADs box transcription factor family. SEP3 is redundant with SEP1 and 2. Flowers of SEP1/2/3 triple mutants show a conversion of petals and stamens to sepals.SEP3 forms heterotetrameric complexes with other MADS box family members and binds to the CArG box motif.	SEPALLATA3 (SEP3); FUNCTIONS IN: protein binding, DNA binding, sequence-specific DNA binding transcription factor activity; INVOLVED IN: in 6 processes; LOCATED IN: nucleus; EXPRESSED IN: 16 plant structures; EXPRESSED DURING: 7 growth stages; CONTAINS InterPro DOMAIN/s: Transcription factor, MADS-box (InterPro:IPR002100), Transcription factor, K-box (InterPro:IPR002487); BEST Arabidopsis thalian…	BnaA09g28040D	chrA09	20975955	20978708	Transcription factor, MADS-box	Transcription factor, K-box
AT3G57390	AGAMOUS-LIKE 18, AGL18	AGAMOUS-like 18	encodes a MADS-box containing protein likely to be a transcription factor that is expressed in endosperm and developing gametophytes. The protein sequence is most similar to that of AGL15, which is expressed in developing embryos.	AGAMOUS-like 18 (AGL18); FUNCTIONS IN: sequence-specific DNA binding transcription factor activity; INVOLVED IN: regulation of transcription, DNA-dependent; LOCATED IN: nucleus; EXPRESSED IN: 25 plant structures; EXPRESSED DURING: 15 growth stages; CONTAINS InterPro DOMAIN/s: Transcription factor, MADS-box (InterPro:IPR002100), Transcription factor, K-box (InterPro:IPR002487); BEST Arabidopsis th…	BnaA09g36710D	chrA09	26494960	26497458	Transcription factor, MADS-box	Transcription factor, K-box
AT3G57510	ADPG1, ARABIDOPSIS DEHISCENCE ZONE POLYGALACTURONASE 1	Pectin lyase-like superfamily protein	Encodes ADPG1, a polygalacturonase protein involved in silique and anther dihiscence. Loss of function mutations have reduced seed set, indehiscent fruit and reduced pollen shedding.	ADPG1; FUNCTIONS IN: polygalacturonase activity; INVOLVED IN: cell wall modification involved in abscission, fruit dehiscence, anther dehiscence, carbohydrate metabolic process; LOCATED IN: endomembrane system; EXPRESSED IN: 10 plant structures; EXPRESSED DURING: 4 anthesis, petal differentiation and expansion stage; CONTAINS InterPro DOMAIN/s: Pectin lyase fold/virulence factor (InterPro:IPR0110…	BnaA09g36800D	chrA09	26571518	26573456	Pectin lyase fold	Glycoside hydrolase, family 28
AT3G57670	NO TRANSMITTING TRACT, NTT, WIP DOMAIN PROTEIN 2, WIP2	C2H2-type zinc finger family protein		NO TRANSMITTING TRACT (NTT); CONTAINS InterPro DOMAIN/s: Zinc finger, C2H2-like (InterPro:IPR015880), Zinc finger, C2H2-type (InterPro:IPR007087); BEST Arabidopsis thaliana protein match is: WIP domain protein 4 (TAIR:AT3G20880.1); Has 16303 Blast hits to 11155 proteins in 263 species: Archae - 2; Bacteria - 36; Metazoa - 14565; Fungi - 231; Plants - 853; Viruses - 60; Other Eukaryotes - 556 (sou…	BnaA09g36970D	chrA09	26679052	26681281	Zinc finger, C2H2	Zinc finger, C2H2-like
AT3G62100	IAA30, INDOLE-3-ACETIC ACID INDUCIBLE 30	indole-3-acetic acid inducible 30	Encodes a member of the Aux/IAA family of proteins implicated in auxin signaling. IAA30 lacks the conserved degron (domain II) found in many family members. IAA30 transcripts are induced by auxin treatment and accumulate preferentially in the quiescent center cells of the root meristem. Overexpression of IAA30 leads to defects in gravitropism, root development, root meristem maintenance, and coty…	indole-3-acetic acid inducible 30 (IAA30); FUNCTIONS IN: sequence-specific DNA binding transcription factor activity; INVOLVED IN: gravitropism, response to auxin stimulus, response to cyclopentenone, somatic embryogenesis, root development; LOCATED IN: nucleus, chloroplast; EXPRESSED IN: 16 plant structures; EXPRESSED DURING: 6 growth stages; CONTAINS InterPro DOMAIN/s: Aux/IAA-ARF-dimerisation …	BnaA09g39680D	chrA09	28090658	28091698	AUX/IAA protein	Aux/IAA-ARF-dimerisation
AT2G22540	AGAMOUS-LIKE 22, AGL22, FAQ1, FLOWERING ARABIDOPSIS QTL1, SHORT VEGETATIVE PHASE, SVP	K-box region and MADS-box transcription factor family protein	Encodes a nuclear protein that acts as a floral repressor and that functions within the thermosensory pathway. SVP represses FT expression via direct binding to the vCArG III motif in the FT promoter.	SHORT VEGETATIVE PHASE (SVP); CONTAINS InterPro DOMAIN/s: Transcription factor, MADS-box (InterPro:IPR002100), Transcription factor, K-box (InterPro:IPR002487); BEST Arabidopsis thaliana protein match is: AGAMOUS-like 24 (TAIR:AT4G24540.1); Has 7469 Blast hits to 7448 proteins in 905 species: Archae - 3; Bacteria - 14; Metazoa - 824; Fungi - 324; Plants - 6168; Viruses - 0; Other Eukaryotes - 136…	BnaA09g42480D	chrA09	29590705	29594744	Transcription factor, MADS-box	Transcription factor, K-box
AT2G22420	PRX17	Peroxidase superfamily protein		Peroxidase superfamily protein; FUNCTIONS IN: peroxidase activity, heme binding; INVOLVED IN: oxidation reduction, response to oxidative stress; LOCATED IN: endomembrane system; EXPRESSED IN: 21 plant structures; EXPRESSED DURING: 12 growth stages; CONTAINS InterPro DOMAIN/s: Haem peroxidase (InterPro:IPR010255), Plant peroxidase (InterPro:IPR000823), Peroxidases heam-ligand binding site (InterPr…	BnaA09g42650D	chrA09	29691105	29692210	Plant peroxidase	Peroxidase, active site
AT3G04120	GAPC, GAPC-1, GAPC1, GLYCERALDEHYDE-3-PHOSPHATE DEHYDROGENASE C SUBUNIT, GLYCERALDEHYDE-3-PHOSPHATE DEHYDROGENASE C SUBUNIT 1	glyceraldehyde-3-phosphate dehydrogenase C subunit 1	encodes cytosolic GADPH (C subunit) involved in the glycolytic pathway but also interacts with H2O2 potentially placing it in a signalling cascade induced by ROS.	glyceraldehyde-3-phosphate dehydrogenase C subunit 1 (GAPC1); FUNCTIONS IN: glyceraldehyde-3-phosphate dehydrogenase (phosphorylating) activity, copper ion binding, glyceraldehyde-3-phosphate dehydrogenase activity; INVOLVED IN: in 11 processes; LOCATED IN: in 8 components; EXPRESSED IN: 28 plant structures; EXPRESSED DURING: 16 growth stages; CONTAINS InterPro DOMAIN/s: Glyceraldehyde 3-phosphat…	BnaA09g46260D	chrA09	31472035	31474433	Glyceraldehyde/Erythrose phosphate dehydrogenase family	NAD(P)-binding domain
AT3G58780	AGAMOUS-LIKE 1, AGL1, SHATTERPROOF 1, SHP1	SHP1	#N/A	#N/A	BnaA09g55330D	chrA09_random	3139599	3143645	Transcription factor, MADS-box	Transcription factor, K-box
DH2013					Bn-A09-p30171993	chrA09_random	3297223								Liu et al (2016)
AT1G02400	ARABIDOPSIS THALIANA GIBBERELLIN 2-OXIDASE 4, ARABIDOPSIS THALIANA GIBBERELLIN 2-OXIDASE 6, ATGA2OX4, ATGA2OX6, DOWNSTREAM TARGET OF AGL15 1, DTA1, GA2OX6, GIBBERELLIN 2-OXIDASE 6	gibberellin 2-oxidase 6	Encodes a gibberellin 2-oxidase that acts on C19 gibberellins but not C20 gibberellins.	gibberellin 2-oxidase 6 (GA2OX6); CONTAINS InterPro DOMAIN/s: Oxoglutarate/iron-dependent oxygenase (InterPro:IPR005123); BEST Arabidopsis thaliana protein match is: gibberellin 2-oxidase 4 (TAIR:AT1G47990.1); Has 8143 Blast hits to 8109 proteins in 973 species: Archae - 0; Bacteria - 1087; Metazoa - 68; Fungi - 840; Plants - 4773; Viruses - 0; Other Eukaryotes - 1375 (source: NCBI BLink).	BnaA10g01100D	chrA10	569329	571918	Oxoglutarate/iron-dependent dioxygenase	Non-haem dioxygenase N-terminal domain
AT5G49720	ATGH9A1, DEC, DEFECTIVE CYTOKINESIS, GH9A1, GLYCOSYL HYDROLASE 9A1, IRREGULAR XYLEM 2, IRX2, KOR, KOR1, KORRIGAN, KORRIGAN 1, RADIALLY SWOLLEN 2, RSW2, TSD1, TUMOROUS SHOOT DEVELOPMENT 1	glycosyl hydrolase 9A1	Encodes a membrane-bound endo-1,4-beta-D-glucanase, involved in cellulose biosynthesis. Loss-of-function mutants have severe cellulose-deficient phenotypes. During cell elongation, KOR1 is associated with Golgi apparatus and early endosome. Inhibition of cellulose biosynthesis promoted a redistribution of KOR1 in subcellular locations. These observations suggest that deposition of cellulose invol…	glycosyl hydrolase 9A1 (GH9A1); FUNCTIONS IN: cellulase activity, hydrolase activity, hydrolyzing O-glycosyl compounds; INVOLVED IN: in 6 processes; LOCATED IN: Golgi apparatus, plasma membrane, cell plate, early endosome; EXPRESSED IN: 24 plant structures; EXPRESSED DURING: 13 growth stages; CONTAINS InterPro DOMAIN/s: Six-hairpin glycosidase (InterPro:IPR012341), Glycoside hydrolase, family 9, …	BnaA10g05530D	chrA10	3319444	3323068	Glycoside hydrolase, family 9, active site	Glycoside hydrolase, family 9
AT5G16560	KAN, KAN1, KANADI, KANADI 1	Homeodomain-like superfamily protein	Encodes a KANADI protein (KAN) that regulates organ polarity in Arabidopsis. KAN is required for abaxial identity in both leaves and carpels, and encodes a nuclear-localized protein in the GARP family of putative transcription factors. Together with KAN2, this gene appears to be involved in the development of the carpel and the outer integument of the ovule.Along with KAN2 and KAN4, KAN1 appears …	KANADI (KAN); CONTAINS InterPro DOMAIN/s: Homeodomain-like (InterPro:IPR009057), Myb, DNA-binding (InterPro:IPR014778), Myb-like DNA-binding domain, SHAQKYF class (InterPro:IPR006447), Homeodomain-related (InterPro:IPR012287); BEST Arabidopsis thaliana protein match is: Homeodomain-like superfamily protein (TAIR:AT1G32240.1); Has 30201 Blast hits to 17322 proteins in 780 species: Archae - 12; Bac…	BnaA10g17920D	chrA10	13131014	13135851	Homeodomain-like	SANT/Myb domain
AT5G16120	MAGL15	#N/A	#N/A	#N/A	BnaA10g18180D	chrA10	13240033	13242071	Alpha/beta hydrolase fold-1	Alpha/beta hydrolase fold-1
AT5G15800	AGAMOUS-LIKE 2, AGL2, SEP1, SEPALLATA1	K-box region and MADS-box transcription factor family protein	Encodes a MADS box transcription factor involved flower and ovule development. Functionally redundant with SEP2 and SEP3.	SEPALLATA1 (SEP1); FUNCTIONS IN: DNA binding, sequence-specific DNA binding transcription factor activity; INVOLVED IN: flower development, ovule development; LOCATED IN: nucleus; EXPRESSED IN: 12 plant structures; EXPRESSED DURING: 6 growth stages; CONTAINS InterPro DOMAIN/s: Transcription factor, MADS-box (InterPro:IPR002100), Transcription factor, K-box (InterPro:IPR002487); BEST Arabidopsis t…	BnaA10g18480D	chrA10	13382485	13385119	Transcription factor, MADS-box	Transcription factor, K-box
AT5G02030	BEL1-LIKE HOMEODOMAIN 9, BELLRINGER, BLH9, BLR, HB-6, LARSON, LSN, PENNYWISE, PNY, REPLUMLESS, RPL, VAAMANA, VAN	POX (plant homeobox) family protein	Mutant has additional lateral organs and phyllotaxy defect. Encodes a homeodomain transcription factor. Has sequence similarity to the Arabidopsis ovule development regulator Bell1. Binds directly to the AGAMOUS cis-regulatory element. Its localization to the nucleus is dependent on the coexpression of either STM or BP.	REPLUMLESS (RPL); CONTAINS InterPro DOMAIN/s: Homeobox (InterPro:IPR001356), Homeodomain-like (InterPro:IPR009057), POX (InterPro:IPR006563), Homeodomain-related (InterPro:IPR012287); BEST Arabidopsis thaliana protein match is: BEL1-like homeodomain 8 (TAIR:AT2G27990.1); Has 5109 Blast hits to 5109 proteins in 341 species: Archae - 0; Bacteria - 2; Metazoa - 2052; Fungi - 344; Plants - 2481; Viru…	BnaA10g27410D	chrA10	17257903	17261512	Homeodomain	Homeodomain-like
AT5G13790	AGAMOUS-LIKE 15, AGL15	#N/A	#N/A	#N/A	BnaA10g29830D	chrA10_random	1957085	1958990	Transcription factor, MADS-box	Transcription factor, K-box
AT5G01370	ACI1, ALC-INTERACTING PROTEIN 1, TON1 RECRUITING MOTIF 29, TRM29	ALC-interacting protein 1	Nuclear protein with a lysine-rich domain and a C-terminal serine-rich domain. Interacts with Alcatraz (ALC). ACI1 is mainly expressed in the vascular system. Involved in cell separation during fruit dehiscence.	ALC-interacting protein 1 (ACI1); Has 1807 Blast hits to 1807 proteins in 277 species: Archae - 0; Bacteria - 0; Metazoa - 736; Fungi - 347; Plants - 385; Viruses - 0; Other Eukaryotes - 339 (source: NCBI BLink).	BnaAnng00240D	chrAnn_random	200216	202176	na	#N/A
AT5G60910	AGAMOUS-LIKE 8, AGL8, FRUITFULL, FUL	AGAMOUS-like 8	MADS box gene negatively regulated by APETALA1	AGAMOUS-like 8 (AGL8); FUNCTIONS IN: sequence-specific DNA binding transcription factor activity; INVOLVED IN: positive regulation of flower development, maintenance of inflorescence meristem identity, fruit development; LOCATED IN: nucleus; EXPRESSED IN: 19 plant structures; EXPRESSED DURING: 8 growth stages; CONTAINS InterPro DOMAIN/s: Transcription factor, MADS-box (InterPro:IPR002100), Transc…	BnaAnng06660D	chrAnn_random	6730723	6734232	Transcription factor, MADS-box	Transcription factor, K-box
AT3G63530	BB, BB2, BIG BROTHER, CTL19, ENHANCER1 OF DA1, EOD1	RING/U-box superfamily protein	Encodes a novel E3 ubiquitin ligase that acts as a central negative regulator of Arabidopsis floral organ size. Organ size is limited by restricting the period of proliferative growth, rather than the rate of growth and appears to act in a novel pathway, independent of ANT and JAG. Both mRNA and protein are expressed in all actively growing regions of the plant and the vasculature and the protein…	BIG BROTHER (BB); CONTAINS InterPro DOMAIN/s: Zinc finger, RING-type (InterPro:IPR001841), Zinc finger, C3HC4 RING-type (InterPro:IPR018957); BEST Arabidopsis thaliana protein match is: RING/U-box superfamily protein (TAIR:AT3G19910.1); Has 8059 Blast hits to 8045 proteins in 262 species: Archae - 0; Bacteria - 0; Metazoa - 2322; Fungi - 418; Plants - 4266; Viruses - 8; Other Eukaryotes - 1045 (s…	BnaAnng12510D	chrAnn_random	13539642	13540884	Zinc finger, RING-type	Zinc finger, RING/FYVE/PHD-type
AT4G00220	ASL19, JAGGED LATERAL ORGANS, JLO, LBD30, LOB DOMAIN-CONTAINING PROTEIN 30	Lateral organ boundaries (LOB) domain family protein	Encodes a protein containing a LOB domain that is expressed in embryos, flower primordium and lateral floral organ boundaries. Overexpression is correlated with activation of STM and KNAT1 and down regulation of PIN1 and reduced auxin transport levels. Ectopic expression in plants results in premature termination of the shoot apical meristem and small, lobed leaves.	JAGGED LATERAL ORGANS (JLO); CONTAINS InterPro DOMAIN/s: Lateral organ boundaries, LOB (InterPro:IPR004883); BEST Arabidopsis thaliana protein match is: LOB domain-containing protein 18 (TAIR:AT2G45420.1); Has 1807 Blast hits to 1807 proteins in 277 species: Archae - 0; Bacteria - 0; Metazoa - 736; Fungi - 347; Plants - 385; Viruses - 0; Other Eukaryotes - 339 (source: NCBI BLink).	BnaAnng13580D	chrAnn_random	14542984	14545804	Lateral organ boundaries, LOB	Lateral organ boundaries, LOB
AT4G00180	YAB3, YABBY3	Plant-specific transcription factor YABBY family protein	YABBY gene family member, likely has transcription factor activity, involved in specifying abaxial cell fate. Along with FIL, involved in patterning of the fruit. GUS reporter gene expression in seedlings is observed in the young leaves and as the leaf matures, expression is restricted to the abaxial tissues of leaves, expression is also observed on either side of the leaf margin in the younger t…	YABBY3 (YAB3); CONTAINS InterPro DOMAIN/s: High mobility group, superfamily (InterPro:IPR009071), YABBY protein (InterPro:IPR006780); BEST Arabidopsis thaliana protein match is: Plant-specific transcription factor YABBY family protein (TAIR:AT2G45190.1); Has 469 Blast hits to 469 proteins in 131 species: Archae - 0; Bacteria - 0; Metazoa - 4; Fungi - 6; Plants - 442; Viruses - 2; Other Eukaryotes…	BnaAnng18530D	chrAnn_random	19829376	19833331	YABBY protein	High mobility group (HMG) box domain
AT1G24260	AGAMOUS-LIKE 9, AGL9, SEP3, SEPALLATA3	K-box region and MADS-box transcription factor family protein	Member of the MADs box transcription factor family. SEP3 is redundant with SEP1 and 2. Flowers of SEP1/2/3 triple mutants show a conversion of petals and stamens to sepals.SEP3 forms heterotetrameric complexes with other MADS box family members and binds to the CArG box motif.	SEPALLATA3 (SEP3); FUNCTIONS IN: protein binding, DNA binding, sequence-specific DNA binding transcription factor activity; INVOLVED IN: in 6 processes; LOCATED IN: nucleus; EXPRESSED IN: 16 plant structures; EXPRESSED DURING: 7 growth stages; CONTAINS InterPro DOMAIN/s: Transcription factor, MADS-box (InterPro:IPR002100), Transcription factor, K-box (InterPro:IPR002487); BEST Arabidopsis thalian…	BnaAnng21750D	chrAnn_random	24178229	24180660	Transcription factor, MADS-box	Transcription factor, K-box
AT1G09500		NAD(P)-binding Rossmann-fold superfamily protein	similar to Eucalyptus gunnii alcohol dehydrogenase of unknown physiological function (GI:1143445), Vigna unguiculata (gi:1854445), NOT a cinnamyl-alcohol dehydrogenase	NAD(P)-binding Rossmann-fold superfamily protein; FUNCTIONS IN: alcohol dehydrogenase (NAD) activity, cinnamyl-alcohol dehydrogenase activity; INVOLVED IN: lignin biosynthetic process, cellular metabolic process, metabolic process; EXPRESSED IN: 9 plant structures; EXPRESSED DURING: LP.06 six leaves visible, LP.04 four leaves visible, 4 anthesis, petal differentiation and expansion stage; CONTAIN…	BnaAnng25870D	chrAnn_random	29892144	29894594	NAD(P)-binding domain	NAD-dependent epimerase/dehydratase
AT5G02030	BEL1-LIKE HOMEODOMAIN 9, BELLRINGER, BLH9, BLR, HB-6, LARSON, LSN, PENNYWISE, PNY, REPLUMLESS, RPL, VAAMANA, VAN	POX (plant homeobox) family protein	Mutant has additional lateral organs and phyllotaxy defect. Encodes a homeodomain transcription factor. Has sequence similarity to the Arabidopsis ovule development regulator Bell1. Binds directly to the AGAMOUS cis-regulatory element. Its localization to the nucleus is dependent on the coexpression of either STM or BP.	REPLUMLESS (RPL); CONTAINS InterPro DOMAIN/s: Homeobox (InterPro:IPR001356), Homeodomain-like (InterPro:IPR009057), POX (InterPro:IPR006563), Homeodomain-related (InterPro:IPR012287); BEST Arabidopsis thaliana protein match is: BEL1-like homeodomain 8 (TAIR:AT2G27990.1); Has 5109 Blast hits to 5109 proteins in 341 species: Archae - 0; Bacteria - 2; Metazoa - 2052; Fungi - 344; Plants - 2481; Viru…	BnaAnng29380D	chrAnn_random	33665323	33668807	Homeodomain	Homeodomain-like
AT2G36450	HARDY, HRD	Integrase-type DNA-binding superfamily protein	encodes a member of the DREB subfamily A-4 of ERF/AP2 transcription factor family. The protein contains one AP2 domain. There are 17 members in this subfamily including TINY. Ectopic overexpression of HRD increases the density of the root network and improves water and salt stress tolerance in Arabidopsis. Overexpression of HRD in rice causes an increase in plant biomass and drought resistance.	HARDY (HRD); CONTAINS InterPro DOMAIN/s: DNA-binding, integrase-type (InterPro:IPR016177), Pathogenesis-related transcriptional factor/ERF, DNA-binding (InterPro:IPR001471); BEST Arabidopsis thaliana protein match is: C-repeat-binding factor 4 (TAIR:AT5G51990.1); Has 5681 Blast hits to 5646 proteins in 245 species: Archae - 0; Bacteria - 4; Metazoa - 0; Fungi - 0; Plants - 5670; Viruses - 0; Othe…	BnaAnng34830D	chrAnn_random	39641844	39642383	DNA-binding, integrase-type	AP2/ERF domain
AT4G09960	AGAMOUS-LIKE 11, AGL11, SEEDSTICK, STK	K-box region and MADS-box transcription factor family protein	a MADS box transcription factor expressed in the carpel and ovules	SEEDSTICK (STK); FUNCTIONS IN: protein binding, sequence-specific DNA binding transcription factor activity; INVOLVED IN: regulation of transcription, DNA-dependent, ovule development, carpel development; LOCATED IN: nucleus; EXPRESSED IN: 11 plant structures; EXPRESSED DURING: 4 anthesis, C globular stage, petal differentiation and expansion stage, E expanded cotyledon stage; CONTAINS InterPro D…	BnaAnng39120D	chrAnn_random	44494202	44496009	Transcription factor, K-box	Transcription factor, K-box
AT4G39010	ATGH9B18, CEL6, CELLULASE 6, GH9B18, GLYCOSYL HYDROLASE 9B18	glycosyl hydrolase 9B18		glycosyl hydrolase 9B18 (GH9B18); FUNCTIONS IN: hydrolase activity, hydrolyzing O-glycosyl compounds, catalytic activity; INVOLVED IN: carbohydrate metabolic process; LOCATED IN: endomembrane system; EXPRESSED IN: 16 plant structures; EXPRESSED DURING: 8 growth stages; CONTAINS InterPro DOMAIN/s: Six-hairpin glycosidase (InterPro:IPR012341), Glycoside hydrolase, family 9, active site (InterPro:IP…	BnaC01g00110D	chrC01	30800	33837	Glycoside hydrolase, family 9	Glycoside hydrolase, family 9, active site
AT4G37750	AINTEGUMENTA, ANT, ATANT, CKC, CKC1, COMPLEMENTING A PROTEIN KINASE C MUTANT 1, DRAGON, DRG	Integrase-type DNA-binding superfamily protein	ANT is required for control of cell proliferation and encodes a putative transcriptional regulator similar to AP2. Loss of function alleles have reduced fertility, abnormal ovules and abnormal lateral organs. Expressed specifically in the chalaza and in floral organ primordia.	AINTEGUMENTA (ANT); CONTAINS InterPro DOMAIN/s: DNA-binding, integrase-type (InterPro:IPR016177), Pathogenesis-related transcriptional factor/ERF, DNA-binding (InterPro:IPR001471); BEST Arabidopsis thaliana protein match is: Integrase-type DNA-binding superfamily protein (TAIR:AT1G72570.1); Has 7251 Blast hits to 5191 proteins in 264 species: Archae - 0; Bacteria - 9; Metazoa - 18; Fungi - 8; Pla…	BnaC01g01290D	chrC01	597811	600339	DNA-binding, integrase-type	AP2/ERF domain
AT4G36920	AP2, APETALA 2, ATAP2, FL1, FLO2, FLORAL MUTANT 2, FLOWER 1	Integrase-type DNA-binding superfamily protein	Encodes a floral homeotic gene, a member of the AP2/EREBP (ethylene responsive element binding protein) class of transcription factors and is involved in the specification of floral organ identity, establishment of floral meristem identity, suppression of floral meristem indeterminancy, and development of the ovule and seed coat. AP2 also has a role in controlling seed mass. Dominant negative all…	APETALA 2 (AP2); CONTAINS InterPro DOMAIN/s: DNA-binding, integrase-type (InterPro:IPR016177), Pathogenesis-related transcriptional factor/ERF, DNA-binding (InterPro:IPR001471); BEST Arabidopsis thaliana protein match is: target of early activation tagged (EAT) 3 (TAIR:AT5G67180.1); Has 8542 Blast hits to 5152 proteins in 275 species: Archae - 0; Bacteria - 58; Metazoa - 3; Fungi - 0; Plants - 83…	BnaC01g01710D	chrC01	872007	874253	AP2/ERF domain	DNA-binding, integrase-type
AT4G36930	SPATULA, SPT	basic helix-loop-helix (bHLH) DNA-binding superfamily protein	Encodes a transcription factor of the bHLH protein family. Mutants have abnormal, unfused carpels and reduced seed dormancy.	SPATULA (SPT); CONTAINS InterPro DOMAIN/s: Helix-loop-helix DNA-binding domain (InterPro:IPR001092), Helix-loop-helix DNA-binding (InterPro:IPR011598); BEST Arabidopsis thaliana protein match is: basic helix-loop-helix (bHLH) DNA-binding superfamily protein (TAIR:AT5G67110.1); Has 30201 Blast hits to 17322 proteins in 780 species: Archae - 12; Bacteria - 1396; Metazoa - 17338; Fungi - 3422; Plant…	BnaC01g01720D	chrC01	884418	886116	Myc-type, basic helix-loop-helix (bHLH) domain	Basic helix-loop-helix leucine zipper transcription factor, plant
Epistatic QTL interaction	AvrEnergy			4110108|F|0-53:C>T-53:C>T		chrC01	1404201				806390	806.39	SPT
Epistatic QTL interaction	AvrEnergy			3101048|F|0-47:C>T-47:C>T		chrC01	1404201				806390	806.39	SPT
Epistatic QTL interaction	AvrEnergy			3101048|F|0-47:C>T-47:C>T		chrC01	1404201				806390	806.39	SPT
Composite Interval mapping with permutation	AvrEnergy			4110108|F|0-53:C>T-53:C>T		chrC01	1469395				65194	65.194	SPT
Epistatic QTL interaction	AvrEnergy 1			4110108|F|0-53:C>T-53:C>T		chrC01	1469395				65194	65.194	SPT
Composite Interval mapping with permutation	AvrEnergy			3101048|F|0-47:C>T-47:C>T		chrC01	1469395				584977	584.977	SPT
AT4G18960	AG, AGAMOUS	K-box region and MADS-box transcription factor family protein	Floral homeotic gene encoding a MADS domain transcription factor. Specifies floral meristem and carpel and stamen identity. Binds CArG box sequences. It is the only C function gene. It interacts genetically with the other homeotic genes to specify the floral organs.	AGAMOUS (AG); FUNCTIONS IN: DNA binding, sequence-specific DNA binding transcription factor activity; INVOLVED IN: stamen development, maintenance of floral organ identity, leaf development, carpel development; LOCATED IN: nucleus; EXPRESSED IN: 13 plant structures; EXPRESSED DURING: 6 growth stages; CONTAINS InterPro DOMAIN/s: Transcription factor, MADS-box (InterPro:IPR002100), Transcription fa…	BnaC01g11460D	chrC01	7096123	7102669	Transcription factor, K-box	Transcription factor, MADS-box
AT4G21960	PRXR1	Peroxidase superfamily protein	Encodes AT4g21960 (AT4g21960/T8O5_170).	PRXR1; FUNCTIONS IN: peroxidase activity, heme binding; INVOLVED IN: response to oxidative stress, oxidation reduction; LOCATED IN: endomembrane system; EXPRESSED IN: 24 plant structures; EXPRESSED DURING: 13 growth stages; CONTAINS InterPro DOMAIN/s: Haem peroxidase (InterPro:IPR010255), Plant peroxidase (InterPro:IPR000823), Haem peroxidase, plant/fungal/bacterial (InterPro:IPR002016); BEST Ara…	BnaC01g13370D	chrC01	8707896	8709818	Haem peroxidase	Plant peroxidase
AT3G49120	ARABIDOPSIS THALIANA PEROXIDASE 34, ARABIDOPSIS THALIANA PEROXIDASE CB, ATPCB, ATPERX34, ATPRX34, PEROXIDASE 34, PEROXIDASE CB, PERX34, PRX34, PRXCB	peroxidase CB	Class III peroxidase Perx34. Expressed in roots, leaves and stems. Located in the cell wall. Involved in cell elongation. Expression activated by light. May play a role in generating H2O2 during defense response.	peroxidase CB (PRXCB); FUNCTIONS IN: peroxidase activity; INVOLVED IN: oxygen and reactive oxygen species metabolic process, response to light stimulus, defense response to bacterium, defense response to fungus, unidimensional cell growth; LOCATED IN: apoplast, cell wall, plasma membrane, vacuole, plant-type cell wall; EXPRESSED IN: stem, root, guard cell, cultured cell, leaf; EXPRESSED DURING: s…	BnaC01g25860D	chrC01	22191474	22194166	Peroxidase, active site	Plant peroxidase
AT5G09805			inflorescence deficient in abscission (IDA)-like 3		BnaC02g00710D	chrC02	295957
AT5G02030	BEL1-LIKE HOMEODOMAIN 9, BELLRINGER, BLH9, BLR, HB-6, LARSON, LSN, PENNYWISE, PNY, REPLUMLESS, RPL, VAAMANA, VAN	POX (plant homeobox) family protein	Mutant has additional lateral organs and phyllotaxy defect. Encodes a homeodomain transcription factor. Has sequence similarity to the Arabidopsis ovule development regulator Bell1. Binds directly to the AGAMOUS cis-regulatory element. Its localization to the nucleus is dependent on the coexpression of either STM or BP.	REPLUMLESS (RPL); CONTAINS InterPro DOMAIN/s: Homeobox (InterPro:IPR001356), Homeodomain-like (InterPro:IPR009057), POX (InterPro:IPR006563), Homeodomain-related (InterPro:IPR012287); BEST Arabidopsis thaliana protein match is: BEL1-like homeodomain 8 (TAIR:AT2G27990.1); Has 5109 Blast hits to 5109 proteins in 341 species: Archae - 0; Bacteria - 2; Metazoa - 2052; Fungi - 344; Plants - 2481; Viru…	BnaC02g03640D	chrC02	1735436	1738924	Homeodomain	Homeodomain-like
Epistatic QTL interaction	AvrEnergy			4166149|F|0-37:C>G-37:C>G		chrC02	2621703				886267	886.267	RPL
Epistatic QTL interaction	AvrEnergy			3145176|F|0-14:T>A-14:T>A		chrC02	2632328				801135	801.135	MAGL15
AT5G16120	MAGL15	#N/A	#N/A	#N/A	BnaC02g06410D	chrC02	3433463	3437111	Alpha/beta hydrolase fold-1	Ribosomal protein S7e
AT5G16560	KAN, KAN1, KANADI, KANADI 1	Homeodomain-like superfamily protein	Encodes a KANADI protein (KAN) that regulates organ polarity in Arabidopsis. KAN is required for abaxial identity in both leaves and carpels, and encodes a nuclear-localized protein in the GARP family of putative transcription factors. Together with KAN2, this gene appears to be involved in the development of the carpel and the outer integument of the ovule.Along with KAN2 and KAN4, KAN1 appears …	KANADI (KAN); CONTAINS InterPro DOMAIN/s: Homeodomain-like (InterPro:IPR009057), Myb, DNA-binding (InterPro:IPR014778), Myb-like DNA-binding domain, SHAQKYF class (InterPro:IPR006447), Homeodomain-related (InterPro:IPR012287); BEST Arabidopsis thaliana protein match is: Homeodomain-like superfamily protein (TAIR:AT1G32240.1); Has 30201 Blast hits to 17322 proteins in 780 species: Archae - 12; Bac…	BnaC02g06680D	chrC02	3554034	3561076	Homeodomain-like	SANT/Myb domain
AT1G68480	JAG, JAGGED	C2H2 and C2HC zinc fingers superfamily protein	Encodes a putative zinc finger transcription factor that is necessary for proper lateral organ shape and is sufficient to induce the proliferation of lateral organ tissue. Together with NUB, it is involved in stamen and carpel development.	JAGGED (JAG); CONTAINS InterPro DOMAIN/s: Zinc finger, C2H2-like (InterPro:IPR015880), Zinc finger, C2H2-type (InterPro:IPR007087); BEST Arabidopsis thaliana protein match is: C2H2 and C2HC zinc fingers superfamily protein (TAIR:AT1G13400.1); Has 723 Blast hits to 723 proteins in 72 species: Archae - 0; Bacteria - 6; Metazoa - 56; Fungi - 19; Plants - 626; Viruses - 0; Other Eukaryotes - 16 (sour…	BnaC02g18270D	chrC02	14206020	14207878	Zinc finger, C2H2	Zinc finger, C2H2
GWAS					Bn-scaff_15712_6-p214229	chrC02	40565480							1222588	Liu et al (2016)
AT5G48890	LATE, LATE FLOWERING	C2H2-like zinc finger protein		C2H2-like zinc finger protein; FUNCTIONS IN: sequence-specific DNA binding transcription factor activity; INVOLVED IN: regulation of transcription; LOCATED IN: intracellular; CONTAINS InterPro DOMAIN/s: Zinc finger, C2H2-like (InterPro:IPR015880), Zinc finger, C2H2-type (InterPro:IPR007087); BEST Arabidopsis thaliana protein match is: C2H2 and C2HC zinc fingers superfamily protein (TAIR:AT5G14010…	BnaC02g38810D	chrC02	41788068	41789007	Zinc finger, C2H2	Zinc finger, C2H2
AT5G60910	AGAMOUS-LIKE 8, AGL8, FRUITFULL, FUL	AGAMOUS-like 8	MADS box gene negatively regulated by APETALA1	AGAMOUS-like 8 (AGL8); FUNCTIONS IN: sequence-specific DNA binding transcription factor activity; INVOLVED IN: positive regulation of flower development, maintenance of inflorescence meristem identity, fruit development; LOCATED IN: nucleus; EXPRESSED IN: 19 plant structures; EXPRESSED DURING: 8 growth stages; CONTAINS InterPro DOMAIN/s: Transcription factor, MADS-box (InterPro:IPR002100), Transc…	BnaC02g41870D	chrC02	44718185	44722989	Transcription factor, MADS-box	Transcription factor, K-box
AT1G69120	AGAMOUS-LIKE 7, AGL7, AP1, APETALA1, ATAP1	K-box region and MADS-box transcription factor family protein	Floral homeotic gene encoding a MADS domain protein homologous to SRF transcription factors. Specifies floral meristem and sepal identity. Required for the transcriptional activation of AGAMOUS. Interacts with LEAFY.Binds to promoter and regulates the expression of flowering time genes SVP, SOC1 and AGL24.	APETALA1 (AP1); CONTAINS InterPro DOMAIN/s: Transcription factor, MADS-box (InterPro:IPR002100), Transcription factor, K-box (InterPro:IPR002487); BEST Arabidopsis thaliana protein match is: K-box region and MADS-box transcription factor family protein (TAIR:AT1G26310.1); Has 8031 Blast hits to 8015 proteins in 981 species: Archae - 10; Bacteria - 56; Metazoa - 785; Fungi - 329; Plants - 6623; Vi…	BnaC02g44500D	chrC02_random	302433	304754	Transcription factor, K-box	Transcription factor, K-box
AT5G02030	BEL1-LIKE HOMEODOMAIN 9, BELLRINGER, BLH9, BLR, HB-6, LARSON, LSN, PENNYWISE, PNY, REPLUMLESS, RPL, VAAMANA, VAN	POX (plant homeobox) family protein	Mutant has additional lateral organs and phyllotaxy defect. Encodes a homeodomain transcription factor. Has sequence similarity to the Arabidopsis ovule development regulator Bell1. Binds directly to the AGAMOUS cis-regulatory element. Its localization to the nucleus is dependent on the coexpression of either STM or BP.	REPLUMLESS (RPL); CONTAINS InterPro DOMAIN/s: Homeobox (InterPro:IPR001356), Homeodomain-like (InterPro:IPR009057), POX (InterPro:IPR006563), Homeodomain-related (InterPro:IPR012287); BEST Arabidopsis thaliana protein match is: BEL1-like homeodomain 8 (TAIR:AT2G27990.1); Has 5109 Blast hits to 5109 proteins in 341 species: Archae - 0; Bacteria - 2; Metazoa - 2052; Fungi - 344; Plants - 2481; Viru…	BnaC03g00520D	chrC03	265933	269257	Homeodomain	Homeodomain-like
AT5G13790	AGAMOUS-LIKE 15, AGL15	#N/A	#N/A	#N/A	BnaC03g06030D	chrC03	2936033	2937934	Transcription factor, MADS-box	Transcription factor, K-box
AT5G15800	AGAMOUS-LIKE 2, AGL2, SEP1, SEPALLATA1	K-box region and MADS-box transcription factor family protein	Encodes a MADS box transcription factor involved flower and ovule development. Functionally redundant with SEP2 and SEP3.	SEPALLATA1 (SEP1); FUNCTIONS IN: DNA binding, sequence-specific DNA binding transcription factor activity; INVOLVED IN: flower development, ovule development; LOCATED IN: nucleus; EXPRESSED IN: 12 plant structures; EXPRESSED DURING: 6 growth stages; CONTAINS InterPro DOMAIN/s: Transcription factor, MADS-box (InterPro:IPR002100), Transcription factor, K-box (InterPro:IPR002487); BEST Arabidopsis t…	BnaC03g07350D	chrC03	3485695	3488288	Transcription factor, MADS-box	Transcription factor, K-box
AT5G16560	KAN, KAN1, KANADI, KANADI 1	Homeodomain-like superfamily protein	Encodes a KANADI protein (KAN) that regulates organ polarity in Arabidopsis. KAN is required for abaxial identity in both leaves and carpels, and encodes a nuclear-localized protein in the GARP family of putative transcription factors. Together with KAN2, this gene appears to be involved in the development of the carpel and the outer integument of the ovule.Along with KAN2 and KAN4, KAN1 appears …	KANADI (KAN); CONTAINS InterPro DOMAIN/s: Homeodomain-like (InterPro:IPR009057), Myb, DNA-binding (InterPro:IPR014778), Myb-like DNA-binding domain, SHAQKYF class (InterPro:IPR006447), Homeodomain-related (InterPro:IPR012287); BEST Arabidopsis thaliana protein match is: Homeodomain-like superfamily protein (TAIR:AT1G32240.1); Has 30201 Blast hits to 17322 proteins in 780 species: Archae - 12; Bac…	BnaC03g07850D	chrC03	3684660	3689456	Homeodomain-like	SANT/Myb domain
AT5G17420	ATCESA7, CELLULOSE SYNTHASE CATALYTIC SUBUNIT 7, CESA7, IRREGULAR XYLEM 3, IRX3, MUR10, MURUS 10	Cellulose synthase family protein	Encodes a xylem-specific cellulose synthase that is phosphorylated on one or more serine residues (on either S185 or one of S180 or S181).	IRREGULAR XYLEM 3 (IRX3); FUNCTIONS IN: cellulose synthase activity; INVOLVED IN: cellulose biosynthetic process, plant-type cell wall biogenesis, secondary cell wall biogenesis, rhamnogalacturonan I side chain metabolic process; LOCATED IN: plasma membrane, chloroplast; EXPRESSED IN: 27 plant structures; EXPRESSED DURING: 14 growth stages; CONTAINS InterPro DOMAIN/s: Cellulose synthase (InterPro…	BnaC03g08460D	chrC03	3996135	4001017	Zinc finger, RING/FYVE/PHD-type	Cellulose synthase
AT2G32700	LEUNIG_HOMOLOG, LUH, MUCILAGE-MODIFIED 1, MUM1	LEUNIG_homolog	Encodes a WD40 repeat and LUFS domain containing protein that is similar to LUG. Interacts physically with SEUSS and likely functions as part of a repressor complex that represses AG.	LEUNIG_homolog (LUH); CONTAINS InterPro DOMAIN/s: WD40 repeat 2 (InterPro:IPR019782), LisH dimerisation motif, subgroup (InterPro:IPR013720), WD40 repeat, conserved site (InterPro:IPR019775), WD40 repeat (InterPro:IPR001680), G-protein beta WD-40 repeat, region (InterPro:IPR020472), WD40 repeat-like-containing domain (InterPro:IPR011046), WD40-repeat-containing domain (InterPro:IPR017986), WD40/Y…	BnaC03g18050D	chrC03	9243783	9253263	G-protein beta WD-40 repeat	WD40 repeat
AT2G36450	HARDY, HRD	Integrase-type DNA-binding superfamily protein	encodes a member of the DREB subfamily A-4 of ERF/AP2 transcription factor family. The protein contains one AP2 domain. There are 17 members in this subfamily including TINY. Ectopic overexpression of HRD increases the density of the root network and improves water and salt stress tolerance in Arabidopsis. Overexpression of HRD in rice causes an increase in plant biomass and drought resistance.	HARDY (HRD); CONTAINS InterPro DOMAIN/s: DNA-binding, integrase-type (InterPro:IPR016177), Pathogenesis-related transcriptional factor/ERF, DNA-binding (InterPro:IPR001471); BEST Arabidopsis thaliana protein match is: C-repeat-binding factor 4 (TAIR:AT5G51990.1); Has 5681 Blast hits to 5646 proteins in 245 species: Archae - 0; Bacteria - 4; Metazoa - 0; Fungi - 0; Plants - 5670; Viruses - 0; Othe…	BnaC03g20180D	chrC03	10567572	10568135	DNA-binding, integrase-type	AP2/ERF domain
AT1G43080			Pectin lyase-like superfamily protein		BnaC03g22600D	chrC03	12493827
Epistatic QTL interaction	AvrEnergy			4121078|F|0-63:C>T-63:C>T		chrC03	12585496				1553514	1553.51	FIL
Epistatic QTL interaction	AvrEnergy			3141033|F|0-28:T>C-28:T>C		chrC03	13581980				557030	557.03	FIL
AT2G45190	ABNORMAL FLORAL ORGANS, AFO, FIL, FILAMENTOUS FLOWER, YAB1, YABBY1	Plant-specific transcription factor YABBY family protein	Encodes a member of the YABBY family of transcriptional regulators that is involved in abaxial cell type specification in leaves and fruits. YAB1 acts in a non-cell autonomous fashion within the meristem to affect phyllotactic patterning. The non-autonomous effect on the central region of the meristem is mediated through the activity if Lateral Suppressor (LAS).	ABNORMAL FLORAL ORGANS (AFO); CONTAINS InterPro DOMAIN/s: High mobility group, superfamily (InterPro:IPR009071), YABBY protein (InterPro:IPR006780); BEST Arabidopsis thaliana protein match is: Plant-specific transcription factor YABBY family protein (TAIR:AT4G00180.1); Has 454 Blast hits to 452 proteins in 126 species: Archae - 0; Bacteria - 0; Metazoa - 0; Fungi - 4; Plants - 436; Viruses - 0; O…	BnaC03g25170D	chrC03	14139010	14141834	YABBY protein	High mobility group (HMG) box domain
AT5G49720	ATGH9A1, DEC, DEFECTIVE CYTOKINESIS, GH9A1, GLYCOSYL HYDROLASE 9A1, IRREGULAR XYLEM 2, IRX2, KOR, KOR1, KORRIGAN, KORRIGAN 1, RADIALLY SWOLLEN 2, RSW2, TSD1, TUMOROUS SHOOT DEVELOPMENT 1	glycosyl hydrolase 9A1	Encodes a membrane-bound endo-1,4-beta-D-glucanase, involved in cellulose biosynthesis. Loss-of-function mutants have severe cellulose-deficient phenotypes. During cell elongation, KOR1 is associated with Golgi apparatus and early endosome. Inhibition of cellulose biosynthesis promoted a redistribution of KOR1 in subcellular locations. These observations suggest that deposition of cellulose invol…	glycosyl hydrolase 9A1 (GH9A1); FUNCTIONS IN: cellulase activity, hydrolase activity, hydrolyzing O-glycosyl compounds; INVOLVED IN: in 6 processes; LOCATED IN: Golgi apparatus, plasma membrane, cell plate, early endosome; EXPRESSED IN: 24 plant structures; EXPRESSED DURING: 13 growth stages; CONTAINS InterPro DOMAIN/s: Six-hairpin glycosidase (InterPro:IPR012341), Glycoside hydrolase, family 9, …	BnaC03g27480D	chrC03	15957814	15960761	Glycoside hydrolase, family 9, active site	Glycoside hydrolase, family 9
AT4G08150	BP, BP1, BREVIPEDICELLUS, BREVIPEDICELLUS 1, KNAT1, KNOTTED-LIKE FROM ARABIDOPSIS THALIANA	KNOTTED-like from Arabidopsis thaliana	A member of class I knotted1-like homeobox gene family (together with KNAT2). Similar to the knotted1 (kn1) homeobox gene of maize. Normally expressed in the peripheral and rib zone of shoot apical meristem but not in the leaf primordia. It is also expressed in the fourth floral whorl, in the region that would become style, particularly in the cell surrounding the transmitting tissue. No expressi…	KNOTTED-like from Arabidopsis thaliana (KNAT1); CONTAINS InterPro DOMAIN/s: KNOX2 (InterPro:IPR005541), ELK (InterPro:IPR005539), Homeobox (InterPro:IPR001356), Homeobox, conserved site (InterPro:IPR017970), KNOX1 (InterPro:IPR005540), Homeodomain-like (InterPro:IPR009057), Homeodomain-related (InterPro:IPR012287); BEST Arabidopsis thaliana protein match is: KNOX/ELK homeobox transcription factor…	BnaC03g28030D	chrC03	16421019	16425166	Homeodomain	Homeobox, conserved site
Epistatic QTL interaction	AvrEnergy			4116381|F|0-24:G>C-24:G>C		chrC03	18167986				1746967	1746.97	BP1
AT4G00120	EDA33, EMBRYO SAC DEVELOPMENT ARREST 33, GT140, IND, IND1, INDEHISCENT	basic helix-loop-helix (bHLH) DNA-binding superfamily protein		INDEHISCENT (IND); FUNCTIONS IN: DNA binding, sequence-specific DNA binding transcription factor activity; INVOLVED IN: polar nucleus fusion, regulation of transcription; LOCATED IN: nucleus; CONTAINS InterPro DOMAIN/s: Helix-loop-helix DNA-binding domain (InterPro:IPR001092), Helix-loop-helix DNA-binding (InterPro:IPR011598); BEST Arabidopsis thaliana protein match is: basic helix-loop-helix (bH…	BnaC03g32180D	chrC03	19803034	19803621	Myc-type, basic helix-loop-helix (bHLH) domain	Myc-type, basic helix-loop-helix (bHLH) domain
Epistatic QTL interaction	AvrEnergy			4338040|F|0-47:G>T-47:G>T		chrC03	20237766				434732	434.732	IND
AT3G04120	GAPC, GAPC-1, GAPC1, GLYCERALDEHYDE-3-PHOSPHATE DEHYDROGENASE C SUBUNIT, GLYCERALDEHYDE-3-PHOSPHATE DEHYDROGENASE C SUBUNIT 1	glyceraldehyde-3-phosphate dehydrogenase C subunit 1	encodes cytosolic GADPH (C subunit) involved in the glycolytic pathway but also interacts with H2O2 potentially placing it in a signalling cascade induced by ROS.	glyceraldehyde-3-phosphate dehydrogenase C subunit 1 (GAPC1); FUNCTIONS IN: glyceraldehyde-3-phosphate dehydrogenase (phosphorylating) activity, copper ion binding, glyceraldehyde-3-phosphate dehydrogenase activity; INVOLVED IN: in 11 processes; LOCATED IN: in 8 components; EXPRESSED IN: 28 plant structures; EXPRESSED DURING: 16 growth stages; CONTAINS InterPro DOMAIN/s: Glyceraldehyde 3-phosphat…	BnaC03g33610D	chrC03	20464104	20466211	Glyceraldehyde/Erythrose phosphate dehydrogenase family	Glyceraldehyde-3-phosphate dehydrogenase, type I	226338	226.338	GAPC-1
AT3G07970	QRT2, QUARTET 2	Pectin lyase-like superfamily protein	Required for pollen separation during normal development. In qrt mutants, the outer walls of the four meiotic products of the pollen mother cell are fused, and pollen grains are released in tetrads.May be required for cell type-specific pectin degradation.	QUARTET 2 (QRT2); FUNCTIONS IN: polygalacturonase activity; INVOLVED IN: in 6 processes; LOCATED IN: endomembrane system; EXPRESSED IN: 9 plant structures; EXPRESSED DURING: 4 anthesis, petal differentiation and expansion stage; CONTAINS InterPro DOMAIN/s: Pectin lyase fold/virulence factor (InterPro:IPR011050), Glycoside hydrolase, family 28 (InterPro:IPR000743), Parallel beta-helix repeat (Inte…	BnaC03g35600D	chrC03	21603776	21606262	Glycoside hydrolase, family 28	Pectin lyase fold
AT3G24650	ABA INSENSITIVE 3, ABI3, ABSCISIC ACID INSENSITIVE 3, ATABI3, SIS10, SUGAR INSENSITIVE 10	AP2/B3-like transcriptional factor family protein	Homologous to the maize transcription factor Viviparous-1. Full length ABI3 protein binds to the highly conserved RY motif [DNA motif CATGCA(TG)], present in many seed-specific promoters, and the B3 domains of this transcription factor is necessary for the specific interaction with the RY element. Transcriptional activity of ABI3 requires the B3 DNA-binding domain and an activation domain. In add…	ABA INSENSITIVE 3 (ABI3); CONTAINS InterPro DOMAIN/s: Transcriptional factor B3 (InterPro:IPR003340); BEST Arabidopsis thaliana protein match is: AP2/B3-like transcriptional factor family protein (TAIR:AT3G26790.1); Has 4494 Blast hits to 2758 proteins in 300 species: Archae - 0; Bacteria - 132; Metazoa - 1104; Fungi - 405; Plants - 1155; Viruses - 101; Other Eukaryotes - 1597 (source: NCBI BLink…	BnaC03g44820D	chrC03	29922521	29925613	DNA-binding pseudobarrel domain	B3 DNA binding domain
AT1G26310	AGAMOUS-LIKE 10, AGL10, CAL, CAL1, CAULIFLOWER	K-box region and MADS-box transcription factor family protein	Floral homeotic gene encoding a MADS domain protein homologous to AP1. Enhances the flower to shoot transformation in ap1 mutants.	CAULIFLOWER (CAL); FUNCTIONS IN: DNA binding, sequence-specific DNA binding transcription factor activity; INVOLVED IN: positive regulation of flower development, floral meristem determinacy; LOCATED IN: nucleus; EXPRESSED IN: 12 plant structures; EXPRESSED DURING: 4 anthesis, F mature embryo stage, petal differentiation and expansion stage, E expanded cotyledon stage, D bilateral stage; CONTAINS…	BnaC03g56640D	chrC03	45928897	45932271	Transcription factor, MADS-box	Transcription factor, K-box
AT1G24260	AGAMOUS-LIKE 9, AGL9, SEP3, SEPALLATA3	K-box region and MADS-box transcription factor family protein	Member of the MADs box transcription factor family. SEP3 is redundant with SEP1 and 2. Flowers of SEP1/2/3 triple mutants show a conversion of petals and stamens to sepals.SEP3 forms heterotetrameric complexes with other MADS box family members and binds to the CArG box motif.	SEPALLATA3 (SEP3); FUNCTIONS IN: protein binding, DNA binding, sequence-specific DNA binding transcription factor activity; INVOLVED IN: in 6 processes; LOCATED IN: nucleus; EXPRESSED IN: 16 plant structures; EXPRESSED DURING: 7 growth stages; CONTAINS InterPro DOMAIN/s: Transcription factor, MADS-box (InterPro:IPR002100), Transcription factor, K-box (InterPro:IPR002487); BEST Arabidopsis thalian…	BnaC03g57540D	chrC03	46858067	46860199	Transcription factor, MADS-box	Transcription factor, K-box
AT1G30040	ATGA2OX2, GA2OX2, GIBBERELLIN 2-OXIDASE, GIBBERELLIN 2-OXIDASE 2	gibberellin 2-oxidase	Encodes a gibberellin 2-oxidase that acts on C-19 gibberellins. AtGA2OX2 expression is responsive to cytokinin and KNOX activities.	gibberellin 2-oxidase (GA2OX2); CONTAINS InterPro DOMAIN/s: Isopenicillin N synthase (InterPro:IPR002283), Oxoglutarate/iron-dependent oxygenase (InterPro:IPR005123); BEST Arabidopsis thaliana protein match is: gibberellin 2-oxidase 3 (TAIR:AT2G34555.1); Has 8540 Blast hits to 8490 proteins in 994 species: Archae - 0; Bacteria - 1137; Metazoa - 84; Fungi - 1033; Plants - 4909; Viruses - 0; Other …	BnaC03g59610D	chrC03	48842000	48844139	Non-haem dioxygenase N-terminal domain	Isopenicillin N synthase
AT4G37750	AINTEGUMENTA, ANT, ATANT, CKC, CKC1, COMPLEMENTING A PROTEIN KINASE C MUTANT 1, DRAGON, DRG	Integrase-type DNA-binding superfamily protein	ANT is required for control of cell proliferation and encodes a putative transcriptional regulator similar to AP2. Loss of function alleles have reduced fertility, abnormal ovules and abnormal lateral organs. Expressed specifically in the chalaza and in floral organ primordia.	AINTEGUMENTA (ANT); CONTAINS InterPro DOMAIN/s: DNA-binding, integrase-type (InterPro:IPR016177), Pathogenesis-related transcriptional factor/ERF, DNA-binding (InterPro:IPR001471); BEST Arabidopsis thaliana protein match is: Integrase-type DNA-binding superfamily protein (TAIR:AT1G72570.1); Has 7251 Blast hits to 5191 proteins in 264 species: Archae - 0; Bacteria - 9; Metazoa - 18; Fungi - 8; Pla…	BnaC03g61270D	chrC03	50283723	50286274	DNA-binding, integrase-type	AP2/ERF domain
AT4G36930	SPATULA, SPT	basic helix-loop-helix (bHLH) DNA-binding superfamily protein	Encodes a transcription factor of the bHLH protein family. Mutants have abnormal, unfused carpels and reduced seed dormancy.	SPATULA (SPT); CONTAINS InterPro DOMAIN/s: Helix-loop-helix DNA-binding domain (InterPro:IPR001092), Helix-loop-helix DNA-binding (InterPro:IPR011598); BEST Arabidopsis thaliana protein match is: basic helix-loop-helix (bHLH) DNA-binding superfamily protein (TAIR:AT5G67110.1); Has 30201 Blast hits to 17322 proteins in 780 species: Archae - 12; Bacteria - 1396; Metazoa - 17338; Fungi - 3422; Plant…	BnaC03g61610D	chrC03	50796159	50797864	Myc-type, basic helix-loop-helix (bHLH) domain	Basic helix-loop-helix leucine zipper transcription factor, plant
AT4G18960	AG, AGAMOUS	K-box region and MADS-box transcription factor family protein	Floral homeotic gene encoding a MADS domain transcription factor. Specifies floral meristem and carpel and stamen identity. Binds CArG box sequences. It is the only C function gene. It interacts genetically with the other homeotic genes to specify the floral organs.	AGAMOUS (AG); FUNCTIONS IN: DNA binding, sequence-specific DNA binding transcription factor activity; INVOLVED IN: stamen development, maintenance of floral organ identity, leaf development, carpel development; LOCATED IN: nucleus; EXPRESSED IN: 13 plant structures; EXPRESSED DURING: 6 growth stages; CONTAINS InterPro DOMAIN/s: Transcription factor, MADS-box (InterPro:IPR002100), Transcription fa…	BnaC03g62970D	chrC03	52280688	52285871	Transcription factor, K-box	Transcription factor, MADS-box
AT4G09960	AGAMOUS-LIKE 11, AGL11, SEEDSTICK, STK	K-box region and MADS-box transcription factor family protein	a MADS box transcription factor expressed in the carpel and ovules	SEEDSTICK (STK); FUNCTIONS IN: protein binding, sequence-specific DNA binding transcription factor activity; INVOLVED IN: regulation of transcription, DNA-dependent, ovule development, carpel development; LOCATED IN: nucleus; EXPRESSED IN: 11 plant structures; EXPRESSED DURING: 4 anthesis, C globular stage, petal differentiation and expansion stage, E expanded cotyledon stage; CONTAINS InterPro D…	BnaC03g72890D	chrC03_random	1095024	1106368	Transcription factor, MADS-box	Transcription factor, K-box
AT4G36540	BEE2, BR ENHANCED EXPRESSION 2	BR enhanced expression 2	0	BR enhanced expression 2 (BEE2); FUNCTIONS IN: DNA binding, sequence-specific DNA binding transcription factor activity; INVOLVED IN: regulation of transcription; LOCATED IN: nucleus; EXPRESSED IN: 21 plant structures; EXPRESSED DURING: 13 growth stages; CONTAINS InterPro DOMAIN/s: Helix-loop-helix DNA-binding domain (InterPro:IPR001092), Helix-loop-helix DNA-binding (InterPro:IPR011598); BEST Ar…	BnaC03g76640D	chrC03_random	5225712	5227337	Myc-type, basic helix-loop-helix (bHLH) domain	Myc-type, basic helix-loop-helix (bHLH) domain
AT2G46770	ANAC043, ARABIDOPSIS NAC DOMAIN CONTAINING PROTEIN 43, NAC SECONDARY WALL THICKENING PROMOTING FACTOR1, NST1	NAC (No Apical Meristem) domain transcriptional regulator superfamily protein	NAC transcription factor NST1. NST1 and NST2 are redundant in regulating secondary wall thickening in anther walls and siliques. NST1 promoter was detected in various tissues in which lignified secondary walls develop.	EMBRYO DEFECTIVE 2301 (EMB2301); CONTAINS InterPro DOMAIN/s: No apical meristem (NAM) protein (InterPro:IPR003441); BEST Arabidopsis thaliana protein match is: NAC domain protein 66 (TAIR:AT3G61910.1); Has 2975 Blast hits to 2968 proteins in 76 species: Archae - 0; Bacteria - 0; Metazoa - 2; Fungi - 0; Plants - 2973; Viruses - 0; Other Eukaryotes - 0 (source: NCBI BLink).	BnaC04g00680D	chrC04	530839	533043	No apical meristem (NAM) protein	No apical meristem (NAM) protein
AT2G41850	ADPG2, ARABIDOPSIS DEHISCENCE ZONE POLYGALACTURONASE 2, PGAZAT, POLYGALACTURONASE ABSCISSION ZONE A. THALIANA	polygalacturonase abscission zone A. thaliana	ADPG2.	polygalacturonase abscission zone A. thaliana (PGAZAT); FUNCTIONS IN: polygalacturonase activity; INVOLVED IN: cell wall modification involved in abscission, fruit dehiscence, floral organ abscission, anther dehiscence, carbohydrate metabolic process; LOCATED IN: endomembrane system; EXPRESSED IN: 6 plant structures; EXPRESSED DURING: 4 anthesis; CONTAINS InterPro DOMAIN/s: Pectin lyase fold/viru…	BnaC04g02210D	chrC04	1686440	1688630	Glycoside hydrolase, family 28	Pectin lyase fold
AT1G02400	ARABIDOPSIS THALIANA GIBBERELLIN 2-OXIDASE 4, ARABIDOPSIS THALIANA GIBBERELLIN 2-OXIDASE 6, ATGA2OX4, ATGA2OX6, DOWNSTREAM TARGET OF AGL15 1, DTA1, GA2OX6, GIBBERELLIN 2-OXIDASE 6	gibberellin 2-oxidase 6	Encodes a gibberellin 2-oxidase that acts on C19 gibberellins but not C20 gibberellins.	gibberellin 2-oxidase 6 (GA2OX6); CONTAINS InterPro DOMAIN/s: Oxoglutarate/iron-dependent oxygenase (InterPro:IPR005123); BEST Arabidopsis thaliana protein match is: gibberellin 2-oxidase 4 (TAIR:AT1G47990.1); Has 8143 Blast hits to 8109 proteins in 973 species: Archae - 0; Bacteria - 1087; Metazoa - 68; Fungi - 840; Plants - 4773; Viruses - 0; Other Eukaryotes - 1375 (source: NCBI BLink).	BnaC04g02480D	chrC04	1861971	1864820	Oxoglutarate/iron-dependent dioxygenase	Non-haem dioxygenase N-terminal domain
AT2G45830	DOWNSTREAM TARGET OF AGL15 2, DTA2	downstream target of AGL15 2		downstream target of AGL15 2 (DTA2); CONTAINS InterPro DOMAIN/s: Lipopolysaccharide-modifying protein (InterPro:IPR006598), Protein of unknown function DUF821, CAP10-like (InterPro:IPR008539); BEST Arabidopsis thaliana protein match is: Arabidopsis thaliana protein of unknown function (DUF821) (TAIR:AT3G61270.1); Has 35333 Blast hits to 34131 proteins in 2444 species: Archae - 798; Bacteria - 224…	BnaC04g04530D	chrC04	3387039	3388979	Lipopolysaccharide-modifying protein	Protein of unknown function DUF821, CAP10-like
AT2G36450	HARDY, HRD	Integrase-type DNA-binding superfamily protein	encodes a member of the DREB subfamily A-4 of ERF/AP2 transcription factor family. The protein contains one AP2 domain. There are 17 members in this subfamily including TINY. Ectopic overexpression of HRD increases the density of the root network and improves water and salt stress tolerance in Arabidopsis. Overexpression of HRD in rice causes an increase in plant biomass and drought resistance.	HARDY (HRD); CONTAINS InterPro DOMAIN/s: DNA-binding, integrase-type (InterPro:IPR016177), Pathogenesis-related transcriptional factor/ERF, DNA-binding (InterPro:IPR001471); BEST Arabidopsis thaliana protein match is: C-repeat-binding factor 4 (TAIR:AT5G51990.1); Has 5681 Blast hits to 5646 proteins in 245 species: Archae - 0; Bacteria - 4; Metazoa - 0; Fungi - 0; Plants - 5670; Viruses - 0; Othe…	BnaC04g08850D	chrC04	6625483	6626037	DNA-binding, integrase-type	AP2/ERF domain
AT2G32700	LEUNIG_HOMOLOG, LUH, MUCILAGE-MODIFIED 1, MUM1	LEUNIG_homolog	Encodes a WD40 repeat and LUFS domain containing protein that is similar to LUG. Interacts physically with SEUSS and likely functions as part of a repressor complex that represses AG.	LEUNIG_homolog (LUH); CONTAINS InterPro DOMAIN/s: WD40 repeat 2 (InterPro:IPR019782), LisH dimerisation motif, subgroup (InterPro:IPR013720), WD40 repeat, conserved site (InterPro:IPR019775), WD40 repeat (InterPro:IPR001680), G-protein beta WD-40 repeat, region (InterPro:IPR020472), WD40 repeat-like-containing domain (InterPro:IPR011046), WD40-repeat-containing domain (InterPro:IPR017986), WD40/Y…	BnaC04g12130D	chrC04	9418911	9422523	WD40 repeat, conserved site	WD40 repeat
AT2G31070	TCP DOMAIN PROTEIN 10, TCP10	TCP domain protein 10	TCP family protein involved in heterchronic regulation of leaf differentiation.	TCP domain protein 10 (TCP10); CONTAINS InterPro DOMAIN/s: Transcription factor, TCP (InterPro:IPR005333), Transcription factor TCP subgroup (InterPro:IPR017887); BEST Arabidopsis thaliana protein match is: TCP family transcription factor 4 (TAIR:AT3G15030.3); Has 1897 Blast hits to 1802 proteins in 357 species: Archae - 0; Bacteria - 4; Metazoa - 259; Fungi - 36; Plants - 1423; Viruses - 0; Othe…	BnaC04g13290D	chrC04	10529275	10531290	Transcription factor, TCP	Transcription factor TCP subgroup
AT3G63530	BB, BB2, BIG BROTHER, CTL19, ENHANCER1 OF DA1, EOD1	RING/U-box superfamily protein	Encodes a novel E3 ubiquitin ligase that acts as a central negative regulator of Arabidopsis floral organ size. Organ size is limited by restricting the period of proliferative growth, rather than the rate of growth and appears to act in a novel pathway, independent of ANT and JAG. Both mRNA and protein are expressed in all actively growing regions of the plant and the vasculature and the protein…	BIG BROTHER (BB); CONTAINS InterPro DOMAIN/s: Zinc finger, RING-type (InterPro:IPR001841), Zinc finger, C3HC4 RING-type (InterPro:IPR018957); BEST Arabidopsis thaliana protein match is: RING/U-box superfamily protein (TAIR:AT3G19910.1); Has 8059 Blast hits to 8045 proteins in 262 species: Archae - 0; Bacteria - 0; Metazoa - 2322; Fungi - 418; Plants - 4266; Viruses - 8; Other Eukaryotes - 1045 (s…	BnaC04g20600D	chrC04	21695956	21697198	Zinc finger, RING-type	Zinc finger, RING/FYVE/PHD-type
AT3G58780	AGAMOUS-LIKE 1, AGL1, SHATTERPROOF 1, SHP1	SHP1	#N/A	#N/A	BnaC04g23360D	chrC04	24466814	24474692	Transcription factor, MADS-box	Transcription factor, K-box
AT3G57390	AGAMOUS-LIKE 18, AGL18	AGAMOUS-like 18	encodes a MADS-box containing protein likely to be a transcription factor that is expressed in endosperm and developing gametophytes. The protein sequence is most similar to that of AGL15, which is expressed in developing embryos.	AGAMOUS-like 18 (AGL18); FUNCTIONS IN: sequence-specific DNA binding transcription factor activity; INVOLVED IN: regulation of transcription, DNA-dependent; LOCATED IN: nucleus; EXPRESSED IN: 25 plant structures; EXPRESSED DURING: 15 growth stages; CONTAINS InterPro DOMAIN/s: Transcription factor, MADS-box (InterPro:IPR002100), Transcription factor, K-box (InterPro:IPR002487); BEST Arabidopsis th…	BnaC04g24260D	chrC04	25270463	25272216	Transcription factor, MADS-box	Transcription factor, K-box
AT2G22420	PRX17	Peroxidase superfamily protein		Peroxidase superfamily protein; FUNCTIONS IN: peroxidase activity, heme binding; INVOLVED IN: oxidation reduction, response to oxidative stress; LOCATED IN: endomembrane system; EXPRESSED IN: 21 plant structures; EXPRESSED DURING: 12 growth stages; CONTAINS InterPro DOMAIN/s: Haem peroxidase (InterPro:IPR010255), Plant peroxidase (InterPro:IPR000823), Peroxidases heam-ligand binding site (InterPr…	BnaC04g34810D	chrC04	36263000	36264284	Plant peroxidase	Peroxidase, active site
AT2G22540	AGAMOUS-LIKE 22, AGL22, FAQ1, FLOWERING ARABIDOPSIS QTL1, SHORT VEGETATIVE PHASE, SVP	K-box region and MADS-box transcription factor family protein	Encodes a nuclear protein that acts as a floral repressor and that functions within the thermosensory pathway. SVP represses FT expression via direct binding to the vCArG III motif in the FT promoter.	SHORT VEGETATIVE PHASE (SVP); CONTAINS InterPro DOMAIN/s: Transcription factor, MADS-box (InterPro:IPR002100), Transcription factor, K-box (InterPro:IPR002487); BEST Arabidopsis thaliana protein match is: AGAMOUS-like 24 (TAIR:AT4G24540.1); Has 7469 Blast hits to 7448 proteins in 905 species: Archae - 3; Bacteria - 14; Metazoa - 824; Fungi - 324; Plants - 6168; Viruses - 0; Other Eukaryotes - 136…	BnaC04g35060D	chrC04	36478652	36481951	Transcription factor, MADS-box	Transcription factor, K-box
AT2G26700	AGC VIIIA KINASE 1-10, AGC1-10, PID2, PINOID2	AGC (cAMP-dependent, cGMP-dependent and protein kinase C) kinase family protein	Encodes PID2, a homolog of PID. Simultaneous disruption of PID(AT2G34650) and its 3 closest homologs (PID2/AT2G26700, WAG1/AT1G53700, and WAG2/AT3G14370) abolishes the formation of cotyledons.	PINOID2 (PID2); CONTAINS InterPro DOMAIN/s: Protein kinase, catalytic domain (InterPro:IPR000719), Serine/threonine-protein kinase domain (InterPro:IPR002290), Serine/threonine-protein kinase-like domain (InterPro:IPR017442), AGC-kinase, C-terminal (InterPro:IPR000961), Protein kinase-like domain (InterPro:IPR011009), Serine/threonine-protein kinase, active site (InterPro:IPR008271); BEST Arabido…	BnaC04g38500D	chrC04	39684572	39688718	Tyrosine-protein kinase, catalytic domain	Protein kinase, catalytic domain
AT2G41850	ADPG2, ARABIDOPSIS DEHISCENCE ZONE POLYGALACTURONASE 2, PGAZAT, POLYGALACTURONASE ABSCISSION ZONE A. THALIANA	polygalacturonase abscission zone A. thaliana	ADPG2.	polygalacturonase abscission zone A. thaliana (PGAZAT); FUNCTIONS IN: polygalacturonase activity; INVOLVED IN: cell wall modification involved in abscission, fruit dehiscence, floral organ abscission, anther dehiscence, carbohydrate metabolic process; LOCATED IN: endomembrane system; EXPRESSED IN: 6 plant structures; EXPRESSED DURING: 4 anthesis; CONTAINS InterPro DOMAIN/s: Pectin lyase fold/viru…	BnaC04g47880D	chrC04	46761088	46763266	Glycoside hydrolase, family 28	Pectin lyase fold
AT2G45190	ABNORMAL FLORAL ORGANS, AFO, FIL, FILAMENTOUS FLOWER, YAB1, YABBY1	Plant-specific transcription factor YABBY family protein	Encodes a member of the YABBY family of transcriptional regulators that is involved in abaxial cell type specification in leaves and fruits. YAB1 acts in a non-cell autonomous fashion within the meristem to affect phyllotactic patterning. The non-autonomous effect on the central region of the meristem is mediated through the activity if Lateral Suppressor (LAS).	ABNORMAL FLORAL ORGANS (AFO); CONTAINS InterPro DOMAIN/s: High mobility group, superfamily (InterPro:IPR009071), YABBY protein (InterPro:IPR006780); BEST Arabidopsis thaliana protein match is: Plant-specific transcription factor YABBY family protein (TAIR:AT4G00180.1); Has 454 Blast hits to 452 proteins in 126 species: Archae - 0; Bacteria - 0; Metazoa - 0; Fungi - 4; Plants - 436; Viruses - 0; O…	BnaC04g50150D	chrC04	47923766	47926564	YABBY protein	High mobility group (HMG) box domain
AT2G45830	DOWNSTREAM TARGET OF AGL15 2, DTA2	downstream target of AGL15 2		downstream target of AGL15 2 (DTA2); CONTAINS InterPro DOMAIN/s: Lipopolysaccharide-modifying protein (InterPro:IPR006598), Protein of unknown function DUF821, CAP10-like (InterPro:IPR008539); BEST Arabidopsis thaliana protein match is: Arabidopsis thaliana protein of unknown function (DUF821) (TAIR:AT3G61270.1); Has 35333 Blast hits to 34131 proteins in 2444 species: Archae - 798; Bacteria - 224…	BnaC04g50500D	chrC04	48144733	48146933	Lipopolysaccharide-modifying protein	Protein of unknown function DUF821, CAP10-like
AT2G46770	ANAC043, ARABIDOPSIS NAC DOMAIN CONTAINING PROTEIN 43, NAC SECONDARY WALL THICKENING PROMOTING FACTOR1, NST1	NAC (No Apical Meristem) domain transcriptional regulator superfamily protein	NAC transcription factor NST1. NST1 and NST2 are redundant in regulating secondary wall thickening in anther walls and siliques. NST1 promoter was detected in various tissues in which lignified secondary walls develop.	EMBRYO DEFECTIVE 2301 (EMB2301); CONTAINS InterPro DOMAIN/s: No apical meristem (NAM) protein (InterPro:IPR003441); BEST Arabidopsis thaliana protein match is: NAC domain protein 66 (TAIR:AT3G61910.1); Has 2975 Blast hits to 2968 proteins in 76 species: Archae - 0; Bacteria - 0; Metazoa - 2; Fungi - 0; Plants - 2973; Viruses - 0; Other Eukaryotes - 0 (source: NCBI BLink).	BnaC04g51650D	chrC04	48888547	48891067	No apical meristem (NAM) protein	No apical meristem (NAM) protein
AT2G42830	AGAMOUS-LIKE 5, AGL5, SHATTERPROOF 2, SHP2	K-box region and MADS-box transcription factor family protein	AGAMOUS [AG]-like MADS box protein (AGL5) involved in fruit development (valve margin and dehiscence zone differentiation). A putative direct target of AG. SHP2 has been shown to be a downstream gene of the complex formed by AG and SEP proteins (SEP4 alone does not form a functional complex with AG).	SHATTERPROOF 2 (SHP2); FUNCTIONS IN: protein binding, sequence-specific DNA binding transcription factor activity; INVOLVED IN: regulation of transcription, DNA-dependent, ovule development, carpel development; LOCATED IN: nucleus; EXPRESSED IN: 11 plant structures; EXPRESSED DURING: 7 growth stages; CONTAINS InterPro DOMAIN/s: Transcription factor, MADS-box (InterPro:IPR002100), Transcription fa…	BnaC04g52620D	chrC04_random	467638	468858	Transcription factor, K-box	Transcription factor, K-box
AT1G02400	ARABIDOPSIS THALIANA GIBBERELLIN 2-OXIDASE 4, ARABIDOPSIS THALIANA GIBBERELLIN 2-OXIDASE 6, ATGA2OX4, ATGA2OX6, DOWNSTREAM TARGET OF AGL15 1, DTA1, GA2OX6, GIBBERELLIN 2-OXIDASE 6	gibberellin 2-oxidase 6	Encodes a gibberellin 2-oxidase that acts on C19 gibberellins but not C20 gibberellins.	gibberellin 2-oxidase 6 (GA2OX6); CONTAINS InterPro DOMAIN/s: Oxoglutarate/iron-dependent oxygenase (InterPro:IPR005123); BEST Arabidopsis thaliana protein match is: gibberellin 2-oxidase 4 (TAIR:AT1G47990.1); Has 8143 Blast hits to 8109 proteins in 973 species: Archae - 0; Bacteria - 1087; Metazoa - 68; Fungi - 840; Plants - 4773; Viruses - 0; Other Eukaryotes - 1375 (source: NCBI BLink).	BnaC05g01200D	chrC05	633306	635933	Oxoglutarate/iron-dependent dioxygenase	Non-haem dioxygenase N-terminal domain
AT1G09480		NAD(P)-binding Rossmann-fold superfamily protein	similar to Eucalyptus gunnii alcohol dehydrogenase of unknown physiological function (GI:1143445), Vigna unguiculata (gi:1854445), NOT a cinnamyl-alcohol dehydrogenase	NAD(P)-binding Rossmann-fold superfamily protein; FUNCTIONS IN: alcohol dehydrogenase (NAD) activity, cinnamyl-alcohol dehydrogenase activity; INVOLVED IN: lignin biosynthetic process, cellular metabolic process, metabolic process; LOCATED IN: cellular_component unknown; CONTAINS InterPro DOMAIN/s: NAD-dependent epimerase/dehydratase (InterPro:IPR001509), NAD(P)-binding domain (InterPro:IPR016040…	BnaC05g07040D	chrC05	3469046	3470741	NAD(P)-binding domain	NAD-dependent epimerase/dehydratase
AT1G09480		NAD(P)-binding Rossmann-fold superfamily protein	similar to Eucalyptus gunnii alcohol dehydrogenase of unknown physiological function (GI:1143445), Vigna unguiculata (gi:1854445), NOT a cinnamyl-alcohol dehydrogenase	NAD(P)-binding Rossmann-fold superfamily protein; FUNCTIONS IN: alcohol dehydrogenase (NAD) activity, cinnamyl-alcohol dehydrogenase activity; INVOLVED IN: lignin biosynthetic process, cellular metabolic process, metabolic process; LOCATED IN: cellular_component unknown; CONTAINS InterPro DOMAIN/s: NAD-dependent epimerase/dehydratase (InterPro:IPR001509), NAD(P)-binding domain (InterPro:IPR016040…	BnaC05g07050D	chrC05	3479831	3485834	NAD(P)-binding domain	NAD-dependent epimerase/dehydratase
AT1G09480		NAD(P)-binding Rossmann-fold superfamily protein	similar to Eucalyptus gunnii alcohol dehydrogenase of unknown physiological function (GI:1143445), Vigna unguiculata (gi:1854445), NOT a cinnamyl-alcohol dehydrogenase	NAD(P)-binding Rossmann-fold superfamily protein; FUNCTIONS IN: alcohol dehydrogenase (NAD) activity, cinnamyl-alcohol dehydrogenase activity; INVOLVED IN: lignin biosynthetic process, cellular metabolic process, metabolic process; LOCATED IN: cellular_component unknown; CONTAINS InterPro DOMAIN/s: NAD-dependent epimerase/dehydratase (InterPro:IPR001509), NAD(P)-binding domain (InterPro:IPR016040…	BnaC05g07060D	chrC05	3486541	3488211	NAD(P)-binding domain	NAD-dependent epimerase/dehydratase
AT3G04120	GAPC, GAPC-1, GAPC1, GLYCERALDEHYDE-3-PHOSPHATE DEHYDROGENASE C SUBUNIT, GLYCERALDEHYDE-3-PHOSPHATE DEHYDROGENASE C SUBUNIT 1	glyceraldehyde-3-phosphate dehydrogenase C subunit 1	encodes cytosolic GADPH (C subunit) involved in the glycolytic pathway but also interacts with H2O2 potentially placing it in a signalling cascade induced by ROS.	glyceraldehyde-3-phosphate dehydrogenase C subunit 1 (GAPC1); FUNCTIONS IN: glyceraldehyde-3-phosphate dehydrogenase (phosphorylating) activity, copper ion binding, glyceraldehyde-3-phosphate dehydrogenase activity; INVOLVED IN: in 11 processes; LOCATED IN: in 8 components; EXPRESSED IN: 28 plant structures; EXPRESSED DURING: 16 growth stages; CONTAINS InterPro DOMAIN/s: Glyceraldehyde 3-phosphat…	BnaC05g09880D	chrC05	5502940	5507477	Glyceraldehyde/Erythrose phosphate dehydrogenase family	Glyceraldehyde-3-phosphate dehydrogenase, type I
AT1G24260	AGAMOUS-LIKE 9, AGL9, SEP3, SEPALLATA3	K-box region and MADS-box transcription factor family protein	Member of the MADs box transcription factor family. SEP3 is redundant with SEP1 and 2. Flowers of SEP1/2/3 triple mutants show a conversion of petals and stamens to sepals.SEP3 forms heterotetrameric complexes with other MADS box family members and binds to the CArG box motif.	SEPALLATA3 (SEP3); FUNCTIONS IN: protein binding, DNA binding, sequence-specific DNA binding transcription factor activity; INVOLVED IN: in 6 processes; LOCATED IN: nucleus; EXPRESSED IN: 16 plant structures; EXPRESSED DURING: 7 growth stages; CONTAINS InterPro DOMAIN/s: Transcription factor, MADS-box (InterPro:IPR002100), Transcription factor, K-box (InterPro:IPR002487); BEST Arabidopsis thalian…	BnaC05g21200D	chrC05	14940965	14943819	Transcription factor, MADS-box	Transcription factor, K-box
AT1G30040	ATGA2OX2, GA2OX2, GIBBERELLIN 2-OXIDASE, GIBBERELLIN 2-OXIDASE 2	gibberellin 2-oxidase	Encodes a gibberellin 2-oxidase that acts on C-19 gibberellins. AtGA2OX2 expression is responsive to cytokinin and KNOX activities.	gibberellin 2-oxidase (GA2OX2); CONTAINS InterPro DOMAIN/s: Isopenicillin N synthase (InterPro:IPR002283), Oxoglutarate/iron-dependent oxygenase (InterPro:IPR005123); BEST Arabidopsis thaliana protein match is: gibberellin 2-oxidase 3 (TAIR:AT2G34555.1); Has 8540 Blast hits to 8490 proteins in 994 species: Archae - 0; Bacteria - 1137; Metazoa - 84; Fungi - 1033; Plants - 4909; Viruses - 0; Other …	BnaC05g23000D	chrC05	16809759	16811618	Non-haem dioxygenase N-terminal domain	Oxoglutarate/iron-dependent dioxygenase
AT1G32240	KAN2, KANADI 2	Homeodomain-like superfamily protein	Encodes a member of the KANADI family of putative transcription factors. Together with KAN1, this gene appears to be involved in the development of the carpel and the outer integument of the ovule.Along with KAN1 and KAN4 appears to regulate the proper localization of PIN1 in early embryogenesis.	KANADI 2 (KAN2); CONTAINS InterPro DOMAIN/s: Homeodomain-like (InterPro:IPR009057), Myb, DNA-binding (InterPro:IPR014778), Myb-like DNA-binding domain, SHAQKYF class (InterPro:IPR006447), Homeodomain-related (InterPro:IPR012287); BEST Arabidopsis thaliana protein match is: Homeodomain-like superfamily protein (TAIR:AT4G17695.1); Has 1778 Blast hits to 1772 proteins in 95 species: Archae - 0; Bact…	BnaC05g24390D	chrC05	18811761	18815837	Homeodomain-like	SANT/Myb domain
AT1G32770	ANAC012, ATSND1, NAC DOMAIN CONTAINING PROTEIN 12, NAC SECONDARY WALL THICKENING PROMOTING 3, NAC012, NST3, SECONDARY WALL-ASSOCIATED NAC DOMAIN 1, SND1	NAC domain containing protein 12	Encodes SND1, a NAC Domain transcription factor involved in secondary wall biosynthesis in fibers. Expressed specifically in interfascicular fibers and xylary fibers in stems. Expressed in the procambium of stem inflorescences and root. May act as a negative regulator of secondary wall thickening in xylary fibers. Acts redundantly with NST1 to control development of secondary walls in siliques.	NAC domain containing protein 12 (NAC012); CONTAINS InterPro DOMAIN/s: No apical meristem (NAM) protein (InterPro:IPR003441); BEST Arabidopsis thaliana protein match is: NAC (No Apical Meristem) domain transcriptional regulator superfamily protein (TAIR:AT2G46770.1); Has 2894 Blast hits to 2888 proteins in 75 species: Archae - 0; Bacteria - 0; Metazoa - 0; Fungi - 0; Plants - 2894; Viruses - 0; O…	BnaC05g24890D	chrC05	19460686	19462517	No apical meristem (NAM) protein	No apical meristem (NAM) protein
GWAS					Bn-scaff_17869_1-p1058624	chrC05	19589640								Liu et al (2016)
AT1G32770	ANAC012, ATSND1, NAC DOMAIN CONTAINING PROTEIN 12, NAC SECONDARY WALL THICKENING PROMOTING 3, NAC012, NST3, SECONDARY WALL-ASSOCIATED NAC DOMAIN 1, SND1	NAC domain containing protein 12	Encodes SND1, a NAC Domain transcription factor involved in secondary wall biosynthesis in fibers. Expressed specifically in interfascicular fibers and xylary fibers in stems. Expressed in the procambium of stem inflorescences and root. May act as a negative regulator of secondary wall thickening in xylary fibers. Acts redundantly with NST1 to control development of secondary walls in siliques.	NAC domain containing protein 12 (NAC012); CONTAINS InterPro DOMAIN/s: No apical meristem (NAM) protein (InterPro:IPR003441); BEST Arabidopsis thaliana protein match is: NAC (No Apical Meristem) domain transcriptional regulator superfamily protein (TAIR:AT2G46770.1); Has 2894 Blast hits to 2888 proteins in 75 species: Archae - 0; Bacteria - 0; Metazoa - 0; Fungi - 0; Plants - 2894; Viruses - 0; O…	BnaC05g28390D	chrC05	26349799	26351944	No apical meristem (NAM) protein	No apical meristem (NAM) protein
AT1G32240	KAN2, KANADI 2	Homeodomain-like superfamily protein	Encodes a member of the KANADI family of putative transcription factors. Together with KAN1, this gene appears to be involved in the development of the carpel and the outer integument of the ovule.Along with KAN1 and KAN4 appears to regulate the proper localization of PIN1 in early embryogenesis.	KANADI 2 (KAN2); CONTAINS InterPro DOMAIN/s: Homeodomain-like (InterPro:IPR009057), Myb, DNA-binding (InterPro:IPR014778), Myb-like DNA-binding domain, SHAQKYF class (InterPro:IPR006447), Homeodomain-related (InterPro:IPR012287); BEST Arabidopsis thaliana protein match is: Homeodomain-like superfamily protein (TAIR:AT4G17695.1); Has 1778 Blast hits to 1772 proteins in 95 species: Archae - 0; Bact…	BnaC05g28850D	chrC05	27283101	27288293	Homeodomain-like	SANT/Myb domain
AT3G07970	QRT2, QUARTET 2	Pectin lyase-like superfamily protein	Required for pollen separation during normal development. In qrt mutants, the outer walls of the four meiotic products of the pollen mother cell are fused, and pollen grains are released in tetrads.May be required for cell type-specific pectin degradation.	QUARTET 2 (QRT2); FUNCTIONS IN: polygalacturonase activity; INVOLVED IN: in 6 processes; LOCATED IN: endomembrane system; EXPRESSED IN: 9 plant structures; EXPRESSED DURING: 4 anthesis, petal differentiation and expansion stage; CONTAINS InterPro DOMAIN/s: Pectin lyase fold/virulence factor (InterPro:IPR011050), Glycoside hydrolase, family 28 (InterPro:IPR000743), Parallel beta-helix repeat (Inte…	BnaC05g44070D	chrC05	40567759	40570405	Glycoside hydrolase, family 28	Pectin lyase fold
AT3G04120	GAPC, GAPC-1, GAPC1, GLYCERALDEHYDE-3-PHOSPHATE DEHYDROGENASE C SUBUNIT, GLYCERALDEHYDE-3-PHOSPHATE DEHYDROGENASE C SUBUNIT 1	glyceraldehyde-3-phosphate dehydrogenase C subunit 1	encodes cytosolic GADPH (C subunit) involved in the glycolytic pathway but also interacts with H2O2 potentially placing it in a signalling cascade induced by ROS.	glyceraldehyde-3-phosphate dehydrogenase C subunit 1 (GAPC1); FUNCTIONS IN: glyceraldehyde-3-phosphate dehydrogenase (phosphorylating) activity, copper ion binding, glyceraldehyde-3-phosphate dehydrogenase activity; INVOLVED IN: in 11 processes; LOCATED IN: in 8 components; EXPRESSED IN: 28 plant structures; EXPRESSED DURING: 16 growth stages; CONTAINS InterPro DOMAIN/s: Glyceraldehyde 3-phosphat…	BnaC05g47450D	chrC05	42417313	42420056	Glyceraldehyde/Erythrose phosphate dehydrogenase family	Glyceraldehyde-3-phosphate dehydrogenase, type I
AT3G02310	AGAMOUS-LIKE 4, AGL4, SEP2, SEPALLATA 2	K-box region and MADS-box transcription factor family protein	MADS-box protein, binds K domain of AG in vivo	SEPALLATA 2 (SEP2); FUNCTIONS IN: protein binding, DNA binding, sequence-specific DNA binding transcription factor activity; INVOLVED IN: flower development, ovule development; LOCATED IN: nucleus; EXPRESSED IN: 12 plant structures; EXPRESSED DURING: 7 growth stages; CONTAINS InterPro DOMAIN/s: Transcription factor, MADS-box (InterPro:IPR002100), Transcription factor, K-box (InterPro:IPR002487); …	BnaC05g48320D	chrC05	42836637	42840706	Transcription factor, MADS-box	Transcription factor, K-box
AT1G18400	BEE1, BR ENHANCED EXPRESSION 1	BR enhanced expression 1	0	BR enhanced expression 1 (BEE1); FUNCTIONS IN: sequence-specific DNA binding transcription factor activity; INVOLVED IN: regulation of transcription; LOCATED IN: nucleus; EXPRESSED IN: 22 plant structures; EXPRESSED DURING: 13 growth stages; CONTAINS InterPro DOMAIN/s: Helix-loop-helix DNA-binding domain (InterPro:IPR001092), Helix-loop-helix DNA-binding (InterPro:IPR011598); BEST Arabidopsis tha…	BnaC05g50040D	chrC05_random	739807	741353	Myc-type, basic helix-loop-helix (bHLH) domain	Myc-type, basic helix-loop-helix (bHLH) domain
AT1G53700	PK3AT, PROTEIN KINASE 3 ARABIDOPSIS THALIANA, WAG 1, WAG1	WAG 1	The WAG1 and its homolog, WAG2 each encodes a protein-serine/threonine kinase that are nearly 70% identical to PsPK3 protein. All three together with CsPK3 belong to PsPK3-type kinases. At the N-terminus, all four possess a serine/threonine-rich domain. They are closely related to Arabidopsis kinases PINOID. wag1/wag2 double mutants exhibit a pronounced wavy root phenotype when grown vertically o…	WAG 1 (WAG1); CONTAINS InterPro DOMAIN/s: Protein kinase, catalytic domain (InterPro:IPR000719), Serine/threonine-protein kinase domain (InterPro:IPR002290), Serine/threonine-protein kinase-like domain (InterPro:IPR017442), Protein kinase-like domain (InterPro:IPR011009), Serine/threonine-protein kinase, active site (InterPro:IPR008271); BEST Arabidopsis thaliana protein match is: Protein kinase …	BnaC06g10230D	chrC06	12361244	12362719	Tyrosine-protein kinase, catalytic domain	Protein kinase, catalytic domain
AT2G45190	ABNORMAL FLORAL ORGANS, AFO, FIL, FILAMENTOUS FLOWER, YAB1, YABBY1	Plant-specific transcription factor YABBY family protein	Encodes a member of the YABBY family of transcriptional regulators that is involved in abaxial cell type specification in leaves and fruits. YAB1 acts in a non-cell autonomous fashion within the meristem to affect phyllotactic patterning. The non-autonomous effect on the central region of the meristem is mediated through the activity if Lateral Suppressor (LAS).	ABNORMAL FLORAL ORGANS (AFO); CONTAINS InterPro DOMAIN/s: High mobility group, superfamily (InterPro:IPR009071), YABBY protein (InterPro:IPR006780); BEST Arabidopsis thaliana protein match is: Plant-specific transcription factor YABBY family protein (TAIR:AT4G00180.1); Has 454 Blast hits to 452 proteins in 126 species: Archae - 0; Bacteria - 0; Metazoa - 0; Fungi - 4; Plants - 436; Viruses - 0; O…	BnaC06g16230D	chrC06	19201254	19203739	YABBY protein	High mobility group (HMG) box domain
AT3G58780	AGAMOUS-LIKE 1, AGL1, SHATTERPROOF 1, SHP1	SHP1	#N/A	#N/A	BnaC06g16910D	chrC06	19705951	19709351	Transcription factor, MADS-box	Transcription factor, K-box
AT3G62100	IAA30, INDOLE-3-ACETIC ACID INDUCIBLE 30	indole-3-acetic acid inducible 30	Encodes a member of the Aux/IAA family of proteins implicated in auxin signaling. IAA30 lacks the conserved degron (domain II) found in many family members. IAA30 transcripts are induced by auxin treatment and accumulate preferentially in the quiescent center cells of the root meristem. Overexpression of IAA30 leads to defects in gravitropism, root development, root meristem maintenance, and coty…	indole-3-acetic acid inducible 30 (IAA30); FUNCTIONS IN: sequence-specific DNA binding transcription factor activity; INVOLVED IN: gravitropism, response to auxin stimulus, response to cyclopentenone, somatic embryogenesis, root development; LOCATED IN: nucleus, chloroplast; EXPRESSED IN: 16 plant structures; EXPRESSED DURING: 6 growth stages; CONTAINS InterPro DOMAIN/s: Aux/IAA-ARF-dimerisation …	BnaC06g18310D	chrC06	20759789	20760902	AUX/IAA protein	Aux/IAA-ARF-dimerisation
AT1G79760	DOWNSTREAM TARGET OF AGL15-4, DTA4	#N/A	#N/A	#N/A	BnaC06g18880D	chrC06	21272300	21273601		na
AT1G69120	AGAMOUS-LIKE 7, AGL7, AP1, APETALA1, ATAP1	K-box region and MADS-box transcription factor family protein	Floral homeotic gene encoding a MADS domain protein homologous to SRF transcription factors. Specifies floral meristem and sepal identity. Required for the transcriptional activation of AGAMOUS. Interacts with LEAFY.Binds to promoter and regulates the expression of flowering time genes SVP, SOC1 and AGL24.	APETALA1 (AP1); CONTAINS InterPro DOMAIN/s: Transcription factor, MADS-box (InterPro:IPR002100), Transcription factor, K-box (InterPro:IPR002487); BEST Arabidopsis thaliana protein match is: K-box region and MADS-box transcription factor family protein (TAIR:AT1G26310.1); Has 8031 Blast hits to 8015 proteins in 981 species: Archae - 10; Bacteria - 56; Metazoa - 785; Fungi - 329; Plants - 6623; Vi…	BnaC06g25500D	chrC06	27150009	27154346	Transcription factor, MADS-box	Transcription factor, K-box
AT1G69120	AGAMOUS-LIKE 7, AGL7, AP1, APETALA1, ATAP1	K-box region and MADS-box transcription factor family protein	Floral homeotic gene encoding a MADS domain protein homologous to SRF transcription factors. Specifies floral meristem and sepal identity. Required for the transcriptional activation of AGAMOUS. Interacts with LEAFY.Binds to promoter and regulates the expression of flowering time genes SVP, SOC1 and AGL24.	APETALA1 (AP1); CONTAINS InterPro DOMAIN/s: Transcription factor, MADS-box (InterPro:IPR002100), Transcription factor, K-box (InterPro:IPR002487); BEST Arabidopsis thaliana protein match is: K-box region and MADS-box transcription factor family protein (TAIR:AT1G26310.1); Has 8031 Blast hits to 8015 proteins in 981 species: Archae - 10; Bacteria - 56; Metazoa - 785; Fungi - 329; Plants - 6623; Vi…	BnaC06g29980D	chrC06	30792050	30795879	Transcription factor, MADS-box	Transcription factor, K-box
AT1G68480	JAG, JAGGED	C2H2 and C2HC zinc fingers superfamily protein	Encodes a putative zinc finger transcription factor that is necessary for proper lateral organ shape and is sufficient to induce the proliferation of lateral organ tissue. Together with NUB, it is involved in stamen and carpel development.	JAGGED (JAG); CONTAINS InterPro DOMAIN/s: Zinc finger, C2H2-like (InterPro:IPR015880), Zinc finger, C2H2-type (InterPro:IPR007087); BEST Arabidopsis thaliana protein match is: C2H2 and C2HC zinc fingers superfamily protein (TAIR:AT1G13400.1); Has 723 Blast hits to 723 proteins in 72 species: Archae - 0; Bacteria - 6; Metazoa - 56; Fungi - 19; Plants - 626; Viruses - 0; Other Eukaryotes - 16 (sour…	BnaC06g30050D	chrC06	30893596	30895353	Zinc finger, C2H2	Zinc finger, C2H2
AT1G75820	ATCLV1, CLAVATA 1, CLV1, FAS3, FASCIATA 3, FLO5, FLOWER DEVELOPMENT 5	Leucine-rich receptor-like protein kinase family protein	Putative receptor kinase with an extracellular leucine-rich domain. Controls shoot and floral meristem size, and contributes to establish and maintain floral meristem identity. Negatively regulated by KAPP (kinase-associated protein phosphatase). CLV3 peptide binds directly CLV1 ectodomain.	CLAVATA 1 (CLV1); CONTAINS InterPro DOMAIN/s: Serine/threonine-protein kinase domain (InterPro:IPR002290), Leucine-rich repeat-containing N-terminal domain, type 2 (InterPro:IPR013210), Leucine-rich repeat (InterPro:IPR001611), Serine/threonine-protein kinase-like domain (InterPro:IPR017442), Serine/threonine-protein kinase, active site (InterPro:IPR008271), Protein kinase-like domain (InterPro:I…	BnaC06g36500D	chrC06	35001304	35004339	Leucine rich repeat 4	Protein kinase, catalytic domain
AT3G57670	NO TRANSMITTING TRACT, NTT, WIP DOMAIN PROTEIN 2, WIP2	C2H2-type zinc finger family protein		NO TRANSMITTING TRACT (NTT); CONTAINS InterPro DOMAIN/s: Zinc finger, C2H2-like (InterPro:IPR015880), Zinc finger, C2H2-type (InterPro:IPR007087); BEST Arabidopsis thaliana protein match is: WIP domain protein 4 (TAIR:AT3G20880.1); Has 16303 Blast hits to 11155 proteins in 263 species: Archae - 2; Bacteria - 36; Metazoa - 14565; Fungi - 231; Plants - 853; Viruses - 60; Other Eukaryotes - 556 (sou…	BnaC06g42710D	chrC06_random	2313470	2315129	Zinc finger, C2H2	Zinc finger, C2H2-like
AT1G30040	ATGA2OX2, GA2OX2, GIBBERELLIN 2-OXIDASE, GIBBERELLIN 2-OXIDASE 2	gibberellin 2-oxidase	Encodes a gibberellin 2-oxidase that acts on C-19 gibberellins. AtGA2OX2 expression is responsive to cytokinin and KNOX activities.	gibberellin 2-oxidase (GA2OX2); CONTAINS InterPro DOMAIN/s: Isopenicillin N synthase (InterPro:IPR002283), Oxoglutarate/iron-dependent oxygenase (InterPro:IPR005123); BEST Arabidopsis thaliana protein match is: gibberellin 2-oxidase 3 (TAIR:AT2G34555.1); Has 8540 Blast hits to 8490 proteins in 994 species: Archae - 0; Bacteria - 1137; Metazoa - 84; Fungi - 1033; Plants - 4909; Viruses - 0; Other …	BnaC07g09260D	chrC07	14481093	14483673	Non-haem dioxygenase N-terminal domain	Oxoglutarate/iron-dependent dioxygenase
AT1G24260	AGAMOUS-LIKE 9, AGL9, SEP3, SEPALLATA3	K-box region and MADS-box transcription factor family protein	Member of the MADs box transcription factor family. SEP3 is redundant with SEP1 and 2. Flowers of SEP1/2/3 triple mutants show a conversion of petals and stamens to sepals.SEP3 forms heterotetrameric complexes with other MADS box family members and binds to the CArG box motif.	SEPALLATA3 (SEP3); FUNCTIONS IN: protein binding, DNA binding, sequence-specific DNA binding transcription factor activity; INVOLVED IN: in 6 processes; LOCATED IN: nucleus; EXPRESSED IN: 16 plant structures; EXPRESSED DURING: 7 growth stages; CONTAINS InterPro DOMAIN/s: Transcription factor, MADS-box (InterPro:IPR002100), Transcription factor, K-box (InterPro:IPR002487); BEST Arabidopsis thalian…	BnaC07g11300D	chrC07	16990481	16992682	Transcription factor, MADS-box	Transcription factor, K-box
AT5G67110	ALC, ALCATRAZ	basic helix-loop-helix (bHLH) DNA-binding superfamily protein	encodes a myc/bHLH transcription factor-like protein. Gene product is involved in fruit dehiscence. Mutant siliques fail to dehisce.	ALCATRAZ (ALC); CONTAINS InterPro DOMAIN/s: Helix-loop-helix DNA-binding domain (InterPro:IPR001092), Helix-loop-helix DNA-binding (InterPro:IPR011598); BEST Arabidopsis thaliana protein match is: basic helix-loop-helix (bHLH) DNA-binding superfamily protein (TAIR:AT4G36930.1); Has 1807 Blast hits to 1807 proteins in 277 species: Archae - 0; Bacteria - 0; Metazoa - 736; Fungi - 347; Plants - 385;…	BnaC07g16290D	chrC07	22259727	22260826	Myc-type, basic helix-loop-helix (bHLH) domain	Basic helix-loop-helix leucine zipper transcription factor, plant
AT2G01570	REPRESSOR OF GA, REPRESSOR OF GA1-3 1, RGA, RGA1, RGA24	GRAS family transcription factor family protein	Member of the VHIID/DELLA regulatory family. Contains homopolymeric serine and threonine residues, a putative nuclear localization signal, leucine heptad repeats, and an LXXLL motif. Putative transcriptional regulator repressing the gibberellin response and integration of phytohormone signalling. DELLAs repress cell proliferation and expansion that drives plant growth. The protein undergoes degra…	REPRESSOR OF GA1-3 1 (RGA1); CONTAINS InterPro DOMAIN/s: Transcriptional factor DELLA, N-terminal (InterPro:IPR021914), Transcription factor GRAS (InterPro:IPR005202); BEST Arabidopsis thaliana protein match is: GRAS family transcription factor family protein (TAIR:AT1G14920.1); Has 2724 Blast hits to 2666 proteins in 317 species: Archae - 0; Bacteria - 6; Metazoa - 0; Fungi - 4; Plants - 2709; V…	BnaC07g20900D	chrC07	27530851	27533079	Transcriptional factor DELLA, N-terminal	Transcription factor GRAS
AT2G03710	AGAMOUS-LIKE 3, AGL3, SEP4, SEPALLATA 4	K-box region and MADS-box transcription factor family protein	This gene belongs to the family of SEP genes. It is involved in the development of sepals, petals, stamens and carpels. Additionally, it plays a central role in the determination of flower meristem and organ identity.	SEPALLATA 4 (SEP4); FUNCTIONS IN: DNA binding, sequence-specific DNA binding transcription factor activity; INVOLVED IN: in 6 processes; LOCATED IN: nucleus; EXPRESSED IN: 18 plant structures; EXPRESSED DURING: 13 growth stages; CONTAINS InterPro DOMAIN/s: Transcription factor, MADS-box (InterPro:IPR002100), Transcription factor, K-box (InterPro:IPR002487); BEST Arabidopsis thaliana protein match…	BnaC07g22490D	chrC07	28923303	28925702	Transcription factor, MADS-box	Transcription factor, K-box
AT5G48890	LATE, LATE FLOWERING	C2H2-like zinc finger protein		C2H2-like zinc finger protein; FUNCTIONS IN: sequence-specific DNA binding transcription factor activity; INVOLVED IN: regulation of transcription; LOCATED IN: intracellular; CONTAINS InterPro DOMAIN/s: Zinc finger, C2H2-like (InterPro:IPR015880), Zinc finger, C2H2-type (InterPro:IPR007087); BEST Arabidopsis thaliana protein match is: C2H2 and C2HC zinc fingers superfamily protein (TAIR:AT5G14010…	BnaC07g26830D	chrC07	32579337	32579975	Zinc finger, C2H2	Zinc finger, C2H2
AT5G25900	ARABIDOPSIS THALIANA ENT-KAURENE OXIDASE 1, ATKO1, CYP701A3, CYTOCHROME P450 701 A3, GA REQUIRING 3, GA3	GA requiring 3	Encodes a member of the CYP701A cytochrome p450 family that is involved in later steps of the gibberellin biosynthetic pathway.	GA requiring 3 (GA3); FUNCTIONS IN: oxygen binding; INVOLVED IN: gibberellin biosynthetic process, gibberellic acid mediated signaling pathway, ent-kaurene oxidation to kaurenoic acid; LOCATED IN: chloroplast outer membrane, endoplasmic reticulum, microsome; EXPRESSED IN: 24 plant structures; EXPRESSED DURING: 13 growth stages; CONTAINS InterPro DOMAIN/s: Cytochrome P450 (InterPro:IPR001128), Cyt…	BnaC07g28980D	chrC07	33928154	33930739	Cytochrome P450, conserved site	Cytochrome P450
AT5G60910	AGAMOUS-LIKE 8, AGL8, FRUITFULL, FUL	AGAMOUS-like 8	MADS box gene negatively regulated by APETALA1	AGAMOUS-like 8 (AGL8); FUNCTIONS IN: sequence-specific DNA binding transcription factor activity; INVOLVED IN: positive regulation of flower development, maintenance of inflorescence meristem identity, fruit development; LOCATED IN: nucleus; EXPRESSED IN: 19 plant structures; EXPRESSED DURING: 8 growth stages; CONTAINS InterPro DOMAIN/s: Transcription factor, MADS-box (InterPro:IPR002100), Transc…	BnaC07g49790D	chrC07_random	2192003	2195564	Transcription factor, MADS-box	Transcription factor, K-box
AT3G04120	GAPC, GAPC-1, GAPC1, GLYCERALDEHYDE-3-PHOSPHATE DEHYDROGENASE C SUBUNIT, GLYCERALDEHYDE-3-PHOSPHATE DEHYDROGENASE C SUBUNIT 1	glyceraldehyde-3-phosphate dehydrogenase C subunit 1	encodes cytosolic GADPH (C subunit) involved in the glycolytic pathway but also interacts with H2O2 potentially placing it in a signalling cascade induced by ROS.	glyceraldehyde-3-phosphate dehydrogenase C subunit 1 (GAPC1); FUNCTIONS IN: glyceraldehyde-3-phosphate dehydrogenase (phosphorylating) activity, copper ion binding, glyceraldehyde-3-phosphate dehydrogenase activity; INVOLVED IN: in 11 processes; LOCATED IN: in 8 components; EXPRESSED IN: 28 plant structures; EXPRESSED DURING: 16 growth stages; CONTAINS InterPro DOMAIN/s: Glyceraldehyde 3-phosphat…	BnaC08g15900D	chrC08	20198745	20201398	Glyceraldehyde/Erythrose phosphate dehydrogenase family	Glyceraldehyde-3-phosphate dehydrogenase, type I
AT3G49120	ARABIDOPSIS THALIANA PEROXIDASE 34, ARABIDOPSIS THALIANA PEROXIDASE CB, ATPCB, ATPERX34, ATPRX34, PEROXIDASE 34, PEROXIDASE CB, PERX34, PRX34, PRXCB	peroxidase CB	Class III peroxidase Perx34. Expressed in roots, leaves and stems. Located in the cell wall. Involved in cell elongation. Expression activated by light. May play a role in generating H2O2 during defense response.	peroxidase CB (PRXCB); FUNCTIONS IN: peroxidase activity; INVOLVED IN: oxygen and reactive oxygen species metabolic process, response to light stimulus, defense response to bacterium, defense response to fungus, unidimensional cell growth; LOCATED IN: apoplast, cell wall, plasma membrane, vacuole, plant-type cell wall; EXPRESSED IN: stem, root, guard cell, cultured cell, leaf; EXPRESSED DURING: s…	BnaC08g20810D	chrC08	23416000	23421543	Peroxidase, active site	Plant peroxidase
AT3G49120	ARABIDOPSIS THALIANA PEROXIDASE 34, ARABIDOPSIS THALIANA PEROXIDASE CB, ATPCB, ATPERX34, ATPRX34, PEROXIDASE 34, PEROXIDASE CB, PERX34, PRX34, PRXCB	peroxidase CB	Class III peroxidase Perx34. Expressed in roots, leaves and stems. Located in the cell wall. Involved in cell elongation. Expression activated by light. May play a role in generating H2O2 during defense response.	peroxidase CB (PRXCB); FUNCTIONS IN: peroxidase activity; INVOLVED IN: oxygen and reactive oxygen species metabolic process, response to light stimulus, defense response to bacterium, defense response to fungus, unidimensional cell growth; LOCATED IN: apoplast, cell wall, plasma membrane, vacuole, plant-type cell wall; EXPRESSED IN: stem, root, guard cell, cultured cell, leaf; EXPRESSED DURING: s…	BnaC08g20820D	chrC08	23435067	23439219	Peroxidase, active site	Plant peroxidase
AT3G57390	AGAMOUS-LIKE 18, AGL18	AGAMOUS-like 18	encodes a MADS-box containing protein likely to be a transcription factor that is expressed in endosperm and developing gametophytes. The protein sequence is most similar to that of AGL15, which is expressed in developing embryos.	AGAMOUS-like 18 (AGL18); FUNCTIONS IN: sequence-specific DNA binding transcription factor activity; INVOLVED IN: regulation of transcription, DNA-dependent; LOCATED IN: nucleus; EXPRESSED IN: 25 plant structures; EXPRESSED DURING: 15 growth stages; CONTAINS InterPro DOMAIN/s: Transcription factor, MADS-box (InterPro:IPR002100), Transcription factor, K-box (InterPro:IPR002487); BEST Arabidopsis th…	BnaC08g28320D	chrC08	29000189	29002340	Transcription factor, MADS-box	Transcription factor, K-box
AT3G57510	ADPG1, ARABIDOPSIS DEHISCENCE ZONE POLYGALACTURONASE 1	Pectin lyase-like superfamily protein	Encodes ADPG1, a polygalacturonase protein involved in silique and anther dihiscence. Loss of function mutations have reduced seed set, indehiscent fruit and reduced pollen shedding.	ADPG1; FUNCTIONS IN: polygalacturonase activity; INVOLVED IN: cell wall modification involved in abscission, fruit dehiscence, anther dehiscence, carbohydrate metabolic process; LOCATED IN: endomembrane system; EXPRESSED IN: 10 plant structures; EXPRESSED DURING: 4 anthesis, petal differentiation and expansion stage; CONTAINS InterPro DOMAIN/s: Pectin lyase fold/virulence factor (InterPro:IPR0110…	BnaC08g28490D	chrC08	29091016	29094917	Pectin lyase fold	Glycoside hydrolase, family 28
AT3G57670	NO TRANSMITTING TRACT, NTT, WIP DOMAIN PROTEIN 2, WIP2	C2H2-type zinc finger family protein		NO TRANSMITTING TRACT (NTT); CONTAINS InterPro DOMAIN/s: Zinc finger, C2H2-like (InterPro:IPR015880), Zinc finger, C2H2-type (InterPro:IPR007087); BEST Arabidopsis thaliana protein match is: WIP domain protein 4 (TAIR:AT3G20880.1); Has 16303 Blast hits to 11155 proteins in 263 species: Archae - 2; Bacteria - 36; Metazoa - 14565; Fungi - 231; Plants - 853; Viruses - 60; Other Eukaryotes - 556 (sou…	BnaC08g28680D	chrC08	29246790	29249038	Zinc finger, C2H2	Zinc finger, C2H2-like
AT2G22540	AGAMOUS-LIKE 22, AGL22, FAQ1, FLOWERING ARABIDOPSIS QTL1, SHORT VEGETATIVE PHASE, SVP	K-box region and MADS-box transcription factor family protein	Encodes a nuclear protein that acts as a floral repressor and that functions within the thermosensory pathway. SVP represses FT expression via direct binding to the vCArG III motif in the FT promoter.	SHORT VEGETATIVE PHASE (SVP); CONTAINS InterPro DOMAIN/s: Transcription factor, MADS-box (InterPro:IPR002100), Transcription factor, K-box (InterPro:IPR002487); BEST Arabidopsis thaliana protein match is: AGAMOUS-like 24 (TAIR:AT4G24540.1); Has 7469 Blast hits to 7448 proteins in 905 species: Archae - 3; Bacteria - 14; Metazoa - 824; Fungi - 324; Plants - 6168; Viruses - 0; Other Eukaryotes - 136…	BnaC08g34920D	chrC08	32995398	32998881	Transcription factor, MADS-box	Transcription factor, K-box
AT2G22420	PRX17	Peroxidase superfamily protein		Peroxidase superfamily protein; FUNCTIONS IN: peroxidase activity, heme binding; INVOLVED IN: oxidation reduction, response to oxidative stress; LOCATED IN: endomembrane system; EXPRESSED IN: 21 plant structures; EXPRESSED DURING: 12 growth stages; CONTAINS InterPro DOMAIN/s: Haem peroxidase (InterPro:IPR010255), Plant peroxidase (InterPro:IPR000823), Peroxidases heam-ligand binding site (InterPr…	BnaC08g35130D	chrC08	33123697	33124896	Plant peroxidase	Peroxidase, active site
AT3G04120	GAPC, GAPC-1, GAPC1, GLYCERALDEHYDE-3-PHOSPHATE DEHYDROGENASE C SUBUNIT, GLYCERALDEHYDE-3-PHOSPHATE DEHYDROGENASE C SUBUNIT 1	glyceraldehyde-3-phosphate dehydrogenase C subunit 1	encodes cytosolic GADPH (C subunit) involved in the glycolytic pathway but also interacts with H2O2 potentially placing it in a signalling cascade induced by ROS.	glyceraldehyde-3-phosphate dehydrogenase C subunit 1 (GAPC1); FUNCTIONS IN: glyceraldehyde-3-phosphate dehydrogenase (phosphorylating) activity, copper ion binding, glyceraldehyde-3-phosphate dehydrogenase activity; INVOLVED IN: in 11 processes; LOCATED IN: in 8 components; EXPRESSED IN: 28 plant structures; EXPRESSED DURING: 16 growth stages; CONTAINS InterPro DOMAIN/s: Glyceraldehyde 3-phosphat…	BnaC08g40330D	chrC08	35595880	35598379	Glyceraldehyde/Erythrose phosphate dehydrogenase family	Glyceraldehyde-3-phosphate dehydrogenase, type I
AT5G48890	LATE, LATE FLOWERING	C2H2-like zinc finger protein		C2H2-like zinc finger protein; FUNCTIONS IN: sequence-specific DNA binding transcription factor activity; INVOLVED IN: regulation of transcription; LOCATED IN: intracellular; CONTAINS InterPro DOMAIN/s: Zinc finger, C2H2-like (InterPro:IPR015880), Zinc finger, C2H2-type (InterPro:IPR007087); BEST Arabidopsis thaliana protein match is: C2H2 and C2HC zinc fingers superfamily protein (TAIR:AT5G14010…	BnaC09g02610D	chrC09	1450489	1451028	Zinc finger, C2H2	Zinc finger, C2H2
AT2G03710	AGAMOUS-LIKE 3, AGL3, SEP4, SEPALLATA 4	K-box region and MADS-box transcription factor family protein	This gene belongs to the family of SEP genes. It is involved in the development of sepals, petals, stamens and carpels. Additionally, it plays a central role in the determination of flower meristem and organ identity.	SEPALLATA 4 (SEP4); FUNCTIONS IN: DNA binding, sequence-specific DNA binding transcription factor activity; INVOLVED IN: in 6 processes; LOCATED IN: nucleus; EXPRESSED IN: 18 plant structures; EXPRESSED DURING: 13 growth stages; CONTAINS InterPro DOMAIN/s: Transcription factor, MADS-box (InterPro:IPR002100), Transcription factor, K-box (InterPro:IPR002487); BEST Arabidopsis thaliana protein match…	BnaC09g22090D	chrC09	19226813	19228894	Transcription factor, MADS-box	Transcription factor, K-box
AT5G49720	ATGH9A1, DEC, DEFECTIVE CYTOKINESIS, GH9A1, GLYCOSYL HYDROLASE 9A1, IRREGULAR XYLEM 2, IRX2, KOR, KOR1, KORRIGAN, KORRIGAN 1, RADIALLY SWOLLEN 2, RSW2, TSD1, TUMOROUS SHOOT DEVELOPMENT 1	glycosyl hydrolase 9A1	Encodes a membrane-bound endo-1,4-beta-D-glucanase, involved in cellulose biosynthesis. Loss-of-function mutants have severe cellulose-deficient phenotypes. During cell elongation, KOR1 is associated with Golgi apparatus and early endosome. Inhibition of cellulose biosynthesis promoted a redistribution of KOR1 in subcellular locations. These observations suggest that deposition of cellulose invol…	glycosyl hydrolase 9A1 (GH9A1); FUNCTIONS IN: cellulase activity, hydrolase activity, hydrolyzing O-glycosyl compounds; INVOLVED IN: in 6 processes; LOCATED IN: Golgi apparatus, plasma membrane, cell plate, early endosome; EXPRESSED IN: 24 plant structures; EXPRESSED DURING: 13 growth stages; CONTAINS InterPro DOMAIN/s: Six-hairpin glycosidase (InterPro:IPR012341), Glycoside hydrolase, family 9, …	BnaC09g26420D	chrC09	26991746	26995572	Glycoside hydrolase, family 9, active site	Glycoside hydrolase, family 9
AT5G16120	MAGL15	#N/A	#N/A	#N/A	BnaC09g41690D	chrC09	43554889	43560208	Alpha/beta hydrolase fold-1	Alpha/beta hydrolase fold-1
AT5G15800	AGAMOUS-LIKE 2, AGL2, SEP1, SEPALLATA1	K-box region and MADS-box transcription factor family protein	Encodes a MADS box transcription factor involved flower and ovule development. Functionally redundant with SEP2 and SEP3.	SEPALLATA1 (SEP1); FUNCTIONS IN: DNA binding, sequence-specific DNA binding transcription factor activity; INVOLVED IN: flower development, ovule development; LOCATED IN: nucleus; EXPRESSED IN: 12 plant structures; EXPRESSED DURING: 6 growth stages; CONTAINS InterPro DOMAIN/s: Transcription factor, MADS-box (InterPro:IPR002100), Transcription factor, K-box (InterPro:IPR002487); BEST Arabidopsis t…	BnaC09g42060D	chrC09	43784336	43787341	Transcription factor, MADS-box	Transcription factor, K-box
AT5G09750	HEC3, HECATE 3	basic helix-loop-helix (bHLH) DNA-binding superfamily protein		HECATE 3 (HEC3); FUNCTIONS IN: DNA binding, sequence-specific DNA binding transcription factor activity; INVOLVED IN: transmitting tissue development, carpel formation, regulation of transcription; LOCATED IN: nucleus; EXPRESSED IN: stigma, transmitting tissue, funicle, septum, vascular system; EXPRESSED DURING: flower development stages, gynoecium developmental stages; CONTAINS InterPro DOMAIN/s…	BnaC09g46950D	chrC09	46557269	46559280	Myc-type, basic helix-loop-helix (bHLH) domain	Myc-type, basic helix-loop-helix (bHLH) domain
AT2G01570	REPRESSOR OF GA, REPRESSOR OF GA1-3 1, RGA, RGA1, RGA24	GRAS family transcription factor family protein	Member of the VHIID/DELLA regulatory family. Contains homopolymeric serine and threonine residues, a putative nuclear localization signal, leucine heptad repeats, and an LXXLL motif. Putative transcriptional regulator repressing the gibberellin response and integration of phytohormone signalling. DELLAs repress cell proliferation and expansion that drives plant growth. The protein undergoes degra…	REPRESSOR OF GA1-3 1 (RGA1); CONTAINS InterPro DOMAIN/s: Transcriptional factor DELLA, N-terminal (InterPro:IPR021914), Transcription factor GRAS (InterPro:IPR005202); BEST Arabidopsis thaliana protein match is: GRAS family transcription factor family protein (TAIR:AT1G14920.1); Has 2724 Blast hits to 2666 proteins in 317 species: Archae - 0; Bacteria - 6; Metazoa - 0; Fungi - 4; Plants - 2709; V…	BnaC09g52270D	chrC09_random	1591333	1593378	Transcriptional factor DELLA, N-terminal	Transcription factor GRAS
AT4G00220	ASL19, JAGGED LATERAL ORGANS, JLO, LBD30, LOB DOMAIN-CONTAINING PROTEIN 30	Lateral organ boundaries (LOB) domain family protein	Encodes a protein containing a LOB domain that is expressed in embryos, flower primordium and lateral floral organ boundaries. Overexpression is correlated with activation of STM and KNAT1 and down regulation of PIN1 and reduced auxin transport levels. Ectopic expression in plants results in premature termination of the shoot apical meristem and small, lobed leaves.	JAGGED LATERAL ORGANS (JLO); CONTAINS InterPro DOMAIN/s: Lateral organ boundaries, LOB (InterPro:IPR004883); BEST Arabidopsis thaliana protein match is: LOB domain-containing protein 18 (TAIR:AT2G45420.1); Has 1807 Blast hits to 1807 proteins in 277 species: Archae - 0; Bacteria - 0; Metazoa - 736; Fungi - 347; Plants - 385; Viruses - 0; Other Eukaryotes - 339 (source: NCBI BLink).	BnaCnng02510D	chrCnn_random	2188462	2190655	Lateral organ boundaries, LOB	Lateral organ boundaries, LOB
AT5G02030	BEL1-LIKE HOMEODOMAIN 9, BELLRINGER, BLH9, BLR, HB-6, LARSON, LSN, PENNYWISE, PNY, REPLUMLESS, RPL, VAAMANA, VAN	POX (plant homeobox) family protein	Mutant has additional lateral organs and phyllotaxy defect. Encodes a homeodomain transcription factor. Has sequence similarity to the Arabidopsis ovule development regulator Bell1. Binds directly to the AGAMOUS cis-regulatory element. Its localization to the nucleus is dependent on the coexpression of either STM or BP.	REPLUMLESS (RPL); CONTAINS InterPro DOMAIN/s: Homeobox (InterPro:IPR001356), Homeodomain-like (InterPro:IPR009057), POX (InterPro:IPR006563), Homeodomain-related (InterPro:IPR012287); BEST Arabidopsis thaliana protein match is: BEL1-like homeodomain 8 (TAIR:AT2G27990.1); Has 5109 Blast hits to 5109 proteins in 341 species: Archae - 0; Bacteria - 2; Metazoa - 2052; Fungi - 344; Plants - 2481; Viru…	BnaCnng03740D	chrCnn_random	2892511	2896094	Homeodomain	Homeodomain-like
AT2G33860	ARF3, AUXIN RESPONSE TRANSCRIPTION FACTOR 3, ETT, ETTIN	Transcriptional factor B3 family protein / auxin-responsive factor AUX/IAA-related	ettin (ett) mutations have pleiotropic effects on Arabidopsis flower development, causing increases in perianth organ number, decreases in stamen number and anther formation, and apical-basal patterning defects in the gynoecium. The ETTIN gene encodes a protein with homology to DNA binding proteins which bind to auxin response elements. ETT transcript is expressed throughout stage 1 floral merist…	ETTIN (ETT); FUNCTIONS IN: DNA binding, sequence-specific DNA binding transcription factor activity; INVOLVED IN: response to auxin stimulus, vegetative phase change, regulation of transcription, DNA-dependent, abaxial cell fate specification, auxin metabolic process; LOCATED IN: nucleus; EXPRESSED IN: 24 plant structures; EXPRESSED DURING: 13 growth stages; CONTAINS InterPro DOMAIN/s: Transcript…	BnaCnng05140D	chrCnn_random	4830292	4833219	B3 DNA binding domain	DNA-binding pseudobarrel domain
AT5G65700	BAM1, BARELY ANY MERISTEM 1	Leucine-rich receptor-like protein kinase family protein	Encodes a CLAVATA1-related receptor kinase-like protein required for both shoot and flower meristem function. Very similar to BAM2,with more than 85% a.a. identity. It has a broad expression pattern and is involved in vascular strand development in the leaf, control of leaf shape, size and symmetry, male gametophyte development and ovule specification and function. Anthers of double mutants (bam1…	BARELY ANY MERISTEM 1 (BAM1); CONTAINS InterPro DOMAIN/s: Protein kinase, catalytic domain (InterPro:IPR000719), Leucine-rich repeat-containing N-terminal domain, type 2 (InterPro:IPR013210), Leucine-rich repeat (InterPro:IPR001611), Serine/threonine-protein kinase-like domain (InterPro:IPR017442), Protein kinase-like domain (InterPro:IPR011009), Serine/threonine-protein kinase, active site (Inte…	BnaCnng13280D	chrCnn_random	12115175	12118528	Tyrosine-protein kinase, catalytic domain	Protein kinase, catalytic domain
AT4G20050	PGF11, POLYGALACTURONASE CLADE F 11, QRT3, QUARTET 3	#N/A	#N/A	#N/A	BnaCnng18640D	chrCnn_random	17203806	17206247	Parallel beta-helix repeat	Pectin lyase fold
AT3G57510	ADPG1, ARABIDOPSIS DEHISCENCE ZONE POLYGALACTURONASE 1	Pectin lyase-like superfamily protein	Encodes ADPG1, a polygalacturonase protein involved in silique and anther dihiscence. Loss of function mutations have reduced seed set, indehiscent fruit and reduced pollen shedding.	ADPG1; FUNCTIONS IN: polygalacturonase activity; INVOLVED IN: cell wall modification involved in abscission, fruit dehiscence, anther dehiscence, carbohydrate metabolic process; LOCATED IN: endomembrane system; EXPRESSED IN: 10 plant structures; EXPRESSED DURING: 4 anthesis, petal differentiation and expansion stage; CONTAINS InterPro DOMAIN/s: Pectin lyase fold/virulence factor (InterPro:IPR0110…	BnaCnng38530D	chrCnn_random	37202184	37205581	Pectin lyase fold	Glycoside hydrolase, family 28
AT4G36920	AP2, APETALA 2, ATAP2, FL1, FLO2, FLORAL MUTANT 2, FLOWER 1	Integrase-type DNA-binding superfamily protein	Encodes a floral homeotic gene, a member of the AP2/EREBP (ethylene responsive element binding protein) class of transcription factors and is involved in the specification of floral organ identity, establishment of floral meristem identity, suppression of floral meristem indeterminancy, and development of the ovule and seed coat. AP2 also has a role in controlling seed mass. Dominant negative all…	APETALA 2 (AP2); CONTAINS InterPro DOMAIN/s: DNA-binding, integrase-type (InterPro:IPR016177), Pathogenesis-related transcriptional factor/ERF, DNA-binding (InterPro:IPR001471); BEST Arabidopsis thaliana protein match is: target of early activation tagged (EAT) 3 (TAIR:AT5G67180.1); Has 8542 Blast hits to 5152 proteins in 275 species: Archae - 0; Bacteria - 58; Metazoa - 3; Fungi - 0; Plants - 83…	BnaCnng39690D	chrCnn_random	38274878	38277584	AP2/ERF domain	DNA-binding, integrase-type
AT5G09750	HEC3, HECATE 3	basic helix-loop-helix (bHLH) DNA-binding superfamily protein		HECATE 3 (HEC3); FUNCTIONS IN: DNA binding, sequence-specific DNA binding transcription factor activity; INVOLVED IN: transmitting tissue development, carpel formation, regulation of transcription; LOCATED IN: nucleus; EXPRESSED IN: stigma, transmitting tissue, funicle, septum, vascular system; EXPRESSED DURING: flower development stages, gynoecium developmental stages; CONTAINS InterPro DOMAIN/s…	BnaCnng45350D	chrCnn_random	44374289	44374936	Myc-type, basic helix-loop-helix (bHLH) domain	Myc-type, basic helix-loop-helix (bHLH) domain
AT4G09960	AGAMOUS-LIKE 11, AGL11, SEEDSTICK, STK	K-box region and MADS-box transcription factor family protein	a MADS box transcription factor expressed in the carpel and ovules	SEEDSTICK (STK); FUNCTIONS IN: protein binding, sequence-specific DNA binding transcription factor activity; INVOLVED IN: regulation of transcription, DNA-dependent, ovule development, carpel development; LOCATED IN: nucleus; EXPRESSED IN: 11 plant structures; EXPRESSED DURING: 4 anthesis, C globular stage, petal differentiation and expansion stage, E expanded cotyledon stage; CONTAINS InterPro D…	BnaCnng46740D	chrCnn_random	46166465	46167573	Transcription factor, K-box	Transcription factor, K-box
AT5G16560	KAN, KAN1, KANADI, KANADI 1	Homeodomain-like superfamily protein	Encodes a KANADI protein (KAN) that regulates organ polarity in Arabidopsis. KAN is required for abaxial identity in both leaves and carpels, and encodes a nuclear-localized protein in the GARP family of putative transcription factors. Together with KAN2, this gene appears to be involved in the development of the carpel and the outer integument of the ovule.Along with KAN2 and KAN4, KAN1 appears …	KANADI (KAN); CONTAINS InterPro DOMAIN/s: Homeodomain-like (InterPro:IPR009057), Myb, DNA-binding (InterPro:IPR014778), Myb-like DNA-binding domain, SHAQKYF class (InterPro:IPR006447), Homeodomain-related (InterPro:IPR012287); BEST Arabidopsis thaliana protein match is: Homeodomain-like superfamily protein (TAIR:AT1G32240.1); Has 30201 Blast hits to 17322 proteins in 780 species: Archae - 12; Bac…	BnaCnng54120D	chrCnn_random	53879217	53884857	Homeodomain-like	SANT/Myb domain
AT5G13790	AGAMOUS-LIKE 15, AGL15	#N/A	#N/A	#N/A	BnaCnng56130D	chrCnn_random	56071153	56073235	Transcription factor, MADS-box	Transcription factor, K-box
AT5G66460	ATMAN7, ENDO-BETA-MANNASE 7, MAN7	Glycosyl hydrolase superfamily protein		Glycosyl hydrolase superfamily protein; FUNCTIONS IN: cation binding, hydrolase activity, hydrolyzing O-glycosyl compounds, catalytic activity; INVOLVED IN: carbohydrate metabolic process; LOCATED IN: endomembrane system; EXPRESSED IN: 17 plant structures; EXPRESSED DURING: 4 anthesis, C globular stage, 4 leaf senescence stage, petal differentiation and expansion stage, E expanded cotyledon stage…	BnaCnng58510D	chrCnn_random	58269971	58274393	Glycoside hydrolase, family 5	Glycoside hydrolase, superfamily
AT4G08150	BP, BP1, BREVIPEDICELLUS, BREVIPEDICELLUS 1, KNAT1, KNOTTED-LIKE FROM ARABIDOPSIS THALIANA	KNOTTED-like from Arabidopsis thaliana	A member of class I knotted1-like homeobox gene family (together with KNAT2). Similar to the knotted1 (kn1) homeobox gene of maize. Normally expressed in the peripheral and rib zone of shoot apical meristem but not in the leaf primordia. It is also expressed in the fourth floral whorl, in the region that would become style, particularly in the cell surrounding the transmitting tissue. No expressi…	KNOTTED-like from Arabidopsis thaliana (KNAT1); CONTAINS InterPro DOMAIN/s: KNOX2 (InterPro:IPR005541), ELK (InterPro:IPR005539), Homeobox (InterPro:IPR001356), Homeobox, conserved site (InterPro:IPR017970), KNOX1 (InterPro:IPR005540), Homeodomain-like (InterPro:IPR009057), Homeodomain-related (InterPro:IPR012287); BEST Arabidopsis thaliana protein match is: KNOX/ELK homeobox transcription factor…	BnaCnng59830D	chrCnn_random	59614805	59616584	ELK	Homeodomain-like
AT4G00220	ASL19, JAGGED LATERAL ORGANS, JLO, LBD30, LOB DOMAIN-CONTAINING PROTEIN 30	Lateral organ boundaries (LOB) domain family protein	Encodes a protein containing a LOB domain that is expressed in embryos, flower primordium and lateral floral organ boundaries. Overexpression is correlated with activation of STM and KNAT1 and down regulation of PIN1 and reduced auxin transport levels. Ectopic expression in plants results in premature termination of the shoot apical meristem and small, lobed leaves.	JAGGED LATERAL ORGANS (JLO); CONTAINS InterPro DOMAIN/s: Lateral organ boundaries, LOB (InterPro:IPR004883); BEST Arabidopsis thaliana protein match is: LOB domain-containing protein 18 (TAIR:AT2G45420.1); Has 1807 Blast hits to 1807 proteins in 277 species: Archae - 0; Bacteria - 0; Metazoa - 736; Fungi - 347; Plants - 385; Viruses - 0; Other Eukaryotes - 339 (source: NCBI BLink).	BnaCnng65080D	chrCnn_random	64825921	64828748	Lateral organ boundaries, LOB	Lateral organ boundaries, LOB
AT1G09500		NAD(P)-binding Rossmann-fold superfamily protein	similar to Eucalyptus gunnii alcohol dehydrogenase of unknown physiological function (GI:1143445), Vigna unguiculata (gi:1854445), NOT a cinnamyl-alcohol dehydrogenase	NAD(P)-binding Rossmann-fold superfamily protein; FUNCTIONS IN: alcohol dehydrogenase (NAD) activity, cinnamyl-alcohol dehydrogenase activity; INVOLVED IN: lignin biosynthetic process, cellular metabolic process, metabolic process; EXPRESSED IN: 9 plant structures; EXPRESSED DURING: LP.06 six leaves visible, LP.04 four leaves visible, 4 anthesis, petal differentiation and expansion stage; CONTAIN…	BnaCnng77500D	chrCnn_random	78970332	78971856	NAD(P)-binding domain	NAD-dependent epimerase/dehydratase

## Sheet: iM&CIM-pan-genome genes
Table S9b Candidate genes underlying significant QTL intervals identified in the f2 population derived from BC95041/BC95042. For details, see Table 2, 3 and Table S8. Candidates are based on the pan-genome assembly developed at the OCRI, Wuhan, China.
QTL analysis approach	pan_genome gene ID	Chromosome	start	End	Darmor v4.1 gene ID	A.thaliana gene ID	Function annotation	Function description	Distance between marker and candidate gene (bp)	Distance between marker and candidate gene (kp)	Name of the candidate
	PBnPA02G0046590	PA02	42185912	42186730	BnaAnng06600D	AT5G60830	basic leucine-zipper 70	-
Single interval mapping	3129258|F|0-32:G>A-32:G>A	PA02	42186131
Composite Interval mapping	3129258|F|0-32:G>A-32:G>A	PA02	42186131
	PBnPA02G0046600	PA02	42195515	42195713	-	-	-	-
	PBnPA02G0046610	PA02	42200751	42202250	BnaAnng06610D	AT5G60850	OBF binding protein 4	Encodes a zinc finger protein.
	PBnPA02G0046620	PA02	42204852	42206553	BnaAnng06620D	AT5G60880	breaking of asymmetry in the stomatal lineage	Encodes BASL (BREAKING OF ASYMMETRY IN THE STOMATAL LINEAGE), a regulator of asymmetric divisions. In asymmetrically dividing stomatal-lineage cells, BASL accumulates in a polarized crescent at the cell periphery before division, and then localizes differentially to the nucleus and a peripheral crescent in self-renewing cells and their sisters after division. Its transcript levels change after in…
	PBnPA02G0046630	PA02	42217637	42221954	BnaAnng06630D	AT5G60890	myb domain protein 34	Myb-like transcription factor that modulates expression of ASA1, a key point of control in the tryptophan pathway; mutant has deregulated expression of ASA1 in dominant allele. Loss of function allele suggests ATR1 also functions at a control point for regulating indole glucosinolate homeostasis.
	PBnPA02G0046640	PA02	42245065	42249262	BnaAnng06650D	AT5G60900	receptor-like protein kinase 1	Encodes a receptor-like protein kinase.
	PBnPA02G0046650	PA02	42255794	42259649	BnaAnng06660D	AT5G60910	AGAMOUS-like 8	MADS box gene negatively regulated by APETALA1	69663	69.663	FUL
	PBnPA02G0046660	PA02	42268089	42269172	BnaA02g11940D		-	-
	PBnPA02G0046670	PA02	42272593	42279983	BnaAnng06680D	AT5G60930	-
	PBnPA02G0046680	PA02	42282451	42284293	-	AT5G60970	TEOSINTE BRANCHED 1, cycloidea and PCF transcription factor 5	TCP gene involved in heterochronic control of leaf differentiation. Transcription factor which controls thermomorphogenesis by positively regulating PIF4 activity.
	PBnPA02G0046690	PA02	42287636	42290888	BnaAnng06690D	AT5G60980	-
	PBnPA02G0046700	PA02	42290094	42293384	BnaAnng06700D	AT5G60990	DEA(D/H)-box RNA helicase family protein	-
	PBnPA02G0046710	PA02	42294619	42298340	BnaAnng06710D	AT5G61060	histone deacetylase 5	Encodes a member of the histone deacetylase family. Class II RPD3-like family HDAC member which controls negative responses to salinity stress.
	PBnPA02G0046720	PA02	42298536	42300739	BnaAnng06740D	AT5G61090	-
	PBnPA02G0046730	PA02	42305161	42309491	BnaAnng06750D	AT5G61100	-	PHD finger-containing protein. Interacts with BDT1, acts with other PHD proteins to associate with flowering genes and thereby suppress their transcription.
	PBnPA02G0046740	PA02	42311986	42312453	BnaAnng06760D	AT5G61110	zinc ion binding	PHD finger-containing protein. Interacts with BDT1, acts with other PHD proteins to associate with flowering genes and thereby suppress their transcription.
	PBnPA02G0046750	PA02	42315543	42319443	BnaAnng06790D	AT5G61130	plasmodesmata callose-binding protein 1	Encodes a plasmodesmatal localized protein with callose binding activity. The function of PDCB1 is unknown but overexpression leads to the hyperaccumulation of callose.
	PBnPA02G0046760	PA02	42320810	42333721	BnaAnng06800D	AT5G61140	U5 small nuclear ribonucleoprotein helicase	Encodes a predicted protein with 30% identity with MER3/RCK. Similar to yast Brr2p DEAD/DExH box ATP-dependent RNA helicase.
	PBnPA02G0046770	PA02	42334826	42338667	BnaAnng06810D	AT5G61150	leo1-like family protein	Encodes highly hydrophilic protein involved in positively regulating FLC expression. Mutants are early flowering and show a loss of FLC expression in the absence of cold. Member of PAF-C complex.
	PBnPA02G0046780	PA02	42338989	42339852	-	AT5G61170	Ribosomal protein S19e family protein	-
	PBnPA02G0046790	PA02	42340806	42341643	BnaA02g34330D	AT5G64710	Putative endonuclease or glycosyl hydrolase	-
	PBnPA02G0046800	PA02	42347286	42347540	-	AT4G04985	Eukaryotic aspartyl protease family protein	-
	PBnPA02G0046810	PA02	42348720	42351733	BnaA03g40000D	AT5G61190	-
	PBnPA02G0046820	PA02	42354829	42357473	BnaAnng06860D	AT5G65990	Transmembrane amino acid transporter family protein	-
	PBnPA02G0046830	PA02	42358759	42360671	BnaAnng06870D	AT5G61220	-
	PBnPA02G0046840	PA02	42366133	42373428	BnaAnng06900D	AT4G08530	Bifunctional inhibitor/lipid-transfer protein/seed storage 2S albumin superfamily protein	Predicted to encode a PR (pathogenesis-related) protein. Belongs to the lipid transfer protein (PR-14) family with the following members: At2g38540/LTP1, At2g38530/LTP2, At5g59320/LTP3, At5g59310/LTP4, At3g51600/LTP5, At3g08770/LTP6, At2g15050/LTP7, At2g18370/LTP8, At2g15325/LTP9, At5g01870/LTP10, At4g33355/LTP11, At3g51590/LTP12, At5g44265/LTP13, At5g62065/LTP14, At4g08530/LTP15.
	PBnPA02G0046850	PA02	42374409	42375459	BnaAnng06920D	AT5G61630	-	-
	PBnPA02G0046860	PA02	42375150	42376930	BnaAnng06930D	AT5G61620	myb-like transcription factor family protein	-
	PBnPA02G0046870	PA02	42379202	42379825	-	-	-	-
	PBnPA02G0046880	PA02	42384446	42385580	BnaAnng06940D	AT5G61600	ethylene response factor 104	encodes a member of the ERF (ethylene response factor) subfamily B-3 of ERF/AP2 transcription factor family. The protein contains one AP2 domain. There are 18 members in this subfamily including ATERF-1, ATERF-2, AND ATERF-5. Involved in regulating root architecture.
	PBnPA02G0046890	PA02	42386787	42396701	BnaAnng06960D	AT5G61550	-
	PBnPA02G0046900	PA02	42402961	42404790	BnaAnng06970D	AT5G61550	-
	PBnPA02G0046910	PA02	42408208	42408964	BnaAnng06980D	AT5G61470	C2H2-like zinc finger protein	-
	PBnPA02G0046920	PA02	42410711	42413772	BnaAnng06990D	AT5G51860	K-box region and MADS-box transcription factor family protein	Encodes a MADS-box transcription factor involved in floral transition.
	PBnPA02G0046930	PA02	42423909	42426069	BnaAnng07000D	AT5G61430	-	(NAC) domain transcription factor; regulated at both transcriptional and post-transcriptional levels under Fe-deficient conditions. Part of module with NFYA8, regulated by MIR164b.
	PBnPA02G0046940	PA02	42426295	42426895	BnaA02g26530D	AT3G62050	Putative endonuclease or glycosyl hydrolase	-
	PBnPA02G0046950	PA02	42431034	42433253	-	AT5G61420	myb domain protein 28	Encodes a nuclear localized member of the MYB transcription factor family. Involved in positive regulation of aliphatic glucosinolate biosynthesis.Expression is induced by touch, wounding and glucose.
	PBnPA02G0046960	PA02	42436610	42437695	-	AT5G61410	D-ribulose-5-phosphate-3-epimerase	Arabidopsis thaliana ribulose-5-phosphate-3-epimerase mRNA
	PBnPA02G0046970	PA02	42442339	42449633	BnaAnng07020D	AT5G61780	TUDOR-SN protein 2	Involved in the regulation of AtGA20ox3 expression, as well as seed germination. The mRNA is cell-to-cell mobile.
	PBnPA02G0046980	PA02	42450949	42456985	BnaAnng06970D	AT5G61550	-
	PBnPA02G0046990	PA02	42457482	42458054	-	-	-	-
	PBnPA02G0047000	PA02	42468470	42470645	BnaAnng07000D	AT5G61430	-	(NAC) domain transcription factor; regulated at both transcriptional and post-transcriptional levels under Fe-deficient conditions. Part of module with NFYA8, regulated by MIR164b.
	PBnPA02G0047010	PA02	42470873	42471458	BnaA02g26530D	AT3G62050	Putative endonuclease or glycosyl hydrolase	-
	PBnPA02G0047020	PA02	42475615	42477868	-	AT5G61420	myb domain protein 28	Encodes a nuclear localized member of the MYB transcription factor family. Involved in positive regulation of aliphatic glucosinolate biosynthesis.Expression is induced by touch, wounding and glucose.
	PBnPA02G0047030	PA02	42481254	42482316	-	AT5G61410	D-ribulose-5-phosphate-3-epimerase	Arabidopsis thaliana ribulose-5-phosphate-3-epimerase mRNA
	PBnPA02G0047040	PA02	42486972	42494454	BnaAnng07020D	AT5G61780	TUDOR-SN protein 2	Involved in the regulation of AtGA20ox3 expression, as well as seed germination. The mRNA is cell-to-cell mobile.
	PBnPA02G0047050	PA02	42498709	42506954	BnaAnng07050D	AT5G61820	-
	PBnPA02G0047060	PA02	42512749	42515472	-	AT5G61850	-	Encodes transcriptional regulator that promotes the transition to flowering.Involved in floral meristem development. LFY is involved in the regulation of AP3 expression, and appears to bring the F-box protein UFO to the AP3 promoter. Amino acids 46-120 define a protein domain that mediates self-interaction.
	PBnPA02G0047070	PA02	42521651	42524196	-	AT5G61850	-	Encodes transcriptional regulator that promotes the transition to flowering.Involved in floral meristem development. LFY is involved in the regulation of AP3 expression, and appears to bring the F-box protein UFO to the AP3 promoter. Amino acids 46-120 define a protein domain that mediates self-interaction.
	PBnPA02G0047080	PA02	42525837	42531480	-	AT5G51530	-
	PBnPA02G0047090	PA02	42532539	42532755	BnaA02g11970D	AT1G65130	-
	PBnPA02G0047100	PA02	42535317	42540491	-	AT5G51530	-
	PBnPA02G0047110	PA02	42541394	42541610	BnaA02g11970D	AT1G65130	-
	PBnPA02G0047120	PA02	42546149	42548941	-	AT5G51530	-
	PBnPA02G0047130	PA02	42552152	42553560	-	AT5G61890	Integrase-type DNA-binding superfamily protein	encodes a member of the ERF (ethylene response factor) subfamily B-4 of ERF/AP2 transcription factor family. The protein contains one AP2 domain. There are 7 members in this subfamily.
	PBnPA02G0047140	PA02	42564061	42575560	-	AT5G61910	-
	PBnPA02G0047150	PA02	42571972	42574368	BnaAnng10320D		-	-
	PBnPA02G0047160	PA02	42583210	42584551	-	AT5G61890	Integrase-type DNA-binding superfamily protein	encodes a member of the ERF (ethylene response factor) subfamily B-4 of ERF/AP2 transcription factor family. The protein contains one AP2 domain. There are 7 members in this subfamily.
	PBnPA02G0047170	PA02	42588216	42590746	BnaAnng23980D		-	-
	PBnPA02G0047180	PA02	42591561	42601704	-	AT5G61910	-
	PBnPA02G0047190	PA02	42602644	42613271	-	AT5G51530	-
	PBnPA02G0047200	PA02	42613467	42618960	BnaA02g33090D	AT5G61960	-	A member of mei2-like gene family, predominantly plant-based family of genes encoding RNA binding proteins with characteristic presence of a highly conserved RNA binding motif first described in the mei2 gene of the fission yeast S. pombe. In silico analyses reveal nine mei2 -like genes in A. thaliana. They were grouped into four distinct clades, based on overall sequence similarity and subfamily…
	PBnPA02G0047210	PA02	42620573	42623461	-	AT5G61910	-
	PBnPA02G0047220	PA02	42626142	42633741	-	AT5G61910	-
	PBnPA02G0047230	PA02	42635502	42638618	-	AT5G51530	-
	PBnPA02G0047240	PA02	42645876	42651951	BnaA02g33090D	AT5G61960	-	A member of mei2-like gene family, predominantly plant-based family of genes encoding RNA binding proteins with characteristic presence of a highly conserved RNA binding motif first described in the mei2 gene of the fission yeast S. pombe. In silico analyses reveal nine mei2 -like genes in A. thaliana. They were grouped into four distinct clades, based on overall sequence similarity and subfamily…
	PBnPA02G0047250	PA02	42656019	42666951	BnaA02g33100D	AT5G61970	signal recognition particle-related / SRP-related	-
	PBnPA02G0047260	PA02	42670632	42670893	BnaAnng12310D		-	-
	PBnPA02G0047270	PA02	42683041	42684781	BnaAnng38060D		-	-
	PBnPA02G0047280	PA02	42685529	42690192	-	AT5G62000	-	Encodes an auxin response factor. Mutants have many defects including enlarged rosette leaves, reduced fertility, later senescence, hypocotyl elongation defects, enlarged seeds and enlarged cotyledons. May not mediate auxin effects. Increase in seed size due to increased cell proliferation.Phosphorylation of ARF2 relieves repression of transcription of HAK5 and thereby promotes potassium uptake. …
	PBnPA02G0047290	PA02	42691724	42696362	BnaA02g22350D	AT5G43840	heat shock transcription factor A6A	member of Heat Stress Transcription Factor (Hsf) family
	PBnPA02G0047300	PA02	42699224	42701395	BnaA02g11910D	AT1G65080	Membrane insertion protein, OxaA/YidC with tetratricopeptide repeat domain	Structurally distinct member of Oxa1 superfamily , has tetratricopeptide repeat (TPR) domain at the C terminus. Paralog of OXA2b.Involved in maturation of mitochondrial cytochrome c.
	PBnPA02G0047310	PA02	42702325	42706958	BnaA02g33130D	AT5G62090	-	Encodes a protein that functions with LUH to promote Al binding to the root cell wall.
	PBnPA02G0047320	PA02	42712648	42714324	BnaA02g33140D	AT5G62100	-	A member of Arabidopsis BAG (Bcl-2-associated athanogene) proteins, plant homologs of mammalian regulators of apoptosis. Plant BAG proteins are multi-functional and remarkably similar to their animal counterparts, as they regulate apoptotic-like processes ranging from pathogen attack, to abiotic stress, to plant development.
	PBnPA02G0047330	PA02	42714842	42720267	-	AT5G07210	-	member of Response Regulator: B- Type
	PBnPA02G0047340	PA02	42725469	42726734	-	AT5G53000	2A phosphatase associated protein of 46 kD	PP2A-associated protein with a possible function in the chilling response
	PBnPA02G0047350	PA02	42736304	42739228	BnaA02g33180D	AT5G62130	-	Required for the efficient transport of GPI-anchored proteins from the ER to the plasma membrane/cell wall. In addition, loss of function of PGAP3A increases susceptibility to salt and osmotic stresses that may be due to the altered localization of GPI-APs in this mutant. Subcellular localization studies suggest that PGAP3A and PGAP3B cycle between the ER and the Golgi apparatus.
	PBnPA02G0047360	PA02	42741575	42748356	BnaA02g28950D	AT2G46290	Transducin/WD40 repeat-like superfamily protein	-
	PBnPA02G0047370	PA02	42748872	42750460	BnaA02g33190D	AT5G62140	-	-
	PBnPA02G0047380	PA02	42758335	42759738	-	-	-	-
	PBnPA02G0047390	PA02	42759348	42759615	-	-	-	-
	PBnPA02G0047400	PA02	42782123	42783683	BnaA02g33210D	AT5G62160	zinc transporter 12 precursor	member of Fe(II) transporter isolog family
	PBnPA02G0047410	PA02	42784785	42785954	BnaA02g33220D		-	-
	PBnPA02G0047420	PA02	42793306	42798039	-	AT5G62165	-	Encodes a MADS box transcription factor. Expressed in quiescent center. Involved in floral transition.
	PBnPA02G0047430	PA02	42801206	42805912	BnaA02g33270D	AT5G62180	carboxyesterase 20	Carboxyesterase that binds stringolactones.
	PBnPA02G0047440	PA02	42803151	42804847	BnaA02g33250D	AT3G59820	-
	PBnPA02G0047450	PA02	42812787	42816686	-	AT5G62180	carboxyesterase 20	Carboxyesterase that binds stringolactones.
	PBnPA02G0047460	PA02	42865393	42867089	BnaA02g33250D	AT3G59820	-
	PBnPA02G0047470	PA02	42871100	42875733	-	AT5G62180	carboxyesterase 20	Carboxyesterase that binds stringolactones.
	PBnPA02G0047480	PA02	42905745	42908072	-	-	-	-
	PBnPA02G0047490	PA02	42910852	42911680	-	AT5G62180	carboxyesterase 20	Carboxyesterase that binds stringolactones.
	PBnPA02G0047500	PA02	42944998	42946939	-	AT5G62180	carboxyesterase 20	Carboxyesterase that binds stringolactones.
	PBnPA02G0047510	PA02	42947490	42948102	BnaAnng16520D		-	-
	PBnPA02G0047520	PA02	42954594	42958970	-	AT5G62190	DEAD box RNA helicase (PRH75)	Encodes a ATP-dependent RNA unwinding protein targeted to the nucleolus and presumably involved in translation by assisting ribosome maturation. DEAD/DEAH box RNA helicase PRH75
	PBnPA02G0047530	PA02	42959647	42964037	-	AT5G62210	Embryo-specific protein 3, (ATS3)	-
	PBnPA02G0047540	PA02	42966928	42967264	-	AT5G62210	Embryo-specific protein 3, (ATS3)	-
	PBnPA02G0047550	PA02	42971122	42973489	BnaA02g33320D	AT5G62260	-
	PBnPA02G0047560	PA02	42973752	42976594	-	-	-	-
	PBnPA02G0047570	PA02	42977074	42979331	BnaA02g33320D	AT5G62260	-
	PBnPA02G0047580	PA02	42980095	42981725	BnaA02g33330D	AT5G62270	-	Ribosomal protein L20;(source:Araport11). Required for proper mitochondrial cristae formation. Expressed throughout plant. Mutants are defective in late stages of megagametogenesis. Pollen tube defective. Gametophytic lethality is probably due to mitochondrial disfunction.
	PBnPA02G0047590	PA02	42984138	42986496	BnaA02g33330D	AT5G62270	-	Ribosomal protein L20;(source:Araport11). Required for proper mitochondrial cristae formation. Expressed throughout plant. Mutants are defective in late stages of megagametogenesis. Pollen tube defective. Gametophytic lethality is probably due to mitochondrial disfunction.
	PBnPA02G0047600	PA02	42990513	42991808	-	AT5G62280	Protein of unknown function (DUF1442)	-
	PBnPA02G0047610	PA02	42992752	42995161	BnaA02g33340D	AT5G62290	nucleotide-sensitive chloride conductance regulator (ICln) family protein	-
	PBnPA02G0047620	PA02	42998915	42999881	-	AT5G62350	Plant invertase/pectin methylesterase inhibitor superfamily protein	-
	PBnPA02G0047630	PA02	43007869	43011079	BnaA02g33380D	AT5G62380	-	Encodes a NAC-domain transcription factor involved in xylem formation. Induces transdifferentiation of various cells into metaxylem vessel elements. Located in the nucleus. Expression induced in the presence of auxin, cytokinin and brassinosteroids.
	PBnPA02G0047640	PA02	43010095	43011079	-	AT5G62390	BCL-2-associated athanogene 7	A member of Arabidopsis BAG (Bcl-2-associated athanogene) proteins, plant homologs of mammalian regulators of apoptosis. Plant BAG proteins are multi-functional and remarkably similar to their animal counterparts, as they regulate apoptotic-like processes ranging from pathogen attack, to abiotic stress, to plant development. Localized to the ER. Necessary for the proper maintenance of the unfolde…
	PBnPA02G0047650	PA02	43021152	43021806	BnaA02g33380D	AT5G62380	-	Encodes a NAC-domain transcription factor involved in xylem formation. Induces transdifferentiation of various cells into metaxylem vessel elements. Located in the nucleus. Expression induced in the presence of auxin, cytokinin and brassinosteroids.
	PBnPA02G0047660	PA02	43021946	43022953	-	-	-	-
	PBnPA02G0047670	PA02	43023327	43024233	-	AT3G47370	Ribosomal protein S10p/S20e family protein	-
	PBnPA02G0047680	PA02	43028191	43030283	BnaA02g33390D	AT5G62420	NAD(P)-linked oxidoreductase superfamily protein	-
	PBnPA02G0047690	PA02	43039394	43041172	-	AT5G62430	cycling DOF factor 1	Dof-type zinc finger domain-containing protein, similar to H-protein promoter binding factor-2a GI:3386546 from (Arabidopsis thaliana). Represses expression of Constans (CO), a circadian regulator of flowering time. Interacts with LKP2 and FKF1. Expression oscillates under constant light conditions. Mainly expressed in the vasculature of cotyledons, leaves and hypocotyls, but also in stomata. Loc…
	PBnPA02G0047700	PA02	43043172	43044802	-	AT5G62440	Protein of unknown function (DUF3223)	Encodes a protein DOMINO1 that belongs to a plant-specific gene family sharing a common motif present in the tomato DEFECTIVE CHLOROPLASTS AND LEAVES (LeDCL) protein. DOMINO1 is located in the nucleus. Arabidopsis embryos carrying the domino1 mutation grow slowly in comparison with wild type embryos and reach only the globular stage at desiccation. The primary defect of the mutation at the cellul…
	PBnPA02G0047710	PA02	43051296	43053777	-	AT5G62460	-	RZFP is a zinc finger protein involved in mediating abiotic stress tolerance.
	PBnPA02G0047720	PA02	43057804	43059699	BnaA02g33410D	AT5G62470	myb domain protein 96	Encodes a R2R3 type Myb transcription factor whose expression is strongly induced by abscisic acid. Mediates abscisic acid signaling during drought stress response. Promotes seed fatty acid accumulation.
	PBnPA02G0047730	PA02	43072490	43074773	-	AT4G28360	Ribosomal protein L22p/L17e family protein	-
	PBnPA02G0047740	PA02	43077279	43080087	BnaA02g33430D	AT5G62500	end binding protein 1B	Encodes a homolog of animal microtubule-end-binding protein. There are two other members of this family. EB1 forms foci at regions where the minus ends of microtubules are gathered during mitosis and early cytokinesis.
	PBnPA02G0047750	PA02	43079564	43079924	BnaA02g16630D	AT2G40920	F-box and associated interaction domains-containing protein	-
	PBnPA02G0047760	PA02	43085024	43086957	BnaA02g33450D	AT5G62520	similar to RCD one 5	Encodes a protein with similarity to RCD1 but without the WWE domain. The protein does have a PARP signature upstream of the C-terminal protein interaction domain. The PARP signature may bind NAD+ and attach the ADP-ribose-moiety from NAD+ to the target molecule. Its presence suggests a role for the protein in ADP ribosylation. Up-regulated by NaCl. SRO5 and P5CDH (an overlapping gene in the anti…
	PBnPA02G0047770	PA02	43087702	43088954	BnaAnng21870D		-	-
	PBnPA02G0047780	PA02	43088892	43091851	BnaA02g26550D	AT2G02760	-	ubiquitin conjugating enzyme UBC2. Homolog of the yeast RAD6 gene.
	PBnPA02G0047790	PA02	43091434	43091740	BnaA02g31610D	AT5G26330	Cupredoxin superfamily protein	-
	PBnPA02G0047800	PA02	43093362	43093842	-		-	-
	PBnPA02G0047810	PA02	43096671	43098626	BnaA02g33500D	AT5G62560	RING/U-box superfamily protein with ARM repeat domain	Plant U-box type E3 ubiquitin ligase (PUB).
	PBnPA02G0047820	PA02	43107582	43115931	BnaA02g33520D	AT5G62670	H(+)-ATPase 11	-
	PBnPA02G0047830	PA02	43113135	43116402	BnaAnng11510D	AT5G28470	-	Encodes a member of the nitrate/peptide NTR/PTR family of transporters is required for accumulation and transport of pollen-specific flavonol 3-O-sophorosides, characterized by a glycosidic &#946;-1,2-linkage, to the pollen surface of Arabidopsis.
	PBnPA02G0047840	PA02	43126988	43127647	-	-	-	-
	PBnPA02G0047850	PA02	43130658	43132615	-	AT5G62740	SPFH/Band 7/PHB domain-containing membrane-associated protein family	-
	PBnPA02G0047860	PA02	43141651	43144360	BnaA02g33540D	AT5G62820	Uncharacterised protein family (UPF0497)	-
	PBnPA02G0047870	PA02	43145283	43147242	BnaA02g29150D	AT3G28007	Nodulin MtN3 family protein	-
	PBnPA02G0047880	PA02	43147827	43157418	BnaA02g02360D	AT4G11590	F-box associated ubiquitination effector family protein	-
	PBnPA02G0047890	PA02	43153317	43155325	BnaA02g29150D	AT3G28007	Nodulin MtN3 family protein	-
	PBnPA02G0047900	PA02	43159770	43163544	BnaA02g33580D	AT5G62865	-	-
	PBnPA02G0047910	PA02	43173557	43175476	BnaA02g33600D	AT5G62880	-	ROP (Rho of plant GTPases) family member involved in cell wall patterning. Locally activated to form plasma membrane domains, which direct formation of cell wall pits in metaxylem vessel cells through interaction with cortical microtubules. Pattern formation of cell wall pits is governed by ROP activation via a reaction-difusion mechanism. Patterning involves active ROP1 recruiting BDR1 to the pl…
	PBnPA02G0047920	PA02	43185605	43188945	BnaA02g33610D	AT5G62890	Xanthine/uracil permease family protein	-
	PBnPA02G0047930	PA02	43190205	43191564	BnaA02g33620D	AT5G62910	-
	PBnPA02G0047940	PA02	43193833	43195352	BnaA02g33630D	AT5G62950	-
	PBnPA02G0047950	PA02	43199879	43202385	BnaA02g34330D	AT5G64710	Putative endonuclease or glycosyl hydrolase	-
	PBnPA02G0047960	PA02	43205346	43207904	BnaA02g33650D	AT5G63160	-	BTB and TAZ domain protein. Short-lived nuclear-cytoplasmic protein targeted for degradation by the 26S proteosome pathway. Acts redundantly with BT2 and BT3 during female gametophyte development.
	PBnPA02G0047970	PA02	43211597	43212667	BnaA02g33660D	AT5G63170	GDSL-like Lipase/Acylhydrolase superfamily protein	GDSL-motif esterase/acyltransferase/lipase. Enzyme group with broad substrate specificity that may catalyze acyltransfer or hydrolase reactions with lipid and non-lipid substrates.
	PBnPA02G0047980	PA02	43219353	43219762	BnaA02g33670D	AT5G63270	RPM1-interacting protein 4 (RIN4) family protein	-
	PBnPA02G0047990	PA02	43220770	43223275	BnaA02g33680D	AT5G63280	C2H2-like zinc finger protein	-
	PBnPA02G0048000	PA02	43223481	43224296	BnaA02g28660D	AT3G27160	-	GHS1 encodes plastid ribosomal protein S21The mRNA is cell-to-cell mobile. Required for photosynthesis and C/N balance.
	PBnPA02G0048010	PA02	43224464	43226296	BnaA02g33690D	AT5G63350	-	ABA&#8208;induced transcription repressor that acts as feedback regulator in ABA signalling.
	PBnPA02G0048020	PA02	43234825	43236628	-	AT2G02520	RNA-directed DNA polymerase (reverse transcriptase)-related family protein	-
	PBnPA02G0048030	PA02	43238717	43244257	-	AT5G63380	AMP-dependent synthetase and ligase family protein	Encodes a peroxisomal protein involved in the activation of fatty acids through esterification with CoA. At5g63380 preferentially activates fatty acids with increased chain length (C9:0 to C8:0) and thus shares characteristics with long-chain fatty acyl-CoA synthases. Also able to catalyze the conversion of OPDA to its CoA ester and is therefore thought to be involved in the peroxisomal &#946;-ox…
	PBnPA02G0048040	PA02	43247539	43255684	-	AT4G18870	E2F/DP family winged-helix DNA-binding domain	-
	PBnPA02G0048050	PA02	43250295	43250988	-	AT1G75750	GAST1 protein homolog 1	GA-responsive GAST1 protein homolog regulated by BR and GA antagonistically. Possibly involved in cell elongation based on expression data The mRNA is cell-to-cell mobile.
	PBnPA02G0048060	PA02	43258907	43269033	-	AT5G63450	-	AtWRKY33 regulates root apoplastic barrier formation by controlling AtCYP94B1 leading to increased salt tolerance of Arabidopsis plants. Regulation by WRKY33 to control apoplastic barrier formation in roots to confer salt tolerance.
	PBnPA02G0048070	PA02	43269656	43271658	BnaA02g33720D	AT5G63510	gamma carbonic anhydrase like 1	Encodes a mitochondrial gamma carbonic anhydrase-like protein. Component of the NADH dehydrogenase complex.
	PBnPA02G0048080	PA02	43276505	43277993	-		-	-
	PBnPA02G0048090	PA02	43276684	43284203	-	AT5G63520	-	-
	PBnPA02G0048100	PA02	43280143	43281824	-		-	-
	PBnPA02G0048110	PA02	43288806	43292474	BnaA02g33770D	AT5G63530	farnesylated protein 3	Farnesylated protein that binds metals.
	PBnPA02G0048120	PA02	43297849	43300742	-	AT5G63550	DEK domain-containing chromatin associated protein	-
	PBnPA02G0048130	PA02	43302038	43303752	BnaA02g33780D	AT5G63590	flavonol synthase 3	-
	PBnPA02G0048140	PA02	43304608	43306606	BnaA02g33780D	AT5G63590	flavonol synthase 3	-
	PBnPA02G0048150	PA02	43313129	43316685	BnaA02g33830D	AT5G63640	-	Encodes a member of the Arabidopsis TOL (TOM1-LIKE) family of ubiquitin binding proteins that acts redundantly in the recognition and further endocytic sorting of a PIN-FORMED (PIN)-type auxin carrier protein at the plasma membrane, modulating dynamic auxin distribution and associated growth responses.
	PBnPA02G0048160	PA02	43320563	43321240	BnaA02g33850D	AT5G63660	Scorpion toxin-like knottin superfamily protein	Predicted to encode a PR (pathogenesis-related) protein. Belongs to the plant defensin (PDF) family with the following members: At1g75830/PDF1.1, At5g44420/PDF1.2a, At2g26020/PDF1.2b, At5g44430/PDF1.2c, At2g26010/PDF1.3, At1g19610/PDF1.4, At1g55010/PDF1.5, At2g02120/PDF2.1, At2g02100/PDF2.2, At2g02130/PDF2.3, At1g61070/PDF2.4, At5g63660/PDF2.5, At2g02140/PDF2.6, At5g38330/PDF3.1 and At4g30070/PDF…
	PBnPA02G0048170	PA02	43322177	43323981	-	AT5G08560	-	WRDR26 is a WD-40 repeat containing protein initially identified as an interacting partner RanBPM. Its expression is induced by abiotic stress as well as various plant growth regulators including IAA, ABA and ethylene. Role as a novel modulator of redox homeostatis, responding to developmental and stress signals to regulate leaf senescence.
	PBnPA02G0048180	PA02	43325186	43326770	BnaA02g33860D	AT5G63670	SPT4 homolog 2	Transcription elongation factor SPT4 homolog 2. T-DNA mutant is more susceptible to the biotroph Hpa.
	PBnPA02G0048190	PA02	43331082	43333194	BnaA02g33880D	AT5G63760	-
	PBnPA02G0048200	PA02	43334018	43334666	BnaA02g33890D	AT5G63770	diacylglycerol kinase 2	a member of the diacylglycerol kinase gene family. Encodes a functional diacylglycerol kinase. Involved in root elongation and plant development. Gene expression is induced by wounding or cold.
	PBnPA02G0048210	PA02	43336285	43340878	BnaA02g33900D	AT5G63780	-	Encodes SHA1 (shoot apical meristem arrest), a putative E3 ligase (a RING finger protein) required for post-embryonic SAM maintenance. The mutant sha1-1 shows a primary SAM-deficient phenotype at the adult stage.
	PBnPA02G0048220	PA02	43339150	43340823	BnaA02g33910D	AT5G63790	-	Encodes a member of the NAC family of transcription factors. ANAC102 appears to have a role in mediating response to low oxygen stress (hypoxia) in germinating seedlings. Its expression can be induced by beta-cyclocitral, an oxidized by-product of beta-carotene generated in the chloroplasts, mediates a protective retrograde response that lowers the levels of toxic peroxides and carbonyls, limitin…
	PBnPA02G0048230	PA02	43342263	43349755	BnaA02g33920D	AT5G63800	Glycosyl hydrolase family 35 protein	Involved in mucilage formation. Mutants form columella and outer cell wall architecture of the mucilage cells resembles wild-type. However, mum2 seeds completely lack seed coat mucilage. This mutation appears to represent a later step in the development of this cell-type. Encodes a beta-galactosidase involved in seed coat mucilage biosynthesis. Member of Glycoside Hydrolase Family 35
	PBnPA02G0048240	PA02	43357087	43359746	BnaA02g33930D	AT5G63850	amino acid permease 4	Amino acid transporter whose expression is downregulated by dehydration.
	PBnPA02G0048250	PA02	43361829	43366020	BnaA02g33940D	AT5G63860	Regulator of chromosome condensation (RCC1) family protein	UV-B-specific signaling component that orchestrates expression of a range of genes with vital UV-protective functions. Located in the nucleus and the cytosol. Associates with chromatin via histones. UV-B light promotes URV8 protein accumulation in the nucleus. UVR8 interaction with COP1 is negatively regulated by RUP1 and RUP2.
	PBnPA02G0048260	PA02	43369468	43373479	-	AT3G27900	-
	PBnPA02G0048270	PA02	43375544	43386826	BnaA02g33960D	AT5G63920	topoisomerase 3alpha	Encodes topoisomerase 3alpha. Suppresses somatic crossovers. Essential for resolution of meiotic recombination intermediates.
	PBnPA02G0048280	PA02	43385658	43388846	BnaA02g33980D	AT5G63970	Copine (Calcium-dependent phospholipid-binding protein) family	Encodes a ubiquitin ligase that is an essential upstream modulator of JA signaling in response to various stimuli.
	PBnPA02G0048290	PA02	43392150	43393163	BnaA02g33990D	AT1G71380	cellulase 3	-
	PBnPA02G0048300	PA02	43393052	43393383	BnaA02g33980D	AT5G63970	Copine (Calcium-dependent phospholipid-binding protein) family	Encodes a ubiquitin ligase that is an essential upstream modulator of JA signaling in response to various stimuli.
	PBnPA02G0048310	PA02	43396256	43398598	BnaA02g34000D	AT5G64000	-	3 Prime(2 Prime),5 Prime-bisphosphate nucleotidase
	PBnPA02G0048320	PA02	43398731	43400473	BnaA02g34010D	AT5G64020	TRICHOME BIREFRINGENCE-LIKE 14	Encodes a member of the TBL (TRICHOME BIREFRINGENCE-LIKE) gene family containing a plant-specific DUF231 (domain of unknown function) domain. TBL gene family has 46 members, two of which (TBR/AT5G06700 and TBL3/AT5G01360) have been shown to be involved in the synthesis and deposition of secondary wall cellulose, presumably by influencing the esterification state of pectic polymers. A nomenclature…
	PBnPA02G0048330	PA02	43403412	43407804	BnaA02g34020D	AT5G64030	S-adenosyl-L-methionine-dependent methyltransferases superfamily protein	-
	PBnPA02G0048340	PA02	43407505	43408194	BnaA02g34030D	AT5G64040	photosystem I reaction center subunit PSI-N, chloroplast, putative / PSI-N, putative (PSAN)	Encodes the only subunit of photosystem I located entirely in the thylakoid lumen. May be involved in the interaction between plastocyanin and the photosystem I complex. Phosphorylation of this protein is dependent on calcium.
	PBnPA02G0048350	PA02	43408809	43416143	BnaA02g34040D	AT5G64070	-	Encodes a phosphatidylinositol 4-OH kinase, PI-4Kbeta1. Arabidopsis contains 12 PI-4Ks in three separate families: PI-4Kalphs, PI-4kbeta, and PI-4Kgamma. PI-4Kbeta1 is 83% identical to PI-4kbeta2 encoded by At5g09350. Interacts with the RabA4b GTPase. Important for polarized root hair growth as the loss of this gene and its close relative PI-4kbeta2, leads to the formation of abnormal root hairs.
	PBnPA02G0048360	PA02	43416428	43417857	BnaA02g34050D	AT5G64080	Bifunctional inhibitor/lipid-transfer protein/seed storage 2S albumin superfamily protein	-
	PBnPA02G0048370	PA02	43421699	43423559	BnaA02g34070D	AT5G64120	Peroxidase superfamily protein	Encodes a cell wall bound peroxidase that is induced by hypo-osmolarity and is involved in the lignification of cell walls. Class III peroxidase cell wall-targeted protein localized to the micropylar endosperm facing the radicle. Involved in seed germination.
	PBnPA02G0048380	PA02	43435269	43437459	BnaA02g34070D	AT5G64120	Peroxidase superfamily protein	Encodes a cell wall bound peroxidase that is induced by hypo-osmolarity and is involved in the lignification of cell walls. Class III peroxidase cell wall-targeted protein localized to the micropylar endosperm facing the radicle. Involved in seed germination.
	PBnPA02G0048390	PA02	43444292	43446002	BnaA02g34090D	AT5G64230	-	-
	PBnPA02G0048400	PA02	43448840	43450898	BnaA02g34100D	AT5G41770	crooked neck protein, putative / cell cycle protein, putative	-
	PBnPA02G0048410	PA02	43451911	43454384	BnaA02g34110D	AT5G64240	metacaspase 3	Encodes a type I metacaspase. Two Arabidopsis metacaspases, AT1G02170 (MC1) and AT4G25110 (MC2) antagonistically control programmed cell death in Arabidopsis. MC1 is a positive regulator of cell death and requires conserved caspase-like putative catalytic residues for its function. MC2 negatively regulates cell death. This function is independent of the putative catalytic residues. A third type I…
	PBnPA02G0048420	PA02	43452134	43453357	-	-	-	-
	PBnPA02G0048430	PA02	43456871	43459202	-	-	-	-
	PBnPA02G0048440	PA02	43463253	43465088	BnaA02g34120D	AT5G64260	EXORDIUM like 2	-
	PBnPA02G0048450	PA02	43487695	43490466	BnaA02g34130D	AT5G64280	dicarboxylate transporter 2.2	-
	PBnPA02G0048460	PA02	43491786	43492687	BnaA02g34140D	AT5G64310	arabinogalactan protein 1	Encodes arabinogalactan-protein (AGP1). The mRNA is cell-to-cell mobile.
	PBnPA02G0048470	PA02	43492977	43495346	BnaA02g34150D	AT5G64320	Pentatricopeptide repeat (PPR) superfamily protein	MTL1 is a mitochondria localized PRR protein involved in mitochondrial protein translation and group II intron splicing.
	PBnPA02G0048480	PA02	43496065	43497808	BnaA02g34170D	AT5G64341	-	-
	PBnPA02G0048490	PA02	43500075	43500789	BnaA02g34160D	AT5G64340	sequence-specific DNA binding transcription factors;transcription regulators	Encodes a bHLH(basic helix-loop-helix)-type transcription factor SAC51 [suppressor of acaulis 51]. Upregulation of SAC51 reverses the dwarf phenotype caused by a loss-of-function mutation in ACL5 (Arabidopsis thaliana ACAULIS 5) gene, suggesting that activation of SAC51 may lead to the expression of a subset of genes required for stem elongation.
	PBnPA02G0048500	PA02	43501044	43501985	BnaA02g34170D	AT5G64341	-	-
	PBnPA02G0048510	PA02	43502023	43503628	BnaA02g34180D		-	-
	PBnPA02G0048520	PA02	43508457	43514876	BnaA02g34200D	AT5G64410	oligopeptide transporter 4	oligopeptide transporter
Single interval mapping	4335059|F|0-41:T>C-41:T>C	PA02	43510445						1988	1.988	oligopeptide transporter 4
Composite Interval mapping	4335059|F|0-41:T>C-41:T>C	PA02	43510445
Composite Interval mapping	3095606|F|0-36:A>T-36:A>T	PA03	16807945						717	0.717	Tudor
	PBnPA03G0028530	PA03	16808662	16810189	BnaAnng00560D		-	-
	PBnPA03G0028540	PA03	16810199	16814250	BnaA03g30570D	AT3G09670	Tudor/PWWP/MBT superfamily protein	PWWP domain protein involved in regulation of FLC and flowering time.
	PBnPA03G0028550	PA03	16815770	16816467	BnaA03g30610D	AT3G09590	CAP (Cysteine-rich secretory proteins, Antigen 5, and Pathogenesis-related 1 protein) superfamily protein	-
	PBnPA03G0028560	PA03	16816988	16820300	BnaA03g30620D	AT3G09550	-
	PBnPA03G0028570	PA03	16821034	16821731	BnaA03g30630D	AT3G09540	-
	PBnPA03G0028580	PA03	16822286	16824149	BnaA03g30640D	AT3G09530	exocyst subunit exo70 family protein H3	A member of EXO70 gene family, putative exocyst subunits, conserved in land plants. Arabidopsis thaliana contains 23 putative EXO70 genes, which can be classified into eight clusters on the phylogenetic tree.
	PBnPA03G0028590	PA03	16825430	16826202	BnaA03g18590D	AT2G39390	Ribosomal L29 family protein	-
	PBnPA03G0028600	PA03	16826419	16829104	BnaA03g29220D	AT3G05910	Pectinacetylesterase family protein	-
	PBnPA03G0028610	PA03	16830715	16830886	BnaA03g38460D		-	-
	PBnPA03G0028620	PA03	16831659	16834388	BnaA03g30670D	AT3G09400	pol-like 3	Similar to POLTERGEIST (POL) protein phosphatase 2C. No phenotype observed in plants homozygous for a null allele. Ubiquitously expressed.
	PBnPA03G0028630	PA03	16836536	16837802	BnaA03g30690D	AT1G80930	MIF4G domain-containing protein / MA3 domain-containing protein	-
	PBnPA03G0028640	PA03	16847427	16861668	BnaA03g30700D	AT3G09360	-	Cyclin/Brf1-like TBP-binding protein. Double mutants with BRF1 show defects in pollen development. Controls FES1A regulated thermosensitivity.
	PBnPA03G0028650	PA03	16878377	16882177	BnaA03g30730D	AT3G09330	Transmembrane amino acid transporter family protein	-
	PBnPA03G0028670	PA03	16882775	16883504	-	-	-	-
	PBnPA03G0028660	PA03	16882775	16885906	BnaA03g30760D	AT3G09320	DHHC-type zinc finger family protein	-
	PBnPA03G0028680	PA03	16885025	16887394	BnaA03g30770D	AT3G09300	OSBP(oxysterol binding protein)-related protein 3B	-
	PBnPA03G0028690	PA03	16889115	16895757	BnaA03g30790D	AT3G09290	telomerase activator1	encodes activation factor TAC1 which mediates telomerase activity
	PBnPA03G0028700	PA03	16904539	16904818	-	AT3G57770	Protein kinase superfamily protein	-
	PBnPA03G0028710	PA03	16907520	16910736	-	AT4G22100	beta glucosidase 2	-
	PBnPA03G0028720	PA03	16911149	16911950	BnaA03g57450D		-	-
	PBnPA03G0028730	PA03	16912866	16915576	BnaA03g39480D	AT2G17090	Protein kinase protein with tetratricopeptide repeat domain	Encodes a N-myrystolylated plasma membrane associated member of the RLCK II family of IRAK/Pelle-like kinases that regulates the MAPK pathway that promotes the elongation of the Arabidopsis zygote and the development of its basal daughter cell into the extra-embryonic suspensor. SSP transcripts are produced in mature pollen but are not translated until delivery to the zygote and the endosperm aft…
	PBnPA03G0028740	PA03	16915656	16917800	BnaA03g30840D	AT3G09230	myb domain protein 1	member of MYB3R- and R2R3- type MYB- encoding genes, degraded by the 26S proteasome, likely facilitated by a CUL3-based E3 ligase that uses MATH-BTB/POZ proteins as substrate adaptors.
	PBnPA03G0028750	PA03	16918193	16923318	BnaA03g30860D	AT3G09150	-	Required for biosynthesis of the tetrapyrrole phytochrome chromophore phytochromobilin. Encodes phytochromobilin synthase, a ferredoxin-dependent biliverdin reductase. It is necessary for coupling the expression of some nuclear genes to the functional state of the chloroplast.
	PBnPA03G0028760	PA03	16929496	16931494	-	AT3G09070	Protein of unknown function (DUF740)	Encodes a polarly localised membrane-associated protein that regulates phloem differentiation entry.
	PBnPA03G0028770	PA03	16932347	16935272	BnaA03g30870D	AT3G09060	-
	PBnPA03G0028780	PA03	16936665	16938460	BnaA03g30890D	AT2G30770	cytochrome P450, family 71, subfamily A, polypeptide 13	Putative cytochrome P450; together with CYP71A12 produces dihydrocamalexic acid (DHCA), the precursor to the defense-related compound camalexin, which accumulates in the intercellular space and contributes to the resistance of mature Arabidopsis to P. syringae without directly inhibiting bacterial growth.
	PBnPA03G0028790	PA03	16962128	16972214	BnaA03g30910D	AT3G09040	-
	PBnPA03G0028800	PA03	16973118	16975632	BnaA03g30960D	AT3G09010	-
	PBnPA03G0028810	PA03	16977165	16984261	BnaA03g30970D	AT3G08960	-	Ran effector.
	PBnPA03G0028820	PA03	16984332	16990306	BnaA03g30990D	AT3G08930	LMBR1-like membrane protein	-
	PBnPA03G0028830	PA03	16990630	16993028	BnaA03g49290D	AT2G20560	DNAJ heat shock family protein	-
	PBnPA03G0028840	PA03	16996778	17000371	BnaA03g31010D	AT3G08890	Protein of unknown function, DUF538	-
	PBnPA03G0028850	PA03	17000911	17001523	-	-	-	-
	PBnPA03G0028860	PA03	17002787	17006224	-	AT2G38400	alanine:glyoxylate aminotransferase 3	alanine:glyoxylate aminotransferase 2 homolog (AGT3) mRNA,
	PBnPA03G0028870	PA03	17012913	17023107	BnaC05g43690D	AT3G08850	HEAT repeat ;WD domain, G-beta repeat protein protein	Encodes one of two Arabidopsis RAPTOR/KOG1 homologs. RAPTOR proteins are binding partners of the target of rapamycin kinase that is present in all eukaryotes and play a central role in the stimulation of cell growth and metabolism in response to nutrients. Mutants show embryo lethal phenotype which occurs at pre-globular stage. May interact with TOR kinase in a rapamycin like signaling pathway. I…
	PBnPA03G0028880	PA03	17023717	17030069	BnaA03g31040D	AT3G08840	-
	PBnPA03G0028890	PA03	17030541	17031428	-	AT3G08770	lipid transfer protein 6	Predicted to encode a PR (pathogenesis-related) protein. Belongs to the lipid transfer protein (PR-14) family with the following members: At2g38540/LTP1, At2g38530/LTP2, At5g59320/LTP3, At5g59310/LTP4, At3g51600/LTP5, At3g08770/LTP6, At2g15050/LTP7, At2g18370/LTP8, At2g15325/LTP9, At5g01870/LTP10, At4g33355/LTP11, At3g51590/LTP12, At5g44265/LTP13, At5g62065/LTP14, At4g08530/LTP15.
	PBnPA03G0028900	PA03	17030541	17033842	BnaA03g31070D	AT3G08710	-	Associated to plasma membrane. Moves cell to cell, suggesting a role in intercellular communication. The redox reaction between oxidized AtGPX3 and reduced AtTRXh9 is realized through the forming and breaking of disulfide bonds via the active sites of Cys4 and Cys57 in AtTRXh9.
	PBnPA03G0028910	PA03	17036164	17044130	BnaA03g31100D	AT3G08660	-
	PBnPA03G0028920	PA03	17046457	17049545	BnaA03g31110D	AT3G08650	ZIP metal ion transporter family	-
	PBnPA03G0028930	PA03	17050192	17051421	BnaA03g31120D	AT3G08610	-	-
	PBnPA03G0028940	PA03	17052411	17054176	BnaA03g31130D	AT3G08600	Protein of unknown function (DUF1191)	-
	PBnPA03G0028950	PA03	17059087	17070574	BnaAnng03370D	AT5G10470	kinesin like protein for actin based chloroplast movement 1	Kinesin that binds cyclin-dependent kinase CDKA;1 as homodimer or as heterodimer with KCA2. Demarcates the division site in plant cells.
	PBnPA03G0028960	PA03	17075005	17077244	BnaA03g31150D	AT3G10330	Cyclin-like family protein	-
	PBnPA03G0028970	PA03	17077282	17082117	BnaA03g31160D	AT3G10360	pumilio 4	Encodes a member of the Arabidopsis Pumilio (APUM) proteins containing PUF domain (eight repeats of approximately 36 amino acids each). PUF proteins regulate both mRNA stability and translation through sequence-specific binding to the 3' UTR of target mRNA transcripts.
	PBnPA03G0028980	PA03	17092131	17095793	BnaA03g31180D	AT3G10390	-	Encodes a plant homolog of a SWIRM domain containing protein found in histone deacetylase complexes in mammals. Lesions in FLD result in hyperacetylation of histones in FLC chromatin, up-regulation of FLC expression and extremely delayed flowering. FLD plays a key role in regulating the reproductive competence of the shoot and results in different developmental phase transitions in Arabidopsis.
	PBnPA03G0028990	PA03	17097034	17100274	BnaA03g38300D	AT5G42240	serine carboxypeptidase-like 42	-
	PBnPA03G0029000	PA03	17100987	17101122	-	-	-	-
	PBnPA03G0029010	PA03	17101426	17102380	BnaA03g36590D	AT3G22290	-
	PBnPA03G0029020	PA03	17101840	17110312	BnaA03g31220D	AT4G04690	F-box and associated interaction domains-containing protein	-
	PBnPA03G0029030	PA03	17112026	17112944	BnaA03g31220D	AT4G04690	F-box and associated interaction domains-containing protein	-
	PBnPA03G0029040	PA03	17114884	17117896	BnaA03g31260D	AT3G10490	-	Encodes a NAC transcription factor that physically associates with the histone H3K4 demethylase JMJ14 and through that association is involved in transcriptional repression and flowering time control.
	PBnPA03G0029050	PA03	17118515	17122871	BnaA03g31270D	AT3G10480	NAC domain containing protein 50	Encodes a NAC transcription factor that physically associates with the histone H3K4 demethylase JMJ14 and through that association is involved in transcriptional repression and flowering time control. It binds the NAC-binding site, the Mitochondrial Dysfunction Motif.
	PBnPA03G0029060	PA03	17131226	17131855	BnaA03g31280D	AT3G10525	LOSS OF GIANT CELLS FROM ORGANS	Encodes LGO (loss of giant cells from organs) required for endoreduplication in sepal giant cell formation. Giant cells in both leaves and sepals are absent in lgo mutants. LGO is a member of a plant specific cell cycle inhibitor family SIAMESE and was originally named as SMR1(SIAMESE RELATED 1).
	PBnPA03G0029070	PA03	17135674	17139695	BnaA03g31290D	AT5G04590	sulfite reductase	A.thaliana gene encoding sulfite reductase.
	PBnPA03G0029080	PA03	17145534	17147937	BnaA03g50830D	AT1G14800	Nucleic acid-binding, OB-fold-like protein	-
	PBnPA03G0029090	PA03	17149307	17150129	BnaA03g31310D	AT1G66245	-	-
	PBnPA03G0029100	PA03	17150283	17151858	BnaA03g31320D	AT3G10640	SNF7 family protein	-
	PBnPA03G0029110	PA03	17152027	17157666	-	AT3G10650	-	Encodes a nucleoporin involved in mRNA export from the nucleus. It is also involved in the regulation of nuclear morphology.
	PBnPA03G0029120	PA03	17158141	17163718	BnaA03g31330D	AT3G10660	-	predicted to encode calcium-dependent protein kinase and is localized to the ER. Protein is myristoylated in a cell-free extract. Changing the proposed myristoylated site, G residue in the amino terminal, to A prevented the meristoylation . The G to A mutation decreased AtCPK2 membrane association by approximately 50%.
	PBnPA03G0029130	PA03	17164155	17170499	BnaA03g31350D	AT3G10690	DNA GYRASE A	Encodes a protein that when expressed together with GYRB2 generates an active supercoiling DNA gyrase enzyme that shares similar properties to its bacterial counterpart, including sensitivity to gyrase-specific antibiotics.
	PBnPA03G0029140	PA03	17171913	17174967	BnaA03g31370D	AT3G10710	root hair specific 12	Pectin methylesterase inhibitor; INVI-PMEI protein isoform which clustered with a PME; involved in root hair development.
	PBnPA03G0029150	PA03	17175083	17180055	BnaA03g31380D	AT3G10740	-	Encodes a bifunctional alpha-l-arabinofuranosidase/beta-d-xylosidase that belongs to family 51 of glycoside hydrolases. It may be involved in cell wall modification.
	PBnPA03G0029160	PA03	17182019	17182772	BnaA03g31400D	AT3G10760	Homeodomain-like superfamily protein	-
	PBnPA03G0029170	PA03	17191193	17192954	BnaA03g31430D	AT3G10770	Single-stranded nucleic acid binding R3H protein	-
	PBnPA03G0029180	PA03	17194177	17195360	-	AT3G10780	emp24/gp25L/p24 family/GOLD family protein	-
	PBnPA03G0029190	PA03	17195372	17196014	BnaA03g31450D	AT3G11060	-	-
	PBnPA03G0029200	PA03	17198385	17199061	BnaA03g31460D	AT3G10815	RING/U-box superfamily protein	-
	PBnPA03G0029210	PA03	17203367	17205723	BnaA03g31470D	AT3G10820	Transcription elongation factor (TFIIS) family protein	-
	PBnPA03G0029220	PA03	17206748	17207000	BnaA03g31450D	AT3G11060	-	-
	PBnPA03G0029230	PA03	17210015	17212180	BnaA03g31480D	AT3G10890	Glycosyl hydrolase superfamily protein	Encodes an endo beta mannanase that is localized to the apoplast and involved in glutathione mediated cadmium tolerance.
	PBnPA03G0029240	PA03	17215165	17215636	BnaA03g31490D	AT3G10985	senescence associated gene 20	A senescence-associated gene whose expression is induced in response to treatment with Nep1, a fungal protein that causes necrosis. The mRNA is cell-to-cell mobile.
	PBnPA03G0029250	PA03	17216739	17218512	BnaA03g31500D	AT3G10986	Protein of unknown function (DUF567)	-
	PBnPA03G0029260	PA03	17220264	17222275	BnaA03g31510D	AT3G11020	DRE/CRT-binding protein 2B	encodes a member of the DREB subfamily A-2 of ERF/AP2 transcription factor family (DREB2B). The protein contains one AP2 domain. There are eight members in this subfamily including DREB2A.
	PBnPA03G0029270	PA03	17229299	17233442	BnaA03g31520D	AT4G31615	Transcriptional factor B3 family protein	Encodes a member of the REM (Reproductive Meristem) gene family, a part of the B3 DNA-binding domain superfamily.
	PBnPA03G0029280	PA03	17234221	17236436	BnaA03g38790D	AT3G11010	-
	PBnPA03G0029290	PA03	17236820	17239508	BnaA03g31550D	AT3G11070	Outer membrane OMP85 family protein	-
	PBnPA03G0029300	PA03	17241491	17241968	BnaA03g31560D	AT3G11110	RING/U-box superfamily protein	-
	PBnPA03G0029310	PA03	17242370	17243673	-	-	-	-
	PBnPA03G0029320	PA03	17242448	17244044	BnaA03g31570D	AT1G66100	Plant thionin	Predicted to encode a PR (pathogenesis-related) protein. Belongs to the plant thionin (PR-13) family with the following members: At1g66100, At5g36910, At1g72260, At2g15010, At1g12663, At1g12660.
	PBnPA03G0029330	PA03	17244903	17253585	BnaA03g31580D	AT3G11130	Clathrin, heavy chain	CHC1 heavy chain subunit of clathrin. Involved in vesicle mediated trafficking. Mutants show reduced rates of endocytosis and defects clathrin mediated exocytosis. Mutants also have increased dehydration tolerance which may be related to the overall slower stomatal aperture dynamics. Overall growth is affected.
	PBnPA03G0029340	PA03	17264327	17267238	BnaA03g31600D	AT3G11170	fatty acid desaturase 7	Chloroplastic enzyme responsible for the synthesis of 16:3 and 18:3 fatty acids from galactolipids, sulpholipids and phosphatidylglycerol. Uses ferredoxin as electron donor. Gene expression is induced by wounding in shoot and root. The wound-response in shoot is independent of jasmonic acid mediated pathway whereas the root response is mediated by jasmonic acid. The mRNA is cell-to-cell mobile.
	PBnPA03G0029350	PA03	17267351	17269500	BnaA03g31610D	AT3G11200	alfin-like 2	Encodes a member of the Alfin1-like family of nuclear-localized PHD (plant homeodomain) domain containing proteins. All AL proteins except AL3 bind to di- or trimethylated histone H3 (H3K4me3/2). Members of this family include: AT5G05610 (AL1), AT3G11200 (AL2), AT3G42790 (AL3), AT5G26210 (AL4), AT5G20510 (AL5), AT2G02470 (AL6), AT1G14510 (AL7).
	PBnPA03G0029360	PA03	17270321	17280526	BnaA03g54270D	AT4G37740	growth-regulating factor 2	Growth regulating factor encoding transcription activator. One of the nine members of a GRF gene family, containing nuclear targeting domain. Mutants result in smaller leaves indicating the role of the gene in leaf development. Expressed in root, shoot and flower
	PBnPA03G0029370	PA03	17282527	17287308	BnaA03g43380D		-	-
	PBnPA03G0029380	PA03	17288915	17290108	BnaA03g31630D	AT3G13590	Cysteine/Histidine-rich C1 domain family protein	-
	PBnPA03G0029390	PA03	17291075	17292493	BnaA03g48790D	AT4G27745	-
	PBnPA03G0029400	PA03	17292167	17295073	BnaA03g01770D	AT5G05820	Nucleotide-sugar transporter family protein	-
	PBnPA03G0029410	PA03	17296051	17299189	BnaA03g31660D	AT3G11330	plant intracellular ras group-related LRR 9	Encodes PIRL9, a member of the Plant Intracellular Ras-group-related LRRs (Leucine rich repeat proteins). PIRLs are a distinct, plant-specific class of intracellular LRRs that likely mediate protein interactions, possibly in the context of signal transduction. PIRL1 (AT5G05850) and PIRL9 (AT3G11330) are genetically redundant and are required for differentiation of microspores into pollen.
	PBnPA03G0029420	PA03	17300008	17302323	BnaA03g31670D	AT3G11380	Pentatricopeptide repeat (PPR) superfamily protein	-
	PBnPA03G0029430	PA03	17305195	17306807	BnaA03g31680D	AT3G11397	prenylated RAB acceptor 1.A3	-
	PBnPA03G0029440	PA03	17307150	17312973	BnaA03g31700D	AT3G11420	Protein of unknown function (DUF604)	-
	PBnPA03G0029450	PA03	17315236	17316161	BnaA03g31710D		-	-
	PBnPA03G0029460	PA03	17317418	17319299	BnaA03g31720D	AT3G11450	DnaJ domain ;Myb-like DNA-binding domain	Encodes a ZRF1 chromatin regulator. Functions in regulating plant growth and development.
	PBnPA03G0029470	PA03	17326736	17327494	BnaAnng24740D		-	-
	PBnPA03G0029480	PA03	17330094	17333660	BnaAnng19790D	AT4G36470	S-adenosyl-L-methionine-dependent methyltransferases superfamily protein	Encodes an S-adenosyl-l-methionine-dependent methyltransferase belonging to the SABATH family that catalyzes the specific carboxymethylation of (11R)-carlactonoic acid.
	PBnPA03G0029490	PA03	17337457	17342799	BnaA03g31750D	AT3G11510	Ribosomal protein S11 family protein	-
	PBnPA03G0029500	PA03	17337525	17338098	-	AT3G06545	-	-
	PBnPA03G0029510	PA03	17341257	17341680	-	-	-	-
	PBnPA03G0029520	PA03	17347771	17349612	BnaA03g31760D	AT3G11530	-
	PBnPA03G0029530	PA03	17352484	17357273	BnaA03g31770D	AT3G11540	Tetratricopeptide repeat (TPR)-like superfamily protein	Contains a tetratricopeptide repeat region, and a novel carboxy-terminal region. SPY acts as both a repressor of GA responses and as a positive regulation of cytokinin signalling. SPY may be involved in reducing ROS accumulation in response to stress. Regulates root hair patterning independently of 2 gibberellin signalling. Together with SEC functions to competitively regulate RGA1 (At2g01570). N…
	PBnPA03G0029540	PA03	17357458	17358642	BnaA03g31780D	AT3G11550	Uncharacterised protein family (UPF0497)	-
	PBnPA03G0029550	PA03	17358667	17361725	-	AT3G11570	TRICHOME BIREFRINGENCE-LIKE 8	Encodes a member of the TBL (TRICHOME BIREFRINGENCE-LIKE) gene family containing a plant-specific DUF231 (domain of unknown function) domain. TBL gene family has 46 members, two of which (TBR/AT5G06700 and TBL3/AT5G01360) have been shown to be involved in the synthesis and deposition of secondary wall cellulose, presumably by influencing the esterification state of pectic polymers. A nomenclature…
	PBnPA03G0029560	PA03	17362470	17365567	BnaA03g31790D	AT3G11580	-	SOD7 encodes nuclear localized B3 DNA binding domain and a transcriptional repression motif. Belongs to the RAV gene family. Functions in regulation of seed size and binds to and represses KLU. Transcription repressor involved in regulation of inflorescence architecture.
	PBnPA03G0029570	PA03	17373328	17374194	BnaA03g31800D	AT5G17230	-	Encodes phytoene synthase that is the rate-limiting enzyme in the carotenoid biosynthetic pathway and that interacts with the ORANGE (OR) protein. PSY Primes expression is posttransciptionally regulated by OR.
	PBnPA03G0029580	PA03	17378323	17379977	BnaA03g31810D	AT3G11590	-
	PBnPA03G0029590	PA03	17387410	17388238	BnaA03g31840D	AT3G11600	-	One of two plant specific paralogs of unknown function. Interacts with GL2. GIR1/GIR2 loss of function resembles gl2 lof mutations.
	PBnPA03G0029600	PA03	17389134	17397319	BnaA03g31850D	AT3G11620	-
	PBnPA03G0029610	PA03	17397157	17399482	BnaA03g31870D	AT5G06290	-	Encodes a 2-Cys peroxiredoxin (2-Cys PrxB) that contains two catalytic Cys residues.The mRNA is cell-to-cell mobile. Functions in redox cascade with TrxL2 via the ferredoxin-thioredoxin reductase (FTR)/thioredoxin (Trx) pathway to mediate the light-responsive reductive control of target proteins. Continuously transfers reducing power from TrxL2 to H2O2.
	PBnPA03G0029620	PA03	17400247	17412381	BnaA03g31900D	AT3G11710	lysyl-tRNA synthetase 1	-
	PBnPA03G0029630	PA03	17418187	17419537	BnaA03g31930D	AT3G11740	Protein of unknown function (DUF567)	-
	PBnPA03G0029640	PA03	17419873	17422055	BnaA03g31940D	AT3G11780	MD-2-related lipid recognition domain-containing protein / ML domain-containing protein	-
	PBnPA03G0029650	PA03	17423305	17425925	BnaA03g31950D	AT3G11800	-	-
	PBnPA03G0029660	PA03	17423305	17426653	BnaA03g31960D	AT3G11820	syntaxin of plants 121	Encodes a syntaxin localized at the plasma membrane. SYR1/PEN1 is a member of the SNARE superfamily and functions in positioning anchoring of the KAT1 K+ channel protein at the plasma membrane. Transcription is upregulated by abscisic acid, suggesting a role in ABA signaling. Also functions in non-host resistance against barley powdery mildew. It is a nonessential component of the preinvasive res…
	PBnPA03G0029670	PA03	17429136	17434876	BnaA03g31970D	AT3G11830	TCP-1/cpn60 chaperonin family protein	-
	PBnPA03G0029680	PA03	17433925	17436112	BnaA03g31980D	AT3G11840	plant U-box 24	Encodes a U-box-domain-containing E3 ubiquitin ligase that acts as a negative regulator of PAMP-triggered immunity.
	PBnPA03G0029690	PA03	17437670	17439482	-	-	-	-
	PBnPA03G0029700	PA03	17440188	17442681	BnaA03g31990D	AT3G11900	-	encodes an amino acid transporter that transports aromatic and neutral amino acids, IAA, and 2,4-D. Expressed in all tissues with highest abundance in flowers and cauline leaves. a member of a small gene family in Arabidopsis and represents a new class of amino acid transporters.
	PBnPA03G0029710	PA03	17443113	17451851	BnaA03g32000D	AT3G11910	-	Ubiquitin-specific protease, which together with UBP12 deubiquitinates DA1, DAR1 and DAR2, hence reducing their peptidase activity. Works upstream of DA1, DAR1 and DAR2 to restrict their protease activity and hence fine-tune plant growth and development.
	PBnPA03G0029720	PA03	17455275	17458038	BnaA03g32010D	AT3G11930	Adenine nucleotide alpha hydrolases-like superfamily protein	-
	PBnPA03G0029730	PA03	17457469	17461133	BnaA03g32020D	AT2G37270	ribosomal protein 5B	One of two genes encoding the ribosomal protein S5. Expressed at a lower level compared to ATRPS5A.
	PBnPA03G0029740	PA03	17464826	17467477	BnaA03g32030D	AT3G11945	homogentisate prenyltransferase	Encodes a protein involved in plastoquinone-9 biosynthesis. The enzyme possesses homogentisate prenyltransferase activity and was shown to use solanesyl diphosphate, farnesyl diphosphate and geranylgeranyldiphosphate as prenyl donors, but not phytyldiphosphate. This gene At3g11945 derives from a split of At3g11950, publications Tian et al (2007) and Sadre et al (2006) refer to this gene as At3g11…
	PBnPA03G0029750	PA03	17467816	17470407	BnaA03g32050D	AT3G11950	-	publications Tian et al (2007) and Sadre et al (2006) refer to At3g11950. The prenyltransferase gene studied is actually At3g11945 which arises from a split of the previous At3g11950 gene model.
	PBnPA03G0029760	PA03	17467983	17468497	-	-	-	-
	PBnPA03G0029770	PA03	17471204	17479344	BnaA03g32060D	AT3G11960	-
	PBnPA03G0029780	PA03	17477146	17479344	-	AT4G21380	-	encodes a putative receptor-like serine/threonine protein kinases that is similar to Brassica self-incompatibility (S) locus. Expressed in root. Shoot expression limited to limited to the root-hypocotyl transition zone and at the base of lateral roots as well as in axillary buds, and pedicels.
	PBnPA03G0029790	PA03	17480920	17483110	BnaA03g32080D	AT4G13090	xyloglucan endotransglucosylase/hydrolase 2	-
	PBnPA03G0029800	PA03	17486107	17487829	BnaA03g32090D	AT4G13090	xyloglucan endotransglucosylase/hydrolase 2	-
	PBnPA03G0029810	PA03	17488101	17492463	BnaA03g32100D	AT3G12012	-	-
	PBnPA03G0029820	PA03	17492916	17495088	BnaA03g32110D	AT3G12130	-	KHZ1 is a CCCH zinc-finger and KH domain protein belonging to the VII subfamily. It is expressed throughout the plant. Highly similar to KHZ2. khz1 mutants are late flowering and double mutants with khz2 are even more late flowering. Overexpression leads to increased rates of leaf senescence.
	PBnPA03G0029830	PA03	17501022	17506831	BnaA03g32120D	AT3G12140	Emsy N Terminus (ENT)/ plant Tudor-like domains-containing protein	Agenet domain containing nucleosome binding protein. Binds H3K36 sites.
	PBnPA03G0029840	PA03	17507622	17509530	BnaA03g32140D	AT3G12160	RAB GTPase homolog A4D	Encodes RABA4D, a member of the Arabidopsis RabA4 subfamily of Rab GTPase proteins. It is transported in exocytic vesicles to the apical tip of pollen tubes where it appears to promote tip growth. Proper localization of RabA4d depends on ROP1, RIC3, and RIC4 activity.
	PBnPA03G0029850	PA03	17511073	17518194	BnaA03g02410D	AT5G08260	serine carboxypeptidase-like 35	-
	PBnPA03G0029860	PA03	17520131	17524538	BnaA03g32170D	AT3G12250	-	basic leucine zipper transcription factor involved in the activation of SA-responsive genes.
	PBnPA03G0029870	PA03	17522888	17525113	BnaA03g32180D	AT3G12260	LYR family of Fe/S cluster biogenesis protein	-
	PBnPA03G0029880	PA03	17524788	17529710	BnaA03g32190D	AT3G12270	protein arginine methyltransferase 3	-
	PBnPA03G0029890	PA03	17528583	17535438	BnaA03g32200D	AT3G12280	retinoblastoma-related 1	Encodes a retinoblastoma homologue RETINOBLASTOMA-RELATED protein (RBR or RBR1). RBR controls nuclear proliferation in the female gametophyte. Also required for correct differentiation of male gametophytic cell types. Regulates stem cell maintenance in Arabidopsis roots. Involved in the determination of cell cycle arrest in G1 phase after sucrose starvation. RBR1 is also involved in regulation of…
	PBnPA03G0029900	PA03	17534714	17540179	BnaA03g32210D	AT3G12290	Amino acid dehydrogenase family protein	MTHFD1 encodes a cytoplasmic bifunctional methylenetetrahydrofolate dehydrogenase/methenyltetrahydrofolate cyclohydrolase that is involved in one carbon metabolism and control of DNA methylation.
	PBnPA03G0029910	PA03	17540444	17543937	BnaA03g32220D	AT3G12300	-	Similar to Bug22p in Paramecium, a conserved centrosomal/ciliary protein. This protein is widespread in eukaryotes harboring centrioles/cilia at some stage of their life cycles. Among eukaryotes devoid of centrioles/cilia, plants possess BUG22 genes whereas some fungi (at least ascomycetes) do not.
	PBnPA03G0029920	PA03	17542114	17543937	BnaA03g32230D	AT3G12320	-	Member of a small gene family. Appears to be clock regulated.Somewhat redundant with LNK1/2 though more like LNK4 in having affects on biomass accumulation and phototrophism.
	PBnPA03G0029930	PA03	17544619	17548837	-	AT3G12390	Nascent polypeptide-associated complex (NAC), alpha subunit family protein	-
	PBnPA03G0029940	PA03	17545573	17548808	BnaA03g32250D	AT3G12400	-	Mutants of this gene were initially identified because of the trichome morphogenesis phenotype. Those trichomes have multiple nuclei, a defect that turns out not to be restricted to the trichomes but also in all endoreduplicating cell types. This gene encodes a ubiquitin-binding protein with sequence similarities with yeast proteins that are components of the ESCRTI-III complexes. The Arabidopsis…
	PBnPA03G0029950	PA03	17549117	17551469	BnaA03g32260D	AT3G12480	nuclear factor Y, subunit C11	-
	PBnPA03G0029960	PA03	17551656	17554022	BnaA03g32270D	AT3G12500	basic chitinase	encodes a basic chitinase involved in ethylene/jasmonic acid mediated signalling pathway during systemic acquired resistance based on expression analyses.
	PBnPA03G0029970	PA03	17556829	17560014	BnaA03g32280D	AT3G12500	basic chitinase	encodes a basic chitinase involved in ethylene/jasmonic acid mediated signalling pathway during systemic acquired resistance based on expression analyses.
	PBnPA03G0029980	PA03	17567861	17570822	BnaA03g32310D	AT3G12540	-
	PBnPA03G0029990	PA03	17571482	17574198	BnaA03g39350D	AT5G02500	heat shock cognate protein 70-1	Encodes a member of heat shock protein 70 family. Hsc70-1 negatively regulates the expression of Hsp101 through HsfA1d, HsfA1e and HsfA2. During non-HS condition, Hsc70-1 attenuates the activity of HsfAs and finally affects the expression of HsfA2 and Hsp101 genes. hsc70-1 mutant showed thermotolerance phenotype due to higher expression of Hsp101 and other HS inducible genes.
	PBnPA03G0030000	PA03	17575337	17575845	BnaA03g54780D	AT5G02530	RNA-binding (RRM/RBD/RNP motifs) family protein	-
	PBnPA03G0030010	PA03	17576232	17583630	BnaA03g32330D	AT3G12590	-
	PBnPA03G0030020	PA03	17583891	17585694	BnaA03g32340D	AT3G12600	nudix hydrolase homolog 16	-
	PBnPA03G0030030	PA03	17588334	17589162	BnaA03g32350D	AT3G12610	Leucine-rich repeat (LRR) family protein	Plays role in DNA-damage repair/toleration. Partially complements RecA- phenotypes.
	PBnPA03G0030040	PA03	17593694	17598022	BnaA03g32370D	AT3G12640	-
	PBnPA03G0030050	PA03	17600419	17601220	BnaA03g32390D	AT3G12660	FASCICLIN-like arabinogalactan protein 14 precursor	fasciclin-like arabinogalactan-protein, family (FLA14). Possibly involved in embryogenesis and seed development.
	PBnPA03G0030060	PA03	17602194	17603759	BnaA03g32400D	AT3G12670	CTP synthase family protein	Cytidine triphosphate synthase; essential for CTP supply in developing embryos.
	PBnPA03G0030070	PA03	17607769	17610196	BnaA03g32410D	AT3G12700	-	Encodes an aspartic protease has an important regulatory function in chloroplasts that not only influences photosynthetic carbon metabolism but also plastid and nuclear gene expression.
	PBnPA03G0030080	PA03	17611126	17619602	BnaA03g32420D	AT3G12740	ALA-interacting subunit 1	Physically interacts with ALA3, and is required for the phospholipid translocase activity of ALA3. The mRNA is cell-to-cell mobile.
	PBnPA03G0030090	PA03	17617975	17621024	BnaA03g32440D	AT3G12780	phosphoglycerate kinase 1	PGK1 was localized exclusively in the chloroplasts of photosynthetic tissues and is the photosynthetic isoform. The pgk1.1 knock-down mutant displayed reduced growth, lower photosynthetic capacity and starch content. Expression studies in PGK mutants showed that PGK1 and PGK3 were down-regulated in pgk3.2 and pgk1.1, respectively. These results indicate that the down-regulation of photosynthetic …
	PBnPA03G0030100	PA03	17621547	17624586	BnaA03g32450D	AT3G12800	short-chain dehydrogenase-reductase B	-
	PBnPA03G0030110	PA03	17625451	17626969	BnaA03g32460D	AT3G12820	-	Member of the R2R3 factor gene family.
	PBnPA03G0030120	PA03	17633021	17634277	BnaA03g32480D	AT3G12830	SAUR-like auxin-responsive protein family	-
	PBnPA03G0030130	PA03	17645482	17648250	BnaA03g32490D	AT3G12860	NOP56-like pre RNA processing ribonucleoprotein	-
	PBnPA03G0030140	PA03	17652409	17654111	BnaA03g32500D	AT3G12890	activator of spomin::LUC2	Encodes a protein belonging to a class of CCT (CONSTANS, CONSTANS-like, TOC1) domain proteins. The protein contains a 43 amino acid-long sequence with high homology to the CCT domain but does not have any B-box or GATA-type zinc finger domains. Functions as a transcriptional activator and regulates the expression of at least a subset of sugar-inducible genes.
	PBnPA03G0030150	PA03	17661509	17663788	-	AT3G13600	-
	PBnPA03G0030160	PA03	17668676	17670281	BnaA03g32520D	AT3G12910	NAC (No Apical Meristem) domain transcriptional regulator superfamily protein	-
	PBnPA03G0030170	PA03	17677130	17678660	BnaA03g32530D	AT3G12920	SBP (S-ribonuclease binding protein) family protein	Encodes one of the BRGs (BOI-related gene) involved in resistance to Botrytis cinerea.
	PBnPA03G0030180	PA03	17682989	17687129	BnaA03g39600D	AT5G23110	Zinc finger, C3HC4 type (RING finger) family protein	-
	PBnPA03G0030190	PA03	17693062	17694421	-		-	-
	PBnPA03G0030200	PA03	17695424	17702179	BnaA03g35180D	AT3G19270	-	Encodes a protein with ABA 8 Prime-hydroxylase activity, involved in ABA catabolism. Member of the CYP707A gene family.
	PBnPA03G0030210	PA03	17708872	17710466	BnaA03g32540D	AT3G12970	-	-
	PBnPA03G0030220	PA03	17711209	17713696	BnaA03g32550D	AT3G12977	-	NAC transcription regulator. Regulates endosperm cell expansion during germination.
	PBnPA03G0030230	PA03	17723844	17728316	BnaA03g32570D	AT3G13000	-
	PBnPA03G0030240	PA03	17728880	17731407	BnaA03g32580D		-	-
	PBnPA03G0030250	PA03	17736789	17741213	-	AT3G13040	-
	PBnPA03G0030260	PA03	17743268	17747606	BnaA03g32610D	AT3G13050	-	Encodes a plant nicotinate transporter than can also transport trigonelline (N-methylnicotinate).
	PBnPA03G0030270	PA03	17748458	17750959	BnaA03g32620D	AT3G13062	Polyketide cyclase/dehydrase and lipid transport superfamily protein	-
	PBnPA03G0030280	PA03	17748466	17754104	BnaA03g32630D	AT3G13070	CBS domain-containing protein / transporter associated domain-containing protein	-
	PBnPA03G0030290	PA03	17754491	17761313	BnaA03g32640D	AT3G13080	-	encodes an ATP-dependent MRP-like ABC transporter able to transport glutathione-conjugates as well as chlorophyll catabolites. The expression of this gene is upregulated by herbicide safeners such as benoxacor and fenclorim.
	PBnPA03G0030300	PA03	17766273	17772118	-	AT3G13080	-	encodes an ATP-dependent MRP-like ABC transporter able to transport glutathione-conjugates as well as chlorophyll catabolites. The expression of this gene is upregulated by herbicide safeners such as benoxacor and fenclorim.
	PBnPA03G0030310	PA03	17775535	17776168	BnaA03g32700D	AT3G13130	-	-
	PBnPA03G0030320	PA03	17784127	17790572	BnaA03g32710D	AT3G13160	Tetratricopeptide repeat (TPR)-like superfamily protein	Ribosomal pentatricopeptide repeat protein
	PBnPA03G0030330	PA03	17791924	17793799	BnaA03g32720D	AT3G13200	Cwf15 / Cwc15 cell cycle control family protein	Associates with core components of the Arabidopsis NineTeen complex (NTC) and its loss leads to inefcient splicing.
	PBnPA03G0030340	PA03	17794715	17795424	BnaA03g32730D	AT3G13227	serine-rich protein-related	-
	PBnPA03G0030350	PA03	17796068	17801803	-	AT3G13235	ubiquitin family protein	-
	PBnPA03G0030360	PA03	17806564	17806750	-	-	-	-
	PBnPA03G0030370	PA03	17808522	17809354	BnaA03g32750D	AT3G13310	Chaperone DnaJ-domain superfamily protein	-
	PBnPA03G0030380	PA03	17812340	17815596	BnaA03g32760D	AT3G13320	cation exchanger 2	low affinity calcium antiporter CAX2 The mRNA is cell-to-cell mobile.
	PBnPA03G0030390	PA03	17813457	17825212	BnaA03g32770D	AT3G13330	proteasome activating protein 200	Encodes a protein that interacts with the 26S proteasome. Mutants are phenotypically indistinguishable from wild type plants under a variety of growth conditions. Protein levels increase upon exposure of seedlings to MG132, a specific, potent, reversible, and cell-permeable proteasome inhibitor.
	PBnPA03G0030400	PA03	17829402	17832065	BnaA03g32790D	AT3G13360	-	Encodes an outer nuclear membrane protein that anchors RanGAP1 to the nuclear envelope. It interacts with SUN proteins and is required for maintaining the elongated nuclear shape of epidermal cells.
	PBnPA03G0030410	PA03	17832501	17834926	BnaA03g32800D	AT1G55570	SKU5 similar 12	-
	PBnPA03G0030420	PA03	17836657	17839724	BnaA03g32810D	AT3G13400	-	Encodes a pollen/pollen tube-specific gene that is essential for pollen tube growth in the transmitting tract by mediating the biosynthesis of JA that modifies the components of pollen tube cell walls. The SKS13 protein was distributed throughout the cytoplasm and pollen tube walls at the apical region.
	PBnPA03G0030430	PA03	17838927	17839945	-	-	-	-
	PBnPA03G0030440	PA03	17841747	17842789	BnaAnng24740D		-	-
	PBnPA03G0030450	PA03	17843066	17845806	BnaA03g32820D	AT3G13410	-	-
	PBnPA03G0030460	PA03	17847029	17847671	-	AT3G13433	-	-
	PBnPA03G0030470	PA03	17849783	17852286	BnaA03g35250D	AT3G19490	sodium:hydrogen antiporter 1	member of Na+/H+ antiporter-Putative family
	PBnPA03G0030480	PA03	17858321	17859168	-	AT3G13433	-	-
	PBnPA03G0030490	PA03	17865076	17868875	BnaA03g32830D	AT3G13460	evolutionarily conserved C-terminal region 2	Physically interacts with CIPK1. ECT2 regulates the mRNA levels of the roteasome regulator PTRE1 and of several 20S proteasome subunits, resulting in enhanced 26S proteasome activity. YTHDF protein which togeteher with ECT3 and ECT4 is involved in cell proliferation during plant organogenesis.
	PBnPA03G0030500	PA03	17869633	17873692	BnaA03g32840D	AT3G13470	TCP-1/cpn60 chaperonin family protein	Encodes a subunit of chloroplasts chaperonins that are involved in mediating the folding of newly synthesized, translocated, or stress-denatured proteins. Cpn60 subunits are: Cpn60alpha1 (At2g28000), AtCpn60alpha2 (At5g18820), AtCpn60beta1 (At1g55490), AtCpn60beta2 (At3g13470), AtCpn60beta3 (At5g56500), AtCpn60beta4 (At1g26230).
	PBnPA03G0030510	PA03	17874197	17874896	BnaA03g32850D		-	-
	PBnPA03G0030520	PA03	17875010	17875542	BnaA03g32860D	AT3G13480	-
	PBnPA03G0030530	PA03	17875589	17875910	BnaA03g32860D	AT3G13480	-
	PBnPA03G0030540	PA03	17889600	17897529	BnaA03g32870D	AT3G13530	mitogen-activated protein kinase kinase kinase 7	MAP3K epsilon protein kinase 1 is functionally redundant with MAP3Ke2. Required for pollen development but not essential. map3ke1;map3ke2 double-mutant pollen grains develop plasma membrane irregularities following pollen mitosis I. Localized primarily in the plasma membrane. Expressed in leaf trichomes, root columella cells and developing ovules.
	PBnPA03G0030550	PA03	17898146	17902024	BnaA03g32880D	AT3G13590	Cysteine/Histidine-rich C1 domain family protein	-
	PBnPA03G0030560	PA03	17902038	17902617	BnaA03g31630D	AT3G13590	Cysteine/Histidine-rich C1 domain family protein	-
	PBnPA03G0030570	PA03	17915435	17918291	-	AT3G13600	-
	PBnPA03G0030580	PA03	17925182	17927356	BnaA03g32910D	AT3G13620	Amino acid permease family protein	Encodes POLYAMINE UPTAKE TRANSPORTER 4, an amino acid permease family protein.
	PBnPA03G0030590	PA03	17927967	17931453	BnaA03g32920D	AT3G13640	RNAse l inhibitor protein 1	member of RLI subfamily
	PBnPA03G0030600	PA03	17932706	17935329	BnaA03g32930D	AT3G13650	Disease resistance-responsive (dirigent-like protein) family protein	-
	PBnPA03G0030610	PA03	17937280	17941056	BnaA03g32960D	AT2G15900	Phox-associated domain;Phox-like;Sorting nexin, C-terminal	Encodes a member of the Arabidopsis sorting nexin family.
	PBnPA03G0030620	PA03	17944845	17950013	BnaA03g32970D	AT3G13670	Protein kinase family protein	MUT9-like protein kinase. Contributes to phosphorylation of photoexcited CRY2. Interaction with CRY2 occurs via the non catalytic PPKC domain.MLK4 phosphorylates the conserved H2A serine 95 residue. Synthetic mutants that cannot phosphorylate H2AS95 fail to complement the late flowering phenotype suggesting that MLK4 promotes long day flowering via phosphorylation.MLK4 is required for H2A295 phos…
	PBnPA03G0030630	PA03	17948846	17949628	BnaA03g32980D	AT3G13672	TRAF-like superfamily protein	SINAT homolog with truncated RING finger and zinc finger domains.
	PBnPA03G0030640	PA03	17958524	17962384	BnaA03g32990D	AT3G13690	-
	PBnPA03G0030650	PA03	17969079	17972049	BnaA03g33000D	AT1G35610	Cysteine/Histidine-rich C1 domain family protein	-
	PBnPA03G0030660	PA03	17972110	17974998	BnaA03g33030D	AT3G13772	transmembrane nine 7	Encodes an Arabidopsis Transmembrane nine (TMN) protein. Transmembrane nine (TM9) proteins are localized in the secretory pathway of eukaryotic cells and are involved in cell adhesion and phagocytosis. Overexpression of this protein in yeast alters copper and zinc homeostasis.
	PBnPA03G0030670	PA03	17975488	17976209	-	AT1G23170	Protein of unknown function DUF2359, transmembrane	Involved in cell wall modifications resulting in resistance to the biotroph Hpa.
	PBnPA03G0030680	PA03	17975808	17979001	BnaA03g33050D	AT3G13800	-
	PBnPA03G0030690	PA03	17991525	17995124	BnaA03g33070D	AT3G13860	heat shock protein 60-3A	-
	PBnPA03G0030700	PA03	17995697	17997864	BnaA03g33080D	AT5G26880	AGAMOUS-like 26	Root Specific
	PBnPA03G0030710	PA03	17998126	17999928	BnaA03g33080D	AT5G26880	AGAMOUS-like 26	Root Specific
	PBnPA03G0030720	PA03	17999969	18029425	BnaA03g18170D	AT2G38840	-
	PBnPA03G0030730	PA03	18006498	18008125	BnaA03g33130D		-	-
	PBnPA03G0030740	PA03	18018428	18020048	BnaA03g33130D		-	-
	PBnPA03G0030750	PA03	18030340	18031959	BnaA03g33130D		-	-
	PBnPA03G0030760	PA03	18032320	18033338	BnaA03g33140D	AT3G13898	-	Memmber of the EPF/EPFL (epidermal patterning factor/EPF-like) gene family, which genes encode plant-specific secretory peptides, several of which play a role in controlling stomatal density and patterning in the plant epidermis.
	PBnPA03G0030770	PA03	18037525	18038279	BnaA03g33150D	AT3G13910	-
	PBnPA03G0030780	PA03	18038808	18041369	BnaC03g38220D	AT3G13920	-	eukaryotic translation initiation factor 4A-1
	PBnPA03G0030790	PA03	18041705	18045783	BnaA03g33170D	AT3G13930	Dihydrolipoamide acetyltransferase, long form protein	Encodes a subunit of the mitochondrial pyruvate dehydrogenase complex.
	PBnPA03G0030800	PA03	18053667	18055586	BnaA03g33180D	AT3G13960	growth-regulating factor 5	Growth regulating factor encoding transcription activator. One of the nine members of a GRF gene family, containing nuclear targeting domain. Involved in leaf development and expressed in root, shoot and flower.
	PBnPA03G0030810	PA03	18057170	18057725	-	AT1G54215	proline-rich family protein	-
	PBnPA03G0030820	PA03	18058400	18066716	BnaA03g48360D	AT4G26990	-	-
	PBnPA03G0030830	PA03	18068891	18072827	BnaA03g33210D	AT3G14110	Tetratricopeptide repeat (TPR)-like superfamily protein	Encodes a novel coiled-coil, TPR domain containing protein that is localized to the chloroplast membrane and is involved in chlorophyll biosynthesis. Mutants accumulate protochlorophyllide, an intermediate in the chlorophyll biosynthesis pathway, in dark and release singlet oxygen in plastids in a controlled and non-invasive manner upon a dark/light shift.
	PBnPA03G0030840	PA03	18073018	18074865	BnaA03g33210D	AT3G14110	Tetratricopeptide repeat (TPR)-like superfamily protein	Encodes a novel coiled-coil, TPR domain containing protein that is localized to the chloroplast membrane and is involved in chlorophyll biosynthesis. Mutants accumulate protochlorophyllide, an intermediate in the chlorophyll biosynthesis pathway, in dark and release singlet oxygen in plastids in a controlled and non-invasive manner upon a dark/light shift.
	PBnPA03G0030850	PA03	18078675	18079129	BnaA03g33230D	AT3G26660	LOB domain-containing protein 24	-
	PBnPA03G0030860	PA03	18079275	18085838	BnaA03g33240D	AT3G14172	-
	PBnPA03G0030870	PA03	18095837	18097134	BnaA03g33260D	AT3G14190	-	Encodes a 193 amino acid protein of unknown function. Contains a DEN-box (aa 14?16), a KEN-box, and the D-box (aa 46?54)and a third, unknown domain (aa 81?97). Loss of function alleles are defective in meiosis and have reduced fertility. pans1 mutants show premature loss of cohesion of sister chromatids during meioisis I and meiosis II resulting in abnormal chromosome segregation and unbalanced t…
	PBnPA03G0030880	PA03	18097480	18099451	BnaA03g33270D	AT3G14200	Chaperone DnaJ-domain superfamily protein	-
	PBnPA03G0030890	PA03	18101213	18101837	BnaA03g33280D	AT4G26400	RING/U-box superfamily protein	-
	PBnPA03G0030900	PA03	18103451	18105605	BnaA03g33290D	AT3G14230	related to AP2 2	encodes a member of the ERF (ethylene response factor) subfamily B-2 of ERF/AP2 transcription factor family (RAP2.2). The protein contains one AP2 domain. There are 5 members in this subfamily including RAP2.2 AND RAP2.12.
	PBnPA03G0030910	PA03	18108138	18110851	-	-	-	-
	PBnPA03G0030920	PA03	18108389	18110693	BnaA03g33300D	AT3G14240	Subtilase family protein	-
	PBnPA03G0030930	PA03	18112077	18114350	BnaA03g33310D	AT3G14250	RING/U-box superfamily protein	-
	PBnPA03G0030940	PA03	18115142	18116162	BnaA03g33320D	AT3G14260	Protein of unknown function (DUF567)	-
	PBnPA03G0030950	PA03	18120893	18121996	BnaA03g28060D	AT3G02650	Tetratricopeptide repeat (TPR)-like superfamily protein	-
	PBnPA03G0030960	PA03	18122000	18122669	-	-	-	-
	PBnPA03G0030970	PA03	18125810	18126715	BnaAnng26030D		-	-
	PBnPA03G0030980	PA03	18133597	18140561	BnaA03g33330D	AT3G14270	-	Encodes a protein that is predicted to act as a 1-phosphatidylinositol-3-phosphate (PtdIns3P) 5-kinase based on its homology to Fab1 from yeast. It contains an FYVE domain required for binding to PtdIns3P-containing membranes in yeast, as well as a Cpn60_TCP1 homology domain plus a kinase domain. fab1a/fab1b pollen grains not viable and have defective vacuolar organization. FAB1A and FAB1B comple…
	PBnPA03G0030990	PA03	18140640	18141064	-	AT3G14280	-	-
	PBnPA03G0031000	PA03	18141349	18155593	-	AT1G53840	pectin methylesterase 1	encodes a pectin methylesterase
	PBnPA03G0031010	PA03	18156144	18156588	-	-	-	-
	PBnPA03G0031020	PA03	18157578	18157725	BnaA03g16910D	AT2G36985	DVL family protein	Encodes ROTUNDIFOLIA4, a member of the seed plant-specific family of small peptides, RTFL (ROT FOUR LIKE), characterised by the presence of a 29-amino acid domain: RTF. Expressed in shoot apices, young leaves and flowers. Involved in controlling polarity-dependent cell proliferation.
	PBnPA03G0031030	PA03	18160165	18160318	-	-	-	-
	PBnPA03G0031040	PA03	18168756	18176562	-	AT1G53320	tubby like protein 7	Member of plant TLP family. TLP7 is tethered to the PM but detaches upon stimulus and translocates to the nucleus. Has DNA binding activity but lacks conservation of the transcription activation domain.
	PBnPA03G0031050	PA03	18179620	18182302	BnaA03g29890D	AT3G07160	-	Encodes GSL10, a member of the Glucan Synthase-Like (GSL) family believed to be involved in the synthesis of the cell wall component callose. GSL10 is required for male gametophyte development and plant growth. Has a role in entry of microspores into mitosis. GSL10 mutation leads to perturbation of microspore division symmetry, irregular callose deposition and failure of generative cell engulfmen…
	PBnPA03G0031060	PA03	18182821	18184474	-	AT3G14400	ubiquitin-specific protease 25	Encodes a ubiquitin-specific protease.
	PBnPA03G0031070	PA03	18182916	18183144	BnaA03g33340D	AT3G14395	-	Protein Involved in the Regulation of Herbivore-Associated Signaling Pathways, affecting the expression of genes involved in biosynthesis and signaling of the jasmonic acid and salicylic acid hormones.
	PBnPA03G0031080	PA03	18184660	18185766	BnaA03g33350D	AT5G11990	proline-rich family protein	-
	PBnPA03G0031090	PA03	18191039	18193221	-	AT5G12010	-	-
	PBnPA03G0031100	PA03	18199199	18204668	BnaA03g58240D	AT4G18360	-	Encodes a glycolate oxidase that modulates reactive oxygen species-mediated signal transduction during nonhost resistance.
	PBnPA03G0031110	PA03	18209372	18218749	-	AT4G04775	zinc ion binding	-
	PBnPA03G0031120	PA03	18221606	18223151	BnaA03g33390D	AT3G14440	nine-cis-epoxycarotenoid dioxygenase 3	Encodes 9-<i>cis</i>-epoxycarotenoid dioxygenase, a key enzyme in the biosynthesis of abscisic acid. Regulated in response to drought and salinity. Expressed in roots, flowers and seeds. Localized to the chloroplast stroma and thylakoid membrane.
	PBnPA03G0031130	PA03	18226088	18226358	-		-	-
	PBnPA03G0031140	PA03	18234318	18244618	BnaA03g49520D	AT4G29340	profilin 4	Profilin is a low-molecular weight, actin monomer-binding protein that regulates the organization of actin cytoskeleton in eukaryotes, including higher plants. PRF4 and PRF5 are late pollen-specific and are not detectable in other cell types of the plant body including microspores and root hairs. Immunocytochemical studies at the subcellular level reveal that both the constitutive and pollen-spec…
	PBnPA03G0031150	PA03	18261017	18263641	BnaA03g33420D	AT3G14450	CTC-interacting domain 9	RNA-binding protein, putative, contains Pfam profile: PF00076 RNA recognition motif. (a.k.a. RRM, RBD, or RNP domain) (2 copies). Contains PAM PABC binding domain.
	PBnPA03G0031160	PA03	18264580	18274034	-	AT3G14490	Terpenoid cyclases/Protein prenyltransferases superfamily protein	-
	PBnPA03G0031170	PA03	18275646	18278851	BnaA03g33470D	AT2G34480	-	Encodes a nuclear localized member of the ribosomal L18ae/LX protein family. Loss of function mutations show reduced transmission through the gametophytes and embryo lethality.
	PBnPA03G0031180	PA03	18287546	18291355	-	AT1G54030	-	Encodes a vacuolar protein. Mutation causes organizational defects in the endoplasmic reticulum and aberrant protein trafficking in the plant secretory pathway.The mRNA is cell-to-cell mobile.
	PBnPA03G0031190	PA03	18298002	18299432	BnaA03g52490D	AT4G33390	Plant protein of unknown function (DUF827)	-
	PBnPA03G0031200	PA03	18300738	18304116	BnaA03g33540D	AT3G14810	mechanosensitive channel of small conductance-like 5	-
	PBnPA03G0031210	PA03	18309455	18310159	-	AT5G40780	-	Encodes LHT1 (lysine histidine transporter), a high-affinity transporter for cellular amino acid uptake in both root epidermis and leaf mesophyll.
	PBnPA03G0031220	PA03	18313148	18315433	BnaAnng32030D	AT3G32904	-	-
	PBnPA03G0031230	PA03	18317681	18321379	BnaA03g36920D	AT3G22970	Protein of unknown function (DUF506)	DUF506 gene family member
	PBnPA03G0031240	PA03	18341244	18363225	BnaA03g60610D	AT1G61610	-
	PBnPA03G0031250	PA03	18355652	18355928	BnaAnng07240D		-	-
	PBnPA03G0031260	PA03	18365096	18367399	BnaA03g33590D	AT3G14850	TRICHOME BIREFRINGENCE-LIKE 41	Encodes a member of the TBL (TRICHOME BIREFRINGENCE-LIKE) gene family containing a plant-specific DUF231 (domain of unknown function) domain. TBL gene family has 46 members, two of which (TBR/AT5G06700 and TBL3/AT5G01360) have been shown to be involved in the synthesis and deposition of secondary wall cellulose, presumably by influencing the esterification state of pectic polymers. A nomenclature…
	PBnPA03G0031270	PA03	18367639	18370102	BnaA03g33600D	AT3G14860	NHL domain-containing protein	-
	PBnPA03G0031280	PA03	18373871	18375191	BnaA03g33610D	AT3G14870	-
	PBnPA03G0031290	PA03	18376487	18377237	BnaA03g50900D	AT4G34150	Calcium-dependent lipid-binding (CaLB domain) family protein	-
	PBnPA03G0031300	PA03	18377546	18380948	BnaA03g33620D	AT3G14890	phosphoesterase	Encodes a base excision repair protein that, together with APE2, it plays overlapping roles in the maintenance of epigenome and genome stability in plants.
	PBnPA03G0031310	PA03	18381749	18383895	BnaA03g33630D	AT3G14920	Peptide-N4-(N-acetyl-beta-glucosaminyl)asparagine amidase A protein	-
	PBnPA03G0031320	PA03	18387555	18392898	BnaA03g33640D	AT3G14940	-	Encodes a cytosolic phosphoenolpyruvate carboxylase (PEPC) that has activity when expressed in E.coli. Its mRNA is most abundantly expressed in roots and siliques. PPC3 belongs to the plant-type PEPC family. It can form an enzymatically active complex with a castor bean ortholog of PPC4, which encodes a bacterial-type PEPC.The mRNA is cell-to-cell mobile.
	PBnPA03G0031330	PA03	18392073	18395317	BnaA03g33650D	AT3G14960	Galactosyltransferase family protein	-
	PBnPA03G0031340	PA03	18397296	18399886	BnaA03g50810D	AT4G34020	-	Encodes a homolog of animal DJ-1 superfamily protein. In the A. thaliana genome, three genes encoding close homologs of human DJ-1 were identified AT3G14990 (DJ1A), AT1G53280 (DJ1B) and AT4G34020 (DJ1C). Among the three homologs, DJ1C is essential for chloroplast development and viability.
	PBnPA03G0031350	PA03	18400538	18402498	BnaA03g44360D	AT4G20020	-	Encodes a protein involved in RNA editing in mitochondria. Member of MORF family consisting of of nine full-length proteins encoded in the nuclear genome. MORF proteins are required for all RNA editing events in plastids and for many, possibly also all, sites in mitochondria. Potential link between the RNA binding PPR protein and the protein contributing the enzymatic activity in RNA editing.
	PBnPA03G0031360	PA03	18408834	18411107	BnaA03g33680D	AT3G15030	-	Arabidopsis thaliana TCP family transcription factor. Regulated by miR319. Involved in heterchronic regulation of leaf differentiation. Promotes hypocotyl elongation when hyperactivated. Enhance hypocotyl cell elongation by directly activating YUC5.
	PBnPA03G0031370	PA03	18412395	18413717	BnaA03g33690D	AT3G15040	Protein of unknown function, DUF584	-
	PBnPA03G0031380	PA03	18419895	18421570	BnaA03g33700D	AT3G15060	RAB GTPase homolog A1G	-
	PBnPA03G0031390	PA03	18419933	18423248	BnaA03g33710D	AT3G15070	RING/U-box superfamily protein	Encodes a RING-type E3 ligase that positively regulates CIN-like TCP activity to promote leaf development by mediating the degradation of the TCP repressor TIE1.
	PBnPA03G0031400	PA03	18423962	18427081	BnaA03g33730D	AT3G15090	GroES-like zinc-binding alcohol dehydrogenase family protein	-
	PBnPA03G0031410	PA03	18426604	18434011	BnaA03g33740D	AT3G15120	-	Encodes BRP1, an ATPase domain-containing protein that interacts with BRAT1 to negatively regulate transcriptional silencing at methylated genomic regions.
	PBnPA03G0031420	PA03	18441093	18443142	BnaA03g33750D	AT3G15130	Tetratricopeptide repeat (TPR)-like superfamily protein	-
	PBnPA03G0031430	PA03	18443488	18446803	BnaA03g33760D	AT3G15160	-
	PBnPA03G0031440	PA03	18449540	18451337	BnaA03g33770D	AT3G15170	NAC (No Apical Meristem) domain transcriptional regulator superfamily protein	Encodes a transcription factor involved in shoot apical meristem formation and cotyledon separation. Functions redundantly with CUC2 and CUC3. The cuc1 cuc2 double mutant phenotype is first detectable at the heart stage, as embryos lacking two distinct bulges of cotyledonary primordia.In post embryonic development it plays a role in axillary meristem formation, boundary separation, gynoecium and …
	PBnPA03G0031450	PA03	18451666	18452988	BnaA03g33780D	AT3G15190	chloroplast 30S ribosomal protein S20, putative	-
	PBnPA03G0031460	PA03	18456017	18456416	-	-	-	-
	PBnPA03G0031470	PA03	18460996	18461182	-	-	-	-
	PBnPA03G0031480	PA03	18464062	18466087	-	AT1G25260	Ribosomal protein L10 family protein	Involved in male gamete development. Trans-acting factor in the assembly of the pre-60S particle; affects ribosome gene expression.
	PBnPA03G0031490	PA03	18468007	18471541	BnaA03g33800D	AT3G15260	Protein phosphatase 2C family protein	-
	PBnPA03G0031500	PA03	18474229	18477213	BnaA03g33810D	AT3G15340	-	Encodes PPI2 (proton pump interactor 2), a homologue of PPI1, a protein that interacts with the plasma membrane H+ ATPase AHA1.
	PBnPA03G0031510	PA03	18479642	18484239	BnaA03g33820D	AT3G15355	ubiquitin-conjugating enzyme 25	-
	PBnPA03G0031520	PA03	18486196	18487169	BnaA03g33840D	AT3G15360	thioredoxin M-type 4	encodes a prokaryotic thioredoxin The mRNA is cell-to-cell mobile.
	PBnPA03G0031530	PA03	18489714	18493310	BnaA03g33850D	AT3G15370	-	member of Alpha-Expansin Gene Family. Naming convention from the Expansin Working Group (Kende et al, 2004. Plant Mol Bio)
	PBnPA03G0031540	PA03	18494699	18497823	BnaA03g33860D	AT5G45570	-
	PBnPA03G0031550	PA03	18498299	18501841	BnaA03g33870D	AT3G15380	Plasma-membrane choline transporter family protein	Encodes a member of a choline transporter-like protein family that facilitates choline transport, localizes to the trans-Golgi network, and during cytokinesis is associated with the phragmoplast. Loss-of-function results in an altered choline metabolite profile, defects in sieve plate and sieve pore formation and impaired phloem transport.
	PBnPA03G0031560	PA03	18502514	18505020	BnaA03g33880D	AT3G15460	Ribosomal RNA processing Brix domain protein	Encodes one of two Arabidopsis orthologs of yeast BRX1, a protein involved in maturation of the large ribosomal subunit. The proteins are mainly localized in nucleolus. Mutant plants are affected in pre-rRNA processing.
	PBnPA03G0031570	PA03	18505485	18505789	-	-	-	-
	PBnPA03G0031580	PA03	18509982	18511478	BnaA03g33890D	AT3G15500	NAC domain containing protein 3	Encodes an ATAF-like NAC-domain transcription factor that doesn't contain C-terminal sequences shared by CUC1, CUC2 and NAM. Note: this protein (AtNAC3) is not to be confused with the protein encoded by locus AT3G29035, which, on occasion, has also been referred to as AtNAC3. The mRNA is cell-to-cell mobile.
	PBnPA03G0031590	PA03	18514671	18515305	-	-	-	-
	PBnPA03G0031600	PA03	18521417	18522252	BnaAnng29650D		-	-
	PBnPA03G0031610	PA03	18526786	18528620	BnaA03g33910D	AT3G15510	NAC domain containing protein 2	Note of caution: not to be confused with another protein (AtNAC6 locus AT5G39610) which on occasion has also been referred to as AtNAC2.
	PBnPA03G0031620	PA03	18539523	18542571	-	AT3G15570	Phototropic-responsive NPH3 family protein	-
	PBnPA03G0031630	PA03	18545980	18546945	-	AT3G15630	-	-
	PBnPA03G0031640	PA03	18547192	18550882	-	AT3G15640	Rubredoxin-like superfamily protein	-
	PBnPA03G0031650	PA03	18574122	18576223	BnaA03g57470D	AT3G15650	-
	PBnPA03G0031660	PA03	18576341	18576597	BnaA03g25620D	AT4G04950	thioredoxin family protein	Encodes a monothiol glutaredoxin that is a critical component involved in ROS accumulation, auxin signaling, and temperature-dependent postembryonic growth in plants. It has been shown to associate with the cytosolic Fe-S assembly (CIA) complex and contributes to, but is not essential for, the correct functioning of client Fe-S proteins in unchallenged conditions.
	PBnPA03G0031670	PA03	18576707	18577689	BnaA03g57480D	AT3G15670	Late embryogenesis abundant protein (LEA) family protein	-
	PBnPA03G0031680	PA03	18583752	18585349	BnaA03g57490D	AT3G15680	-
	PBnPA03G0031690	PA03	18588087	18590421	BnaA03g57500D	AT3G15720	-
	PBnPA03G0031700	PA03	18595570	18595893	-	-	-	-
	PBnPA03G0031710	PA03	18597654	18598089	BnaA03g45400D		-	-
	PBnPA03G0031720	PA03	18598950	18600938	BnaA03g57510D	AT3G15810	Protein of unknown function (DUF567)	-
	PBnPA03G0031730	PA03	18601464	18603483	BnaA03g57510D	AT3G15810	Protein of unknown function (DUF567)	-
	PBnPA03G0031740	PA03	18605040	18608083	BnaA03g57520D	AT3G15820	phosphatidic acid phosphatase-related / PAP2-related	Functions as phosphatidylcholine:diacylglycerol cholinephosphotransferase, a major reaction for the transfer of 18:1 into phosphatidylcholine for desaturation and also for the reverse transfer of 18:2 and 18:3 into the triacylglycerols synthesis pathway
	PBnPA03G0031750	PA03	18608563	18610382	BnaA03g57530D	AT3G15840	post-illumination chlorophyll fluorescence increase	Encodes a chloroplast-targeted protein localized in the stroma that is a novel component essential for NDH-mediated non-photochemical reduction of the plastoquinone pool in chlororespiratory electron transport.
	PBnPA03G0031760	PA03	18610771	18612667	BnaA03g57540D	AT3G15850	fatty acid desaturase 5	Chloroplastic enzyme responsible for the synthesis of 16:1 fatty acids from galactolipids and sulpholipids. Uses ferredoxin as electron donor. The mRNA is cell-to-cell mobile.
	PBnPA03G0031770	PA03	18615869	18637499	BnaA03g33940D	AT3G15870	Fatty acid desaturase family protein	-
	PBnPA03G0031780	PA03	18637745	18644731	BnaA03g33950D	AT3G15880	-	TOPLESS family protein.
	PBnPA03G0031790	PA03	18648184	18650261	BnaA03g33960D	AT3G15890	Protein kinase superfamily protein	-
	PBnPA03G0031800	PA03	18650286	18650756	-	AT3G15920	Phox (PX) domain-containing protein	-
	PBnPA03G0031810	PA03	18651660	18652230	BnaA03g33970D	AT4G14540	nuclear factor Y, subunit B3	Component of Nuclear factor Y transcription factor.
	PBnPA03G0031820	PA03	18657243	18657456	BnaA03g33980D	AT3G15970	-
	PBnPA03G0031830	PA03	18657550	18658233	BnaA03g33980D	AT3G15970	-
	PBnPA03G0031840	PA03	18659140	18666164	BnaA03g46120D	AT3G15980	-
	PBnPA03G0031850	PA03	18677706	18684461	BnaA03g34000D	AT3G15990	sulfate transporter 3;4	Vascular cambium-localized sulfate transporter, mediates xylem-to-phloem transfer of phosphorus. 2 for its preferential distribution
	PBnPA03G0031860	PA03	18681437	18684461	BnaA03g34010D	AT3G16000	MAR binding filament-like protein 1	Encodes a DNA-binding protein that binds to plastid DNA non-specifically and is associated with nucleoids and thylakoid membranes. The expression of the gene is correlated with the development of thylakoid membranes.MFP1 is required for the normal initiation of starch granules in Arabidopsis chloroplasts. Mutants lacking MFP1 have fewer starch granules per chloroplast relative to wild-type plants…
	PBnPA03G0031870	PA03	18685029	18687684	BnaA03g34020D	AT3G16010	Pentatricopeptide repeat (PPR-like) superfamily protein	Pentatricopeptide Repeat Protein involved in splicing of nad4, nad 5 and nad2 introns which affects biogenesis of the respiratory complex I.
	PBnPA03G0031880	PA03	18688605	18689249	BnaA03g34030D	AT2G16005	MD-2-related lipid recognition domain-containing protein	ROSY1 protein contains a MD-2-related lipid-recognition domain. It is rapidly upregulated in response to gravistimulation.
	PBnPA03G0031890	PA03	18692052	18702343	-	AT2G16005	MD-2-related lipid recognition domain-containing protein	ROSY1 protein contains a MD-2-related lipid-recognition domain. It is rapidly upregulated in response to gravistimulation.
	PBnPA03G0031900	PA03	18710649	18711174	BnaA03g34070D	AT2G16005	MD-2-related lipid recognition domain-containing protein	ROSY1 protein contains a MD-2-related lipid-recognition domain. It is rapidly upregulated in response to gravistimulation.
	PBnPA03G0031910	PA03	18711331	18714958	-	AT3G23880	F-box and associated interaction domains-containing protein	-
	PBnPA03G0031920	PA03	18715594	18716991	BnaA03g34090D	AT3G16210	F-box family protein	-
	PBnPA03G0031930	PA03	18720789	18723372	BnaA03g34100D	AT3G16230	-
	PBnPA03G0031940	PA03	18729517	18731303	BnaA03g34110D	AT3G16240	delta tonoplast integral protein	Delta tonoplast intrinsic protein, functions as a water channel and ammonium (NH3) transporter. Highly expressed in flower, shoot, and stem. Expression shows diurnal regulation and is induced by ammonium (NH3). Protein localized to vacuolar membrane. The mRNA is cell-to-cell mobile.
	PBnPA03G0031950	PA03	18731388	18732302	BnaA03g34120D	AT3G16300	Uncharacterised protein family (UPF0497)	-
	PBnPA03G0031960	PA03	18732329	18735149	-	-	-	-
	PBnPA03G0031970	PA03	18738221	18738782	BnaA03g34130D	AT3G16330	-	-
	PBnPA03G0031980	PA03	18748037	18750003	BnaA03g34140D	AT3G16350	Homeodomain-like superfamily protein	MYB-like transcription factor involved in nitrate signaling through regulation of CHL1.
	PBnPA03G0031990	PA03	18766356	18767844	BnaA03g34150D	AT3G16360	HPT phosphotransmitter 4	Encodes AHP4, a histidine-containing phosphotransmitter involved in Histidine (His)-to-Aspartate (Asp) phosphorelay signal transduction. AHP4 is one of the six Arabidopsis thaliana histidine phosphotransfer proteins (AHPs). AHPs function as redundant positive regulators of cytokinin signaling. Members of the AHP gene family include: AT3G21510 (AHP1), AT3G29350 (AHP2), AT5G39340 (AHP3), AT3G16360 …
	PBnPA03G0032000	PA03	18774883	18775175	BnaA03g34160D	AT5G28910	-	-
	PBnPA03G0032010	PA03	18777081	18777432	BnaA03g44960D	AT4G21910	MATE efflux family protein	-
	PBnPA03G0032020	PA03	18783305	18783894	-	-	-	-
	PBnPA03G0032030	PA03	18784315	18788882	-	AT4G21380	-	encodes a putative receptor-like serine/threonine protein kinases that is similar to Brassica self-incompatibility (S) locus. Expressed in root. Shoot expression limited to limited to the root-hypocotyl transition zone and at the base of lateral roots as well as in axillary buds, and pedicels.
	PBnPA03G0032040	PA03	18794875	18795315	-	-	-	-
	PBnPA03G0032050	PA03	18797598	18804980	-	AT3G27325	-	ER localized GPI inositol-deacylase. Involved in GPI-anchor remodeling.
	PBnPA03G0032060	PA03	18804628	18812094	BnaA03g04180D	AT5G13110	glucose-6-phosphate dehydrogenase 2	Encodes a plastidic glucose-6-phosphate dehydrogenase that is sensitive to reduction by DTT and whose mRNA is most highly expressed in root.
	PBnPA03G0032070	PA03	18820025	18823847	BnaA03g34190D	AT3G16430	jacalin-related lectin 31	Encodes a protein that increases the beta-glucosidase activities of three scopolin glucosidases in vitro.
	PBnPA03G0032080	PA03	18832536	18834412	BnaA03g34210D	AT3G16490	IQ-domain 26	Member of IQ67 (CaM binding) domain containing family.
	PBnPA03G0032090	PA03	18854173	18854410	-	AT2G13770	-	-
	PBnPA03G0032100	PA03	18855309	18857433	BnaA03g34220D	AT3G16500	-	phytochrome-associated protein 1 (PAP1)
	PBnPA03G0032110	PA03	18862010	18863514	BnaA03g34230D	AT3G16510	Calcium-dependent lipid-binding (CaLB domain) family protein	-
	PBnPA03G0032120	PA03	18866474	18867661	BnaA03g34240D	AT3G16570	-	Encodes RALF23, a member of a diversely expressed predicted peptide family showing sequence similarity to tobacco Rapid Alkalinization Factor (RALF), and is believed to play an essential role in the physiology of Arabidopsis. Consists of a single exon and is characterized by a conserved C-terminal motif and N-terminal signal peptide. RALF23 is significantly downregulated by brassinolide treatment…
	PBnPA03G0032130	PA03	18868624	18869512	-	AT3G16630	P-loop containing nucleoside triphosphate hydrolases superfamily protein	Kinesin-13A localized to entire Golgi stacks. Involved in trichome development.
	PBnPA03G0032140	PA03	18870166	18871643	BnaA03g34250D	AT3G16640	translationally controlled tumor protein	Encodes a protein homologous to translationally controlled tumor protein (TCTP) from Drosophila. In flies, TCTP functions guanine nucleotide exchange factor in the TOR signaling pathway. TCTP is expressed throughout the plant with highest levels seen in meristematic regions of the shoot and root. Loss of function alleles are not transmitted through the male gametophyte due to defects in pollen tu…
	PBnPA03G0032150	PA03	18873424	18877429	BnaA03g34260D	AT3G16690	-
	PBnPA03G0032160	PA03	18883095	18884323	BnaA03g34280D		-	-
	PBnPA03G0032170	PA03	18885101	18886468	BnaA03g34290D	AT3G16770	ethylene-responsive element binding protein	Encodes a member of the ERF (ethylene response factor) subfamily B-2 of the plant specific ERF/AP2 transcription factor family (RAP2.3). The protein contains one AP2 domain. There are 5 members in this subfamily including RAP2.2 AND RAP2.12.It is localized to the nucleus and acts as a transcriptional activator through the GCC-box. It has been identified as a suppressor of Bax-induced cell death b…
	PBnPA03G0032180	PA03	18889255	18889531	BnaA03g26260D	AT3G16780	Ribosomal protein L19e family protein	-
	PBnPA03G0032190	PA03	18891195	18892236	BnaA03g34300D	AT3G16857	-	Encodes an Arabidopsis response regulator (ARR) protein that acts in concert with other type-B ARRs in the cytokinin signaling pathway. Also involved in cytokinin-dependent inhibition of hypocotyl elongation and cytokinin-dependent greening and shooting in tissue culture. ARR1, ARR10, and ARR12 are redundant regulators of drought response, with ARR1 being the most critical. ARR1, ARR10 and ARR12 …
	PBnPA03G0032200	PA03	18896029	18898620	BnaA03g34310D	AT3G16850	Pectin lyase-like superfamily protein	-
	PBnPA03G0032210	PA03	18902804	18906053	BnaA03g34320D	AT3G16857	-	Encodes an Arabidopsis response regulator (ARR) protein that acts in concert with other type-B ARRs in the cytokinin signaling pathway. Also involved in cytokinin-dependent inhibition of hypocotyl elongation and cytokinin-dependent greening and shooting in tissue culture. ARR1, ARR10, and ARR12 are redundant regulators of drought response, with ARR1 being the most critical. ARR1, ARR10 and ARR12 …
	PBnPA03G0032220	PA03	18907189	18908180	BnaA03g34330D	AT3G16870	GATA transcription factor 17	Encodes a member of the GATA factor family of zinc finger transcription factors.
	PBnPA03G0032230	PA03	18909155	18912908	BnaA03g34340D	AT3G16950	lipoamide dehydrogenase 1	encodes a plastid lipoamide dehydrogenase, subunit of the pyruvate dehydrogenase complex which provides acetyl-CoA for de novo fatty acid biosynthesis. The gene is highly expressed in developing seeds.
	PBnPA03G0032240	PA03	18913745	18914902	BnaA03g34350D	AT3G16990	Haem oxygenase-like, multi-helical	-
	PBnPA03G0032250	PA03	18916182	18920771	BnaA03g34360D	AT3G17010	AP2/B3-like transcriptional factor family protein	transcriptional factor B3 family protein, contains Pfam profile PF02362: B3 DNA binding domain. Activated by AGAMOUS ina a cal-1, ap1-1 background. Expressed in stamen primordia, the placental region of developing carpels and the ovary.
	PBnPA03G0032260	PA03	18920806	18922112	BnaA03g34380D	AT3G17020	-
	PBnPA03G0032270	PA03	18922314	18923445	BnaA03g34390D	AT2G18790	-	Red/far-red photoreceptor involved in the regulation of de-etiolation. Exists in two inter-convertible forms: Pr and Pfr (active). Involved in the light-promotion of seed germination and in the shade avoidance response. Promotes seedling etiolation in both the presence and absence of phytochrome A. Overexpression results in etiolation under far-red light. Accumulates in the nucleus after exposure…
	PBnPA03G0032280	PA03	18927998	18928798	-	AT5G27210	Protein of unknown function, transmembrane-40	-
	PBnPA03G0032290	PA03	18929437	18932415	BnaA03g34410D	AT3G17060	Pectin lyase-like superfamily protein	-
	PBnPA03G0032300	PA03	18936504	18938091	-	AT3G16660	-
	PBnPA03G0032310	PA03	18936758	18937022	-	-	-	-
	PBnPA03G0032320	PA03	18946440	18948747	BnaA03g34430D	AT3G17120	-
	PBnPA03G0032330	PA03	18949154	18949909	BnaA03g34440D	AT3G17130	Plant invertase/pectin methylesterase inhibitor superfamily protein	-
	PBnPA03G0032340	PA03	18950654	18952669	BnaA03g35950D	AT3G13680	F-box and associated interaction domains-containing protein	-
	PBnPA03G0032350	PA03	18955873	18956469	BnaA03g34460D	AT3G17230	invertase/pectin methylesterase inhibitor family protein	-
	PBnPA03G0032360	PA03	18958199	18962187	BnaA03g34470D		-	-
	PBnPA03G0032370	PA03	18962984	18964814	BnaA03g34480D	AT3G17300	-
	PBnPA03G0032380	PA03	18964248	18966294	BnaA03g34490D	AT3G17365	S-adenosyl-L-methionine-dependent methyltransferases superfamily protein	-
	PBnPA03G0032390	PA03	18967229	18971398	BnaA03g34500D	AT3G17380	TRAF-like family protein	-
	PBnPA03G0032400	PA03	18969183	18971033	BnaA03g34510D	AT3G17390	S-adenosylmethionine synthetase family protein	S-adenosylmethionine synthetase
	PBnPA03G0032410	PA03	18973120	18976403	BnaA03g34520D	AT3G17410	-	Positively regulates ABA-mediated physiological responses via phosphorylation on RCAR3/ RCAR11; forms homo- or heterodimers in a kinase active dependent manner.
	PBnPA03G0032420	PA03	18974000	18978334	BnaA03g34530D	AT3G17440	novel plant snare 13	member of NPSN Gene Family; TGN/PM localized.
	PBnPA03G0032430	PA03	18981071	18985931	BnaA03g34540D	AT3G17470	-	CRSH-dependent ppGpp synthesis causes transient increase of intracellular ppGpp at night.
	PBnPA03G0032440	PA03	18982359	18988247	BnaA03g34550D	AT3G17510	CBL-interacting protein kinase 1	Encodes a CBL-interacting protein kinase. Specifically interacts with ECT1 and ECT2.
	PBnPA03G0032450	PA03	18992829	18993636	BnaA03g34560D	AT3G17520	Late embryogenesis abundant protein (LEA) family protein	-
	PBnPA03G0032460	PA03	18997308	19000978	-	AT3G17560	F-box and associated interaction domains-containing protein	-
	PBnPA03G0032470	PA03	19005652	19006326	BnaA03g34590D	AT3G17580	-	-
	PBnPA03G0032480	PA03	19009152	19010468	BnaA03g34600D	AT3G17600	indole-3-acetic acid inducible 31	Encodes a member of the Aux/IAA family of proteins implicated in auxin signaling. IAA31 shares several residues with the conserved domain II region, believed to act as a degron in many of the rapidly degraded Aux/IAA family members. An IAA31 fusion protein is quite long-lived, but can be degraded more rapidly in the presence of auxin. Unlike many other family members, IAA31 transcript levels do n…
	PBnPA03G0032490	PA03	19013338	19014559	BnaA03g34610D	AT3G17609	HY5-homolog	Encodes a homolog of HY5 (HYH). Involved in phyB signaling pathway.
	PBnPA03G0032500	PA03	19016543	19019723	BnaA03g34620D	AT3G17630	-	member of Putative Na+/H+ antiporter family
	PBnPA03G0032510	PA03	19021888	19023320	BnaA03g34630D	AT3G17640	Leucine-rich repeat (LRR) family protein	-
	PBnPA03G0032520	PA03	19023558	19026637	BnaA03g34650D	AT3G17650	-	Arabidopsis thaliana metal-nicotianamine transporter YSL5
	PBnPA03G0032530	PA03	19027149	19027618	BnaA03g34660D		-	-
	PBnPA03G0032540	PA03	19028995	19031725	BnaA03g15190D	AT2G32930	-	Encodes a zinc finger protein.
	PBnPA03G0032550	PA03	19031881	19037561	BnaA03g15190D	AT2G32930	-	Encodes a zinc finger protein.
	PBnPA03G0032560	PA03	19037718	19037996	-	AT2G47850	-
	PBnPA03G0032570	PA03	19043412	19046944	BnaA03g34680D	AT4G30560	-	member of Cyclic nucleotide gated channel family. Required for constitutive growth of root hairs as Ca2+-permeable channels.
	PBnPA03G0032580	PA03	19052466	19056928	BnaA03g34700D	AT4G30560	-	member of Cyclic nucleotide gated channel family. Required for constitutive growth of root hairs as Ca2+-permeable channels.
	PBnPA03G0032590	PA03	19058712	19065367	BnaA03g16380D	AT2G14710	F-box family protein	-
	PBnPA03G0032600	PA03	19066085	19067955	BnaA03g34740D	AT1G48440	B-cell receptor-associated 31-like	-
	PBnPA03G0032610	PA03	19069101	19070064	BnaA03g57810D	AT3G25460	F-box and associated interaction domains-containing protein	-
	PBnPA03G0032620	PA03	19070662	19072706	BnaA03g34760D	AT3G17800	Protein of unknown function (DUF760)	mRNA level of the MEB5.2 gene (At3g17800) remains unchanged after cutting the inflorescence stem. Interacts with chloroplast chaperone CLPC1, which unfolds and delivers substrates to the stromal CLPPRT protease complex for degradation. Likely involved in senescence. Forms a small module with CLPD, connecting to DUF179-3, CLPX1, and CLPB3.
	PBnPA03G0032630	PA03	19073972	19074600	BnaA03g34770D	AT3G17810	pyrimidine 1	Encodes a protein predicted to have dihydropyrimidine dehydrogenase activity. Its activity has not been demonstrated in vivo, but, it is required for efficient uracil catabolism in Arabidopsis. It localizes to the plastid.
	PBnPA03G0032640	PA03	19075787	19078325	-		-	-
	PBnPA03G0032650	PA03	19080490	19083037	BnaA03g34780D	AT3G17820	glutamine synthetase 1.3	encodes a cytosolic glutamine synthetase, the enzyme has low affinity with substrate ammonium The mRNA is cell-to-cell mobile.
	PBnPA03G0032660	PA03	19088032	19095229	BnaAnng10970D	AT3G17560	F-box and associated interaction domains-containing protein	-
	PBnPA03G0032670	PA03	19095491	19096619	-	AT3G17560	F-box and associated interaction domains-containing protein	-
	PBnPA03G0032680	PA03	19097190	19098574	BnaAnng11010D	AT5G25475	AP2/B3-like transcriptional factor family protein	-
	PBnPA03G0032690	PA03	19100894	19102044	BnaAnng11020D	AT3G17950	-
	PBnPA03G0032700	PA03	19103398	19107196	BnaAnng11030D	AT3G17970	-	Integral chloroplast outer membrane protein. Belongs to one of the 36 carboxylate clamp (CC)-tetratricopeptide repeat (TPR) proteins (Prasad 2010, Pubmed ID: 20856808) with potential to interact with Hsp90/Hsp70 as co-chaperones.
	PBnPA03G0032710	PA03	19107287	19108447	BnaAnng11030D	AT3G17970	-	Integral chloroplast outer membrane protein. Belongs to one of the 36 carboxylate clamp (CC)-tetratricopeptide repeat (TPR) proteins (Prasad 2010, Pubmed ID: 20856808) with potential to interact with Hsp90/Hsp70 as co-chaperones.
	PBnPA03G0032720	PA03	19116274	19118773	BnaAnng11050D	AT3G18010	WUSCHEL related homeobox 1	Encodes a WUSCHEL-related homeobox gene family member with 65 amino acids in its homeodomain. Proteins in this family contain a sequence of eight residues (TLPLFPMH) downstream of the homeodomain called the WUS box. Its mRNA is expressed in the initiating vascular primordium of the cotyledons during heart and torpedo stages.
	PBnPA03G0032730	PA03	19122996	19124187	BnaAnng11060D	AT3G18030	HAL3-like protein A	flavin mononucleotide flavoprotein involved in salt and osmotic tolerance HAL3A encodes for phosphopantothenoylcysteine decarboxylase being involved in Coenzyme A biosynthesis. HAL3A is predominant over another gene with the presumably same function (HAL3B).
	PBnPA03G0032740	PA03	19124745	19125706	-	-	-	-
	PBnPA03G0032750	PA03	19128555	19131332	BnaAnng11070D		-	-
	PBnPA03G0032760	PA03	19136621	19136864	-	-	-	-
	PBnPA03G0032770	PA03	19139658	19141500	BnaAnng11090D	AT3G18050	-	-
	PBnPA03G0032780	PA03	19142989	19144877	BnaAnng11100D	AT3G18160	peroxin 3-1	Peroxin 3-1;(source:Araport11)
	PBnPA03G0032790	PA03	19144995	19146759	BnaAnng11110D	AT3G18200	nodulin MtN21 /EamA-like transporter family protein	nodulin MtN21-like transporter family protein
	PBnPA03G0032800	PA03	19147888	19150480	BnaAnng11120D	AT3G18210	2-oxoglutarate (2OG) and Fe(II)-dependent oxygenase superfamily protein	Belongs to the 2-oxoglutarate (2OG) and Fe(II)-dependent oxygenase superfamily proteins and contains an oxoglutarate/iron-dependent oxygenase domain (InterPro:IPR005123) of the prolyl 4-hydroxylase, alpha subunit subtype (P4Hc; InterPro:IPR006620), participates in epigenetic repression of flowering genes, works redundantly with ICU11 to repress several members of the MADS-box transcription factor…
Composite Interval mapping	3100670|F|0-31:A>G-31:A>G	PA03	19149165						1277	1.277	2-oxoglutarate (2OG) and Fe(II)-dependent oxygenase superfamily protein
	PBnPA03G0038200	PA03	22474007	22479756	BnaA03g39630D	AT5G23080	SWAP (Suppressor-of-White-APricot)/surp domain-containing protein	Interacts with TATA-box binding protein 2. Contains domains with strong similarity to G-patch and SWAP domains, characteristic of RNA binding and processing proteins. Colocalizes with the splicing regulator SRp34 to subnuclear particles. It is an important component of miRNA and siRNA biogenesis. Mutants display developmental defects, including reduced plant height, polycotyly, and reduced vascul…
Composite Interval mapping	5048176|F|0-11:C>T-11:C>T	PA03	22477351						3344	3.344	SWAP
	PBnPA03G0038210	PA03	22484759	22487026	BnaA03g39650D	AT5G23060	-	Encodes a chloroplast-localized protein that modulates cytoplasmic Ca2+ concentration and is crucial for proper stomatal regulation in response to elevations of external Ca2+. Phosphorylation of this protein is dependent on calcium.
	PBnPA03G0038220	PA03	22487994	22492363	BnaA03g39660D	AT5G23050	-
	PBnPA03G0038230	PA03	22494642	22497215	BnaA03g22610D	AT2G26800	-	Mutant has increased seed ile, leu and val as well as his and arg.
	PBnPA03G0038240	PA03	22497736	22498233	BnaA03g39660D	AT5G23050	-
	PBnPA03G0038250	PA03	22516465	22520723	BnaA03g39720D		-	-
	PBnPA03G0038260	PA03	22523207	22524443	BnaA03g39730D	AT5G60820	RING/U-box superfamily protein	-
	PBnPA03G0038270	PA03	22525733	22526418	BnaA03g39740D	AT5G60830	basic leucine-zipper 70	-
	PBnPA03G0038280	PA03	22526450	22527240	BnaA03g39750D	AT5G60840	-
	PBnPA03G0038290	PA03	22541017	22542564	BnaA03g39760D	AT5G60850	OBF binding protein 4	Encodes a zinc finger protein.
	PBnPA03G0038300	PA03	22544103	22546110	BnaA03g39770D	AT5G60870	-	Encodes a mitochondrial protein RUG3 that is required for accumulation of mitochondrial respiratory chain complex I. RUG3 is related to human REGULATOR OF CHROMOSOME CONDENSATION 1 (RCC1) and Arabidopsis UV-B RESISTANCE 8 (UVR8).
	PBnPA03G0038310	PA03	22546912	22548248	BnaA03g39780D	AT5G60880	breaking of asymmetry in the stomatal lineage	Encodes BASL (BREAKING OF ASYMMETRY IN THE STOMATAL LINEAGE), a regulator of asymmetric divisions. In asymmetrically dividing stomatal-lineage cells, BASL accumulates in a polarized crescent at the cell periphery before division, and then localizes differentially to the nucleus and a peripheral crescent in self-renewing cells and their sisters after division. Its transcript levels change after in…
	PBnPA03G0038320	PA03	22554221	22556153	BnaA03g39790D	AT5G60890	myb domain protein 34	Myb-like transcription factor that modulates expression of ASA1, a key point of control in the tryptophan pathway; mutant has deregulated expression of ASA1 in dominant allele. Loss of function allele suggests ATR1 also functions at a control point for regulating indole glucosinolate homeostasis.
	PBnPA03G0038330	PA03	22566441	22570504	BnaA03g39800D	AT5G60900	receptor-like protein kinase 1	Encodes a receptor-like protein kinase.
	PBnPA03G0038340	PA03	22576171	22576417	-	-	-	-
	PBnPA03G0038350	PA03	22578410	22583501	BnaA03g39800D	AT5G60900	receptor-like protein kinase 1	Encodes a receptor-like protein kinase.
	PBnPA03G0038360	PA03	22593329	22597215	BnaA03g39820D	AT5G60910	AGAMOUS-like 8	MADS box gene negatively regulated by APETALA1	115978	115.978	FUL
	PBnPA03G0038370	PA03	22599850	22600087	-	-	-	-
	PBnPA03G0038380	PA03	22600199	22600755	-	-	-	-
	PBnPA03G0038390	PA03	22607699	22610395	BnaA03g39830D	AT5G60920	-	Encodes a glycosylphosphatidylinositol-anchored protein localized primarily in the plasma membrane of the longitudinal sides of root cells. Necessary for oriented cell expansion in Arabidopsis. Cob mutants have abnormal roots that expand radially rather than longitudinally under certain growth conditions.
	PBnPA03G0038400	PA03	22611262	22618000	BnaA03g39840D	AT5G60930	-
	PBnPA03G0038410	PA03	22611661	22612579	-	-	-	-
	PBnPA03G0038420	PA03	22618243	22621458	BnaA03g39850D	AT5G60940	Transducin/WD40 repeat-like superfamily protein	Member of CstF complex.
	PBnPA03G0038430	PA03	22620904	22621299	-	AT5G60950	COBRA-like protein 5 precursor	-
	PBnPA03G0038440	PA03	22622240	22623788	-	AT5G60960	Pentatricopeptide repeat (PPR) superfamily protein	Encodes PNM1 (for PPR protein localized to the nucleus and mitochondria 1), a PPR protein that is dual localized to mitochondria and nuclei. Loss of PNM1 function in mitochondria, but not in nuclei, is lethal for the embryo. In mitochondria, it is associated with polysomes and may play a role in translation.
	PBnPA03G0038450	PA03	22642553	22644299	BnaA03g39870D	AT5G60970	TEOSINTE BRANCHED 1, cycloidea and PCF transcription factor 5	TCP gene involved in heterochronic control of leaf differentiation. Transcription factor which controls thermomorphogenesis by positively regulating PIF4 activity.
	PBnPA03G0038460	PA03	22651601	22654705	BnaA03g39880D	AT5G60980	-
	PBnPA03G0038470	PA03	22654760	22660680	BnaA03g39900D	AT5G61000	Replication factor-A protein 1-related	-
	PBnPA03G0038480	PA03	22666514	22675739	BnaA03g39940D	AT5G61060	histone deacetylase 5	Encodes a member of the histone deacetylase family. Class II RPD3-like family HDAC member which controls negative responses to salinity stress.
	PBnPA03G0038490	PA03	22691007	22694092	BnaA03g39960D	AT5G61120	-	PHD finger-containing protein. Interacts with BDT1, acts with other PHD proteins to associate with flowering genes and thereby suppress their transcription.
	PBnPA03G0038500	PA03	22695106	22697310	BnaA03g39980D	AT5G61130	plasmodesmata callose-binding protein 1	Encodes a plasmodesmatal localized protein with callose binding activity. The function of PDCB1 is unknown but overexpression leads to the hyperaccumulation of callose.
	PBnPA03G0038510	PA03	22699711	22700884	BnaA03g39990D	AT5G61170	Ribosomal protein S19e family protein	-
	PBnPA03G0038520	PA03	22701573	22718218	BnaA03g40010D		-	-
	PBnPA03G0038530	PA03	22723763	22725300	-	AT5G61228	-	-
	PBnPA03G0038540	PA03	22725464	22730077	BnaA03g40050D	AT5G61240	Leucine-rich repeat (LRR) family protein	-
	PBnPA03G0038550	PA03	22728019	22733412	BnaA03g40060D	AT5G61250	-	Belongs to the plant glycoside hydrolase family 79. Encodes a protein with several posttranslational modification sites including O-&#946;-GlcNAc attachment sites and serine-, threonine- and tyrosine-phosphorylation sites, suggesting that this protein is extensively modified posttranslationally. The protein is predicted (WoLF PSORT program) to be secreted.
	PBnPA03G0038560	PA03	22741303	22750421	BnaA03g40080D	AT5G61270	-	Basic helix-loop-helix (bHLH) phytochrome interacting factor. Interacts specifically with the far-red light?absorbing Pfr form of phyB through a conserved domain called the active phyB binding motif. Upon light exposure, PIF7 rapidly migrates to intranuclear speckles, where it colocalizes with phyB. Role as negative regulator of phyB-mediated seedling deetiolation.
	PBnPA03G0038570	PA03	22765324	22769627	BnaA03g40110D	AT5G61330	-
	PBnPA03G0038580	PA03	22769964	22771274	-	-	-	-
	PBnPA03G0038590	PA03	22782042	22783473	BnaA03g40120D	AT5G61340	-
	PBnPA03G0038600	PA03	22787080	22787811	BnaA03g40140D	AT5G61360	-	-
	PBnPA03G0038610	PA03	22788017	22790205	BnaA03g40150D	AT5G61370	Pentatricopeptide repeat (PPR) superfamily protein	-
	PBnPA03G0038620	PA03	22791328	22794701	-	AT5G61380	CCT motif -containing response regulator protein	Pseudo response regulator involved in the generation of circadian rhythms. TOC1 appears to shorten the period of circumnutation speed. TOC1 contributes to the plant fitness (carbon fixation, biomass) by influencing the circadian clock period. PRR3 may increase the stability of TOC1 by preventing interactions between TOC1 and the F-box protein ZTL. Expression of TOC1 is correlated with rhythmic ch…
	PBnPA03G0038630	PA03	22794442	22796752	BnaA03g40170D	AT5G61410	D-ribulose-5-phosphate-3-epimerase	Arabidopsis thaliana ribulose-5-phosphate-3-epimerase mRNA
	PBnPA03G0038640	PA03	22818828	22821529	BnaA03g40190D	AT5G61420	myb domain protein 28	Encodes a nuclear localized member of the MYB transcription factor family. Involved in positive regulation of aliphatic glucosinolate biosynthesis.Expression is induced by touch, wounding and glucose.
	PBnPA03G0038650	PA03	22840523	22840895	-	-	-	-
	PBnPA03G0038660	PA03	22844591	22849058	BnaA03g58310D	AT4G18440	L-Aspartase-like family protein	-
	PBnPA03G0038670	PA03	22852924	22855000	-	AT5G61430	-	(NAC) domain transcription factor; regulated at both transcriptional and post-transcriptional levels under Fe-deficient conditions. Part of module with NFYA8, regulated by MIR164b.
	PBnPA03G0038680	PA03	22855952	22856114	-	AT3G19490	sodium:hydrogen antiporter 1	member of Na+/H+ antiporter-Putative family
	PBnPA03G0038690	PA03	22860350	22861821	BnaA03g40200D	AT5G61440	-	Encodes a member of the thioredoxin family protein. Located in the chloroplast.The mRNA is cell-to-cell mobile.
	PBnPA03G0038700	PA03	22861084	22865427	BnaA03g40210D	AT5G61450	P-loop containing nucleoside triphosphate hydrolases superfamily protein	-
	PBnPA03G0038710	PA03	22866497	22870144	BnaA03g40220D	AT5G51860	K-box region and MADS-box transcription factor family protein	Encodes a MADS-box transcription factor involved in floral transition.
	PBnPA03G0038720	PA03	22869848	22876705	BnaA03g40230D	AT5G61460	P-loop containing nucleoside triphosphate hydrolases superfamily protein	Encodes SMC6B (STRUCTURAL MAINTENANCE OF CHROMOSOMES 6B), a component of the SMC5/6 complex. SMC5/6 complex promotes sister chromatid alignment and homologous recombination after DNA damage.
	PBnPA03G0038730	PA03	22880846	22885147	BnaA03g40240D	AT3G29410	-
	PBnPA03G0038740	PA03	22892120	22892573	BnaA03g40250D	AT5G61470	C2H2-like zinc finger protein	-
	PBnPA03G0038750	PA03	22893791	22897694	BnaA03g40260D	AT5G61480	Leucine-rich repeat protein kinase family protein	Encodes PXY, a receptor-like kinase essential for maintaining polarity during plant vascular-tissue development.
	PBnPA03G0038760	PA03	22907528	22909340	BnaA03g40270D	AT5G61490	Uncharacterised conserved protein (UCP012943)	-
	PBnPA03G0038770	PA03	22908570	22911196	BnaA03g40280D	AT5G61500	-	autophagy-related (ATG) gene
	PBnPA03G0038780	PA03	22911815	22914718	BnaA03g11990D	AT5G54160	O-methyltransferase 1	A caffeic acid/5-hydroxyferulic acid O-methyltransferase. Interacts with 14-4-3 proteins in yeast 2 hybrid assay. AtOMT1 (At5g54160) encodes a flavonol 3?-O-methyltransferase that is highly active towards quercetin and myricetin. The substrate specificity identifies the enzyme as flavonol 3?-methyltransferase which replaces the former annotation of the gene to encode a caffeic acid/5-hydroxyferul…
	PBnPA03G0038790	PA03	22914873	22917556	BnaA03g40290D	AT5G61520	Major facilitator superfamily protein	-
	PBnPA03G0038800	PA03	22919832	22924920	BnaA03g40300D	AT5G61530	-
	PBnPA03G0038810	PA03	22925850	22929511	BnaA03g40320D	AT5G61550	-
	PBnPA03G0038820	PA03	22926543	22928415	-	-	-	-
	PBnPA03G0038830	PA03	22943425	22943683	-		-	-
	PBnPA03G0038840	PA03	22947189	22951078	BnaA03g40330D	AT5G61560	-	Plant U-box type E3 ubiquitin ligase (PUB).
	PBnPA03G0038850	PA03	22953156	22962335	BnaA03g40360D	AT5G61580	phosphofructokinase 4	Phosphofructokinase Isoform.
	PBnPA03G0038860	PA03	22953165	22958379	BnaA03g40350D	AT3G53360	-
	PBnPA03G0038870	PA03	22965511	22966924	BnaA03g40380D	AT5G61600	ethylene response factor 104	encodes a member of the ERF (ethylene response factor) subfamily B-3 of ERF/AP2 transcription factor family. The protein contains one AP2 domain. There are 18 members in this subfamily including ATERF-1, ATERF-2, AND ATERF-5. Involved in regulating root architecture.
	PBnPA03G0038880	PA03	22971269	22973503	BnaA03g40390D	AT5G61610	Oleosin family protein	-
	PBnPA03G0038890	PA03	22977445	22979481	BnaA03g40400D	AT5G61620	myb-like transcription factor family protein	-
	PBnPA03G0038900	PA03	22978220	22980097	BnaA03g40410D	AT5G61630	-	-
	PBnPA03G0038910	PA03	22986776	22987508	BnaA03g40420D	AT5G61640	-	ubiquitous enzyme that repairs oxidatively damaged proteins
	PBnPA03G0038920	PA03	22991045	22992848	BnaA03g40430D	AT5G61650	CYCLIN P4;2	The P-type cyclins (CYCPs) share a conserved central region of 100 amino acids ('cyclin box') displaying homology to the corresponding region of the PHO80 cyclin from Saccharomyces cerevisiae and the related G1 cyclins from Trypanosoma cruzi and T. brucei.
	PBnPA03G0038930	PA03	22992047	22994291	BnaA03g20720D	AT2G44210	Protein of Unknown Function (DUF239)	-
	PBnPA03G0038940	PA03	22994969	22995722	BnaA03g40450D	AT5G61660	glycine-rich protein	-
	PBnPA03G0038950	PA03	22999062	22999230	BnaA03g00060D		-	-
	PBnPA03G0038960	PA03	23005596	23007166	BnaA03g02030D	AT5G07430	Pectin lyase-like superfamily protein	-
	PBnPA03G0038970	PA03	23007800	23011971	BnaA03g40530D	AT5G61700	-
	PBnPA03G0038980	PA03	23012179	23019816	BnaA03g40490D	AT5G61690	-
	PBnPA03G0038990	PA03	23018764	23023964	BnaA03g40510D	AT5G61690	-
	PBnPA03G0039000	PA03	23029201	23033610	BnaA03g40530D	AT5G61700	-
	PBnPA03G0039010	PA03	23033813	23041475	BnaA03g40490D	AT5G61690	-
	PBnPA03G0039020	PA03	23051063	23055235	BnaA03g40530D	AT5G61700	-
	PBnPA03G0039030	PA03	23055443	23063106	BnaA03g40490D	AT5G61690	-
	PBnPA03G0039040	PA03	23062054	23067642	BnaA03g40510D	AT5G61690	-
	PBnPA03G0039050	PA03	23068198	23073152	BnaA03g40530D	AT5G61700	-
	PBnPA03G0039060	PA03	23072526	23073589	BnaA03g40540D	AT5G61750	RmlC-like cupins superfamily protein	-
	PBnPA03G0039070	PA03	23087300	23091467	BnaA03g40550D	AT3G49670	Leucine-rich receptor-like protein kinase family protein	Encodes a CLAVATA1-related receptor kinase-like protein required for both shoot and flower meristem function. Very similar to BAM1,with more than 85% a.a. identity. It has a broad expression pattern and is involved in vascular strand development in the leaf, control of leaf shape, size and symmetry, male gametophyte development and ovule specification and function. Anthers of double mutants (bam1…
	PBnPA03G0039080	PA03	23092849	23093134	BnaA03g22320D	AT2G26130	RING/U-box protein with C6HC-type zinc finger	Encodes a RING-type zinc finger ubiquitin ligase involved in seed longevity.Gain of function (35S promoter) increases, and loss of function decreases, seed longevity.
	PBnPA03G0039090	PA03	23104034	23105729	BnaA03g40560D	AT3G49700	1-aminocyclopropane-1-carboxylate synthase 9	encodes a a member of the 1-aminocyclopropane-1-carboxylate (ACC) synthase (S-adenosyl-L-methionine methylthioadenosine-lyase, EC 4.4.1.14) gene family. Mutants produce elevated levels of ethylene as etiolated seedlings.
	PBnPA03G0039100	PA03	23107040	23107384	BnaA03g44650D		-	-
	PBnPA03G0039110	PA03	23114011	23116848	BnaA03g40570D	AT3G49740	Tetratricopeptide repeat (TPR)-like superfamily protein	-
	PBnPA03G0039120	PA03	23118370	23119447	BnaA03g40590D	AT3G49790	Carbohydrate-binding protein	-
	PBnPA03G0039130	PA03	23124715	23127606	BnaA03g40600D	AT3G49850	-	Encodes a telomeric DNA binding protein. In vitro, the protein preferentially binds double-stranded telomeric repeats, but it can also bind to the single G-rich telomeric strand.Single Myb Histone (SMH) gene family member. Contains terminal acidic SANT domain.
	PBnPA03G0039140	PA03	23127214	23129064	BnaA03g40610D	AT3G49870	-	A member of ARF-like GTPase family. A thaliana has 21 members, in two subfamilies, ARF and ARF-like (ARL) GTPases.
	PBnPA03G0039150	PA03	23135938	23138187	BnaA03g40620D	AT3G49890	-
	PBnPA03G0039160	PA03	23139016	23140781	BnaA03g40640D	AT5G67500	-	Encodes a voltage-dependent anion channel (VDAC: AT3G01280/VDAC1, AT5G67500/VDAC2, AT5G15090/VDAC3, AT5G57490/VDAC4, AT5G15090/VDAC5). VDACs are reported to be porin-type, beta-barrel diffusion pores. They are prominently localized in the outer mitochondrial membrane and are involved in metabolite exchange between the organelle and the cytosol.The mRNA is cell-to-cell mobile.
	PBnPA03G0039170	PA03	23142747	23143732	BnaA03g40650D	AT3G49930	C2H2 and C2HC zinc fingers superfamily protein	-
	PBnPA03G0039180	PA03	23147929	23149298	BnaA03g40660D	AT3G49940	LOB domain-containing protein 38	-
	PBnPA03G0039190	PA03	23153572	23160562	-	AT4G04780	mediator 21	Encodes the med21 subunit of the mediator complex which is involved in transcriptional regulation. MED21 interacts physically with the E3 ligase HUB1 and this interaction may be important in mediation defense responses to fungal pathogens.
	PBnPA03G0039200	PA03	23167861	23169785	BnaA03g40670D	AT3G49990	-	-
	PBnPA03G0039210	PA03	23176492	23176824	BnaA03g33300D	AT3G14240	Subtilase family protein	-
	PBnPA03G0039220	PA03	23180697	23182668	BnaA03g40680D	AT3G50040	-
	PBnPA03G0039230	PA03	23183576	23184554	-	AT4G04780	mediator 21	Encodes the med21 subunit of the mediator complex which is involved in transcriptional regulation. MED21 interacts physically with the E3 ligase HUB1 and this interaction may be important in mediation defense responses to fungal pathogens.
	PBnPA03G0039240	PA03	23186021	23187473	BnaA03g40670D	AT3G49990	-	-
	PBnPA03G0039250	PA03	23199306	23200003	BnaA03g40680D	AT3G50040	-
	PBnPA03G0039260	PA03	23202329	23203211	BnaA03g40690D	AT3G50060	myb domain protein 77	Encodes a member of the R2R3 transcription factor gene family. Expressed in response to potassium deprivation and auxin. Involved in lateral root development. Interacts with ARF7 and regulates the expression of some auxin responsive genes.
	PBnPA03G0039270	PA03	23211789	23213328	BnaA03g40720D	AT3G50070	CYCLIN D3;3	Encode CYCD3;3, a CYCD3 D-type cyclin. Important for determining cell number in developing lateral organs. Mediating cytokinin effects in apical growth and development.
	PBnPA03G0039280	PA03	23216629	23219918	BnaA03g40730D	AT3G50110	PTEN 3	Encodes a phosphatase with low in vitro tyrosine phosphatase activity that is NOT capable of dephosphorylating in vitro the 3'phosphate group of PI3P, PI(3,4)P2.
	PBnPA03G0039290	PA03	23220509	23234366	BnaA03g40740D	AT3G50130	Plant protein of unknown function (DUF247)	-
	PBnPA03G0039300	PA03	23229942	23230407	-	-	-	-
	PBnPA03G0039310	PA03	23239229	23241509	-	AT3G50170	Plant protein of unknown function (DUF247)	-
	PBnPA03G0039320	PA03	23249446	23250028	BnaA03g40800D	AT3G50400	GDSL-like Lipase/Acylhydrolase superfamily protein	GDSL-motif esterase/acyltransferase/lipase. Enzyme group with broad substrate specificity that may catalyze acyltransfer or hydrolase reactions with lipid and non-lipid substrates.
	PBnPA03G0039330	PA03	23258541	23259270	BnaA03g40810D	AT3G50410	OBF binding protein 1	Arabidopsis Dof protein containing a single 51-amino acid zinc finger DNA-binding domain, which may play an important roles in plant growth and development.
	PBnPA03G0039340	PA03	23259484	23261623	BnaA03g40820D	AT3G50420	-
	PBnPA03G0039350	PA03	23262677	23263972	BnaA03g40830D	AT3G50440	methyl esterase 10	Encodes a protein shown to have methyl jasmonate esterase activity in vitro. This protein does not act on methyl IAA, MeSA, MeGA4, or MEGA9 in vitro.
	PBnPA03G0039360	PA03	23274911	23276175	BnaA03g40840D	AT3G50470	homolog of RPW8 3	Homolog of RPW8
	PBnPA03G0039370	PA03	23276587	23278736	BnaA03g40850D	AT3G50500	SNF1-related protein kinase 2.2	encodes a member of SNF1-related protein kinases (SnRK2) whose activity is activated by ionic (salt) and non-ionic (mannitol) osmotic stress. Enzyme involved in the ABA signaling during seed germination, dormancy and seedling growth.
	PBnPA03G0039380	PA03	23279165	23280689	BnaA03g40860D	AT3G50520	Phosphoglycerate mutase family protein	-
	PBnPA03G0039390	PA03	23281500	23282829	BnaA03g40860D	AT3G50520	Phosphoglycerate mutase family protein	-
	PBnPA03G0039400	PA03	23285081	23286915	BnaA03g40880D	AT3G50620	-
	PBnPA03G0039410	PA03	23298643	23299609	-	AT3G21230	-	The gene encodes a 4-coumarate coenzyme A ligase being able to use sinapate as substrate. The catalytic efficiency was in the following (descending) order: p-coumaric acid, caffeic acid, 5-OH-ferulic acid, ferulic acid and sinapic acid. At4CL5 was unable to use cinnamic acid as substrate. Knockout of At4CL5 (4cl5) revealed no effect on syringyl lignin content indicating that the activity observed…
	PBnPA03G0039420	PA03	23301670	23302405	-	AT1G60720	RNA-directed DNA polymerase (reverse transcriptase)-related family protein	-
	PBnPA03G0039430	PA03	23305015	23306750	BnaA03g40890D	AT3G50630	-	Kip-related protein (KRP) gene, encodes CDK (cyclin-dependent kinase) inhibitor (CKI), negative regulator of cell division. A member of seven KRP genes found in Arabidopsis thaliana. Differential expression patterns for distinct KRPs were revealed by in situ hybridization. Gene was isolated from a yeast two hybrid screen as an interacting protein of CDC2A. Recombinant protein has a strong kinase …
	PBnPA03G0039440	PA03	23315796	23318447	-		-	-
	PBnPA03G0039450	PA03	23324261	23325707	-	AT3G50740	UDP-glucosyl transferase 72E1	UGT72E1 is an UDPG:coniferyl alcohol glucosyltransferase which specifically glucosylates sinapyl- and coniferyl aldehydes. The enzyme is thought to be involved in lignin metabolism.
	PBnPA03G0039460	PA03	23329495	23331136	BnaA03g40910D	AT3G50750	BES1/BZR1 homolog 1	-
	PBnPA03G0039470	PA03	23332523	23335416	BnaA03g05970D	AT4G01270	RING/U-box superfamily protein	-
	PBnPA03G0039480	PA03	23343559	23344576	BnaA03g40930D	AT3G50760	galacturonosyltransferase-like 2	Encodes a protein with putative galacturonosyltransferase activity. The mRNA is cell-to-cell mobile.
	PBnPA03G0039490	PA03	23351952	23353111	BnaA03g40940D	AT3G50770	calmodulin-like 41	-
	PBnPA03G0039500	PA03	23359750	23360444	BnaA03g40970D	AT3G50800	-	PADRE protein.
	PBnPA03G0039510	PA03	23362943	23364020	BnaA03g40980D	AT3G50810	-
	PBnPA03G0039520	PA03	23365863	23365875	-	-	-	-
	PBnPA03G0039530	PA03	23366776	23367750	-		-	-
	PBnPA03G0039540	PA03	23367663	23368719	-		-	-
	PBnPA03G0039550	PA03	23369937	23371439	BnaA03g40990D	AT3G50830	cold-regulated 413-plasma membrane 2	cold acclimation protein WCOR413-like protein beta form. Transcript is not detectable.
	PBnPA03G0039560	PA03	23378751	23378851	-	-	-	-
	PBnPA03G0039570	PA03	23382618	23384047	BnaA03g41000D	AT3G50860	-
	PBnPA03G0039580	PA03	23399354	23400071	BnaA03g59410D	AT1G52950	Nucleic acid-binding, OB-fold-like protein	-
	PBnPA03G0039590	PA03	23402893	23415482	BnaAnng15890D		-	-
	PBnPA03G0039600	PA03	23428738	23428900	-	-	-	-
	PBnPA03G0039610	PA03	23443120	23444705	BnaA03g41010D	AT3G50870	GATA type zinc finger transcription factor family protein	Encodes a GATA transcriptional regulator required to position the proembryo boundary in the early embryo. Regulates shoot apical meristem and flower development.
	PBnPA03G0039620	PA03	23449493	23451295	BnaA03g41020D	AT3G50890	homeobox protein 28	-
	PBnPA03G0039630	PA03	23452138	23452699	BnaA03g41030D	AT3G50900	-	-
	PBnPA03G0039640	PA03	23454161	23456402	BnaA03g41040D	AT3G50910	-	-
	PBnPA03G0039650	PA03	23455414	23460529	BnaA03g41050D	AT3G50920	Phosphatidic acid phosphatase (PAP2) family protein	Encodes a phosphatidic acid phosphatase that can be detected in chloroplast membrane fractions. This gene (LPPepsilon1) and LPPepsilon2, appear to be less important for diacylglycerol formation in the plastids than LPPgamma.
	PBnPA03G0039660	PA03	23466193	23466952	BnaA03g41060D	AT5G66440	-	-
	PBnPA03G0039670	PA03	23470827	23472246	BnaA03g41070D	AT3G50930	cytochrome BC1 synthesis	Encodes a protein that is present in a homo-multimeric protein complex on the outer mitochondrial membrane and plays a role in cell death and amplifying salicylic acid signalling. The mRNA is cell-to-cell mobile.
	PBnPA03G0039680	PA03	23472526	23477454	BnaA03g41090D	AT3G51010	-	-
	PBnPA03G0039690	PA03	23477901	23478491	BnaA03g41100D	AT3G51020	-	-
	PBnPA03G0039700	PA03	23480529	23481688	BnaA03g41120D	AT3G51030	thioredoxin H-type 1	encodes a cytosolic thioredoxin that reduces disulfide bridges of target proteins by the reversible formation of a disulfide bridge between two neighboring Cys residues present in the active site. Thioredoxins have been found to regulate a variety of biological reactions in prokaryotic and eukaryotic cells.
	PBnPA03G0039710	PA03	23482623	23488535	BnaA03g41130D	AT3G51050	FG-GAP repeat-containing protein	NERD1 is a single copy locus encoding a protein of unknown function that is localized to the nucleus. Single mutants show defects in root hair growth, root meristem function, cell elongation. NERD1 appears to act synergistically with the exocyst in root development.
	PBnPA03G0039720	PA03	23489671	23491654	BnaA03g41140D	AT3G51090	-
	PBnPA03G0039730	PA03	23492911	23494712	BnaA03g41150D	AT3G51100	-	-
	PBnPA03G0039740	PA03	23495804	23502294	BnaA03g47500D	AT4G25550	Cleavage/polyadenylation specificity factor, 25kDa subunit	-
	PBnPA03G0039750	PA03	23505709	23511737	BnaA03g41160D	AT3G51120	DNA binding;zinc ion binding;nucleic acid binding;nucleic acid binding	-
	PBnPA03G0039760	PA03	23515847	23516557	-		-	-
	PBnPA03G0039770	PA03	23517774	23533820	BnaA03g41180D	AT3G51130	-	-
	PBnPA03G0039780	PA03	23534365	23535666	BnaA03g41230D	AT4G36130	Ribosomal protein L2 family	-
	PBnPA03G0039790	PA03	23536580	23537686	BnaA03g41240D	AT3G51220	Plant protein of unknown function (DUF827)	-
	PBnPA03G0039800	PA03	23538650	23540501	BnaA03g41250D	AT3G51240	flavanone 3-hydroxylase	Encodes flavanone 3-hydroxylase that is coordinately expressed with chalcone synthase and chalcone isomerases and is involved in flavonoid biosynthesis. Not responsive to auxin or ethylene stimulus (qRT-PCR).
	PBnPA03G0039810	PA03	23540893	23542573	BnaA03g41260D	AT3G51260	20S proteasome alpha subunit PAD1	20S proteosomal alpha subunits. Interacts with SnRK, SKP1/ASK1 during proteasomal binding of an SCF ubiquitin ligase.
	PBnPA03G0039820	PA03	23543057	23546329	BnaA03g41270D	AT3G51270	-
	PBnPA03G0039830	PA03	23547090	23553597	BnaA03g58810D	AT1G31150	-
	PBnPA03G0039840	PA03	23556506	23558230	BnaA03g41280D	AT3G51280	Tetratricopeptide repeat (TPR)-like superfamily protein	-
	PBnPA03G0039850	PA03	23561125	23564459	BnaA03g41300D	AT3G51330	-
	PBnPA03G0039860	PA03	23567265	23567400	-	-	-	-
	PBnPA03G0039870	PA03	23568592	23574726	BnaA03g50740D	AT4G33920	-
	PBnPA03G0039880	PA03	23573561	23574924	-	-	-	-
	PBnPA03G0039890	PA03	23575970	23576804	BnaA03g41320D	AT3G51400	Arabidopsis protein of unknown function (DUF241)	-
	PBnPA03G0039900	PA03	23579335	23580246	BnaA03g41330D	AT3G51410	Arabidopsis protein of unknown function (DUF241)	-
	PBnPA03G0039910	PA03	23592642	23594635	BnaA03g41350D	AT3G51520	diacylglycerol acyltransferase family	Encodes a functional acyl-CoA:diacylglycerol acyltransferase with different acyl-CoA substrate preferences and shows higher DAG to TAG conversion rate than AtDGAT1. It increases both C18:2 and C18:3 polyunsaturated fatty acids at the expense of C16:0.
	PBnPA03G0039920	PA03	23595013	23598413	-	-	-	-
	PBnPA03G0039930	PA03	23598877	23601349	BnaA03g41370D	AT3G51580	-	-
	PBnPA03G0039940	PA03	23602243	23603660	BnaA03g13140D	AT5G59320	lipid transfer protein 3	Predicted to encode a PR (pathogenesis-related) protein. Belongs to the lipid transfer protein (PR-14) family with the following members: At2g38540/LTP1, At2g38530/LTP2, At5g59320/LTP3, At5g59310/LTP4, At3g51600/LTP5, At3g08770/LTP6, At2g15050/LTP7, At2g18370/LTP8, At2g15325/LTP9, At5g01870/LTP10, At4g33355/LTP11, At3g51590/LTP12, At5g44265/LTP13, At5g62065/LTP14, At4g08530/LTP15. The mRNA is cel…
	PBnPA03G0039950	PA03	23606925	23608584	BnaA03g41400D		-	-
	PBnPA03G0039960	PA03	23611335	23614269	BnaA03g41410D	AT3G51620	-
	PBnPA03G0039970	PA03	23618930	23619385	-	AT3G51642	-	This gene encodes a small protein and has either evidence of transcription or purifying selection.
	PBnPA03G0039980	PA03	23622149	23623770	BnaA03g41430D	AT3G51660	Tautomerase/MIF superfamily protein	Chemokine-like MDL protein; modulate flowering time and innate immunity in plants.
	PBnPA03G0039990	PA03	23626901	23627647	BnaA03g43380D		-	-
	PBnPA03G0040000	PA03	23635747	23638999	BnaA03g41440D	AT3G51670	SEC14 cytosolic factor family protein / phosphoglyceride transfer family protein	PATLs belong to a family of proteins having a Golgi dynamics (GOLD) domain in tandem with the Sec14p-like domain. PATLs are auxin regulated. Quadruple mutants (patl2456) show altered PIN1 lateralization in root endodermis cells.
	PBnPA03G0040010	PA03	23645910	23647244	BnaA03g41450D	AT3G51680	NAD(P)-binding Rossmann-fold superfamily protein	-
	PBnPA03G0040020	PA03	23658732	23660504	-	AT3G51710	D-mannose binding lectin protein with Apple-like carbohydrate-binding domain	-
	PBnPA03G0040030	PA03	23660966	23662820	BnaA09g32270D	AT3G51730	saposin B domain-containing protein	-
	PBnPA03G0040040	PA03	23662952	23665276	-	AT3G51750	-	-
	PBnPA03G0040050	PA03	23665815	23666088	-	AT3G51760	Protein of unknown function (DUF688)	-
	PBnPA03G0040060	PA03	23666194	23670096	BnaA03g41460D	AT3G51770	tetratricopeptide repeat (TPR)-containing protein	Encodes a negative regulator of 1-aminocyclopropane-1-carboxylic acid synthase5(ACS5), which catalyze the rate-limiting step in ethylene biosynthesis. ETO1 directly interacts with ACS5 and inhibits its enzyme activity and targets it for degradation via proteasome-dependent pathway. It also interacts with CUL3 (a component of ubiquitin ligase complexes). eto1 (and eto3) mutations elevate ethylene …
	PBnPA03G0040070	PA03	23675765	23676242	-	AT1G14800	Nucleic acid-binding, OB-fold-like protein	-
	PBnPA03G0040080	PA03	23679625	23681593	BnaA03g41470D	AT3G51780	BCL-2-associated athanogene 4	A member of Arabidopsis BAG (Bcl-2-associated athanogene) proteins, plant homologs of mammalian regulators of apoptosis. BD domain of ATBAG4 had highest similarity to human DB domain of BAG protein. Plant BAG proteins are multi-functional and remarkably similar to their animal counterparts, as they regulate apoptotic-like processes ranging from pathogen attack, to abiotic stress, to plant develop…
	PBnPA03G0040090	PA03	23681977	23684548	BnaA03g41480D	AT3G51800	metallopeptidase M24 family protein	putative nuclear DNA-binding protein G2p (AtG2) mRNA,
	PBnPA03G0040100	PA03	23691067	23694015	BnaA03g41500D	AT3G51850	-	member of Calcium Dependent Protein KinaseThe mRNA is cell-to-cell mobile.
	PBnPA03G0040110	PA03	23702750	23704951	BnaA03g41500D	AT3G51850	-	member of Calcium Dependent Protein KinaseThe mRNA is cell-to-cell mobile.
	PBnPA03G0040120	PA03	23711106	23713264	BnaA03g41480D	AT3G51800	metallopeptidase M24 family protein	putative nuclear DNA-binding protein G2p (AtG2) mRNA,
	PBnPA03G0040130	PA03	23714043	23715488	BnaA03g41470D	AT3G51780	BCL-2-associated athanogene 4	A member of Arabidopsis BAG (Bcl-2-associated athanogene) proteins, plant homologs of mammalian regulators of apoptosis. BD domain of ATBAG4 had highest similarity to human DB domain of BAG protein. Plant BAG proteins are multi-functional and remarkably similar to their animal counterparts, as they regulate apoptotic-like processes ranging from pathogen attack, to abiotic stress, to plant develop…
	PBnPA03G0040140	PA03	23726956	23730878	BnaA03g41510D	AT3G51860	-	Vacuolar Ca(2+)/H(+) transporter that forms a complex with CAX1 that plays a role in diverse processes including phosphate homeostasis and heavy metal tolerance
	PBnPA03G0040150	PA03	23729375	23732145	BnaA03g41520D	AT3G51880	-	Encodes a protein belonging to the subgroup of HMGB (high mobility group B) proteins that have a distinctive DNA-binding motif, the HMG-box domain. The motif confers non-sequence specific interaction with linear DNA and structure-specific binding to distorted DNA sites. The HMGB proteins are involved in the assembly of nucleoprotein complexes. Can be phosphorylated by CK2alpha. In interphase cell…
	PBnPA03G0040160	PA03	23732572	23737323	BnaA03g41530D	AT3G51895	-	Encodes a chloroplast-localized sulfate transporter.
	PBnPA03G0040170	PA03	23748567	23753828	BnaA03g22890D	AT2G26150	-	member of Heat Stress Transcription Factor (Hsf) family. Involved in response to misfolded protein accumulation in the cytosol. Regulated by alternative splicing and non-sense-mediated decay.
	PBnPA03G0040180	PA03	23760329	23761601	-	AT1G64260	-
	PBnPA03G0040190	PA03	23762056	23765262	BnaA03g41560D	AT3G51950	-	Contains single CCCH domain.
	PBnPA03G0040200	PA03	23767496	23767898	BnaC07g32620D	AT3G52000	serine carboxypeptidase-like 36	-
	PBnPA03G0040210	PA03	23769020	23773567	BnaA03g41570D	AT3G52030	F-box family protein with WD40/YVTN repeat doamin	-
	PBnPA03G0040220	PA03	23771002	23772418	BnaA03g41580D	AT3G52040	-	-
	PBnPA03G0040230	PA03	23776497	23779997	BnaA03g41600D	AT3G52080	cation/hydrogen exchanger 28	encodes a cation:proton exchanger expressed in pollen
	PBnPA03G0040240	PA03	23780106	23781005	BnaA03g41610D	AT3G52090	DNA-directed RNA polymerase, RBP11-like	Non-catalytic subunit common to nuclear DNA-dependent RNA polymerases II, IV and V; homologous to budding yeast RPB11 and the E. oli RNA polymerase alpha subunit.
	PBnPA03G0040250	PA03	23781421	23784814	BnaA03g41620D	AT3G52100	-	RING/FYVE/PHD zinc finger-containing protein. Part of emdomembrane trafficking system.
	PBnPA03G0040260	PA03	23785426	23787186	BnaA03g41640D	AT3G52130	Bifunctional inhibitor/lipid-transfer protein/seed storage 2S albumin superfamily protein	-
	PBnPA03G0040270	PA03	23787431	23793497	BnaA03g41660D	AT3G52160	-	Encodes KCS15, a member of the 3-ketoacyl-CoA synthase family involved in the biosynthesis of VLCFA (very long chain fatty acids).
	PBnPA03G0040280	PA03	23788038	23791617	BnaA03g41650D	AT3G52155	-
	PBnPA03G0040290	PA03	23795740	23803638	BnaA03g41680D	AT3G52250	-	PWR Encodes a SANT domain containing protein that is involved in regulation of gene expression via histone modification. It affects target gene expression in a number of developmental and stress response pathways. It promotes expression of CRC, and MIR172a, b, and d to promote floral meristem determinacy. Part of a PWR-HOS15-HD2C complex to regulate expression of COR genes involved in cold tolera…
	PBnPA03G0040300	PA03	23800678	23810329	BnaA03g41700D	AT3G52270	-
	PBnPA03G0040310	PA03	23811109	23815363	BnaA03g41730D	AT3G52280	general transcription factor group E6	Bromodomain containing nuclear-localized protein involved in leaf development. GTE6 binds to the promoter and intron of AS1 and regulates its expression via histone acetylation.
	PBnPA03G0040320	PA03	23815840	23817571	BnaA03g41740D	AT3G52300	ATP synthase D chain, mitochondrial	-
	PBnPA03G0040330	PA03	23817616	23818932	BnaA03g41750D	AT3G52320	F-box and associated interaction domains-containing protein	-
	PBnPA03G0040340	PA03	23821285	23822373	-	-	-	-
	PBnPA03G0040350	PA03	23823416	23825263	-	AT2G24700	Transcriptional factor B3 family protein	Encodes a member of the REM (Reproductive Meristem) gene family, a part of the B3 DNA-binding domain superfamily.
	PBnPA03G0040360	PA03	23827521	23828875	BnaA03g41760D	AT3G52380	chloroplast RNA-binding protein 33	Encodes a chloroplast RNA-binding protein that stabilizes chloroplast RNAs as evidenced by analyses of transcript accumulation in null mutants. Essential for seedling development (albino, strongly retarded growth even on sucrose-containing medium).
	PBnPA03G0040370	PA03	23829189	23830892	BnaA03g41770D	AT3G52400	syntaxin of plants 122	syntaxin protein, involved in the negative regulation of defense pathways such as programmed cell death, salicylic acid signalling pathway, jasmonic acid signalling pathway
	PBnPA03G0040380	PA03	23833115	23837740	BnaA03g41780D	AT3G52430	alpha/beta-Hydrolases superfamily protein	Encodes a lipase-like gene that is important for salicylic acid signaling and function in resistance (R) gene-mediated and basal plant disease resistance. PAD4 can interact directly with EDS1, another disease resistance signaling protein. Expressed at elevated level in response to green peach aphid (GPA) feeding, and modulates the GPA feeding-induced leaf senescence through a mechanism that doesn…
	PBnPA03G0040390	PA03	23838601	23839598	BnaA03g41790D	AT3G52440	-
	PBnPA03G0040400	PA03	23847141	23848413	-	AT3G52450	plant U-box 22	Encodes a cytoplasmically localized U-box domain E3 ubiquitin ligase protein that is involved in the response to water stress and acts as a negative regulator of PAMP-triggered immunity.
	PBnPA03G0040410	PA03	23852036	23853731	BnaA03g41800D	AT3G52460	hydroxyproline-rich glycoprotein family protein	-
	PBnPA03G0040420	PA03	23856362	23857457	BnaA03g41810D	AT3G52470	Late embryogenesis abundant (LEA) hydroxyproline-rich glycoprotein family	-
	PBnPA03G0040430	PA03	23862028	23862277	-	AT2G03270	DNA-binding protein, putative	-
	PBnPA03G0040440	PA03	23862758	23866510	BnaA03g41820D	AT3G52490	Double Clp-N motif-containing P-loop nucleoside triphosphate hydrolases superfamily protein	Encodes a member of an eight-gene family (SMAX1 and SMAX1-like) that has weak similarity to AtHSP101, a ClpB chaperonin required for thermotolerance.
	PBnPA03G0040450	PA03	23884777	23886594	BnaA03g41830D	AT3G52500	Eukaryotic aspartyl protease family protein	-
	PBnPA03G0040460	PA03	23887682	23887865	-	-	-	-
	PBnPA03G0040470	PA03	23888014	23893374	BnaAnng04070D		-	-
	PBnPA03G0040480	PA03	23895727	23901863	-	AT4G15236	ABC-2 and Plant PDR ABC-type transporter family protein	-
	PBnPA03G0040490	PA03	23909126	23922452	-	AT4G15236	ABC-2 and Plant PDR ABC-type transporter family protein	-
	PBnPA03G0040500	PA03	23922004	23924962	-	AT4G15240	Protein of unknown function (DUF604)	-
	PBnPA03G0040510	PA03	23923953	23924985	-	-	-	-
	PBnPA03G0040520	PA03	23925841	23927796	BnaA03g46910D	AT4G24770	-	Encodes a chloroplast RNA-binding protein. A substrate of the type III effector HopU1 (mono-ADP-ribosyltransferase). Required for editing and stability of specific chloroplast mRNAs.
	PBnPA03G0040530	PA03	23927726	23931026	BnaA03g46880D	AT4G24690	ubiquitin-associated (UBA)/TS-N domain-containing protein / octicosapeptide/Phox/Bemp1 (PB1) domain-containing protein	Encodes NBR1, a selective autophagy substrate. The mRNA is cell-to-cell mobile.
	PBnPA03G0040540	PA03	23936606	23938031	-	AT4G15280	-
	PBnPA03G0040550	PA03	23936705	23936941	-	-	-	-
	PBnPA03G0040560	PA03	23938710	23940378	-	AT4G15400	HXXXD-type acyl-transferase family protein	Encodes BIA1, a member of the BAHD acyltransferase family. Plays a role in controlling brassinosteroids levels, particularly in the root and hypocotyl in darkness.
	PBnPA03G0040570	PA03	23939622	23941366	-	-	-	-
	PBnPA03G0040580	PA03	23970982	23971778	-	AT4G15310	cytochrome P450, family 702, subfamily A, polypeptide 3	a member of the cytochrome P450 gene family. molecular function unknown.
	PBnPA03G0040590	PA03	23971821	23981758	BnaA03g41860D	AT4G15396	-
	PBnPA03G0040600	PA03	23982833	23984664	BnaA03g41870D	AT4G15410	serine/threonine protein phosphatase 2A 55 kDa regulatory subunit B prime gamma	-
	PBnPA03G0040610	PA03	23984947	23987360	BnaA03g41880D	AT4G15415	-	B Prime regulatory subunit of PP2A (AtB Primegamma)
	PBnPA03G0040620	PA03	23988401	23990256	BnaA03g41890D	AT4G15417	-
	PBnPA03G0040630	PA03	23991418	23992092	-	-	-	-
	PBnPA03G0040640	PA03	23996049	24001096	BnaA03g41900D	AT4G15440	hydroperoxide lyase 1	Encodes a hydroperoxide lyase. Also a member of the CYP74B cytochrome p450 family. In the ecotype Columbia (Col) the gene contains a 10-nucleotide deletion in its first exon that causes it to code for a truncated protein that results in a non-functional hydroperoxide lyase.
	PBnPA03G0040650	PA03	24001168	24001560	BnaA03g41910D		-	-
	PBnPA03G0040660	PA03	24002323	24005731	BnaA03g41920D	AT4G15470	Bax inhibitor-1 family protein	-
	PBnPA03G0040670	PA03	24008090	24011427	BnaA03g41930D	AT4G15475	F-box/RNI-like superfamily protein	Contributes to UV tolerance through nucleotide excision repair.
	PBnPA03G0040680	PA03	24010942	24011182	BnaA03g53530D	AT4G36670	Major facilitator superfamily protein	-
	PBnPA03G0040690	PA03	24021630	24025558	BnaA03g41940D	AT4G15480	UDP-Glycosyltransferase superfamily protein	Encodes a protein that might have sinapic acid:UDP-glucose glucosyltransferase activity.
	PBnPA03G0040700	PA03	24026731	24028798	BnaA03g41950D	AT4G15520	tRNA/rRNA methyltransferase (SpoU) family protein	-
	PBnPA03G0040710	PA03	24028202	24034434	BnaA03g41960D	AT4G15530	-	Encodes a dual-targeted protein believed to act as a pyruvate, orthophosphate dikinase. These enzymes are normally associated with C4 photosynthesis which does not occur in Arabidopsis. However, PPDK may play a role in remobilizing nitrogen during leaf senescence in Arabidopsis. The product of the long transcript (.1 gene model) was shown to be targeted to the chloroplast, whereas the shorter tra…
	PBnPA03G0040720	PA03	24034606	24036367	BnaA03g41950D	AT4G15520	tRNA/rRNA methyltransferase (SpoU) family protein	-
	PBnPA03G0040730	PA03	24036149	24047773	BnaA03g41960D	AT4G15530	-	Encodes a dual-targeted protein believed to act as a pyruvate, orthophosphate dikinase. These enzymes are normally associated with C4 photosynthesis which does not occur in Arabidopsis. However, PPDK may play a role in remobilizing nitrogen during leaf senescence in Arabidopsis. The product of the long transcript (.1 gene model) was shown to be targeted to the chloroplast, whereas the shorter tra…
	PBnPA03G0040740	PA03	24050467	24053798	BnaA03g41980D	AT4G15560	Deoxyxylulose-5-phosphate synthase	Encodes a protein with 1-deoxyxylulose 5-phosphate synthase activity involved in the MEP pathway. It is essential for chloroplast development in Arabidopsis
	PBnPA03G0040750	PA03	24054010	24057319	BnaA03g42000D	AT1G57780	heavy-metal-associated domain-containing protein	-
	PBnPA03G0040760	PA03	24065638	24065824	-	-	-	-
	PBnPA03G0040770	PA03	24075212	24077045	BnaA03g42010D	AT4G15610	-
	PBnPA03G0040780	PA03	24088487	24091772	BnaA03g42030D	AT4G15630	Uncharacterised protein family (UPF0497)	-
	PBnPA03G0040790	PA03	24092985	24094793	BnaA03g42040D	AT4G15650	-	-
	PBnPA03G0040800	PA03	24097792	24098488	BnaA03g36300D	AT3G21460	Glutaredoxin family protein	Encodes a member of the CC-type glutaredoxin (ROXY) family that has been shown to interact with the transcription factor TGA2 and suppress ORA59 promoter activity.
	PBnPA03G0040810	PA03	24101184	24106403	BnaA03g42060D	AT4G15720	Tetratricopeptide repeat (TPR)-like superfamily protein	-
	PBnPA03G0040820	PA03	24106880	24108194	BnaA03g42080D	AT4G15740	Calcium-dependent lipid-binding (CaLB domain) family protein	-
	PBnPA03G0040830	PA03	24110083	24110713	BnaA03g42100D	AT3G16510	Calcium-dependent lipid-binding (CaLB domain) family protein	-
	PBnPA03G0040840	PA03	24111167	24114915	BnaA03g42110D	AT4G15760	monooxygenase 1	Encodes a protein with similarity to monooxygenases that are known to degrade salicylic acid (SA).
	PBnPA03G0040850	PA03	24111390	24112331	-		-	-
	PBnPA03G0040860	PA03	24115214	24116282	BnaA03g42120D	AT3G25080	Protein of unknown function (DUF626)	-
	PBnPA03G0040870	PA03	24117431	24118421	BnaA03g42130D	AT4G15770	RNA binding	-
	PBnPA03G0040880	PA03	24120846	24122163	BnaA03g42140D	AT4G15800	ralf-like 33	Member of a diversely expressed predicted peptide family showing sequence similarity to tobacco Rapid Alkalinization Factor (RALF), and is believed to play an essential role in the physiology of Arabidopsis. Consists of a single exon and is characterized by a conserved C-terminal motif and N-terminal signal peptide. The mRNA is cell-to-cell mobile.
	PBnPA03G0040890	PA03	24122987	24125540	BnaA03g42150D	AT4G15802	heat shock factor binding protein	Encodes a protein with similarity to heat shock factor binding proteins. Involved in negative regulation of heat shock response. Becomes nuclear localized upon heat treatment.
	PBnPA03G0040900	PA03	24125954	24128217	BnaA03g42160D	AT4G15820	-	-
	PBnPA03G0040910	PA03	24128510	24132781	BnaA03g42170D	AT4G15840	-
	PBnPA03G0040920	PA03	24134363	24135358	BnaA03g42180D	AT4G32230	-	-
	PBnPA03G0040930	PA03	24138412	24138862	BnaA03g42190D		-	-
	PBnPA03G0040940	PA03	24144472	24146843	-	-	-	-
	PBnPA03G0040950	PA03	24150173	24152671	BnaA03g42180D	AT4G32230	-	-
	PBnPA03G0040960	PA03	24152702	24153515	BnaA03g42200D	AT4G15880	-	EARLY IN SHORT DAYS 4 Arabidopsis mutant shows extreme early flowering and alterations in shoot development. It encodes a SUMO protease, located predominantly at the periphery of the nucleus. Accelerates the transition from vegetative growth to flowering. Probably acts in the same pathway as NUA in affecting flowering time, vegetative and inflorescence development. Mutation of ESD4 increases the …
	PBnPA03G0040970	PA03	24153967	24157100	BnaA03g42200D	AT4G15880	-	EARLY IN SHORT DAYS 4 Arabidopsis mutant shows extreme early flowering and alterations in shoot development. It encodes a SUMO protease, located predominantly at the periphery of the nucleus. Accelerates the transition from vegetative growth to flowering. Probably acts in the same pathway as NUA in affecting flowering time, vegetative and inflorescence development. Mutation of ESD4 increases the …
	PBnPA03G0040980	PA03	24158344	24160676	BnaA03g18070D	AT2G38750	-	Annexins are a family of calcium dependent membrane binding proteins though to be involved in Golgi mediated secretion. This is one of four annexins identified in Arabidopsis.
	PBnPA03G0040990	PA03	24161889	24164604	BnaA03g42210D	AT3G47350	-	Encodes a putative hydroxysteroid dehydrogenase (HSD). Genes that encode HSD include: At5g50600 and At5g50700 (HSD1), At3g47350(HSD2), At3g47360(HSD3), At5g50590 and At5g50690(HSD4), At5g50770(HSD6) (Plant Cell Physiology 50:1463). Two copies of HSD1 and HSD4 exist due to a gene duplication event. In Plant Physiology 145:87, At5g50690 is HSD7, At4g10020 is HSD5.
	PBnPA03G0041000	PA03	24166012	24167920	BnaA03g42220D	AT1G30350	Pectin lyase-like superfamily protein	-
	PBnPA03G0041010	PA03	24170530	24171190	-	AT5G10900	-	PP7-type family member. Mutants display defects in chloroplast biogenesis and mersitem maintenance. Interacts with MAIL1 and MAIN to regulate gene expression and TE gene silencing.
	PBnPA03G0041020	PA03	24174079	24179365	BnaA03g42230D	AT3G16630	P-loop containing nucleoside triphosphate hydrolases superfamily protein	Kinesin-13A localized to entire Golgi stacks. Involved in trichome development.
	PBnPA03G0041030	PA03	24182458	24191938	BnaA03g42240D	AT4G15890	-	CAP-3D is a subunit of condensin. It a target of MMD1 regulation and also involved in meiotic chromosome condensation. Mutants have reduced fertility. Required for the correct spatial relationship between centromeres and rDNA arrays.
	PBnPA03G0041040	PA03	24192283	24195649	BnaA03g42260D	AT4G15920	Nodulin MtN3 family protein	Encodes a vacuolar fructose transporter expressed in parenchyma and xylem that controls leaf fructose content. When its expression is reduced, fructose accumulates in leaves.
	PBnPA03G0041050	PA03	24200089	24201072	BnaA03g42270D	AT4G15930	-
	PBnPA03G0041060	PA03	24206195	24207474	BnaA03g42280D	AT4G15955	alpha/beta-Hydrolases superfamily protein	-
	PBnPA03G0041070	PA03	24207793	24209150	BnaA03g42280D	AT4G15955	alpha/beta-Hydrolases superfamily protein	-
	PBnPA03G0041080	PA03	24209235	24210538	-	-	-	-
	PBnPA03G0041090	PA03	24214401	24216281	BnaA03g42290D	AT4G16060	-	-
	PBnPA03G0041100	PA03	24225996	24226762	BnaA03g42300D	AT4G15990	-	-
	PBnPA03G0041110	PA03	24227072	24231458	BnaA03g16840D	AT3G09510	Ribonuclease H-like superfamily protein	-
	PBnPA03G0041120	PA03	24233244	24237441	BnaA03g42330D	AT4G16070	-
	PBnPA03G0041130	PA03	24241873	24243783	BnaA03g42340D	AT4G16100	Protein of unknown function (DUF789)	-
	PBnPA03G0041140	PA03	24252074	24252824	-	-	-	-
	PBnPA03G0041150	PA03	24252784	24256078	BnaA03g42310D	AT4G15960	alpha/beta-Hydrolases superfamily protein	-
	PBnPA03G0041160	PA03	24254137	24256735	BnaA03g42320D	AT4G12720	-	Encodes a protein with ADP-ribose hydrolase activity. Negatively regulates EDS1-conditioned plant defense and programmed cell death.
	PBnPA03G0041170	PA03	24260637	24264822	BnaA03g42330D	AT4G16070	-
	PBnPA03G0041180	PA03	24267466	24268530	-	-	-	-
	PBnPA03G0041190	PA03	24275226	24275646	BnaAnng24360D		-	-
	PBnPA03G0041200	PA03	24278109	24281657	BnaA03g42350D	AT4G16110	response regulator 2	Encodes a pollen-specific transcription factor involved in the expression of nuclear genes for components of mitochondrial complex I in Arabidopsis. Acts in concert with other type-B ARRs in the cytokinin signaling pathway. AHK3 mediates cytokinin-induced phosphorylation of ARR2 on the Asp-80 residue. This phosphorylation plays a positive role of ARR2 in cytokinin-mediated control of leaf longevi…
	PBnPA03G0041210	PA03	24282979	24284163	BnaA03g42360D	AT4G16141	GATA type zinc finger transcription factor family protein	-
	PBnPA03G0041220	PA03	24284816	24287983	BnaA03g42370D	AT4G16143	importin alpha isoform 2	Protein interacts with Agrobacterium proteins VirD2 and VirE2. Is not individually essential for Agrobacterium-mediated root transformation, but when overexpressed can rescue the impa-4 decreased transformation susceptibility phenotype.
	PBnPA03G0041230	PA03	24288067	24302804	BnaA03g42380D	AT4G16144	associated molecule with the SH3 domain of STAM 3	Encodes AMSH3, a deubiquitinating enzyme that hydrolyzes K48- and K63-linked ubiquitin chains in vitro. Required for intracellular trafficking and vacuole biogenesis.
	PBnPA03G0041240	PA03	24303081	24304609	BnaA03g42410D	AT4G16160	Mitochondrial import inner membrane translocase subunit Tim17/Tim22/Tim23 family protein	Homologous to pea OEP16 and barley pPORA (OEP16), a member of Arabidopsis OEP16 family. Two OEP16 genes are closely related to each other and are conserved in all land plants, OEP16-2, also named OEP16-S, and OEP16-1 (renamed OEP16-L) are result of the gene duplication event that occurred prior to divergence of bryophytes and seed plants. Predominantly expressed in seed and is not inducible by co…
	PBnPA03G0041250	PA03	24305665	24306759	BnaA03g42420D	AT3G17100	sequence-specific DNA binding transcription factors	-
	PBnPA03G0041260	PA03	24307111	24313927	BnaA03g42430D	AT4G16180	-	-
	PBnPA03G0041270	PA03	24312346	24313927	BnaA03g42440D	AT4G16190	Papain family cysteine protease	Member of the papain-like cysteine proteases known for its participation in anther development after its maturation by ?VPE (vacuolar processing enzyme), interacts with SBP1 (selenium binding protein 1).
	PBnPA03G0041280	PA03	24313952	24314141	-	-	-	-
	PBnPA03G0041290	PA03	24314362	24315857	BnaA03g42460D	AT4G16210	enoyl-CoA hydratase/isomerase A	-
	PBnPA03G0041300	PA03	24318343	24321368	-	AT1G64260	-
	PBnPA03G0041310	PA03	24321729	24322248	BnaAnng07820D	AT1G31150	-
	PBnPA03G0041320	PA03	24325906	24328021	BnaA03g42490D	AT4G16230	GDSL-like Lipase/Acylhydrolase superfamily protein	GDSL-motif esterase/acyltransferase/lipase. Enzyme group with broad substrate specificity that may catalyze acyltransfer or hydrolase reactions with lipid and non-lipid substrates.
	PBnPA03G0041330	PA03	24340031	24340646	-	AT1G59830	protein phosphatase 2A-2	Encodes one of the isoforms of the catalytic subunit of protein phosphatase 2A: AT1G59830/PP2A-1, AT1G10430/PP2A-2, At2g42500/PP2A-3, At3g58500/PP2A-4 [Plant Molecular Biology (1993) 21:475-485 and (1994) 26:523-528; Note that in more recent publications, there is mixed use of gene names for PP2A-3 and PP2A-4 - some refer to At2g42500 as PP2A-3 and some as PP2A-4].
	PBnPA03G0041340	PA03	24344115	24345577	BnaA03g42500D	AT4G15420	-
	PBnPA03G0041350	PA03	24348079	24350757	BnaA03g42510D	AT4G16360	5'-AMP-activated protein kinase beta-2 subunit protein	Component of the regulatory subunit of SNF1-related protein kinase. As part of the regulatory complex it binds maltose which promotes kinase activity.
	PBnPA03G0041360	PA03	24352084	24353881	BnaA03g42520D	AT4G16380	-
	PBnPA03G0041370	PA03	24354928	24358860	BnaA03g42550D	AT4G16420	homolog of yeast ADA2 2B	Transcriptional co-activator. Essential for the developmental switch from cell proliferation to cell differentiation in response to variations in auxin and cytokinin concentrations. Part of SAGA complex. Regulates gene expression by affecting histone H3 acetylation.
	PBnPA03G0041380	PA03	24360631	24363610	BnaA03g42570D	AT4G16442	Uncharacterised protein family (UPF0497)	-
	PBnPA03G0041390	PA03	24363835	24365357	BnaA03g42580D	AT4G16444	-	GET1 membrane receptor homolog . ER localized protein that Interacts with GET3a and GET2 orthologs. Disruption of both genes results in a decreased membrane localization of the SNARE proteinSYP123 and defects in root hair elongation.
	PBnPA03G0041400	PA03	24368187	24369303	BnaA03g42590D	AT4G16447	-	-
	PBnPA03G0041410	PA03	24370480	24371200	BnaA03g42600D	AT4G16450	-	-
	PBnPA03G0041420	PA03	24372555	24374039	BnaA03g42610D	AT4G16460	-	-
	PBnPA03G0041430	PA03	24383528	24387598	BnaA03g42620D	AT4G16480	-	Encodes a high affinity H+:<i>myo</i>-inositol symporter. The only other compound shown to be transported was pinitol, a methylated derivative of <i>myo</i>-inositol.The mRNA is cell-to-cell mobile.
	PBnPA03G0041440	PA03	24385657	24389088	BnaA03g42630D	AT4G16490	ARM repeat superfamily protein	-
	PBnPA03G0041450	PA03	24398461	24398984	BnaA03g42640D	AT4G16500	-
	PBnPA03G0041460	PA03	24401248	24401888	BnaA03g42650D	AT4G16515	-	Encodes a root meristem growth factor (RGF). Belongs to a family of functionally redundant homologous peptides that are secreted, tyrosine-sulfated, and expressed mainly in the stem cell area and the innermost layer of central columella cells. RGFs are required for maintenance of the root stem cell niche and transit amplifying cell proliferation. Members of this family include: At5g60810 (RGF1), …
	PBnPA03G0041470	PA03	24403068	24406074	BnaA03g42660D	AT4G16520	-	Autophagy protein.
	PBnPA03G0041480	PA03	24407236	24409829	BnaA03g42670D	AT4G16530	Family of unknown function (DUF577)	-
	PBnPA03G0041490	PA03	24407404	24410989	BnaA03g42680D	AT4G16550	HSP20-like chaperone	HSP20-like chaperone, expression is induced by stress.
	PBnPA03G0041500	PA03	24412990	24418981	BnaA03g42690D	AT2G03020	Heat shock protein HSP20/alpha crystallin family	-
	PBnPA03G0041510	PA03	24421533	24434966	BnaA03g00510D	AT5G01040	laccase 8	putative laccase, knockout mutant showed early flowering
	PBnPA03G0041520	PA03	24435292	24437079	BnaA03g42710D	AT4G16550	HSP20-like chaperone	HSP20-like chaperone, expression is induced by stress.
	PBnPA03G0041530	PA03	24437451	24439291	BnaA03g42720D	AT2G03020	Heat shock protein HSP20/alpha crystallin family	-
	PBnPA03G0041540	PA03	24440363	24441753	BnaA03g42710D	AT4G16550	HSP20-like chaperone	HSP20-like chaperone, expression is induced by stress.
	PBnPA03G0041550	PA03	24443140	24443978	-	AT4G16566	-	Encodes a protein that has an unexpected bifunctional capability in vitro. The purified enzyme has adenylylsulfate sulfohydrolase activity (E.C. 3.6.2.1) and ADP-sulfurylase activity (E.C. 2.7.7.5). The latter is activated at low pH. The enzyme can exert it phosphorylase activity on a range of related substrates in vitro, but it acts best with APS (adenosine 5 Prime-phsophosulfate). This protein …
	PBnPA03G0041560	PA03	24444831	24445080	-	-	-	-
	PBnPA03G0041570	PA03	24446427	24453995	BnaA03g42750D	AT1G24070	-	encodes a gene similar to cellulose synthase
	PBnPA03G0041580	PA03	24459495	24460140	-	AT4G16610	C2H2-like zinc finger protein	-
	PBnPA03G0041590	PA03	24462778	24465114	BnaA03g42760D	AT4G16620	-	nodulin MtN21-like transporter family protein
	PBnPA03G0041600	PA03	24466572	24467522	-	-	-	-
	PBnPA03G0041610	PA03	24471085	24472180	BnaA03g42770D	AT4G16640	Matrixin family protein	Matrix metalloprotease.
	PBnPA03G0041620	PA03	24486114	24494253	BnaA03g42810D	AT4G16660	-	Heat shock protein 70 (Hsp 70) family protein.
	PBnPA03G0041630	PA03	24489798	24490853	-	-	-	-
	PBnPA03G0041640	PA03	24496703	24497783	-	AT4G16695	-
	PBnPA03G0041650	PA03	24497942	24499287	BnaA03g43030D	AT4G16720	Ribosomal protein L23/L15e family protein	-
	PBnPA03G0041660	PA03	24498805	24501097	BnaA03g42830D	AT4G01400	-	Pentatricopeptide Repeat Protein involved in splicing of nad4, nad 5, nad 1 and nad2 introns which affects biogenesis of the respiratory complex I.
	PBnPA03G0041670	PA03	24512041	24514646	BnaA03g59200D	AT1G56360	purple acid phosphatase 6	-
	PBnPA03G0041680	PA03	24519761	24521654	-	AT4G02920	-	-
	PBnPA03G0041690	PA03	24537809	24540877	BnaA03g42850D	AT4G16770	2-oxoglutarate (2OG) and Fe(II)-dependent oxygenase superfamily protein	-
	PBnPA03G0041700	PA03	24550872	24552117	BnaA03g42860D	AT4G16820	alpha/beta-Hydrolases superfamily protein	Encodes a lipase that hydrolyzes phosphatidylcholine, glycolipids as well as triacylglycerols.
	PBnPA03G0041710	PA03	24552471	24565540	-	AT4G16950	-	Contains a putative nucleotide binding site and leucine-rich repeats. Similar to the plant resistance genes N and L6, and to the toll and interleukin-1 receptors. Confers resistance to Peronospora parasitica.
Composite Interval mapping	3100404|F|0-57:G>T-57:G>T	PA03	24564882						12411	12.411	Putative disease resistance gene
	PBnPA05G0010820	PA05	6919562	6926127	BnaA05g09820D	AT2G33835	Zinc finger C-x8-C-x5-C-x3-H type family protein	Encodes a zinc finger domain containing protein that is expressed in the shoot/root apex and vasculature, and acts with FRI to repress flowering.FES1 mutants in a Col(FRI+) background will flower early under inductive conditions.
Single interval mapping	3089648|F|0-11:G>A-11:G>A	PA05	6923975
Composite Interval mapping	3089648|F|0-11:G>A-11:G>A	PA05	6923975
	PBnPA05G0010830	PA05	6926605	6928409	BnaA05g09830D	AT2G33830	Dormancy/auxin associated family protein	Negative regulator of local and systemic acquired resistance; target of FLD for activation of SAR.
	PBnPA05G0010840	PA05	6928926	6929707	BnaA05g09840D	AT2G33810	squamosa promoter binding protein-like 3	Encodes a member of the SPL (squamosa-promoter binding protein-like)gene family, a novel gene family encoding DNA binding proteins and putative transcription factors. Contains the SBP-box, which encodes the SBP-domain, required and sufficient for interaction with DNA. It binds DNA, may directly regulate AP1, and is involved in regulation of flowering and vegetative phase change. Its temporal expr…
	PBnPA05G0010850	PA05	6935330	6936272	BnaA05g09850D	AT2G33793	-	Encodes a protein component of the pre-synaptic chromosome axis. Mutants show quantitative defects in meiotic recombination. Interacts with ASY1/ASY3.
	PBnPA05G0010860	PA05	6937154	6937613	-	-	-	-
	PBnPA05G0010870	PA05	6940271	6941139	BnaA05g09870D	AT1G28280	VQ motif-containing protein	-
	PBnPA05G0010880	PA05	6946142	6947063	BnaA05g09880D	AT1G28270	ralf-like 4	Member of a diversely expressed predicted peptide family showing sequence similarity to tobacco Rapid Alkalinization Factor (RALF), and is believed to play an essential role in the physiology of Arabidopsis. Consists of a single exon and is characterized by a conserved C-terminal motif and N-terminal signal peptide. RALF4 and RALF19 act redundantly in the pollen tube to regulate pollen tube growt…
	PBnPA05G0010890	PA05	6961240	6965927	BnaA05g09900D		-	-
	PBnPA05G0010900	PA05	6966706	6970321	BnaA05g09920D	AT2G33740	Nitrogen regulatory PII-like, alpha/beta	encodes a copper binding protein that forms tetramers in vitro. Gene is expressed in all tissues examined and protein is localized to the chloroplast. The mRNA is cell-to-cell mobile.
	PBnPA05G0010910	PA05	6966758	6968416	BnaA05g09910D	AT2G33750	purine permease 2	Member of a family of proteins related to PUP1, a purine transporter. May be involved in the transport of purine and purine derivatives such as cytokinins, across the plasma membrane.
	PBnPA05G0010920	PA05	6969795	6970965	BnaA05g09930D	AT2G33735	-
	PBnPA05G0010930	PA05	6971105	6971741	BnaA05g09940D	AT2G33720	AP2/B3-like transcriptional factor family protein	-
	PBnPA05G0010940	PA05	6973693	6980774	BnaA05g09950D	AT1G47128	Granulin repeat cysteine protease family protein	Cysteine proteinase precursor-like protein/ dehydration stress-responsive gene (RD21). Has been shown to have peptide ligase activity and protease activity in vitro. RD21 is involved in immunity to the necrotrophic fungal pathogen Botrytis cinerea.Activity detected in root, leaf, flower and cell culture.
	PBnPA05G0010950	PA05	6980040	6980515	-	-	-	-
	PBnPA05G0010960	PA05	6983408	6985030	BnaA05g09970D	AT2G33710	Integrase-type DNA-binding superfamily protein	encodes a member of the ERF (ethylene response factor) subfamily B-4 of ERF/AP2 transcription factor family. The protein contains one AP2 domain. There are 7 members in this subfamily.
	PBnPA05G0010970	PA05	6985562	6987798	BnaA05g09980D	AT2G33700	Protein phosphatase 2C family protein	Encodes a putative protein phosphatase 2C that positively regulates salt tolerance in abscisic acid-dependent manner.
	PBnPA05G0010980	PA05	6989145	6992818	BnaA05g09990D	AT2G33680	-	The pentatricopeptide repeat protein required for root development and high temperature tolerance.
	PBnPA05G0010990	PA05	6995748	6996063	-	AT2G33585	-
	PBnPA05G0011000	PA05	6996365	6998396	BnaA05g10000D	AT5G35080	-	Encodes a protein involved in the endoplasmic reticulum-associated degradation of glycoproteins.
	PBnPA05G0011010	PA05	6997861	7000687	BnaA05g10010D	AT2G33570	Domain of unknown function (DUF23)	-
	PBnPA05G0011020	PA05	7001148	7004922	-	AT2G07240	cysteine-type peptidases;cysteine-type peptidases	-
	PBnPA05G0011030	PA05	7005487	7006186	BnaA05g17830D		-	-
	PBnPA05G0011040	PA05	7024560	7026793	BnaA05g10020D	AT2G33560	BUB1-related (BUB1: budding uninhibited by benzymidazol 1)	Encodes BUBR1. May have the spindle assembly checkpoint protein functions conserved from yeast to humans.
	PBnPA05G0011050	PA05	7027852	7029698	BnaA05g10030D	AT2G33550	Homeodomain-like superfamily protein	-
	PBnPA05G0011060	PA05	7033359	7038541	BnaA05g10040D	AT2G33540	-	Member of Pol II CTD phosphatase family. Mediates the dephosphorylation of Pol II to modulate immune responses. Acts during flowering to dephosphorylate FLX4 which in turn promotes FLC expression.
	PBnPA05G0011070	PA05	7041702	7042258	-	-	-	-
	PBnPA05G0011080	PA05	7044171	7046924	BnaA05g10050D	AT2G33530	serine carboxypeptidase-like 46	-
	PBnPA05G0011090	PA05	7046949	7047599	-	AT2G33520	-	-
	PBnPA05G0011100	PA05	7048485	7050016	BnaA05g10070D	AT2G33510	-	CFL1 is a negative regulator of cuticle development. Overexpression of CFL1 causes defects in cuticle formation. Interacts with FBH1, FBH3 and HDG1 to regulate cuticle formation. The physical interaction requires the C terminal 50 amino acids.
	PBnPA05G0011110	PA05	7060495	7061395	BnaA05g10090D	AT5G55140	ribosomal protein L30 family protein	-
	PBnPA05G0011120	PA05	7063472	7067636	BnaA05g10100D	AT2G33490	-
	PBnPA05G0011130	PA05	7068564	7070132	BnaA05g10110D	AT2G33480	-
	PBnPA05G0011140	PA05	7072100	7074169	BnaA05g10120D	AT2G33470	glycolipid transfer protein 1	-
	PBnPA05G0011150	PA05	7074814	7076910	BnaA05g10130D	AT2G33460	ROP-interactive CRIB motif-containing protein 1	encodes a member of a novel protein family that contains contain a CRIB (for Cdc42/Rac-interactive binding) motif required for their specific interaction with GTP-bound Rop1 (plant-specific Rho GTPase). Interacts with Rop1 and is involved in pollen tube growth and function. Protein most similar to RIC3(family subgroup III). RIC1 is localized to the apical region of the plasma membrane in pollen t…
	PBnPA05G0011160	PA05	7076492	7078613	BnaA05g10140D	AT2G33430	differentiation and greening-like 1	Encodes a multiple organellar RNA editing factor, a chloroplast protein which is required for the maturation of the plastid ribosomal RNAs and is essential for chloroplast differentiation.Member of MORF family consisting of of nine full-length proteins encoded in the nuclear genome. MORF proteins are required for all RNA editing events in plastids and for many, possibly also all, sites in mitocho…
	PBnPA05G0011170	PA05	7079243	7081047	BnaA05g10150D	AT2G33410	RNA-binding (RRM/RBD/RNP motifs) family protein	Belongs to a member of the RNA-binding glycine-rich (RBG) gene superfamily. The mRNA is cell-to-cell mobile.
	PBnPA05G0011180	PA05	7082104	7082711	BnaA05g13860D	AT1G55270	-	SAGL1 is a member of a small family of KELCH domain containing proteins. Loss of function mutants show increased lignin and anthocyanin production suggesting a role in regulation of phenylpropanoid biosynthesis.
	PBnPA05G0011190	PA05	7083648	7085315	BnaA05g10170D	AT2G33400	-	-
	PBnPA05G0011200	PA05	7084174	7086450	BnaA05g10180D	AT2G33390	-
	PBnPA05G0011210	PA05	7089100	7092008	BnaA05g10190D	AT2G33385	-
	PBnPA05G0011220	PA05	7093469	7095067	BnaA05g10200D	AT2G33380	Caleosin-related family protein	Encodes a calcium binding protein whose mRNA is induced upon treatment with NaCl, ABA and in response to desiccation. mRNA expression under drought conditions is apparent particularly in leaves and flowers. Isoform of caleosin with a role as a peroxygenase involved in oxylipin metabolism during biotic and abiotic stress. Involved in the production of 2-hydroxy-octadecatrienoic acid. The peroxygen…
	PBnPA05G0011230	PA05	7095048	7098044	BnaA05g10210D	AT2G33360	Protein of unknown function (DUF3527)	-
	PBnPA05G0011240	PA05	7104908	7106528	BnaA05g10220D	AT2G33350	-
	PBnPA05G0011250	PA05	7122136	7127395	BnaA05g10230D	AT2G33340	MOS4-associated complex 3B	Encodes MAC3B, a U-box proteins with homology to the yeast and human E3 ubiquitin ligase Prp19. Associated with the MOS4-Associated Complex (MAC). Involved in plant innate immunity. Regulator of flowering time.
	PBnPA05G0011260	PA05	7128144	7131939	BnaA05g10240D	AT2G33330	plasmodesmata-located protein 3	Encodes a plasmodesmal protein that affects the intercellular movement of molecules through the plasmodesmata. The protein has two DUF26 domains and a single transmembrane domain.
	PBnPA05G0011270	PA05	7133444	7135085	BnaA05g10250D	AT2G33320	Calcium-dependent lipid-binding (CaLB domain) family protein	-
	PBnPA05G0011280	PA05	7143435	7145088	BnaA05g10300D	AT2G33310	auxin-induced protein 13	Auxin induced gene, IAA13 (IAA13).
	PBnPA05G0011290	PA05	7146642	7148762	-	AT1G30300	-
	PBnPA05G0011300	PA05	7156989	7159772	BnaA05g10320D	AT2G33290	-	Encodes a SU(VAR)3-9 homolog, a SET domain protein. Known SET domain proteins are involved in epigenetic control of gene expression and act as histone methyltransferases. There are 10 SUVH genes in Arabidopsis and members of this subfamily of the SET proteins have an additional conserved SRA domain. Gene is expressed in rosettes, stems, floral buds, and flowers by RT-PCR.
	PBnPA05G0011310	PA05	7164261	7166632	BnaA05g10330D	AT2G33260	-
	PBnPA05G0011320	PA05	7166357	7166776	-	AT2G33255	Haloacid dehalogenase-like hydrolase (HAD) superfamily protein	HAD-type hydrolase; dephosphorylates, with high substrate affinity, the B6 vitamer pyridoxal 5'-phosphate (PLP).
	PBnPA05G0011330	PA05	7167028	7176627	BnaA05g10340D	AT2G33240	-	member of Myosin-like proteins
	PBnPA05G0011340	PA05	7192313	7194010	BnaA05g10350D	AT2G33230	YUCCA 7	Encodes a flavin monooxygenase gene which belongs to the tryptophan-dependent auxin biosynthetic pathway and enhances drought resistance.
	PBnPA05G0011350	PA05	7196164	7199912	BnaA05g10360D	AT2G33210	heat shock protein 60-2	Involved in the RNA splicing of rpl2 and ccmFC introns in mitochondria.
	PBnPA05G0011360	PA05	7200885	7202061	BnaA05g10370D	AT2G33190	F-box family protein with a domain of unknown function (DUF295)	-
	PBnPA05G0011370	PA05	7204593	7206293	BnaAnng30070D		-	-
	PBnPA05G0011380	PA05	7214863	7224412	-	AT1G74710	ADC synthase superfamily protein	Encodes a protein with isochorismate synthase activity. Mutants fail to accumulate salicylic acid. Its function may be redundant with that of ICS2 (AT1G18870).
	PBnPA05G0011390	PA05	7227455	7232103	BnaA05g10400D	AT3G22040	Domain of unknown function (DUF26)	-
	PBnPA05G0011400	PA05	7232134	7245648	BnaA05g10420D	AT3G22040	Domain of unknown function (DUF26)	-
	PBnPA05G0011410	PA05	7280030	7282693	-	AT1G04700	-
	PBnPA05G0011420	PA05	7280868	7282633	BnaA05g10460D	AT3G22040	Domain of unknown function (DUF26)	-
	PBnPA05G0011430	PA05	7311244	7317678	BnaA05g10500D	AT2G33100	-	encodes a gene similar to cellulose synthase
	PBnPA05G0011440	PA05	7326984	7329404	BnaA05g10520D		-	-
	PBnPA05G0011450	PA05	7343721	7371799	BnaA05g08950D	AT2G34930	disease resistance family protein / LRR family protein	-
	PBnPA05G0011460	PA05	7345068	7346871	-	AT2G40780	Nucleic acid-binding, OB-fold-like protein	-
	PBnPA05G0011470	PA05	7364015	7366789	BnaAnng10750D	AT3G04940	-	Encodes cysteine synthase CysD1.
	PBnPA05G0011480	PA05	7375258	7377268	BnaA05g10580D	AT2G33040	gamma subunit of Mt ATP synthase	-
	PBnPA05G0011490	PA05	7376662	7383018	-	AT2G33000	-
	PBnPA05G0011500	PA05	7387273	7394310	BnaA05g36410D	AT1G48930	glycosyl hydrolase 9C1	-
	PBnPA05G0011510	PA05	7399336	7399964	-	-	-	-
	PBnPA05G0011520	PA05	7399401	7402243	BnaA05g10660D	AT2G32980	-	-
	PBnPA05G0011530	PA05	7401440	7403297	BnaA05g10670D	AT2G44820	-	-
	PBnPA05G0011540	PA05	7413825	7417717	BnaA05g10680D		-	-
	PBnPA05G0011550	PA05	7413834	7421409	BnaA05g10690D	AT2G32960	Phosphotyrosine protein phosphatases superfamily protein	Encodes an atypical dual-speci&#64257;city phosphatase.
	PBnPA05G0011560	PA05	7453141	7457004	BnaA05g34990D	AT2G32950	-	COP1, E3 ligase, represses photomorphogenesis and induces skotomorphogenesis in the dark. Contains a ring finger zinc-binding motif, a coiled-coil domain, and several WD-40 repeats, similar to G-beta proteins. The C-terminus has homology to TAFII80, a subunit of the TFIID component of the RNA polymerase II of Drosophila. Nuclear localization in the dark and cytoplasmic in the light.The mRNA is ce…
	PBnPA05G0011570	PA05	7457633	7458809	BnaA05g35000D	AT1G56200	embryo defective 1303	Encodes a chloroplast localized protein that is essential for chloroplast development.
	PBnPA05G0011580	PA05	7462854	7463335	-	AT5G33330	Polynucleotidyl transferase, ribonuclease H-like superfamily protein	-
	PBnPA05G0011590	PA05	7465243	7468431	BnaA05g35010D	AT2G32930	-	Encodes a zinc finger protein.
	PBnPA05G0011600	PA05	7476622	7478480	BnaA05g03540D	AT2G43770	Transducin/WD40 repeat-like superfamily protein	-
	PBnPA05G0011610	PA05	7483316	7483659	BnaA05g07060D	AT2G37440	-
	PBnPA05G0011620	PA05	7484302	7484680	-	AT3G57390	-	encodes a MADS-box containing protein likely to be a transcription factor that is expressed in endosperm and developing gametophytes. The protein sequence is most similar to that of AGL15, which is expressed in developing embryos.
	PBnPA05G0011630	PA05	7485723	7488977	BnaA05g35030D	AT2G32920	PDI-like 2-3	Encodes a protein disulfide isomerase-like (PDIL) protein, a member of a multigene family within the thioredoxin (TRX) superfamily. Transcript levels for this gene are up-regulated in response to three different chemical inducers of ER stress (dithiothreitol, beta-mercaptoethanol, and tunicamycin). AtIRE1-2 does not appear to be required for this response, but the atbzip60 mutant has a diminished…
	PBnPA05G0011640	PA05	7489052	7493363	BnaA05g35040D	AT2G32900	centromere/kinetochore protein, putative (ZW10)	Homologous to Drosophila ZW10, a centromere/kinetochore protein involved in chromosome segregation. Member of MAG2 complex on the ER that is responsible for efficient transport of seed storage proteins, functions in protein transport between the ER and Golgi apparatus, contain a Zeste?White 10 (ZW10) domain and a Sec39 domain. Required for proper maturation of seed storage proteins.
	PBnPA05G0011650	PA05	7494771	7495255	-	AT5G13970	-	-
	PBnPA05G0011660	PA05	7496712	7502393	-	AT2G32860	beta glucosidase 33	-
	PBnPA05G0011670	PA05	7509330	7511713	-	-	-	-
	PBnPA05G0011680	PA05	7512928	7516678	-	AT2G32860	beta glucosidase 33	-
	PBnPA05G0011690	PA05	7519274	7524580	BnaA05g35110D	AT2G32840	proline-rich family protein	Member of the DREAM complex, which represses growth in response to DNA damage, LIN37 type.
	PBnPA05G0011700	PA05	7527112	7529598	-	-	-	-
	PBnPA05G0011710	PA05	7531502	7537300	BnaAnng17000D	AT2G32870	-
	PBnPA05G0011720	PA05	7553824	7557513	BnaAnng17010D	AT2G32780	ubiquitin-specific protease 1	-
	PBnPA05G0011730	PA05	7558236	7558912	BnaAnng17020D	AT5G47550	Cystatin/monellin superfamily protein	Putative phytocystatin expressed in seedlings and induced by heat stress and abscisic acid. Overexpression increases germination rate and heat stress tolerance. CYS5 is a target of ABF1 and ABF3 transcriptional regulators which bind to its promoter.
	PBnPA05G0011740	PA05	7559851	7562322	BnaAnng17030D	AT2G32765	small ubiquitinrelated modifier 5	Encodes a small ubiquitin-like modifier (SUMO) protein that becomes covalently attached to various intracellular protein targets through an isopeptide bond. SUMOylation typically has a post-translational effect on the behavior of the target protein.
	PBnPA05G0011750	PA05	7562891	7563908	BnaAnng17030D	AT2G32765	small ubiquitinrelated modifier 5	Encodes a small ubiquitin-like modifier (SUMO) protein that becomes covalently attached to various intracellular protein targets through an isopeptide bond. SUMOylation typically has a post-translational effect on the behavior of the target protein.
	PBnPA05G0011760	PA05	7564779	7566399	BnaAnng17050D	AT2G32750	-
	PBnPA05G0011770	PA05	7569408	7575138	BnaAnng17060D	AT2G32730	26S proteasome regulatory complex, non-ATPase subcomplex, Rpn2/Psmd1 subunit	-
	PBnPA05G0011780	PA05	7599673	7601443	-	AT2G32720	-	Participates with ELO2 in VLCFA synthesis.
	PBnPA05G0011790	PA05	7600921	7606447	-	AT2G32710	Cyclin-dependent kinase inhibitor family protein	Kip-related protein (KRP) gene, encodes CDK (cyclin-dependent kinase) inhibitor (CKI). A member of seven KRP genes found in Arabidopsis thaliana. Negative regulator of cell division. Expressed in actively dividing cells.
	PBnPA05G0011800	PA05	7611833	7616479	BnaA05g35120D	AT2G32700	LEUNIG_homolog	Encodes a WD40 repeat and LUFS domain containing protein that is similar to LUG. Interacts physically with SEUSS and likely functions as part of a repressor complex that represses AG. Involved in cell wall modifications necessary for mucilage extrusion and mediates aluminium sensitivity through PECTIN METHYLESTERASE46-modulated root cell wall pectin methylesterification.
	PBnPA05G0011810	PA05	7628146	7629939	BnaA05g10490D	AT2G33120	synaptobrevin-related protein 1	Encodes a member of Synaptobrevin-like protein family. Also known as VESICLE-ASSOCIATED MEMBRANE PROTEIN 722 (VAMP722). Required for cell plate formation. Post-transcriptionally regulated by CRT1/2 under ER stress.
	PBnPA05G0011820	PA05	7631158	7632216	BnaA05g34790D	AT2G38560	transcript elongation factor IIS	Encodes RNA polymerase II transcript elongation factor TFIIS. Complements yeast TFIIS mutation. Mutant plants display essentially normal development, but they flower slightly earlier than the wild type and show clearly reduced seed dormancy; essential for heat stress adaptation.
	PBnPA05G0011830	PA05	7633082	7637263	-		-	-
	PBnPA05G0011840	PA05	7639320	7642334	-	AT2G06570	-	-
	PBnPA05G0011850	PA05	7642793	7643938	BnaA05g35160D	AT2G32650	RmlC-like cupins superfamily protein	-
	PBnPA05G0011860	PA05	7644683	7645622	BnaA05g34790D	AT2G38560	transcript elongation factor IIS	Encodes RNA polymerase II transcript elongation factor TFIIS. Complements yeast TFIIS mutation. Mutant plants display essentially normal development, but they flower slightly earlier than the wild type and show clearly reduced seed dormancy; essential for heat stress adaptation.
	PBnPA05G0011870	PA05	7648965	7652921	BnaA05g10710D	AT2G32230	-	Encodes a protein-only RNase P that is involved in the 5? cleavage of the precursor tRNAs and is able to cleave tRNA-like structures involved in the maturation of plant mitochondrial mRNAs. Mutants show a drastic reduction in the levels of mature plastid tRNA-Phe(GAA) and tRNA-Arg(ACG), limiting plastid gene expression.
	PBnPA05G0011880	PA05	7649114	7650317	BnaA05g10700D	AT2G32210	-
	PBnPA05G0011890	PA05	7654422	7661542	BnaA05g10730D	AT2G32240	-	PAMP induced protein involved in defense response. Interaction with UBAC2 proteins in the ER, is necessary for PAMP mediated accumulation of the callose synthase PMR4.
	PBnPA05G0011900	PA05	7662527	7665910	BnaA05g10740D	AT3G45040	-	Encodes a putative dolichol kinase that is localized to the endoplasmic reticulum and involved in pollen tube reception in the female gametophyte.
	PBnPA05G0011910	PA05	7665634	7677983	-	AT3G22170	far-red elongated hypocotyls 3	A component of the PHYA signaling network, mediates the FR-HIR response to far-red light in concert with FAR1. Expression is induced by age; involved in negative regulation of leaf senescence.
	PBnPA05G0011920	PA05	7682795	7685095	BnaA05g10760D	AT2G32270	zinc transporter 3 precursor	A member of Zrt- and Irt-related protein (ZIP) family. transcript is induced in response to zinc deficiency in the root. also response to iron deficiency.
	PBnPA05G0011930	PA05	7699937	7701478	-	AT5G40770	prohibitin 3	prohibitin 3
	PBnPA05G0011940	PA05	7708541	7709775	BnaA05g10770D	AT2G32280	-	Encodes a member of a plant-specific gene family that is required for embryo provasculature development. The gene product regulates vascular network complexity and connectivity in cotyledons.
	PBnPA05G0011950	PA05	7708976	7712494	BnaA05g10780D	AT2G32290	beta-amylase 6	-
	PBnPA05G0011960	PA05	7719886	7720832	BnaA05g10790D	AT2G32300	-	Encodes a uclacyanin, a protein precursor that is closely related to precursors of stellacyanins and a blue copper protein from pea pods.
	PBnPA05G0011970	PA05	7726991	7729002	-	AT2G03710	K-box region and MADS-box transcription factor family protein	This gene belongs to the family of SEP genes. It is involved in the development of sepals, petals, stamens and carpels. Additionally, it plays a central role in the determination of flower meristem and organ identity.
	PBnPA05G0011980	PA05	7732058	7733102	BnaA05g10810D	AT2G32350	Ubiquitin-like superfamily protein	-
	PBnPA05G0011990	PA05	7737188	7737617	-	AT4G04775	zinc ion binding	-
	PBnPA05G0012000	PA05	7738847	7739030	-		-	-
	PBnPA05G0012010	PA05	7747477	7755548	BnaA05g10820D	AT1G05230	-	Encodes a homeobox-leucine zipper family protein belonging to the HD-ZIP IV family. Mutants have trichomes that appear glass-like under a dissecting microscope as compared to the wild-type trichomes. The mutations do not affect trichome growth or branch number.
	PBnPA05G0012020	PA05	7756016	7764535	BnaA05g10830D	AT2G32400	glutamate receptor 5	Glr5
	PBnPA05G0012030	PA05	7768917	7778937	BnaA05g10850D	AT2G32410	-	Involved in chiasma distribution, affects expression of key DNA repair and meiotic genes, signifcant role in DNA repair.
	PBnPA05G0012040	PA05	7772778	7782412	BnaA05g10860D	AT2G32415	-
	PBnPA05G0012050	PA05	7791842	7795130	BnaA05g10880D	AT2G32430	Galactosyltransferase family protein	-
	PBnPA05G0012060	PA05	7795534	7798539	BnaA05g10890D	AT2G32440	ent-kaurenoic acid hydroxylase 2	ent-kaurenoic acid hydroxylase (KAO2)
	PBnPA05G0012070	PA05	7803053	7805676	BnaA05g10900D	AT2G32460	myb domain protein 101	Member of the R2R3 factor gene family.
	PBnPA05G0012080	PA05	7811003	7812892	BnaA05g10910D	AT2G32480	ARABIDOPSIS SERIN PROTEASE	Metalloprotease essential for plastid development. Located in the inner membrane of chloroplasts.
	PBnPA05G0012090	PA05	7814689	7816121	BnaA05g10920D	AT2G32510	mitogen-activated protein kinase kinase kinase 17	Member of MEKK subfamily involved in wound and JA induced signaling.Interacts with At5g40440, and activates At1g59580.
	PBnPA05G0012100	PA05	7816302	7821911	BnaA05g13840D		-	-
	PBnPA05G0012110	PA05	7833221	7838398	BnaAnng24360D		-	-
	PBnPA05G0012120	PA05	7844675	7846222	BnaA05g35220D	AT2G32520	-
	PBnPA05G0012130	PA05	7849986	7853284	BnaA05g35210D	AT2G32550	-
	PBnPA05G0012140	PA05	7855968	7857115	BnaA05g35200D	AT2G32580	Protein of unknown function (DUF1068)	Protein of unknown function (DUF1068). Mutants are defective in cell adhesion.
	PBnPA05G0012150	PA05	7856682	7863438	BnaA05g35190D	AT2G32590	-	-
Composite Interval mapping	3089864|F|0-22:T>C-22:T>C	PA05	7861534
Single interval mapping	3089864|F|0-22:T>C-22:T>C	PA05	7861534
	PBnPA05G0012160	PA05	7864578	7864812	BnaAnng12380D		-	-
	PBnPA05G0012170	PA05	7869651	7870643	BnaA05g34790D	AT2G38560	transcript elongation factor IIS	Encodes RNA polymerase II transcript elongation factor TFIIS. Complements yeast TFIIS mutation. Mutant plants display essentially normal development, but they flower slightly earlier than the wild type and show clearly reduced seed dormancy; essential for heat stress adaptation.
	PBnPA05G0012180	PA05	7872660	7878623	BnaA05g35160D	AT2G32650	RmlC-like cupins superfamily protein	-
	PBnPA05G0012190	PA05	7881047	7882978	BnaA05g35130D	AT2G32150	-	Encodes a xanthosine monophosphate (XMP)phosphatase. Dephosphorylates XMP to xanthosine as an initial step in purine nucleotide catabolism.
	PBnPA05G0012200	PA05	7887069	7889668	-	AT2G32120	heat-shock protein 70T-2	-
	PBnPA05G0012210	PA05	7908645	7909927	BnaA05g35230D	AT2G32100	ovate family protein 16	-
	PBnPA05G0012220	PA05	7911669	7912932	BnaA05g35240D	AT2G32090	Lactoylglutathione lyase / glyoxalase I family protein	-
	PBnPA05G0012230	PA05	7913181	7915431	BnaA05g35250D	AT2G32080	purin-rich alpha 1	similar to the conserved animal nuclear protein PUR alpha which was implicated in the control of gene transcription and DNA replication
	PBnPA05G0012240	PA05	7916142	7917475	BnaA05g35260D	AT2G32070	Polynucleotidyl transferase, ribonuclease H-like superfamily protein	Deadenylase.
	PBnPA05G0012250	PA05	7918691	7920081	-	AT2G32060	Ribosomal protein L7Ae/L30e/S12e/Gadd45 family protein	-
	PBnPA05G0012260	PA05	7925781	7926951	-	AT1G25260	Ribosomal protein L10 family protein	Involved in male gamete development. Trans-acting factor in the assembly of the pre-60S particle; affects ribosome gene expression.
	PBnPA05G0012270	PA05	7933358	7935966	BnaA05g35270D	AT2G32040	-	The At2g32040 gene product has been demonstrated to mediate folate monoglutamate transport involved in tetrahydrofolate biosynthesis. It also mediates transport of antifolates, such as methotrexate and aminopterin. The gene is expressed in both chloroplast and non-green plastids.
	PBnPA05G0012280	PA05	7942745	7946438	-	AT5G26920	-	Encodes a calmodulin-binding protein CBP60g (calmodulin binding protein 60-like.g). The calmodulin-binding domain is located near the N-terminus; calmodulin binding is dependent on Ca(2+). Inducible by both bacterial pathogen and MAMP (microbe-associated molecular pattern) treatments. Bacterial growth is enhanced in cbp60g mutants. cbp60g mutants also show defects in salicylic acid (SA) accumulat…
	PBnPA05G0012290	PA05	7952381	7963389	BnaA05g10960D	AT2G32020	Acyl-CoA N-acyltransferases (NAT) superfamily protein	-
	PBnPA05G0012300	PA05	7975229	7981909	BnaA05g10990D	AT2G31990	-
	PBnPA05G0012310	PA05	7986217	7986971	BnaA05g11010D	AT2G31980	PHYTOCYSTATIN 2	Cystatins are inhibitors of cysteine proteinases.
	PBnPA05G0012320	PA05	7987026	7998064	BnaA05g11020D	AT2G31960	-	encodes a protein similar to callose synthase
	PBnPA05G0012330	PA05	8002683	8005314	BnaA05g11030D		-	-
	PBnPA05G0012340	PA05	8004103	8006004	BnaA05g11040D		-	-
	PBnPA05G0012350	PA05	8008062	8008814	BnaA05g11030D		-	-
	PBnPA05G0012360	PA05	8009325	8009976	BnaA05g11040D		-	-
	PBnPA05G0012370	PA05	8011557	8012310	BnaA05g11020D	AT2G31960	-	encodes a protein similar to callose synthase
	PBnPA05G0012380	PA05	8024190	8024510	BnaA05g11060D	AT2G31960	-	encodes a protein similar to callose synthase
	PBnPA05G0012390	PA05	8025388	8025688	BnaAnng21630D		-	-
	PBnPA05G0012400	PA05	8031239	8034484	BnaA05g11060D	AT2G31960	-	encodes a protein similar to callose synthase
	PBnPA05G0012410	PA05	8038396	8041633	BnaAnng04620D		-	-
	PBnPA05G0012420	PA05	8045399	8047013	BnaA05g11080D		-	-
	PBnPA05G0012430	PA05	8047772	8048237	-	AT4G04775	zinc ion binding	-
	PBnPA05G0012440	PA05	8051799	8052347	BnaA05g11090D	AT2G31940	-	-
	PBnPA05G0012450	PA05	8054482	8055632	BnaA05g11100D	AT2G31930	-	protein of unknown function
	PBnPA05G0012460	PA05	8064298	8066532	BnaA05g11110D	AT2G31920	Plant protein of unknown function (DUF936)	Member of a novel, plant specific family of microtubule associated proteins.
	PBnPA05G0012470	PA05	8068082	8090779	BnaA05g11130D	AT2G31865	-
	PBnPA05G0012480	PA05	8077102	8078718	BnaA05g11120D	AT2G31720	Domain of unknown function (DUF313)	-
	PBnPA05G0012490	PA05	8092864	8094484	BnaA05g11120D	AT2G31720	Domain of unknown function (DUF313)	-
	PBnPA05G0012500	PA05	8097798	8100384	BnaA05g11130D	AT2G31865	-
	PBnPA05G0012510	PA05	8106302	8109551	BnaA05g11150D	AT2G31820	Ankyrin repeat family protein	-
	PBnPA05G0012520	PA05	8114968	8119438	BnaA05g11160D	AT2G31810	ACT domain-containing small subunit of acetolactate synthase protein	Encodes the small subunit of acetolactate synthase; partially responsible for resistance to hypoxic stress.
	PBnPA05G0012530	PA05	8123828	8126677	BnaA05g11170D	AT2G31790	UDP-Glycosyltransferase superfamily protein	-
	PBnPA05G0012540	PA05	8129556	8131584	BnaA05g11180D	AT2G31760	RING/U-box superfamily protein	-
	PBnPA05G0012550	PA05	8133049	8137090	BnaA05g11190D	AT2G31740	-
	PBnPA05G0012560	PA05	8139846	8143173	BnaA05g11210D	AT2G31725	Eukaryotic protein of unknown function (DUF842)	-
	PBnPA05G0012570	PA05	8152422	8154737	BnaA05g30910D	AT3G06430	Tetratricopeptide repeat (TPR)-like superfamily protein	Encodes PPR2, a pentatricopeptide repeat protein. Binds to plastid 23S rRNA and plays an important role in the first mitotic division during gametogenesis and in cell proliferation during embryogenesis.
	PBnPA05G0012580	PA05	8160994	8161620	-	AT1G10747	Maternally expressed gene (MEG) family protein	Encodes a Maternally expressed gene (MEG) family protein
	PBnPA05G0012590	PA05	8163297	8164798	-	AT2G31720	Domain of unknown function (DUF313)	-
	PBnPA05G0012600	PA05	8165773	8167240	BnaA05g11220D	AT1G05780	Vacuolar ATPase assembly integral membrane protein VMA21-like domain	-
	PBnPA05G0012610	PA05	8183947	8187198	-	AT2G31690	alpha/beta-Hydrolases superfamily protein	encodes a triacylglycerol lipase located in plastoglobuli and involved in the degradation of triacylglycerol. It also has impact on leaf senescence and maintaining the structural integrity of thylakoids.
	PBnPA05G0012620	PA05	8195106	8197723	BnaA05g35310D	AT2G31680	RAB GTPase homolog A5D	-
	PBnPA05G0012630	PA05	8197056	8204269	BnaA05g35320D	AT2G31660	ARM repeat superfamily protein	SAD2 (super sensitive to ABA and drought 2) encodes an importin beta-domain family protein likely to be involved in nuclear transport in ABA signaling. Subcellular localization of GFP-tagged SAD2 showed a predominantly nuclear localization, consistent with a role for SAD2 in nuclear transport. Mutation of SAD2 in Arabidopsis alters abscisic acid sensitivity. SAD2 was ubiquitously expressed at low…
	PBnPA05G0012640	PA05	8211588	8215697	BnaA05g35350D	AT2G31580	-	ICA1 is a nuclear localized member of the tRNA(His) guanylyl transferase superfamily. Loss of function alleles show increased sensitivity to growth at high temperatures defects in cell cycle progression and DNA repair.
	PBnPA05G0012650	PA05	8233516	8233728	-	AT1G24706	-	Encodes a component of the putative Arabidopsis THO/TREX complex: THO1 or HPR1 (At5g09860), THO2 (At1g24706), THO3 or TEX1 (At5g56130), THO5 (At5g42920, At1g45233), THO6 (At2g19430), and THO7 (At5g16790, At3g02950). THO/TREX complexes in animals have been implicated in the transport of mRNA precursors. Mutants of THO3/TEX1, THO1, THO6 accumulate reduced amount of small interfering (si)RNA, sugges…
	PBnPA05G0012660	PA05	8233743	8233965	-	AT1G24706	-	Encodes a component of the putative Arabidopsis THO/TREX complex: THO1 or HPR1 (At5g09860), THO2 (At1g24706), THO3 or TEX1 (At5g56130), THO5 (At5g42920, At1g45233), THO6 (At2g19430), and THO7 (At5g16790, At3g02950). THO/TREX complexes in animals have been implicated in the transport of mRNA precursors. Mutants of THO3/TEX1, THO1, THO6 accumulate reduced amount of small interfering (si)RNA, sugges…
	PBnPA05G0012670	PA05	8270091	8271123	BnaA05g19190D		-	-
	PBnPA05G0012680	PA05	8325221	8328717	-	AT2G31610	Ribosomal protein S3 family protein	-
	PBnPA05G0012690	PA05	8332415	8333930	BnaA05g11230D	AT2G41930	Protein kinase superfamily protein	-
	PBnPA05G0012700	PA05	8337682	8339648	BnaA05g11240D	AT2G31570	glutathione peroxidase 2	glutathione peroxidase GPx
	PBnPA05G0012710	PA05	8341726	8342176	BnaAnng37400D		-	-
	PBnPA05G0012720	PA05	8355695	8357244	-	AT2G31610	Ribosomal protein S3 family protein	-
	PBnPA05G0012730	PA05	8359128	8361126	BnaA05g11260D	AT2G31540	GDSL-like Lipase/Acylhydrolase superfamily protein	GDSL-motif esterase/acyltransferase/lipase. Enzyme group with broad substrate specificity that may catalyze acyltransfer or hydrolase reactions with lipid and non-lipid substrates.
	PBnPA05G0012740	PA05	8361365	8366083	BnaA05g11270D	AT2G31500	calcium-dependent protein kinase 24	member of Calcium Dependent Protein Kinase
	PBnPA05G0012750	PA05	8366463	8367645	BnaA05g20780D	AT5G19270	-	-
	PBnPA05G0012760	PA05	8368522	8372912	BnaA05g11300D	AT2G31480	-	-
	PBnPA05G0012770	PA05	8387526	8389546	BnaA05g11320D	AT5G60390	GTP binding Elongation factor Tu family protein	Alpha subunit of the elongation factor-1 complex. Functions in catalytic delivery of aminoacyl tRNAs to the ribosome during protein synthesis.
[truncated: 3,215 more rows]

## Sheet: EPI-QTL on pan-genome
Table S9c Candidate genes underlying significant QTL intervals identified in the f2 population derived from BC95041/BC95042. For details, see Table 2, 3 and Table S8. Candidates are based on the pan-genome assembly developed at the OCRI, Wuhan, China.
[truncated: 2,567 more rows]
